# Supplementary material for: Synaptic FUS accumulation triggers early misregulation of synaptic RNAs in a mouse model of ALS
Source: Nat Commun. 2021 May 21;12:3027. doi: 10.1038/s41467-021-23188-8 (PMC8140117; doi:10.1038/s41467-021-23188-8)
Supplement: Supplementary file 4 — Supplementary Data 1 [file 41467_2021_23188_MOESM4_ESM.xlsx]

## Sheet: Explanation of table columns
Supplemtary Table 1. List of synaptic FUS RNA-targets
Column name	explanation
seqnames	sequence (chromosome) name
gene_id	Ensembl gene ID
gene_name	gene name
gene_biotype	gene biotype as defined by Ensembl (see https://www.ensembl.org/info/genome/genebuild/biotypes.html)
nr_peaks	number of FUS peaks specific for the synaptoneurosome (SNS) sample compared to total cortex
gene_cluster	number of peak clusters in the gene. Neighbouring and overlapping peaks are merged into clusters.
exon_cluster	number of clusters in exonic regions
three_utr_cluster	number of clusters that overlap with the 3' UTR of the gene
five_utr_cluster	number of clusters that overlap with the 5' UTR of the gene
intron_cluster	number of clusters in intronic regions of the gene (intronic regions that do not overlapping with exons)
class	classification of FUS binding: region with the majority of FUS clusters. The class is the region(s) with the maximal number of clusters: exon_cluster, three_utr_cluster, five_utr_cluster, intron_cluster or a combination)
RNAseq_DE	Is the gene differentially expressed (FDR < 0.05) in the RNA-seq data (6 months SNS, FusΔNLS/+ vs. Fus+/+ and in which direction? One of "down", "up", "unchanged".
logFC	log2 fold-change of the gene in the 6 months SNS, FusΔNLS/+ vs. Fus+/+ differential gene expression analysis
FDR	false discovery rate of the gene in the 6 months SNS, FusΔNLS/+ vs. Fus+/+ differential gene expression analysis
P-value	p-value of the gene in the 6 months SNS, FusΔNLS/+ vs. Fus+/+ differential gene expression analysis
logFC.0h	log2 fold-change of the stability assay at 0h after treatment (FusΔNLS/+ vs. Fus+/+)
FDR.0h	false discovery rate of the gene in the stability assay at 0h
logFC.8h	log2 fold-change of the stability assay at 0h after treatment (FusΔNLS/+ vs. Fus+/+)
FDR.8h	false discovery rate of the gene in the stability assay at 8h post treatment
logFC.12h	log2 fold-change of the stability assay at 8h after treatment (FusΔNLS/+ vs. Fus+/+)
FDR.12h	false discovery rate of the gene in the stability assay at 12h post treatment
logFC.0h	log2 fold-change of the stability assay at 24h after treatment (FusΔNLS/+ vs. Fus+/+)
FDR.0h	false discovery rate of the gene in the stability assay at 24h
stabiliy	the direction of stability change (FDR < 0.05). One of "increased", "decrease" or "unchanged"

## Sheet: CLIP-seq synaptic FUS targets
seqnames	gene_id	gene_name	gene_biotype	nr_peaks	gene_cluster	exon_cluster	three_utr_cluster	five_utr_cluster	intron_cluster	class	RNAseq_DE	logFC	FDR	PValue	logFC.0h	FDR.0h	logFC.8h	FDR.8h	logFC.12h	FDR.12h	logFC.24h	FDR.24h	stability
10	ENSMUSG00000035864	Syt1	protein_coding	11	7	6	1	0	0	exon	up	0.457	0.0107	8.53e-05	0.329	0.663	0.527	0.278	0.914	0.0321	0.513	0.339	increased
3	ENSMUSG00000038486	Sv2a	protein_coding	3	2	2	0	0	0	exon	up	0.475	0.00423	1.49e-05	0.392	0.522	0.554	0.172	0.752	0.0338	0.45	0.313	increased
7	ENSMUSG00000040907	Atp1a3	protein_coding	3	2	2	0	0	0	exon	up	0.459	0.00985	7.41e-05	0.465	0.557	0.705	0.178	1.07	0.0209	0.58	0.313	increased
3	ENSMUSG00000027834	Serpini1	protein_coding	2	2	2	0	0	1	exon	up	0.432	0.0251	0.000497	0.192	0.708	0.405	0.21	0.934	0.00295	0.141	0.721	increased
3	ENSMUSG00000033981	Gria2	protein_coding	1	1	1	0	0	0	exon	up	0.356	0.0128	0.000131	0.336	0.453	0.486	0.117	0.681	0.0127	0.0229	0.959	increased
9	ENSMUSG00000031996	Aplp2	protein_coding	22	12	11	1	0	1	exon	up	0.299	0.00308	6.43e-06	0.22	0.562	0.246	0.33	0.283	0.198	0.231	0.41	unchanged
3	ENSMUSG00000033161	Atp1a1	protein_coding	21	13	12	2	0	1	exon	up	0.619	0.00469	1.78e-05	0.0073	0.992	0.138	0.716	-0.0954	0.779	0.309	0.418	unchanged
16	ENSMUSG00000022892	App	protein_coding	16	7	6	1	0	1	exon	up	0.541	0.00249	4.59e-06	0.268	0.613	0.475	0.171	0.562	0.0606	0.512	0.176	unchanged
10	ENSMUSG00000004207	Psap	protein_coding	13	8	8	1	0	0	exon	up	0.298	0.0139	0.000156	-0.0815	0.885	-0.00437	0.992	0.208	0.456	0.16	0.661	unchanged
1	ENSMUSG00000026576	Atp1b1	protein_coding	11	6	5	0	1	0	exon	up	0.398	0.0292	0.000642	-0.00282	0.997	0.236	0.494	0.37	0.204	0.151	0.711	unchanged
1	ENSMUSG00000026223	Itm2c	protein_coding	3	3	2	1	0	0	exon	up	0.287	0.0356	0.00088	-0.293	0.499	-0.241	0.414	0.127	0.648	-0.2	0.551	unchanged
8	ENSMUSG00000031778	Cx3cl1	protein_coding	2	2	2	0	0	0	exon	up	0.398	0.0169	0.000215	0.168	0.848	0.615	0.21	0.511	0.237	0.39	0.483	unchanged
10	ENSMUSG00000040462	Os9	protein_coding	1	1	1	0	0	0	exon	up	0.302	0.0059	2.6e-05	0.116	0.796	0.235	0.382	0.357	0.121	0.32	0.272	unchanged
11	ENSMUSG00000010803	Gabra1	protein_coding	1	1	1	0	0	0	exon	up	0.486	0.00848	5.86e-05	-0.132	0.859	0.0558	0.915	-0.00133	0.998	-0.187	0.711	unchanged
11	ENSMUSG00000025130	P4hb	protein_coding	1	1	1	0	0	0	exon	up	0.213	0.0452	0.00137	-0.201	0.566	-0.357	0.129	-0.201	0.334	-0.294	0.247	unchanged
13	ENSMUSG00000056222	Spock1	protein_coding	1	1	1	0	0	0	exon	up	0.446	0.0147	0.000174	0.286	0.782	0.512	0.411	0.836	0.117	0.57	0.404	unchanged
16	ENSMUSG00000052516	Robo2	protein_coding	1	1	1	0	0	0	exon	up	0.316	0.0457	0.0014	0.221	0.631	0.303	0.315	0.391	0.133	0.0737	0.852	unchanged
2	ENSMUSG00000026959	Grin1	protein_coding	1	1	1	0	0	0	exon	up	0.505	0.00178	2.13e-06	0.427	0.613	0.607	0.272	0.753	0.116	0.445	0.477	unchanged
4	ENSMUSG00000039953	Clstn1	protein_coding	1	1	1	0	0	0	exon	up	0.436	0.00935	6.8e-05	0.174	0.79	0.466	0.227	0.501	0.135	0.596	0.159	unchanged
1	ENSMUSG00000026234	Ncl	protein_coding	7	5	5	0	0	0	exon	unchanged	-0.0606	0.766	0.398	0.0348	0.921	0.122	0.533	-0.585	0.00206	-0.109	0.622	decreased
17	ENSMUSG00000098178	Gm42418	lincRNA	6	4	4	0	0	0	exon	unchanged	-0.598	0.375	0.0657	-0.199	0.804	-0.745	0.119	-0.901	0.0288	-1.42	0.00947	decreased
19	ENSMUSG00000024991	Eif3a	protein_coding	6	4	4	0	0	0	exon	unchanged	-0.168	0.109	0.00586	0.198	0.558	0.212	0.347	-0.479	0.0163	-0.247	0.318	decreased
1	ENSMUSG00000039630	Hnrnpu	protein_coding	5	4	4	0	0	0	exon	unchanged	-0.112	0.638	0.235	0.0763	0.821	0.113	0.584	-0.352	0.0362	0.00129	0.997	decreased
13	ENSMUSG00000021665	Hexb	protein_coding	4	4	3	0	0	1	exon	unchanged	-0.136	0.497	0.124	-1.81	0.175	-2.16	0.034	-0.306	0.714	-0.161	0.888	decreased
13	ENSMUSG00000021477	Ctsl	protein_coding	2	2	2	1	0	0	exon	unchanged	0.134	0.43	0.0878	-0.537	0.238	-0.639	0.0519	-0.618	0.021	-0.179	0.617	decreased
15	ENSMUSG00000022354	Ndufb9	protein_coding	2	2	2	0	0	0	exon	unchanged	-0.0582	0.857	0.575	-0.307	0.364	-0.329	0.153	-0.463	0.0217	-0.172	0.512	decreased
1	ENSMUSG00000026249	Serpine2	protein_coding	1	1	1	0	0	0	exon	unchanged	-0.0955	0.637	0.234	-0.305	0.394	-0.346	0.159	-0.594	0.00788	-0.218	0.426	decreased
10	ENSMUSG00000033208	S100b	protein_coding	1	1	1	0	0	0	exon	unchanged	-0.122	0.656	0.255	-0.816	0.259	-1.01	0.0541	-0.877	0.0379	-0.159	0.799	decreased
10	ENSMUSG00000075706	Gpx4	protein_coding	1	1	1	0	0	0	exon	unchanged	-0.0836	0.762	0.394	-0.348	0.258	-0.406	0.0642	-0.376	0.037	-0.405	0.0803	decreased
16	ENSMUSG00000022982	Sod1	protein_coding	1	1	1	0	0	0	exon	unchanged	0.00877	0.983	0.926	-0.147	0.556	-0.109	0.53	-0.297	0.0384	-0.114	0.55	decreased
19	ENSMUSG00000024953	Prdx5	protein_coding	1	1	1	0	0	0	exon	unchanged	-0.0371	0.914	0.721	-0.324	0.211	-0.433	0.0304	-0.227	0.119	-0.361	0.0554	decreased
2	ENSMUSG00000027422	Rrbp1	protein_coding	1	1	1	0	0	0	exon	unchanged	-0.0584	0.834	0.523	-0.00621	0.992	-0.233	0.448	-0.646	0.0157	-0.281	0.4	decreased
5	ENSMUSG00000029426	Scarb2	protein_coding	1	1	1	0	0	0	exon	unchanged	-0.0067	0.979	0.915	-0.034	0.911	-0.0306	0.876	-0.275	0.0459	-0.137	0.445	decreased
6	ENSMUSG00000056429	Tgoln1	protein_coding	1	1	1	0	0	0	exon	unchanged	0.0829	0.612	0.212	-0.144	0.737	-0.124	0.669	-0.469	0.0422	-0.436	0.137	decreased
1	ENSMUSG00000015222	Map2	protein_coding	29	16	16	0	0	0	exon	unchanged	-0.146	0.448	0.0968	0.247	0.556	0.603	0.0466	0.507	0.0354	0.355	0.241	increased
18	ENSMUSG00000024617	Camk2a	protein_coding	28	14	9	4	0	1	exon	unchanged	0.0246	0.949	0.818	0.0256	0.982	0.558	0.298	0.913	0.0498	0.279	0.662	increased
8	ENSMUSG00000031517	Gpm6a	protein_coding	18	6	6	1	0	0	exon	unchanged	0.206	0.306	0.0433	0.331	0.583	0.369	0.36	0.77	0.0281	0.362	0.417	increased
7	ENSMUSG00000019370	Calm3	protein_coding	10	3	3	0	0	0	exon	unchanged	0.0312	0.914	0.719	0.172	0.72	0.361	0.229	0.64	0.0168	0.313	0.345	increased
13	ENSMUSG00000041773	Enc1	protein_coding	7	6	6	0	0	0	exon	unchanged	-0.127	0.645	0.241	0.427	0.604	0.928	0.0957	1.08	0.024	0.735	0.215	increased
17	ENSMUSG00000023944	Hsp90ab1	protein_coding	5	3	3	0	0	0	exon	unchanged	-0.0304	0.89	0.651	0.212	0.424	0.399	0.0447	0.0594	0.739	0.34	0.091	increased
10	ENSMUSG00000039485	Tspyl4	protein_coding	4	3	3	0	0	0	exon	unchanged	-0.00842	0.98	0.92	0.385	0.557	0.473	0.274	0.827	0.0297	0.526	0.269	increased
16	ENSMUSG00000072214	2005-09-01	protein_coding	4	3	3	0	0	0	exon	unchanged	0.00145	0.996	0.985	0.285	0.563	0.592	0.0798	0.796	0.00771	0.481	0.177	increased
2	ENSMUSG00000057738	Sptan1	protein_coding	3	2	2	0	0	0	exon	unchanged	0.0703	0.538	0.149	0.317	0.507	0.592	0.074	0.614	0.0276	0.432	0.214	increased
7	ENSMUSG00000070802	Pnmal2	protein_coding	3	2	2	0	0	0	exon	unchanged	-0.0263	0.926	0.748	0.29	0.677	0.686	0.13	1.02	0.0112	0.548	0.263	increased
15	ENSMUSG00000055022	Cntn1	protein_coding	2	2	2	0	0	0	exon	unchanged	0.0657	0.734	0.35	0.499	0.45	0.676	0.138	1.01	0.0128	0.6	0.221	increased
X	ENSMUSG00000082229	Nap1l2	protein_coding	2	1	1	0	0	0	exon	unchanged	0.0548	0.861	0.586	0.267	0.653	0.214	0.605	0.742	0.0292	0.149	0.759	increased
11	ENSMUSG00000019505	Ubb	protein_coding	1	1	1	0	0	0	exon	unchanged	-0.0242	0.931	0.764	0.0139	0.977	0.187	0.428	0.406	0.0433	0.312	0.216	increased
12	ENSMUSG00000020671	Rab10	protein_coding	1	1	1	0	0	0	exon	unchanged	-0.144	0.226	0.0232	0.281	0.383	0.329	0.136	0.161	0.417	0.61	0.0152	increased
16	ENSMUSG00000022636	Alcam	protein_coding	1	1	1	0	0	0	exon	unchanged	0.217	0.257	0.0305	0.355	0.394	0.371	0.191	0.526	0.0338	0.416	0.18	increased
5	ENSMUSG00000051391	Ywhag	protein_coding	1	1	1	0	0	0	exon	unchanged	0.0107	0.975	0.899	0.394	0.569	0.774	0.101	0.95	0.0199	0.794	0.119	increased
7	ENSMUSG00000030659	Nucb2	protein_coding	1	1	1	0	0	0	exon	unchanged	0.376	0.0633	0.00236	0.308	0.472	0.397	0.171	0.596	0.0203	0.624	0.0561	increased
X	ENSMUSG00000042750	Bex2	protein_coding	1	1	1	0	0	0	exon	unchanged	0.00182	0.996	0.987	0.143	0.737	0.39	0.142	0.626	0.00905	0.267	0.36	increased
5	ENSMUSG00000029309	Sparcl1	protein_coding	45	15	12	1	3	0	exon	unchanged	0.013	0.973	0.893	0.0589	0.94	0.0889	0.851	0.434	0.212	0.405	0.354	unchanged
2	ENSMUSG00000027350	Chgb	protein_coding	34	12	12	1	1	0	exon	unchanged	0.309	0.123	0.00726	0.216	0.759	0.356	0.41	0.568	0.125	0.303	0.538	unchanged
8	ENSMUSG00000037852	Cpe	protein_coding	31	12	9	1	0	3	exon	unchanged	-0.102	0.706	0.314	-0.213	0.717	-0.197	0.619	0.0877	0.813	0.22	0.612	unchanged
1	ENSMUSG00000026473	Glul	protein_coding	29	14	9	6	1	0	exon	unchanged	-0.165	0.464	0.105	-0.299	0.532	-0.29	0.368	-0.19	0.519	-0.176	0.644	unchanged
15	ENSMUSG00000005360	Slc1a3	protein_coding	29	13	7	6	1	0	exon	unchanged	0.00903	0.985	0.938	-0.437	0.489	-0.535	0.209	0.042	0.926	0.0952	0.865	unchanged
10	ENSMUSG00000020048	Hsp90b1	protein_coding	25	13	13	0	0	0	exon	unchanged	0.0764	0.758	0.386	0.0214	0.95	0.0487	0.814	0.182	0.242	0.249	0.197	unchanged
11	ENSMUSG00000017390	Aldoc	protein_coding	21	12	12	1	0	0	exon	unchanged	-0.146	0.464	0.105	-0.287	0.745	-0.385	0.493	0.612	0.199	0.129	0.856	unchanged
1	ENSMUSG00000007097	Atp1a2	protein_coding	20	20	14	7	1	0	exon	unchanged	-0.105	0.669	0.27	-0.193	0.708	-0.281	0.39	-0.204	0.491	-0.061	0.888	unchanged
14	ENSMUSG00000022037	Clu	protein_coding	20	9	8	4	1	0	exon	unchanged	0.0392	0.898	0.67	-0.804	0.278	-0.798	0.116	-0.393	0.382	-0.29	0.622	unchanged
9	ENSMUSG00000032181	Scg3	protein_coding	16	9	8	2	1	0	exon	unchanged	0.11	0.653	0.251	-0.0485	0.941	-0.0124	0.977	0.375	0.202	0.179	0.656	unchanged
7	ENSMUSG00000002985	Apoe	protein_coding	15	6	6	0	1	0	exon	unchanged	0.0273	0.944	0.798	-0.712	0.241	-0.791	0.0653	-0.664	0.0584	-0.679	0.13	unchanged
11	ENSMUSG00000020368	Canx	protein_coding	13	8	7	0	2	0	exon	unchanged	0.115	0.383	0.069	0.0791	0.792	0.00792	0.973	-0.294	0.0541	-0.162	0.41	unchanged
1	ENSMUSG00000050711	Scg2	protein_coding	12	6	6	0	0	0	exon	unchanged	0.249	0.392	0.0722	-0.116	0.89	0.00011	1	-0.249	0.555	-0.119	0.842	unchanged
10	ENSMUSG00000074657	Kif5a	protein_coding	11	7	6	3	1	0	exon	unchanged	-0.223	0.291	0.039	0.125	0.792	0.0763	0.816	-0.12	0.656	-0.418	0.172	unchanged
12	ENSMUSG00000001175	Calm1	protein_coding	11	4	3	1	0	0	exon	unchanged	-0.045	0.867	0.6	0.0705	0.921	0.299	0.436	0.435	0.185	0.527	0.197	unchanged
5	ENSMUSG00000029467	Atp2a2	protein_coding	11	8	8	0	1	0	exon	unchanged	0.265	0.067	0.00257	0.238	0.6	0.353	0.236	0.152	0.588	0.196	0.574	unchanged
3	ENSMUSG00000032826	Ank2	protein_coding	10	8	6	2	0	0	exon	unchanged	0.0301	0.873	0.612	0.00161	0.998	0.035	0.919	0.15	0.554	-0.00152	0.997	unchanged
14	ENSMUSG00000004558	Ndrg2	protein_coding	9	7	4	3	0	0	exon	unchanged	-0.193	0.368	0.0633	-0.272	0.585	-0.368	0.264	-0.00964	0.979	-0.0256	0.958	unchanged
2	ENSMUSG00000026864	Hspa5	protein_coding	9	6	5	1	0	0	exon	unchanged	0.0748	0.835	0.528	-0.0172	0.979	-0.116	0.742	-0.206	0.474	-0.508	0.141	unchanged
11	ENSMUSG00000000142	Axin2	protein_coding	8	8	5	2	1	1	exon	unchanged	-0.0378	0.905	0.693	-0.0719	0.913	-0.172	0.66	0.198	0.556	0.266	0.513	unchanged
16	ENSMUSG00000022762	Ncam2	protein_coding	8	6	4	0	0	2	exon	unchanged	0.163	0.664	0.265	0.315	0.575	0.544	0.146	0.612	0.0584	0.376	0.361	unchanged
2	ENSMUSG00000027447	Cst3	protein_coding	8	3	2	1	0	0	exon	unchanged	-0.133	0.604	0.204	-0.354	0.559	-0.722	0.082	-0.294	0.419	-0.497	0.258	unchanged
2	ENSMUSG00000027254	Map1a	protein_coding	6	5	5	0	0	0	exon	unchanged	0.0818	0.794	0.447	0.047	0.954	0.413	0.329	0.698	0.0559	0.193	0.706	unchanged
2	ENSMUSG00000016349	Eef1a2	protein_coding	6	5	5	0	0	0	exon	unchanged	0.0194	0.945	0.803	0.236	0.667	0.483	0.172	0.502	0.1	0.299	0.453	unchanged
4	ENSMUSG00000063077	Kif1b	protein_coding	6	6	4	2	0	0	exon	unchanged	-0.0313	0.935	0.777	0.215	0.61	0.389	0.159	0.251	0.306	0.346	0.252	unchanged
8	ENSMUSG00000003814	Calr	protein_coding	6	3	3	0	0	0	exon	unchanged	0.117	0.606	0.207	0.0958	0.754	-0.00413	0.988	0.11	0.522	-0.218	0.286	unchanged
10	ENSMUSG00000034994	Eef2	protein_coding	5	5	5	0	0	0	exon	unchanged	0.0304	0.878	0.624	0.189	0.449	0.174	0.306	-0.111	0.476	0.065	0.758	unchanged
11	ENSMUSG00000078622	Ccdc47	protein_coding	5	3	3	0	1	0	exon	unchanged	0.124	0.314	0.0455	-0.0524	0.827	0.0911	0.523	-0.0768	0.546	0.0692	0.671	unchanged
2	ENSMUSG00000048388	Fam171b	protein_coding	5	4	3	0	0	1	exon	unchanged	-0.0507	0.742	0.363	0.171	0.715	0.302	0.304	0.428	0.0912	0.386	0.228	unchanged
5	ENSMUSG00000041697	Cox6a1	protein_coding	5	2	2	1	0	0	exon	unchanged	0.00189	0.996	0.987	-0.0406	0.893	0.0427	0.822	-0.0328	0.843	-0.0423	0.843	unchanged
6	ENSMUSG00000068748	Ptprz1	protein_coding	5	4	4	0	0	0	exon	unchanged	-0.0705	0.828	0.51	0.0992	0.894	-0.0908	0.85	0.0591	0.891	0.494	0.265	unchanged
2	ENSMUSG00000027273	Snap25	protein_coding	4	3	2	1	0	0	exon	unchanged	0.0479	0.877	0.621	0.154	0.833	0.327	0.44	0.652	0.0687	0.268	0.579	unchanged
8	ENSMUSG00000031633	Slc25a4	protein_coding	4	2	2	0	0	0	exon	unchanged	-0.115	0.538	0.15	-0.0813	0.774	-0.0602	0.751	-0.0838	0.598	0.086	0.67	unchanged
1	ENSMUSG00000061518	Cox5b	protein_coding	3	2	2	0	1	0	exon	unchanged	0.0212	0.958	0.848	-0.122	0.705	-0.131	0.535	-0.241	0.171	0.167	0.465	unchanged
10	ENSMUSG00000019943	Atp2b1	protein_coding	3	3	3	0	0	0	exon	unchanged	0.247	0.153	0.0111	0.407	0.434	0.624	0.0874	0.503	0.101	0.26	0.522	unchanged
11	ENSMUSG00000020361	Hspa4	protein_coding	3	2	2	0	0	0	exon	unchanged	-0.149	0.358	0.0592	0.123	0.765	0.304	0.216	-0.0383	0.883	0.291	0.282	unchanged
12	ENSMUSG00000001270	Ckb	protein_coding	3	1	1	0	0	0	exon	unchanged	-0.0676	0.741	0.36	-0.243	0.551	-0.32	0.234	-0.373	0.11	0.232	0.445	unchanged
13	ENSMUSG00000045136	Tubb2b	protein_coding	3	3	3	0	0	0	exon	unchanged	-0.251	0.259	0.0311	0.305	0.477	0.178	0.562	0.0957	0.739	0.102	0.782	unchanged
13	ENSMUSG00000021508	Cxcl14	protein_coding	3	3	2	1	0	0	exon	unchanged	-0.148	0.509	0.132	-0.16	0.595	-0.174	0.387	-0.209	0.23	0.25	0.251	unchanged
14	ENSMUSG00000022108	Itm2b	protein_coding	3	3	3	0	1	0	exon	unchanged	0.121	0.459	0.102	-0.303	0.281	-0.299	0.119	-0.134	0.435	0.0758	0.746	unchanged
15	ENSMUSG00000064373	Selenop	protein_coding	3	3	3	1	0	0	exon	unchanged	-0.341	0.0509	0.00165	-1.26	0.293	-1.36	0.101	-0.429	0.564	-0.0469	0.969	unchanged
15	ENSMUSG00000051853	Arf3	protein_coding	3	2	2	0	0	0	exon	unchanged	0.0332	0.892	0.656	0.232	0.696	0.49	0.19	0.589	0.0686	0.409	0.32	unchanged
18	ENSMUSG00000025428	Atp5a1	protein_coding	3	3	3	1	0	0	exon	unchanged	-0.0488	0.771	0.408	-0.0244	0.953	0.0732	0.765	0.082	0.697	0.177	0.467	unchanged
19	ENSMUSG00000024661	Fth1	protein_coding	3	3	3	0	0	0	exon	unchanged	-0.0599	0.811	0.482	-0.526	0.219	-0.532	0.0698	-0.431	0.0742	-0.142	0.67	unchanged
2	ENSMUSG00000027248	Pdia3	protein_coding	3	3	2	1	0	0	exon	unchanged	0.156	0.376	0.0662	-0.121	0.583	-0.134	0.364	-0.183	0.148	-0.152	0.346	unchanged
6	ENSMUSG00000029838	Ptn	protein_coding	3	2	2	1	0	0	exon	unchanged	0.132	0.616	0.217	-0.319	0.462	-0.442	0.138	0.11	0.703	0.148	0.674	unchanged
7	ENSMUSG00000063297	Luzp2	protein_coding	3	2	2	0	0	0	exon	unchanged	-0.0736	0.829	0.511	0.155	0.858	-0.0533	0.931	0.335	0.446	0.197	0.739	unchanged
1	ENSMUSG00000067336	Bmpr2	protein_coding	2	1	1	0	0	0	exon	unchanged	-0.0887	0.565	0.17	0.306	0.456	0.233	0.412	0.0524	0.856	0.0815	0.821	unchanged
10	ENSMUSG00000069601	Ank3	protein_coding	2	2	2	0	0	0	exon	unchanged	0.271	0.0868	0.00386	0.255	0.605	0.555	0.0943	0.417	0.138	0.335	0.348	unchanged
10	ENSMUSG00000025393	Atp5b	protein_coding	2	2	2	0	0	0	exon	unchanged	0.0698	0.734	0.351	-0.0318	0.916	-0.0156	0.938	-0.0903	0.54	0.07	0.718	unchanged
11	ENSMUSG00000020849	Ywhae	protein_coding	2	1	1	0	0	0	exon	unchanged	-0.137	0.331	0.0504	0.0292	0.943	0.0444	0.86	0.146	0.442	0.28	0.217	unchanged
12	ENSMUSG00000054459	Vsnl1	protein_coding	2	2	2	1	0	0	exon	unchanged	0.0589	0.857	0.575	0.157	0.882	0.183	0.782	0.854	0.0878	0.31	0.653	unchanged
12	ENSMUSG00000020571	Pdia6	protein_coding	2	2	2	0	0	0	exon	unchanged	0.202	0.246	0.0275	0.0647	0.802	0.0193	0.919	0.085	0.545	-0.101	0.566	unchanged
12	ENSMUSG00000021270	Hsp90aa1	protein_coding	2	1	1	0	0	0	exon	unchanged	-0.214	0.262	0.0316	0.0159	0.978	0.244	0.385	0.191	0.452	0.293	0.337	unchanged
14	ENSMUSG00000022016	Akap11	protein_coding	2	2	2	0	0	0	exon	unchanged	0.039	0.901	0.679	0.173	0.662	0.215	0.404	0.109	0.655	0.00757	0.984	unchanged
17	ENSMUSG00000052397	Ezr	protein_coding	2	2	2	0	0	0	exon	unchanged	-0.31	0.0928	0.00431	-0.508	0.365	-0.626	0.106	-0.403	0.227	-0.122	0.8	unchanged
17	ENSMUSG00000024213	Nudt3	protein_coding	2	2	2	0	0	1	exon	unchanged	-0.0933	0.59	0.192	0.16	0.556	0.233	0.193	0.233	0.133	-0.224	0.253	unchanged
17	ENSMUSG00000023913	Pla2g7	protein_coding	2	2	2	0	0	0	exon	unchanged	0.018	0.966	0.868	-0.879	0.227	-0.905	0.0702	-0.453	0.283	-0.228	0.69	unchanged
19	ENSMUSG00000024654	Asrgl1	protein_coding	2	2	2	0	0	0	exon	unchanged	-0.107	0.663	0.263	-0.344	0.448	-0.571	0.0747	-0.0841	0.784	-0.304	0.374	unchanged
2	ENSMUSG00000026764	Kif5c	protein_coding	2	2	2	0	0	0	exon	unchanged	-0.155	0.434	0.0894	-0.0418	0.952	0.101	0.81	0.195	0.561	0.0211	0.969	unchanged
3	ENSMUSG00000027805	Pfn2	protein_coding	2	1	1	0	0	0	exon	unchanged	-0.0176	0.946	0.806	0.0946	0.828	0.00191	0.995	0.18	0.423	0.0716	0.822	unchanged
4	ENSMUSG00000045573	Penk	protein_coding	2	1	1	0	0	0	exon	unchanged	0.74	0.313	0.0449	0.164	0.837	0.341	0.462	0.115	0.799	0.573	0.25	unchanged
4	ENSMUSG00000028931	Kcnab2	protein_coding	2	2	2	0	0	0	exon	unchanged	0.0308	0.886	0.642	-0.101	0.895	0.246	0.581	0.582	0.108	0.176	0.733	unchanged
5	ENSMUSG00000037428	Vgf	protein_coding	2	2	2	0	0	0	exon	unchanged	0.149	0.7	0.306	0.232	0.798	0.243	0.68	-0.000445	0.999	-0.324	0.609	unchanged
7	ENSMUSG00000073867	AA474408	TEC	2	1	1	0	0	0	exon	unchanged	NA	NA	NA	NA	NA	NA	NA	NA	NA	NA	NA	unchanged
7	ENSMUSG00000030695	Aldoa	protein_coding	2	2	2	0	0	0	exon	unchanged	-0.00312	0.992	0.969	-0.163	0.704	-0.125	0.671	0.205	0.4	0.00361	0.994	unchanged
7	ENSMUSG00000007891	Ctsd	protein_coding	2	2	2	0	0	0	exon	unchanged	-0.0283	0.886	0.641	-1.01	0.217	-1.05	0.0636	-0.565	0.225	-0.276	0.663	unchanged
9	ENSMUSG00000015656	Hspa8	protein_coding	2	2	2	0	0	0	exon	unchanged	-0.124	0.652	0.248	0.205	0.58	0.346	0.158	0.284	0.184	0.341	0.202	unchanged
9	ENSMUSG00000032281	Acsbg1	protein_coding	2	2	2	1	0	0	exon	unchanged	-0.115	0.62	0.22	-0.269	0.693	-0.344	0.432	-0.102	0.814	0.336	0.491	unchanged
1	ENSMUSG00000026123	Plekhb2	protein_coding	1	1	1	0	0	0	exon	unchanged	-0.0227	0.902	0.683	0.179	0.596	0.131	0.581	0.118	0.57	-0.0477	0.871	unchanged
1	ENSMUSG00000025986	Slc39a10	protein_coding	1	1	1	0	0	0	exon	unchanged	0.182	0.458	0.102	0.183	0.717	0.277	0.386	0.29	0.301	-0.175	0.64	unchanged
1	ENSMUSG00000042751	Nmnat2	protein_coding	1	1	1	0	0	0	exon	unchanged	-0.0516	0.794	0.447	0.343	0.435	0.514	0.0943	0.223	0.411	0.186	0.598	unchanged
10	ENSMUSG00000019874	Fabp7	protein_coding	1	1	1	0	0	0	exon	unchanged	-0.334	0.455	0.1	-0.0236	0.978	-0.485	0.244	0.00924	0.984	0.87	0.0642	unchanged
11	ENSMUSG00000033953	Ppp3r1	protein_coding	1	1	1	0	0	0	exon	unchanged	0.0835	0.74	0.359	0.249	0.662	0.303	0.418	0.589	0.0642	0.434	0.283	unchanged
11	ENSMUSG00000020458	Rtn4	protein_coding	1	1	1	0	0	0	exon	unchanged	0.198	0.256	0.0301	0.223	0.55	0.242	0.329	-0.128	0.581	0.223	0.417	unchanged
11	ENSMUSG00000020333	Acsl6	protein_coding	1	1	1	0	0	0	exon	unchanged	0.0311	0.917	0.727	-0.0581	0.859	-0.0999	0.609	-0.0521	0.773	-0.00904	0.974	unchanged
11	ENSMUSG00000047126	Cltc	protein_coding	1	1	1	0	0	0	exon	unchanged	-0.141	0.149	0.0107	0.158	0.615	0.156	0.459	-0.091	0.644	-0.158	0.503	unchanged
11	ENSMUSG00000020612	Prkar1a	protein_coding	1	1	1	0	0	0	exon	unchanged	-0.107	0.323	0.048	0.031	0.925	0.11	0.545	0.0283	0.877	0.14	0.475	unchanged
11	ENSMUSG00000034341	Wbp2	protein_coding	1	1	1	0	0	0	exon	unchanged	0.00944	0.967	0.873	-0.0167	0.964	0.2	0.295	0.319	0.053	0.101	0.657	unchanged
12	ENSMUSG00000029878	Dbpht2	lincRNA	1	1	1	0	0	0	exon	unchanged	-0.0451	0.862	0.588	0.0646	0.949	-0.177	0.77	0.361	0.462	0.281	0.657	unchanged
12	ENSMUSG00000021194	Chga	protein_coding	1	1	1	0	0	0	exon	unchanged	0.373	0.132	0.00846	0.292	0.663	0.471	0.273	0.661	0.0764	0.465	0.326	unchanged
12	ENSMUSG00000018707	Dync1h1	protein_coding	1	1	1	0	0	0	exon	unchanged	-0.137	0.516	0.136	0.399	0.465	0.466	0.207	0.511	0.11	0.387	0.342	unchanged
14	ENSMUSG00000041028	Ghitm	protein_coding	1	1	1	0	0	0	exon	unchanged	-0.0686	0.686	0.289	-0.283	0.286	-0.266	0.14	-0.0831	0.623	-0.256	0.188	unchanged
14	ENSMUSG00000050505	Pcdh20	protein_coding	1	1	1	0	0	0	exon	unchanged	0.266	0.244	0.0269	0.0965	0.899	-0.141	0.774	0.229	0.599	-0.238	0.647	unchanged
15	ENSMUSG00000022186	Oxct1	protein_coding	1	1	1	0	0	0	exon	unchanged	-0.0814	0.671	0.273	-0.0595	0.929	0.15	0.696	0.421	0.165	0.391	0.308	unchanged
15	ENSMUSG00000039704	Lmbrd2	protein_coding	1	1	1	0	0	0	exon	unchanged	-0.0152	0.978	0.91	0.367	0.383	0.357	0.21	0.013	0.967	0.114	0.747	unchanged
16	ENSMUSG00000052459	Atp6v1a	protein_coding	1	1	1	0	0	0	exon	unchanged	-0.0814	0.715	0.329	0.0481	0.936	0.29	0.353	0.465	0.082	0.209	0.561	unchanged
17	ENSMUSG00000001525	Tubb5	protein_coding	1	1	1	0	0	0	exon	unchanged	0.0573	0.786	0.434	0.428	0.461	0.399	0.312	0.287	0.422	0.32	0.473	unchanged
2	ENSMUSG00000062098	Btbd3	protein_coding	1	1	1	0	0	0	exon	unchanged	-0.24	0.094	0.00441	0.0108	0.986	-0.124	0.706	0.279	0.299	0.143	0.689	unchanged
2	ENSMUSG00000032966	Fkbp1a	protein_coding	1	1	1	0	0	0	exon	unchanged	-0.0192	0.934	0.771	-0.0111	0.98	0.185	0.39	0.144	0.459	0.154	0.527	unchanged
2	ENSMUSG00000018326	Ywhab	protein_coding	1	1	1	0	0	0	exon	unchanged	-0.0466	0.857	0.574	0.182	0.768	0.341	0.36	0.375	0.249	0.697	0.0892	unchanged
3	ENSMUSG00000027533	Fabp5	protein_coding	1	1	1	0	0	0	exon	unchanged	-0.189	0.488	0.119	-0.0672	0.887	-0.262	0.309	0.315	0.158	0.0571	0.866	unchanged
3	ENSMUSG00000068923	Syt11	protein_coding	1	1	1	0	0	0	exon	unchanged	0.154	0.271	0.0337	0.0975	0.814	0.135	0.599	-0.0347	0.892	0.242	0.361	unchanged
5	ENSMUSG00000040118	Cacna2d1	protein_coding	1	1	1	0	0	0	exon	unchanged	0.309	0.0972	0.00472	0.229	0.705	0.304	0.432	0.158	0.665	0.265	0.546	unchanged
6	ENSMUSG00000065701	Rny1	misc_RNA	1	1	1	0	0	0	exon	unchanged	NA	NA	NA	NA	NA	NA	NA	NA	NA	NA	NA	unchanged
7	ENSMUSG00000030806	Stx1b	protein_coding	1	1	1	0	0	0	exon	unchanged	0.00203	0.994	0.977	0.244	0.633	0.415	0.213	0.557	0.0532	0.19	0.63	unchanged
9	ENSMUSG00000032294	Pkm	protein_coding	1	1	1	0	0	0	exon	unchanged	-0.0337	0.87	0.607	-0.0706	0.888	-0.00788	0.983	0.365	0.12	0.367	0.215	unchanged
9	ENSMUSG00000032328	Tmem30a	protein_coding	1	1	1	0	0	0	exon	unchanged	0.179	0.266	0.0326	0.108	0.797	0.00242	0.994	0.127	0.588	0.164	0.573	unchanged
9	ENSMUSG00000033577	Myo6	protein_coding	1	1	1	0	0	0	exon	unchanged	-0.191	0.285	0.0373	-0.257	0.489	-0.372	0.142	-0.228	0.307	0.103	0.741	unchanged
9	ENSMUSG00000032470	Mras	protein_coding	1	1	1	0	0	0	exon	unchanged	-0.222	0.0972	0.00469	-0.079	0.827	-0.0788	0.732	-0.284	0.11	-0.343	0.131	unchanged
X	ENSMUSG00000031278	Acsl4	protein_coding	1	1	1	0	0	0	exon	unchanged	0.207	0.165	0.0127	0.258	0.692	0.427	0.301	0.511	0.154	0.242	0.619	unchanged
3	ENSMUSG00000027893	Ahcyl1	protein_coding	3	2	2	0	0	0	exon	down	-0.261	0.0358	0.000894	0.133	0.657	0.0488	0.829	0.19	0.266	0.0112	0.969	unchanged
2	ENSMUSG00000042133	Ppig	protein_coding	1	1	1	0	0	0	exon	down	-0.274	0.0327	0.000768	-0.0662	0.893	-0.0127	0.971	-0.179	0.463	-0.345	0.234	unchanged
6	ENSMUSG00000030077	Chl1	protein_coding	7	4	2	0	2	0	exon_five_utr	up	0.349	0.0435	0.00126	0.675	0.361	0.967	0.0674	1.28	0.00615	0.744	0.173	increased
5	ENSMUSG00000033615	Cplx1	protein_coding	2	1	1	0	1	0	exon_five_utr	unchanged	0.0599	0.77	0.406	0.287	0.642	0.504	0.207	1.03	0.00578	0.526	0.228	increased
6	ENSMUSG00000029632	Ndufa4	protein_coding	1	1	1	0	1	0	exon_five_utr	unchanged	0.163	0.567	0.173	-0.31	0.333	-0.294	0.172	-0.157	0.422	0.074	0.785	unchanged
6	ENSMUSG00000029840	Mtpn	protein_coding	1	1	1	0	1	0	exon_five_utr	unchanged	-0.0759	0.742	0.363	0.137	0.561	0.106	0.516	-0.0784	0.596	0.186	0.28	unchanged
5	ENSMUSG00000061576	Dpp6	protein_coding	1	1	1	0	0	1	exon_intron	up	0.462	0.0038	1.15e-05	0.347	0.608	0.489	0.268	0.86	0.0271	0.242	0.647	increased
6	ENSMUSG00000030062	Rpn1	protein_coding	1	1	1	0	0	1	exon_intron	up	0.287	0.0438	0.00127	0.121	0.63	0.206	0.208	0.0504	0.756	0.378	0.0423	increased
9	ENSMUSG00000007815	Rhoa	protein_coding	1	1	1	0	0	1	exon_intron	unchanged	-0.103	0.453	0.0991	-0.174	0.615	-0.365	0.113	-0.52	0.0107	-0.526	0.0411	decreased
16	ENSMUSG00000086324	Gm15564	antisense_RNA	4	1	1	0	0	1	exon_intron	unchanged	0.268	0.856	0.573	NA	NA	NA	NA	NA	NA	NA	NA	unchanged
1	ENSMUSG00000025968	Ndufs1	protein_coding	2	1	1	0	0	1	exon_intron	unchanged	-0.0544	0.656	0.254	-0.0568	0.856	-0.0917	0.626	-0.195	0.2	0.0635	0.771	unchanged
9	ENSMUSG00000032437	Stt3b	protein_coding	1	1	1	0	0	1	exon_intron	unchanged	0.0636	0.722	0.338	0.203	0.408	0.107	0.545	-0.258	0.0754	0.278	0.134	unchanged
X	ENSMUSG00000031144	Syp	protein_coding	4	4	2	2	0	0	exon_three_utr	up	0.578	0.0029	5.64e-06	0.231	0.787	0.663	0.189	0.952	0.0315	0.44	0.437	increased
10	ENSMUSG00000019877	Serinc1	protein_coding	4	4	2	2	0	0	exon_three_utr	up	0.429	0.0143	0.000164	0.159	0.733	0.406	0.162	0.238	0.36	0.367	0.247	unchanged
14	ENSMUSG00000021939	Ctsb	protein_coding	2	2	1	1	0	0	exon_three_utr	up	0.274	0.0327	0.000774	-0.625	0.252	-0.701	0.0698	-0.446	0.162	-0.333	0.417	unchanged
8	ENSMUSG00000031760	Mt3	protein_coding	5	2	1	1	0	0	exon_three_utr	unchanged	-0.143	0.605	0.206	-0.685	0.193	-0.753	0.0458	-0.448	0.131	-0.313	0.413	decreased
10	ENSMUSG00000049422	Chchd10	protein_coding	1	1	1	1	0	0	exon_three_utr	unchanged	0.00974	0.979	0.915	-0.58	0.175	-0.575	0.0548	-0.578	0.019	-0.409	0.178	decreased
5	ENSMUSG00000029580	Actb	protein_coding	2	1	1	1	0	0	exon_three_utr	unchanged	-0.121	0.296	0.0402	0.287	0.566	0.16	0.657	0.0712	0.833	1.01	0.00865	increased
6	ENSMUSG00000030310	Slc6a1	protein_coding	2	2	1	1	0	0	exon_three_utr	unchanged	0.0557	0.782	0.425	0.245	0.626	0.414	0.205	0.707	0.0155	0.431	0.228	increased
10	ENSMUSG00000035781	R3hdm4	protein_coding	1	1	1	1	0	0	exon_three_utr	unchanged	-0.000721	0.998	0.992	0.0785	0.84	0.202	0.362	0.426	0.0267	0.128	0.622	increased
11	ENSMUSG00000041329	Atp1b2	protein_coding	18	8	4	4	0	0	exon_three_utr	unchanged	0.0596	0.827	0.508	0.0509	0.911	0.0581	0.836	0.0127	0.962	0.144	0.611	unchanged
2	ENSMUSG00000079037	Prnp	protein_coding	5	2	1	1	0	0	exon_three_utr	unchanged	0.169	0.252	0.029	-0.0987	0.776	0.0108	0.968	-0.00213	0.993	0.142	0.551	unchanged
14	ENSMUSG00000021792	Fam213a	protein_coding	3	2	1	1	0	0	exon_three_utr	unchanged	-0.184	0.326	0.0489	-0.107	0.739	-0.085	0.696	0.124	0.497	-0.0754	0.759	unchanged
19	ENSMUSG00000035885	Cox8a	protein_coding	3	1	1	1	0	0	exon_three_utr	unchanged	0.0391	0.926	0.748	-0.188	0.404	-0.104	0.516	-0.236	0.0747	0.0402	0.842	unchanged
3	ENSMUSG00000058135	Gstm1	protein_coding	3	3	2	2	0	0	exon_three_utr	unchanged	-0.0415	0.883	0.634	-0.51	0.385	-0.595	0.139	-0.31	0.388	-0.195	0.683	unchanged
18	ENSMUSG00000043991	Pura	protein_coding	2	1	1	1	0	0	exon_three_utr	unchanged	-0.266	0.067	0.00257	-0.0494	0.916	0.0294	0.924	-0.241	0.267	0.435	0.111	unchanged
5	ENSMUSG00000029152	Ociad1	protein_coding	2	1	1	1	0	0	exon_three_utr	unchanged	0.199	0.132	0.00852	-0.0233	0.945	0.144	0.417	0.171	0.265	0.0946	0.65	unchanged
7	ENSMUSG00000030738	Eif3c	protein_coding	2	1	1	1	0	0	exon_three_utr	unchanged	-0.0703	0.663	0.263	0.0297	0.924	0.0959	0.584	-0.195	0.174	0.0625	0.761	unchanged
10	ENSMUSG00000054452	Aes	protein_coding	1	1	1	1	0	0	exon_three_utr	unchanged	-0.0168	0.957	0.843	0.0483	0.833	0.0727	0.6	0.0464	0.715	-0.2	0.158	unchanged
11	ENSMUSG00000006782	Cnp	protein_coding	1	1	1	1	0	0	exon_three_utr	unchanged	0.0151	0.969	0.879	-0.537	0.359	-0.698	0.0873	-0.512	0.135	-0.47	0.283	unchanged
2	ENSMUSG00000056486	Chn1	protein_coding	1	1	1	1	0	0	exon_three_utr	unchanged	0.0873	0.693	0.298	-0.217	0.701	-0.128	0.749	0.222	0.5	-0.351	0.374	unchanged
X	ENSMUSG00000025666	Tmem47	protein_coding	1	1	1	1	0	0	exon_three_utr	unchanged	-0.111	0.688	0.292	-0.492	0.528	-0.623	0.227	-0.00211	0.997	0.23	0.715	unchanged
4	ENSMUSG00000046093	Hpcal4	protein_coding	5	5	2	2	2	0	exon_three_utr_five_utr	unchanged	-0.108	0.591	0.193	0.222	0.773	0.583	0.203	0.796	0.0454	0.37	0.475	increased
11	ENSMUSG00000020728	Cep112	protein_coding	2	2	1	1	0	1	exon_three_utr_intron	unchanged	-0.0664	0.934	0.771	0.00721	0.99	0.283	0.366	-0.0145	0.967	-0.186	0.606	unchanged
15	ENSMUSG00000022296	Baalc	protein_coding	1	1	1	1	0	1	exon_three_utr_intron	unchanged	-0.172	0.384	0.0694	-0.218	0.636	-0.188	0.552	-0.245	0.363	0.277	0.41	unchanged
8	ENSMUSG00000031818	Cox4i1	protein_coding	3	2	0	1	2	0	five_utr	unchanged	-0.0371	0.911	0.711	-0.254	0.351	-0.38	0.0554	-0.253	0.114	-0.219	0.28	unchanged
3	ENSMUSG00000004032	Gstm5	protein_coding	1	1	0	0	1	0	five_utr	unchanged	-0.14	0.626	0.224	-0.18	0.463	-0.191	0.249	-0.252	0.0799	-0.249	0.171	unchanged
2	ENSMUSG00000005087	Cd44	protein_coding	3	1	0	0	0	1	intron	unchanged	-0.515	0.104	0.00525	-0.579	0.63	-0.517	0.526	-1.49	0.0307	-0.606	0.495	decreased
7	ENSMUSG00000030849	Fgfr2	protein_coding	3	1	0	0	0	1	intron	unchanged	-0.00364	0.992	0.97	-0.309	0.624	-0.683	0.109	-0.992	0.00922	-0.632	0.164	decreased
Y	ENSMUSG00000096768	Erdr1	protein_coding	1	1	0	0	0	1	intron	unchanged	0.614	0.655	0.254	-0.929	0.208	-1.08	0.0392	-0.953	0.0216	-0.12	0.845	decreased
2	ENSMUSG00000039145	Camk1d	protein_coding	4	1	0	0	0	1	intron	unchanged	0.036	0.889	0.65	0.235	0.719	0.524	0.2	0.722	0.0426	0.363	0.428	increased
1	ENSMUSG00000067028	Cntnap5b	protein_coding	1	1	0	0	0	1	intron	unchanged	0.0814	0.835	0.527	0.887	0.252	1.13	0.0472	1.37	0.00574	0.779	0.173	increased
2	ENSMUSG00000027104	Atf2	protein_coding	1	1	0	0	0	1	intron	unchanged	-0.00921	0.968	0.877	0.235	0.459	0.433	0.0594	0.43	0.0234	-0.0484	0.865	increased
9	ENSMUSG00000032356	Rasgrf1	protein_coding	1	1	0	0	0	1	intron	unchanged	0.141	0.31	0.0443	0.12	0.878	0.398	0.361	0.775	0.0396	0.208	0.689	increased
12	ENSMUSG00000047454	Gphn	protein_coding	7	1	0	0	0	1	intron	unchanged	-0.0545	0.797	0.456	0.215	0.67	0.238	0.477	0.429	0.129	0.114	0.782	unchanged
10	ENSMUSG00000036019	Tmtc2	protein_coding	6	1	0	0	0	1	intron	unchanged	-0.022	0.946	0.806	-0.193	0.763	-0.614	0.125	-0.272	0.456	-0.0576	0.915	unchanged
1	ENSMUSG00000041144	Dnah7b	protein_coding	5	2	0	0	0	2	intron	unchanged	-0.0749	0.944	0.801	-0.578	0.45	-0.931	0.0825	-0.449	0.332	0.081	0.91	unchanged
11	ENSMUSG00000078970	Wdr92	protein_coding	5	3	1	0	0	2	intron	unchanged	0.0105	0.982	0.924	-0.189	0.596	-0.156	0.532	-0.215	0.316	-0.293	0.263	unchanged
5	ENSMUSG00000029635	Cdk8	protein_coding	5	1	0	0	0	1	intron	unchanged	-0.212	0.0862	0.00382	0.229	0.469	0.181	0.409	-0.0797	0.706	0.0238	0.939	unchanged
16	ENSMUSG00000000884	Gnb1l	protein_coding	4	1	0	0	0	1	intron	unchanged	0.262	0.593	0.195	0.0371	0.963	-0.0648	0.901	-0.612	0.0978	-0.0964	0.863	unchanged
16	ENSMUSG00000022748	Cmss1	protein_coding	4	1	0	0	0	1	intron	unchanged	0.175	0.55	0.158	-0.256	0.449	-0.0171	0.954	-0.134	0.534	-0.0321	0.919	unchanged
4	ENSMUSG00000035572	Dcaf10	protein_coding	4	2	0	0	0	2	intron	unchanged	0.05	0.868	0.603	0.0944	0.796	0.181	0.416	-0.352	0.063	0.00873	0.979	unchanged
15	ENSMUSG00000097875	Gm26704	lincRNA	3	4	0	0	0	4	intron	unchanged	0.485	0.643	0.24	NA	NA	NA	NA	NA	NA	NA	NA	unchanged
17	ENSMUSG00000097625	Gm26561	lincRNA	3	1	0	0	0	1	intron	unchanged	0.103	0.963	0.858	NA	NA	NA	NA	NA	NA	NA	NA	unchanged
1	ENSMUSG00000097648	9330185C12Rik	lincRNA	2	2	0	0	0	2	intron	unchanged	-0.689	0.566	0.171	NA	NA	NA	NA	NA	NA	NA	NA	unchanged
13	ENSMUSG00000038518	Jarid2	protein_coding	2	1	0	0	0	1	intron	unchanged	-0.0173	0.96	0.851	0.153	0.716	-0.00348	0.992	-0.279	0.236	-0.201	0.506	unchanged
19	ENSMUSG00000052387	Trpm3	protein_coding	2	1	0	0	0	1	intron	unchanged	-0.294	0.161	0.0123	0.535	0.343	0.638	0.101	0.219	0.535	0.0938	0.85	unchanged
7	ENSMUSG00000030889	Vwa3a	protein_coding	2	1	0	0	0	1	intron	unchanged	0.7	0.0591	0.00209	0.216	0.839	0.41	0.512	0.502	0.358	0.434	0.53	unchanged
8	ENSMUSG00000074194	Zfp791	protein_coding	2	1	0	0	0	1	intron	unchanged	-0.0808	0.816	0.488	0.177	0.727	0.0556	0.894	0.249	0.419	-0.316	0.382	unchanged
13	ENSMUSG00000034488	Edil3	protein_coding	1	1	0	0	0	1	intron	unchanged	0.334	0.0721	0.00288	0.299	0.693	0.329	0.507	0.596	0.151	0.507	0.334	unchanged
13	ENSMUSG00000050377	Il31ra	protein_coding	1	1	0	0	0	1	intron	unchanged	-0.091	0.946	0.808	NA	NA	NA	NA	NA	NA	NA	NA	unchanged
14	ENSMUSG00000079184	Mphosph8	protein_coding	1	1	0	0	0	1	intron	unchanged	-0.16	0.243	0.0266	0.0671	0.874	-0.00886	0.977	-0.2	0.349	-0.255	0.325	unchanged
18	ENSMUSG00000073514	Dok6	protein_coding	1	1	0	0	0	1	intron	unchanged	-0.203	0.656	0.255	0.162	0.821	0.524	0.202	0.478	0.184	0.649	0.152	unchanged
3	ENSMUSG00000028132	Tmem56	protein_coding	1	1	0	0	0	1	intron	unchanged	-0.194	0.141	0.00949	0.0442	0.94	-0.11	0.741	-0.177	0.519	-0.00537	0.991	unchanged
9	ENSMUSG00000074305	Peak1	protein_coding	1	1	0	0	0	1	intron	unchanged	-0.0487	0.849	0.556	-0.12	0.854	-0.28	0.457	-0.359	0.268	-0.329	0.417	unchanged
9	ENSMUSG00000031129	Slc9a9	protein_coding	1	1	0	0	0	1	intron	unchanged	0.292	0.557	0.165	-0.0547	0.943	-0.3	0.46	0.3	0.405	0.315	0.486	unchanged
9	ENSMUSG00000043719	Col6a6	protein_coding	1	1	0	0	0	1	intron	unchanged	0.425	0.711	0.323	NA	NA	NA	NA	NA	NA	NA	NA	unchanged
10	ENSMUSG00000058297	Spock2	protein_coding	1	1	0	1	0	0	three_utr	up	0.352	0.00848	5.76e-05	0.338	0.594	0.675	0.114	0.857	0.0208	0.436	0.345	increased
9	ENSMUSG00000032452	Clstn2	protein_coding	1	1	0	1	0	0	three_utr	up	0.355	0.0247	0.000482	0.0649	0.931	0.362	0.365	0.387	0.268	0.0851	0.87	unchanged
X	ENSMUSG00000001986	Gria3	protein_coding	1	1	0	1	0	0	three_utr	up	0.347	0.0297	0.000656	0.324	0.432	0.218	0.449	-0.238	0.344	-0.248	0.432	unchanged
1	ENSMUSG00000044708	Kcnj10	protein_coding	12	10	1	9	0	0	three_utr	unchanged	-0.176	0.563	0.168	-0.647	0.354	-0.636	0.18	-1.07	0.012	-0.134	0.833	decreased
9	ENSMUSG00000035202	Lars2	protein_coding	7	2	0	2	0	0	three_utr	unchanged	-0.365	0.533	0.146	-0.142	0.859	-0.526	0.241	-0.599	0.125	-1.1	0.033	decreased
1	ENSMUSG00000026385	Dbi	protein_coding	6	2	0	2	0	1	three_utr	unchanged	-0.0853	0.788	0.436	-0.625	0.241	-0.803	0.0418	-0.405	0.194	-0.151	0.732	decreased
6	ENSMUSG00000029767	Calu	protein_coding	2	2	0	2	1	0	three_utr	unchanged	-0.0111	0.96	0.853	-0.2	0.532	-0.313	0.143	-0.54	0.00596	-0.159	0.512	decreased
12	ENSMUSG00000007682	Dio2	protein_coding	1	1	0	1	0	0	three_utr	unchanged	-0.318	0.332	0.0506	-0.177	0.802	-0.416	0.323	-0.8	0.031	-0.48	0.295	decreased
15	ENSMUSG00000000346	Dazap2	protein_coding	1	1	0	1	0	0	three_utr	unchanged	-0.145	0.344	0.0542	-0.308	0.349	-0.442	0.06	-0.426	0.0277	-0.29	0.23	decreased
2	ENSMUSG00000068882	Ssb	protein_coding	1	1	0	1	0	0	three_utr	unchanged	-0.0578	0.718	0.333	-0.0128	0.971	-0.0877	0.637	-0.292	0.0487	-0.256	0.172	decreased
5	ENSMUSG00000048578	Mlec	protein_coding	1	1	0	1	0	0	three_utr	unchanged	0.0302	0.895	0.661	-0.261	0.387	-0.253	0.219	-0.385	0.0315	0.0709	0.785	decreased
8	ENSMUSG00000031765	Mt1	protein_coding	1	1	0	1	0	0	three_utr	unchanged	-0.0652	0.843	0.544	-0.856	0.195	-0.731	0.0976	-0.767	0.0405	-0.477	0.314	decreased
13	ENSMUSG00000025867	Cplx2	protein_coding	5	4	1	3	0	0	three_utr	unchanged	0.0395	0.878	0.624	0.459	0.566	0.789	0.142	1.18	0.0136	0.814	0.161	increased
9	ENSMUSG00000053310	Nrgn	protein_coding	4	2	1	2	0	0	three_utr	unchanged	0.0646	0.865	0.596	0.432	0.561	0.78	0.119	1.12	0.0118	0.479	0.38	increased
9	ENSMUSG00000034563	Ccpg1	protein_coding	2	2	0	2	0	0	three_utr	unchanged	0.0607	0.697	0.303	0.191	0.51	0.269	0.165	0.464	0.00828	-0.155	0.479	increased
1	ENSMUSG00000026103	Gls	protein_coding	1	1	0	1	0	0	three_utr	unchanged	0.00851	0.977	0.908	0.156	0.632	0.3	0.157	0.372	0.0426	0.0629	0.817	increased
10	ENSMUSG00000025369	Smarcc2	protein_coding	1	1	0	1	0	0	three_utr	unchanged	-0.0518	0.703	0.311	0.224	0.429	0.348	0.0814	0.342	0.0412	0.368	0.0866	increased
14	ENSMUSG00000022048	Dpysl2	protein_coding	1	1	0	1	0	0	three_utr	unchanged	-0.0797	0.708	0.318	0.523	0.279	0.658	0.0582	0.82	0.0064	0.149	0.706	increased
15	ENSMUSG00000059213	Ddn	protein_coding	1	1	0	1	0	0	three_utr	unchanged	-0.000535	0.999	0.995	0.136	0.847	0.577	0.148	0.708	0.04	0.254	0.583	increased
17	ENSMUSG00000025738	Fbxl16	protein_coding	1	1	0	1	0	0	three_utr	unchanged	0.0658	0.782	0.423	0.149	0.837	0.488	0.23	0.736	0.0383	0.421	0.348	increased
17	ENSMUSG00000046329	Slc25a23	protein_coding	1	1	0	1	0	0	three_utr	unchanged	-0.0032	0.993	0.971	0.102	0.789	0.35	0.126	0.597	0.0049	0.275	0.266	increased
18	ENSMUSG00000024524	Gnal	protein_coding	1	1	0	1	0	0	three_utr	unchanged	0.138	0.528	0.144	0.368	0.574	0.66	0.134	1.07	0.00743	0.521	0.272	increased
19	ENSMUSG00000024921	Smarca2	protein_coding	1	1	0	1	0	0	three_utr	unchanged	-0.101	0.619	0.22	0.309	0.316	0.391	0.0702	0.519	0.00639	0.238	0.294	increased
2	ENSMUSG00000039262	Prrc2b	protein_coding	1	1	0	1	0	0	three_utr	unchanged	-0.0658	0.799	0.46	0.289	0.456	0.572	0.0467	0.348	0.127	0.194	0.52	increased
2	ENSMUSG00000027438	Napb	protein_coding	1	1	0	1	0	0	three_utr	unchanged	0.0076	0.984	0.931	0.104	0.89	0.373	0.365	0.749	0.0353	0.178	0.722	increased
5	ENSMUSG00000056004	9330182L06Rik	protein_coding	1	1	0	1	0	0	three_utr	unchanged	0.221	0.149	0.0105	0.437	0.446	0.41	0.292	0.702	0.0387	0.38	0.378	increased
5	ENSMUSG00000061601	Pclo	protein_coding	1	1	0	1	0	0	three_utr	unchanged	0.312	0.146	0.0101	0.46	0.467	0.464	0.279	0.735	0.0487	0.257	0.612	increased
8	ENSMUSG00000031748	Gnao1	protein_coding	1	1	0	1	0	0	three_utr	unchanged	-0.0223	0.914	0.721	0.387	0.427	0.699	0.0519	0.784	0.00945	0.309	0.403	increased
2	ENSMUSG00000005089	Slc1a2	protein_coding	156	48	10	38	2	0	three_utr	unchanged	-0.216	0.412	0.0797	-0.0447	0.941	-0.157	0.64	-0.329	0.228	-0.176	0.633	unchanged
19	ENSMUSG00000025203	Scd2	protein_coding	32	19	5	15	1	0	three_utr	unchanged	-0.0866	0.707	0.316	0.0697	0.913	0.0251	0.954	0.236	0.444	0.216	0.583	unchanged
X	ENSMUSG00000058254	Tspan7	protein_coding	19	8	3	5	0	0	three_utr	unchanged	0.0706	0.793	0.444	-0.0512	0.932	0.0173	0.967	0.302	0.281	0.119	0.762	unchanged
14	ENSMUSG00000021750	Fam107a	protein_coding	14	10	2	7	1	0	three_utr	unchanged	-0.207	0.441	0.0929	-0.767	0.453	-0.962	0.168	-0.0989	0.894	0.103	0.914	unchanged
1	ENSMUSG00000014602	Kif1a	protein_coding	12	10	4	5	0	1	three_utr	unchanged	0.0119	0.971	0.884	0.23	0.593	0.375	0.188	0.469	0.0573	0.466	0.138	unchanged
19	ENSMUSG00000037071	Scd1	protein_coding	11	8	1	8	0	0	three_utr	unchanged	-0.135	0.612	0.211	0.198	0.71	0.0475	0.91	0.111	0.736	0.0919	0.833	unchanged
2	ENSMUSG00000027523	Gnas	protein_coding	10	5	0	5	0	0	three_utr	unchanged	0.0155	0.957	0.845	0.147	0.528	0.265	0.0948	0.193	0.151	0.242	0.153	unchanged
18	ENSMUSG00000023036	Pcdhgc4	protein_coding	8	7	1	4	0	3	three_utr	unchanged	0.176	0.739	0.357	0.267	0.581	0.0388	0.923	0.442	0.11	0.157	0.681	unchanged
17	ENSMUSG00000024109	Nrxn1	protein_coding	5	3	0	3	0	0	three_utr	unchanged	0.0664	0.759	0.388	0.201	0.811	0.582	0.232	0.784	0.0634	0.441	0.418	unchanged
18	ENSMUSG00000024411	Aqp4	protein_coding	5	5	2	4	0	0	three_utr	unchanged	-0.111	0.757	0.384	-0.44	0.501	-0.645	0.144	-0.236	0.563	0.196	0.714	unchanged
1	ENSMUSG00000026701	Prdx6	protein_coding	4	3	1	2	0	0	three_utr	unchanged	-0.105	0.652	0.248	-1	0.195	-1.04	0.0562	-0.778	0.0746	-0.179	0.777	unchanged
15	ENSMUSG00000022421	Nptxr	protein_coding	4	2	0	2	0	0	three_utr	unchanged	0.141	0.574	0.179	0.4	0.637	0.75	0.173	0.774	0.104	0.534	0.383	unchanged
8	ENSMUSG00000002341	Ncan	protein_coding	4	4	0	4	0	0	three_utr	unchanged	0.00819	0.984	0.929	0.397	0.295	0.394	0.128	-0.183	0.431	0.455	0.109	unchanged
19	ENSMUSG00000010663	Fads1	protein_coding	3	2	1	2	0	0	three_utr	unchanged	-0.0556	0.844	0.546	0.114	0.776	0.101	0.7	0.116	0.608	-0.0711	0.817	unchanged
4	ENSMUSG00000046447	Camk2n1	protein_coding	3	2	1	2	0	0	three_utr	unchanged	-0.113	0.719	0.334	0.0762	0.921	0.114	0.812	0.442	0.219	0.234	0.63	unchanged
10	ENSMUSG00000037855	Zfp365	protein_coding	2	1	0	1	0	0	three_utr	unchanged	-0.0882	0.707	0.316	-0.0755	0.909	0.0922	0.822	0.0174	0.965	-0.00874	0.987	unchanged
11	ENSMUSG00000018593	Sparc	protein_coding	2	2	0	2	0	0	three_utr	unchanged	-0.0234	0.955	0.837	-0.583	0.345	-0.547	0.188	-0.635	0.0772	-0.266	0.585	unchanged
15	ENSMUSG00000035805	Mlc1	protein_coding	2	2	0	2	0	0	three_utr	unchanged	0.133	0.604	0.204	-0.686	0.299	-0.747	0.101	-0.282	0.488	-0.0654	0.914	unchanged
16	ENSMUSG00000057880	Abat	protein_coding	2	2	0	2	0	0	three_utr	unchanged	-0.125	0.59	0.192	-0.0178	0.971	0.124	0.631	0.183	0.395	0.0561	0.857	unchanged
4	ENSMUSG00000039809	Gabbr2	protein_coding	2	1	0	1	0	0	three_utr	unchanged	0.272	0.118	0.00684	0.372	0.671	0.685	0.224	0.859	0.0781	0.53	0.396	unchanged
4	ENSMUSG00000028517	Plpp3	protein_coding	2	2	0	2	0	0	three_utr	unchanged	0.101	0.735	0.353	-0.454	0.524	-0.669	0.158	-0.0807	0.87	0.0997	0.875	unchanged
6	ENSMUSG00000030302	Atp2b2	protein_coding	2	2	0	2	0	0	three_utr	unchanged	0.245	0.14	0.0094	0.232	0.764	0.426	0.366	0.513	0.209	0.436	0.401	unchanged
9	ENSMUSG00000033350	Chst2	protein_coding	2	2	0	2	0	0	three_utr	unchanged	-0.0895	0.745	0.367	-0.0752	0.889	-0.022	0.953	0.0975	0.734	0.452	0.155	unchanged
X	ENSMUSG00000031342	Gpm6b	protein_coding	2	1	0	1	0	0	three_utr	unchanged	-0.0863	0.667	0.268	-0.0416	0.922	-0.136	0.568	0.0962	0.656	0.04	0.895	unchanged
1	ENSMUSG00000040612	Ildr2	protein_coding	1	1	0	1	0	0	three_utr	unchanged	-0.117	0.518	0.137	0.0457	0.963	0.136	0.819	0.121	0.812	0.113	0.867	unchanged
1	ENSMUSG00000013698	Pea15a	protein_coding	1	1	0	1	0	0	three_utr	unchanged	-0.0274	0.909	0.703	-0.314	0.409	-0.359	0.167	-0.178	0.453	-0.0168	0.965	unchanged
11	ENSMUSG00000094483	Purb	protein_coding	1	1	0	1	0	0	three_utr	unchanged	-0.253	0.164	0.0125	0.0634	0.926	0.0879	0.834	-0.0264	0.947	0.387	0.326	unchanged
11	ENSMUSG00000038976	Ppp1r9b	protein_coding	1	1	0	1	0	0	three_utr	unchanged	-0.0303	0.915	0.724	0.176	0.684	0.427	0.125	0.406	0.0869	0.315	0.294	unchanged
15	ENSMUSG00000022474	Pmm1	protein_coding	1	1	0	1	0	0	three_utr	unchanged	-0.013	0.967	0.874	-0.0909	0.813	-0.0302	0.914	-0.306	0.112	-0.421	0.0882	unchanged
16	ENSMUSG00000022708	Zbtb20	protein_coding	1	1	0	1	0	0	three_utr	unchanged	-0.308	0.214	0.0209	-0.521	0.581	-0.629	0.316	-1.05	0.053	-1.2	0.0882	unchanged
17	ENSMUSG00000024462	Gabbr1	protein_coding	1	1	0	1	0	0	three_utr	unchanged	0.089	0.445	0.095	0.171	0.739	0.336	0.287	0.493	0.071	0.0923	0.82	unchanged
17	ENSMUSG00000024140	Epas1	protein_coding	1	1	0	1	0	0	three_utr	unchanged	-0.282	0.127	0.00784	-0.403	0.548	-0.613	0.168	-0.71	0.0644	-0.284	0.584	unchanged
18	ENSMUSG00000024347	Psd2	protein_coding	1	1	0	1	0	0	three_utr	unchanged	-0.146	0.447	0.0962	0.0295	0.953	0.0184	0.957	0.226	0.34	0.116	0.721	unchanged
2	ENSMUSG00000027187	Cat	protein_coding	1	1	0	1	0	0	three_utr	unchanged	-0.0487	0.853	0.563	-0.237	0.532	-0.279	0.265	-0.233	0.297	0.218	0.442	unchanged
2	ENSMUSG00000074968	Ano3	protein_coding	1	1	0	1	0	0	three_utr	unchanged	0.374	0.0979	0.00478	-0.0557	0.949	-0.00547	0.993	-0.263	0.536	-0.127	0.83	unchanged
2	ENSMUSG00000060227	Casc4	protein_coding	1	1	0	1	0	0	three_utr	unchanged	0.0093	0.971	0.883	0.0708	0.817	0.12	0.511	-0.0632	0.713	0.327	0.0943	unchanged
2	ENSMUSG00000058793	Cds2	protein_coding	1	1	0	1	0	0	three_utr	unchanged	0.163	0.299	0.0408	0.184	0.721	0.557	0.0935	0.51	0.0677	0.185	0.629	unchanged
2	ENSMUSG00000051177	Plcb1	protein_coding	1	1	0	1	0	0	three_utr	unchanged	-0.107	0.605	0.206	0.214	0.662	0.463	0.146	0.394	0.151	0.221	0.545	unchanged
2	ENSMUSG00000017009	Sdc4	protein_coding	1	1	0	1	0	0	three_utr	unchanged	-0.121	0.671	0.273	-0.859	0.235	-0.912	0.0701	-0.795	0.0548	-0.514	0.328	unchanged
3	ENSMUSG00000045092	S1pr1	protein_coding	1	1	0	1	0	0	three_utr	unchanged	0.0449	0.901	0.68	-0.389	0.558	-0.432	0.329	-0.451	0.251	-0.545	0.269	unchanged
3	ENSMUSG00000028194	Ddah1	protein_coding	1	1	0	1	0	0	three_utr	unchanged	-0.152	0.488	0.118	-0.146	0.781	-0.246	0.437	-0.194	0.496	0.246	0.484	unchanged
5	ENSMUSG00000060961	Slc4a4	protein_coding	1	1	0	1	0	0	three_utr	unchanged	-0.217	0.36	0.0604	-0.0872	0.901	-0.248	0.533	0.0344	0.933	0.184	0.686	unchanged
5	ENSMUSG00000029413	Naaa	protein_coding	1	1	0	1	0	0	three_utr	unchanged	0.0358	0.914	0.722	-1.03	0.313	-1.07	0.12	-0.165	0.806	-0.26	0.756	unchanged
6	ENSMUSG00000030307	Slc6a11	protein_coding	1	1	0	1	0	0	three_utr	unchanged	0.131	0.638	0.234	0.343	0.717	0.421	0.491	0.705	0.172	0.892	0.17	unchanged
7	ENSMUSG00000033676	Gabrb3	protein_coding	1	1	0	1	0	0	three_utr	unchanged	0.21	0.262	0.0318	0.299	0.557	0.498	0.142	0.427	0.145	0.00106	0.999	unchanged
7	ENSMUSG00000038886	Man2a2	protein_coding	1	1	0	1	0	0	three_utr	unchanged	0.157	0.259	0.0308	0.248	0.54	0.259	0.337	0.418	0.0715	0.124	0.705	unchanged
7	ENSMUSG00000066232	Ipo7	protein_coding	1	1	0	1	0	0	three_utr	unchanged	-0.158	0.143	0.00968	0.183	0.409	0.224	0.141	-0.083	0.556	-0.0419	0.831	unchanged
7	ENSMUSG00000030772	Dkk3	protein_coding	1	1	0	1	0	0	three_utr	unchanged	0.209	0.172	0.0138	-0.431	0.329	-0.436	0.144	-0.286	0.278	-0.182	0.603	unchanged
7	ENSMUSG00000008734	Gprc5b	protein_coding	1	1	0	1	0	0	three_utr	unchanged	-0.00195	0.996	0.983	-0.474	0.31	-0.49	0.123	-0.435	0.109	-0.365	0.289	unchanged
8	ENSMUSG00000031647	Mfap3l	protein_coding	1	1	0	1	0	0	three_utr	unchanged	-0.204	0.256	0.03	0.0475	0.928	-0.298	0.284	-0.458	0.0573	-0.216	0.494	unchanged
8	ENSMUSG00000048148	Nwd1	protein_coding	1	1	0	1	0	0	three_utr	unchanged	-0.298	0.194	0.0173	-0.457	0.408	-0.497	0.187	-0.334	0.32	0.232	0.605	unchanged
8	ENSMUSG00000051495	Irf2bp2	protein_coding	1	1	0	1	0	0	three_utr	unchanged	-0.146	0.466	0.106	0.167	0.609	0.0124	0.965	0.157	0.428	0.314	0.18	unchanged
9	ENSMUSG00000032186	Tmod2	protein_coding	1	1	0	1	0	0	three_utr	unchanged	-0.173	0.146	0.0102	0.282	0.538	0.462	0.134	0.368	0.165	0.356	0.288	unchanged
X	ENSMUSG00000041688	Amot	protein_coding	1	1	0	1	0	0	three_utr	unchanged	-0.234	0.334	0.0515	-0.0289	0.95	-0.152	0.548	-0.365	0.0799	0.165	0.559	unchanged
X	ENSMUSG00000025658	Cnksr2	protein_coding	1	1	0	1	0	0	three_utr	unchanged	-0.0505	0.889	0.647	0.251	0.676	0.268	0.5	0.0362	0.93	-0.0574	0.913	unchanged
Y	ENSMUSG00000069045	Ddx3y	protein_coding	1	1	0	1	0	0	three_utr	unchanged	-0.533	0.889	0.65	1.07	0.722	1.11	0.58	0.843	0.637	0.758	0.741	unchanged
10	ENSMUSG00000019873	Reep3	protein_coding	1	1	0	1	0	0	three_utr	down	-0.234	0.0388	0.00104	-0.161	0.666	-0.344	0.151	-0.636	0.00478	-0.127	0.658	decreased
17	ENSMUSG00000062078	Qk	protein_coding	1	1	0	1	0	0	three_utr	down	-0.316	0.0196	0.000303	-0.126	0.784	-0.395	0.15	-0.69	0.00629	-0.154	0.635	decreased
5	ENSMUSG00000000568	Hnrnpd	protein_coding	1	1	0	1	0	0	three_utr	down	-0.197	0.0396	0.00108	0.142	0.615	0.0744	0.717	-0.398	0.0154	-0.26	0.196	decreased
