# Supplementary material for: Synaptic FUS accumulation triggers early misregulation of synaptic RNAs in a mouse model of ALS
Source: Nat Commun. 2021 May 21;12:3027. doi: 10.1038/s41467-021-23188-8 (PMC8140117; doi:10.1038/s41467-021-23188-8)
Supplement: Supplementary file 5 — Supplementary Data 2 [file 41467_2021_23188_MOESM5_ESM.xlsx]

## Sheet: Sheet1
Table 2. Statistical analysis of synaptic density
Synaptic density analysis
Unpaired t-test	FUS binding	1 month			6 months
		p value	t, df	sample size	p value	t, df	sample size
Synapsin1	none	0.4556	t=0.7553, df=32	Fus+/+ =14, FusΔNLS/+ =20	0.6812	t=0.4138, df=41	Fus+/+ = 19, FusΔNLS/+ = 24
SNAP25	exon	0.532	t=0.6319, df=32	Fus+/+ =14, FusΔNLS/+ =20	0.085	t=1.765, df=41	Fus+/+ = 19, FusΔNLS/+ = 24
Bassoon	none	0.5821	t=0.5567, df=28	Fus+/+ =18, FusΔNLS/+ =12	0.446	t=0.7708, df=35	Fus+/+ = 18, FusΔNLS/+ = 19
Vgat	none	0.6368	t=0.4758, df=40	Fus+/+ =19, FusΔNLS/+ =23	0.0792	t=1.801, df=40	Fus+/+ = 18, FusΔNLS/+ = 24
GluN1	exon	0.0219	t=2.409, df=32	Fus+/+ =14, FusΔNLS/+ =20	0.3786	t=0.8900, df=41	Fus+/+ = 19, FusΔNLS/+ = 24
GluA1	none	0.6009	t=0.5292, df=28	Fus+/+ =18, FusΔNLS/++ =12	0.4885	t=0.7000, df=35	Fus+/+ = 18, FusΔNLS/+ = 19
pCaMKII	exon	0.9055	t=0.1195, df=40	Fus+/+ =19, FusΔNLS/+ =23	0.216	t=1.257, df=40	Fus+/+ = 18, FusΔNLS/+ = 24
Gephyrin	none	0.9878	t=0.1531, df=88	Fus+/+ =43, FusΔNLS/+ =47	0.5778	t=0.5591, df=74	Fus+/+ = 34, FusΔNLS/+ = 42
GABAa1	exon	0.1368	t=1.514, df=46	Fus+/+ =24, FusΔNLS/+ =24	0.9611	t=0.04906, df=44	Fus+/+ = 20, FusΔNLS/+ = 26
GABAa3	none	0.0156	t=2.512, df=46	Fus+/+ =24, FusΔNLS/+ =24	0.9744	t=0.03234, df=40	Fus+/+ = 20, FusΔNLS/+ = 22
