# Supplementary material for: Synaptic FUS accumulation triggers early misregulation of synaptic RNAs in a mouse model of ALS
Source: Nat Commun. 2021 May 21;12:3027. doi: 10.1038/s41467-021-23188-8 (PMC8140117; doi:10.1038/s41467-021-23188-8)
Supplement: Supplementary file 6 — Supplementary Data 3 [file 41467_2021_23188_MOESM6_ESM.xlsx]

## Sheet: Sheet1
Table 3. Statistical analysis of synaptic cluster area
Synaptic density analysis
Multiple t-test (one per row)	FUS binding	1 month			6 months
		p value	t, df	sample size	p value	t, df	sample size
Synapsin1	none	0.8249	t=0.2214, df=363	Fus+/+ =14, FusΔNLS/+ =20	0.643	t=0.4639, df=393	Fus+/+ = 19, FusΔNLS/+ = 24
SNAP25	exon	0.3834	t=0.8727, df=363	Fus+/+ =14, FusΔNLS/+ =20	0.5015	t=6727, df=393	Fus+/+ = 19, FusΔNLS/+ = 24
Bassoon	none	0.6022	t=0.5217, df=363	Fus+/+ =18, FusΔNLS/+ =12	0.7529	t=0.315, df=393	Fus+/+ = 18, FusΔNLS/+ = 19
Vgat	none	0.2819	t=1.078, df=363	Fus+/+ =19, FusΔNLS/+ =23	0.0028	t=3.005, df=393	Fus+/+ = 18, FusΔNLS/+ = 24
GluN1	exon	0.5437	t=0.6078, df=363	Fus+/+ =14, FusΔNLS/+ =20	0.5694	t=0.5694, df=393	Fus+/+ = 19, FusΔNLS/+ = 24
GluA1	none	0.4303	t=0.7896, df=363	Fus+/+ =18, FusΔNLS/++ =12	0.4517	t=0.7533, df=393	Fus+/+ = 18, FusΔNLS/+ = 19
pCaMKII	exon	0.242	t=1.172, df=363	Fus+/+ =19, FusΔNLS/+ =23	0.415	t=0.8159, df=393	Fus+/+ = 18, FusΔNLS/+ = 24
Gephyrin	none	0.7467	t=0.3233, df=363	Fus+/+ =43, FusΔNLS/+ =47	0.2614	t=1.125, df=393	Fus+/+ = 34, FusΔNLS/+ = 42
GABAa1	exon	0.374	t=0.8902, df=363	Fus+/+ =24, FusΔNLS/+ =24	0.3204	t=0.9950, df=393	Fus+/+ = 20, FusΔNLS/+ = 26
GABAa3	none	0.0053	t=2.807, df=363	Fus+/+ =24, FusΔNLS/+ =24	0.0166	t=2.407, df=393	Fus+/+ = 20, FusΔNLS/+ = 22
