# Supplementary material for: Synaptic FUS accumulation triggers early misregulation of synaptic RNAs in a mouse model of ALS
Source: Nat Commun. 2021 May 21;12:3027. doi: 10.1038/s41467-021-23188-8 (PMC8140117; doi:10.1038/s41467-021-23188-8)
Supplement: Supplementary file 7 — Supplementary Data 4 [file 41467_2021_23188_MOESM7_ESM.xlsx]

## Sheet: Table explanation
Supplementary Table 4. Differential gene expression analysis Fus+/+ vs FusΔNLS/+ total cortex (1-month-old)
Column name	explanation
seqnames	sequence (chromosome) name
start	start coordinate of the gene
end	end coordinate of the gene
width	gene length
strand	strand on which the gene is located ("+" or "-")
gene_id	Ensembl gene ID
gene_name	gene name
gene_biotype	gene biotype as defined by Ensembl (see https://www.ensembl.org/info/genome/genebuild/biotypes.html)
logFC	log2 fold-change of the gene
logCPM	log-average counts per million (CPM) of the gene in the two groups being compared
F	F value
PValue	p-value of the gene
FDR	false discovery rate of the gene (adjusted with Benjamin-Hochberg)
mlog10PValue	minus log10 of the p-value

## Sheet: DE analysis results
seqnames	start	end	width	strand	gene_id	gene_name	gene_biotype	logFC	logCPM	F	PValue	FDR	mlog10PValue
11	7210000	7210000	7840	-	ENSMUSG00000020427	Igfbp3	protein_coding	0.74	2.79	38	1.19e-07	0.00233	6.92
4	119000000	119000000	29300	+	ENSMUSG00000028645	Slc2a1	protein_coding	0.634	6.07	26.8	3.97e-06	0.0274	5.4
15	103000000	103000000	9490	-	ENSMUSG00000062683	Atp5g2	protein_coding	1.2	3.53	26.7	4.21e-06	0.0274	5.38
8	19800000	19800000	8750	+	ENSMUSG00000097230	Gm26853	lincRNA	-0.806	1.22	23.3	1.34e-05	0.0653	4.87
15	59600000	59700000	8200	+	ENSMUSG00000032501	Trib1	protein_coding	0.848	3.93	21.8	2.27e-05	0.0873	4.64
7	128000000	128000000	2310	-	ENSMUSG00000097751	Gm26690	lincRNA	2.86	-2.37	21.2	2.89e-05	0.0873	4.54
1	24600000	24600000	678	-	ENSMUSG00000100862	Gm10925	unprocessed_pseudogene	-9.37	1.61	20.9	3.15e-05	0.0873	4.5
3	106000000	106000000	8310	-	ENSMUSG00000074342	I830077J02Rik	protein_coding	-1.09	0.73	20.6	3.61e-05	0.0873	4.44
7	128000000	128000000	18200	+	ENSMUSG00000030795	Fus	protein_coding	0.296	7.26	20.3	4.02e-05	0.0873	4.4
6	116000000	116000000	175000	-	ENSMUSG00000030126	Tmcc1	protein_coding	0.235	5.91	18.7	7.28e-05	0.129	4.14
1	136000000	136000000	52800	-	ENSMUSG00000051985	Igfn1	protein_coding	-0.449	4.57	18.5	7.99e-05	0.129	4.1
4	152000000	152000000	6630	-	ENSMUSG00000047777	Phf13	protein_coding	0.443	3.33	18.4	8.02e-05	0.129	4.1
5	135000000	135000000	44700	-	ENSMUSG00000029675	Eln	protein_coding	1.34	3.74	18.3	8.58e-05	0.129	4.07
16	18600000	18600000	2080	-	ENSMUSG00000050761	Gp1bb	protein_coding	-0.493	4.45	17.4	0.00012	0.147	3.92
19	10800000	10900000	19600	+	ENSMUSG00000024737	Slc15a3	protein_coding	-0.686	1.75	17.3	0.000126	0.147	3.9
9	44000000	44000000	29300	-	ENSMUSG00000111229	AC126459.2	lincRNA	-1.26	-1.09	17.2	0.000128	0.147	3.89
14	56800000	56800000	1910	+	ENSMUSG00000100017	2410022M11Rik	bidirectional_promoter_lncRNA	-0.549	1.48	17.2	0.000131	0.147	3.88
1	36300000	36300000	10100	-	ENSMUSG00000047180	Neurl3	protein_coding	-0.822	0.476	16.9	0.000148	0.147	3.83
1	91800000	91800000	4410	-	ENSMUSG00000100980	Gm29100	antisense_RNA	-0.618	0.642	16.8	0.00015	0.147	3.82
8	70600000	70700000	14000	-	ENSMUSG00000056204	Pgpep1	protein_coding	-0.664	3.49	16.8	0.000152	0.147	3.82
2	176000000	176000000	8240	-	ENSMUSG00000095648	Gm2004	protein_coding	-1.26	-0.219	16.7	0.000159	0.147	3.8
3	122000000	122000000	37800	-	ENSMUSG00000057359	Gm17494	processed_transcript	-0.776	2.26	16.6	0.000165	0.147	3.78
13	23700000	23700000	1560	+	ENSMUSG00000036181	Hist1h1c	protein_coding	-0.506	4.26	16.3	0.000187	0.153	3.73
12	20800000	20800000	11400	-	ENSMUSG00000099759	1700030C10Rik	processed_transcript	-1.5	-1.12	16.3	0.000188	0.153	3.73
6	57600000	57700000	83600	+	ENSMUSG00000029798	Herc6	protein_coding	-0.47	3.6	15.9	0.000221	0.165	3.66
4	49500000	49500000	10300	+	ENSMUSG00000039634	Zfp189	protein_coding	0.594	2.19	15.8	0.000222	0.165	3.65
6	119000000	119000000	2960	+	ENSMUSG00000030019	Fbxl14	protein_coding	0.259	4.51	15.7	0.000232	0.165	3.63
13	74600000	74600000	38600	-	ENSMUSG00000113204	CT009718.4	lincRNA	-0.3	3.32	15.7	0.000237	0.165	3.63
4	56800000	56900000	54300	-	ENSMUSG00000038816	Ctnnal1	protein_coding	-0.546	3.91	15.5	0.000254	0.171	3.59
1	58000000	58000000	63900	-	ENSMUSG00000054770	Kctd18	protein_coding	-0.366	3.52	15.3	0.000275	0.179	3.56
2	174000000	174000000	16400	-	ENSMUSG00000090625	Gm20721	protein_coding	-1.22	2.07	15.2	0.000287	0.179	3.54
15	101000000	101000000	7950	+	ENSMUSG00000023034	Nr4a1	protein_coding	1.07	5.53	15.1	0.000296	0.179	3.53
12	80800000	80900000	90300	+	ENSMUSG00000021133	Susd6	protein_coding	0.245	5.06	14.9	0.000323	0.179	3.49
9	81700000	81700000	1080	+	ENSMUSG00000079225	Gm9531	transcribed_processed_pseudogene	6.36	-0.645	14.9	0.000326	0.179	3.49
13	14100000	14200000	136000	+	ENSMUSG00000039219	Arid4b	protein_coding	-0.251	5.33	14.9	0.000327	0.179	3.49
1	40200000	40300000	92200	+	ENSMUSG00000026072	Il1r1	protein_coding	0.675	1.58	14.7	0.000346	0.179	3.46
2	30200000	30300000	26100	+	ENSMUSG00000007476	Lrrc8a	protein_coding	0.261	5.32	14.7	0.000348	0.179	3.46
X	7650000	7660000	6150	-	ENSMUSG00000087644	Gm14703	antisense_RNA	-1.14	1.69	14.7	0.000357	0.179	3.45
1	53800000	54200000	388000	-	ENSMUSG00000042807	Hecw2	protein_coding	-0.453	5.18	14.7	0.000358	0.179	3.45
8	72300000	72300000	2620	+	ENSMUSG00000055148	Klf2	protein_coding	0.759	2.34	14.5	0.000379	0.182	3.42
6	54400000	54500000	74200	+	ENSMUSG00000086040	Wipf3	protein_coding	0.386	6.5	14.5	0.000382	0.182	3.42
2	25600000	25600000	4670	+	ENSMUSG00000097872	Gm26702	lincRNA	-1.34	-0.432	14.3	0.000413	0.191	3.38
3	61400000	61400000	3700	-	ENSMUSG00000053706	B430305J03Rik	protein_coding	-0.537	0.68	14.2	0.000429	0.191	3.37
9	22000000	22100000	34900	-	ENSMUSG00000111842	AC163623.2	protein_coding	-1.31	-0.982	14.2	0.00043	0.191	3.37
3	27300000	27300000	25400	+	ENSMUSG00000039304	Tnfsf10	protein_coding	-0.814	0.858	14.1	0.000449	0.195	3.35
6	119000000	119000000	64600	-	ENSMUSG00000030168	Adipor2	protein_coding	0.249	5.68	14.1	0.000459	0.195	3.34
5	141000000	141000000	28500	-	ENSMUSG00000036565	Ttyh3	protein_coding	0.222	8.1	14	0.000473	0.196	3.33
12	85600000	85600000	40900	+	ENSMUSG00000034271	Jdp2	protein_coding	0.432	4.81	13.9	0.000501	0.204	3.3
3	22100000	22100000	1730	-	ENSMUSG00000106019	Gm43672	lincRNA	-0.387	2.58	13.7	0.000526	0.21	3.28
7	19300000	19300000	7360	-	ENSMUSG00000003545	Fosb	protein_coding	0.777	3.02	13.6	0.000559	0.217	3.25
8	70900000	70900000	9870	-	ENSMUSG00000000792	Slc5a5	protein_coding	0.391	3.45	13.6	0.000565	0.217	3.25
4	123000000	123000000	14300	-	ENSMUSG00000028655	Mfsd2a	protein_coding	0.418	4.43	13.5	0.000581	0.218	3.24
17	23700000	23700000	2000	-	ENSMUSG00000023905	Tnfrsf12a	protein_coding	0.777	0.943	13.3	0.000625	0.229	3.2
13	85200000	85200000	34100	+	ENSMUSG00000021548	Ccnh	protein_coding	-0.215	4.67	13.2	0.000659	0.229	3.18
7	4710000	4730000	18400	-	ENSMUSG00000046456	Tmem150b	protein_coding	-1.5	-1.13	13.1	0.000679	0.229	3.17
14	25100000	25100000	8060	+	ENSMUSG00000114271	AC154461.1	lincRNA	-0.744	-0.812	13.1	0.000689	0.229	3.16
6	85500000	85500000	2470	-	ENSMUSG00000071341	Egr4	protein_coding	0.718	4.38	13.1	0.000691	0.229	3.16
10	63000000	63000000	9550	-	ENSMUSG00000020069	Hnrnph3	protein_coding	-0.351	4.93	13.1	0.000695	0.229	3.16
7	23900000	23900000	645	-	ENSMUSG00000066724	Gm10175	transcribed_processed_pseudogene	-0.523	5.35	13.1	0.000701	0.229	3.15
7	6160000	6160000	1100	+	ENSMUSG00000109108	Gm36371	bidirectional_promoter_lncRNA	-0.504	0.49	13	0.000702	0.229	3.15
18	66900000	66900000	2760	-	ENSMUSG00000047259	Mc4r	protein_coding	0.926	0.0228	13	0.000723	0.231	3.14
1	36100000	36100000	38000	+	ENSMUSG00000045216	Hs6st1	protein_coding	0.204	5.56	12.9	0.000753	0.236	3.12
2	177000000	177000000	11800	+	ENSMUSG00000078875	Gm14419	protein_coding	-0.644	1.3	12.9	0.000762	0.236	3.12
10	78400000	78400000	10600	+	ENSMUSG00000112652	AC160411.2	antisense_RNA	-1.19	-0.788	12.8	0.000794	0.236	3.1
4	11600000	11600000	7930	+	ENSMUSG00000094595	Fsbp	protein_coding	-0.484	1.11	12.7	0.000807	0.236	3.09
5	37300000	37400000	86600	+	ENSMUSG00000050248	Evc2	protein_coding	-0.349	3.99	12.7	0.00081	0.236	3.09
13	13000000	13000000	4080	+	ENSMUSG00000113049	CT033774.1	lincRNA	-1.51	-2.04	12.7	0.00081	0.236	3.09
18	38000000	38000000	12300	-	ENSMUSG00000038524	Fchsd1	protein_coding	-0.609	2.31	12.7	0.000825	0.237	3.08
11	103000000	103000000	3660	+	ENSMUSG00000050288	Fzd2	protein_coding	0.392	3.93	12.5	0.000874	0.247	3.06
15	74700000	74700000	3490	-	ENSMUSG00000022602	Arc	protein_coding	1.68	7.04	12.5	0.000888	0.248	3.05
9	58300000	58300000	25400	-	ENSMUSG00000032334	Loxl1	protein_coding	-0.635	0.791	12.4	0.000911	0.251	3.04
7	128000000	128000000	3370	-	ENSMUSG00000084964	Gm15503	processed_transcript	-2.88	-2.6	12.2	0.00101	0.268	2.99
17	35000000	35000000	6580	+	ENSMUSG00000007033	Hspa1l	protein_coding	-1.06	-1.41	12.2	0.00102	0.268	2.99
11	95000000	95000000	16200	+	ENSMUSG00000047181	Samd14	protein_coding	0.301	5.46	12.2	0.00102	0.268	2.99
1	144000000	144000000	26300	-	ENSMUSG00000018199	Trove2	protein_coding	-0.196	5.89	12.1	0.00103	0.268	2.99
8	20600000	20600000	15200	+	ENSMUSG00000095403	Gm21092	unprocessed_pseudogene	-0.616	0.423	12.1	0.00107	0.274	2.97
1	24000000	24100000	89200	-	ENSMUSG00000026153	Fam135a	protein_coding	-0.238	4.72	11.9	0.00116	0.294	2.94
16	16200000	16300000	59400	+	ENSMUSG00000041957	Pkp2	protein_coding	0.582	1.42	11.8	0.00118	0.295	2.93
11	61400000	61400000	4270	+	ENSMUSG00000109829	Gm45605	lincRNA	-0.391	1.79	11.8	0.00121	0.3	2.92
18	9830000	9830000	94	-	ENSMUSG00000092816	Gm23637	miRNA	-1.67	-2.56	11.7	0.00127	0.307	2.9
3	157000000	157000000	15000	-	ENSMUSG00000085084	4930570G19Rik	lincRNA	-0.327	2.94	11.6	0.00128	0.307	2.89
14	59200000	59200000	36100	+	ENSMUSG00000035469	Rcbtb1	protein_coding	-0.246	4.97	11.6	0.0013	0.307	2.89
17	32700000	32700000	17700	+	ENSMUSG00000073424	Cyp4f15	protein_coding	0.407	4.43	11.6	0.00131	0.307	2.88
X	158000000	158000000	1940	+	ENSMUSG00000047485	Klhl34	protein_coding	-1.11	-1.13	11.5	0.00134	0.307	2.87
3	96200000	96200000	5230	+	ENSMUSG00000068856	Sf3b4	protein_coding	0.228	4.41	11.5	0.00135	0.307	2.87
17	46800000	46800000	8750	-	ENSMUSG00000063888	Rpl7l1	protein_coding	0.21	4.79	11.5	0.00136	0.307	2.87
13	55000000	55100000	72400	-	ENSMUSG00000025878	Uimc1	protein_coding	-0.57	3.46	11.5	0.00138	0.307	2.86
3	65500000	65600000	27100	+	ENSMUSG00000034640	Tiparp	protein_coding	0.45	3.8	11.5	0.00138	0.307	2.86
4	120000000	120000000	404000	+	ENSMUSG00000028634	Hivep3	protein_coding	0.251	5.88	11.4	0.00141	0.307	2.85
3	17800000	17800000	19000	+	ENSMUSG00000100252	Mir124-2hg	lincRNA	-0.336	5.25	11.4	0.00141	0.307	2.85
18	37000000	37000000	11800	-	ENSMUSG00000073594	Gm10545	antisense_RNA	-1.18	-1.51	11.4	0.00145	0.307	2.84
19	20500000	20600000	17800	-	ENSMUSG00000114469	AC152162.1	antisense_RNA	-0.369	2.8	11.4	0.00145	0.307	2.84
6	83900000	84000000	122000	+	ENSMUSG00000030016	Zfp638	protein_coding	-0.26	5.85	11.3	0.00148	0.31	2.83
14	120000000	120000000	4720	-	ENSMUSG00000097903	Gm26679	lincRNA	-0.877	-1.22	11.2	0.00153	0.317	2.82
12	113000000	113000000	4150	-	ENSMUSG00000097476	Gm26583	lincRNA	-1.56	-2.17	11.1	0.00161	0.326	2.79
19	10800000	10800000	40700	-	ENSMUSG00000024670	Cd6	protein_coding	-0.777	0.917	11.1	0.00163	0.326	2.79
12	103000000	103000000	136000	-	ENSMUSG00000057963	Itpk1	protein_coding	0.178	5.31	11.1	0.00163	0.326	2.79
13	41300000	41500000	178000	-	ENSMUSG00000021365	Nedd9	protein_coding	0.317	2.6	11.1	0.00165	0.326	2.78
18	38600000	38600000	15000	-	ENSMUSG00000024427	Spry4	protein_coding	0.514	3.3	11.1	0.00166	0.326	2.78
X	53600000	53600000	401	+	ENSMUSG00000051851	Cxx1c	protein_coding	0.271	5.13	11	0.00169	0.326	2.77
13	70700000	70800000	114000	-	ENSMUSG00000049538	Adamts16	protein_coding	-0.612	1.82	11	0.0017	0.326	2.77
17	42700000	42700000	35400	-	ENSMUSG00000023918	Adgrf4	protein_coding	-0.92	0.347	11	0.00172	0.326	2.76
5	37700000	37700000	4300	+	ENSMUSG00000062329	Cytl1	protein_coding	2	-1.91	11	0.00172	0.326	2.77
7	44800000	44800000	14700	+	ENSMUSG00000109511	Nup62	protein_coding	0.253	3.93	10.9	0.00176	0.328	2.75
12	112000000	112000000	79700	-	ENSMUSG00000021285	Ppp1r13b	protein_coding	0.191	5.5	10.9	0.00177	0.328	2.75
13	3360000	3360000	5590	+	ENSMUSG00000096107	Gm16505	transcribed_unprocessed_pseudogene	-2.13	-0.768	10.9	0.00178	0.328	2.75
6	88800000	88800000	4420	+	ENSMUSG00000085828	Gm15612	antisense_RNA	-1.61	-2.2	10.9	0.00181	0.33	2.74
10	129000000	129000000	15100	-	ENSMUSG00000002578	Ikzf4	protein_coding	-0.406	3.76	10.8	0.00184	0.333	2.74
3	107000000	107000000	51600	+	ENSMUSG00000056260	Lrif1	protein_coding	-0.307	3.15	10.7	0.00193	0.341	2.72
11	75200000	75200000	5070	+	ENSMUSG00000085609	1700016P03Rik	processed_transcript	1.15	2.08	10.7	0.00193	0.341	2.71
8	85000000	85000000	4240	-	ENSMUSG00000052837	Junb	protein_coding	0.798	4.93	10.7	0.00194	0.341	2.71
10	99300000	99300000	4260	+	ENSMUSG00000019960	Dusp6	protein_coding	0.533	5.38	10.7	0.00198	0.342	2.7
14	14700000	14800000	97700	+	ENSMUSG00000021733	Slc4a7	protein_coding	-0.295	4.35	10.7	0.00198	0.342	2.7
X	93300000	93300000	11900	+	ENSMUSG00000035277	Arx	protein_coding	0.236	3.98	10.6	0.00206	0.352	2.69
19	40900000	40900000	23200	+	ENSMUSG00000049164	Zfp518a	protein_coding	-0.282	3.16	10.6	0.00207	0.352	2.68
1	18000000	18100000	64600	-	ENSMUSG00000109887	Gm28756	processed_transcript	-0.663	0.734	10.5	0.00211	0.353	2.68
9	15200000	15300000	20400	+	ENSMUSG00000031937	Vstm5	protein_coding	0.276	2.87	10.5	0.00212	0.353	2.67
5	4780000	4800000	14300	-	ENSMUSG00000105560	Gm42744	lincRNA	1.84	-2.29	10.5	0.00216	0.353	2.67
2	25700000	25700000	3870	-	ENSMUSG00000087612	A230005M16Rik	antisense_RNA	-0.613	0.252	10.4	0.00219	0.353	2.66
13	104000000	104000000	24600	+	ENSMUSG00000021712	Trim23	protein_coding	-0.167	5.43	10.4	0.00223	0.353	2.65
X	42100000	42300000	128000	+	ENSMUSG00000025862	Stag2	protein_coding	-0.228	5.95	10.4	0.00225	0.353	2.65
4	143000000	143000000	106000	-	ENSMUSG00000057637	Prdm2	protein_coding	0.245	5.43	10.3	0.00227	0.353	2.64
17	25800000	26000000	170000	+	ENSMUSG00000097518	Gm26694	lincRNA	-1.29	-1.46	10.3	0.00231	0.353	2.64
19	6330000	6340000	5910	+	ENSMUSG00000024947	Men1	protein_coding	0.184	5.17	10.3	0.00232	0.353	2.64
8	19800000	19800000	111	+	ENSMUSG00000110669	Gm10060	processed_pseudogene	-1.29	-1.96	10.3	0.00232	0.353	2.63
13	55300000	55400000	19000	-	ENSMUSG00000021484	Lman2	protein_coding	0.161	5.94	10.3	0.00234	0.353	2.63
13	48800000	48900000	69400	-	ENSMUSG00000038025	Phf2	protein_coding	0.186	5.56	10.3	0.00234	0.353	2.63
7	89400000	89400000	8780	+	ENSMUSG00000049791	Fzd4	protein_coding	0.403	3.78	10.3	0.00236	0.353	2.63
5	147000000	147000000	2660	+	ENSMUSG00000029641	Rasl11a	protein_coding	0.821	0.532	10.3	0.00237	0.353	2.63
5	141000000	141000000	8230	+	ENSMUSG00000029570	Lfng	protein_coding	0.389	4.13	10.2	0.00238	0.353	2.62
8	61000000	61000000	2470	+	ENSMUSG00000045746	B230317F23Rik	lincRNA	-0.699	-0.263	10.2	0.00238	0.353	2.62
19	3910000	3930000	16300	-	ENSMUSG00000024885	Aldh3b1	protein_coding	-0.383	1.92	10.2	0.00242	0.353	2.62
11	32300000	32300000	805	+	ENSMUSG00000020295	Hbq1a	protein_coding	1.08	-1.67	10.2	0.00243	0.353	2.61
X	159000000	159000000	158000	+	ENSMUSG00000031309	Rps6ka3	protein_coding	-0.295	5.47	10.2	0.00243	0.353	2.62
17	28400000	28500000	118000	-	ENSMUSG00000024222	Fkbp5	protein_coding	0.598	4.58	10.2	0.00244	0.353	2.61
19	18600000	18700000	20200	+	ENSMUSG00000037847	Nmrk1	protein_coding	-0.443	1.51	10.1	0.00249	0.355	2.6
17	56000000	56000000	19900	-	ENSMUSG00000003200	Sh3gl1	protein_coding	0.211	4.62	10.1	0.0025	0.355	2.6
2	73700000	73700000	1990	+	ENSMUSG00000085838	Chn1os1	antisense_RNA	-1.11	-1.06	10.1	0.00251	0.355	2.6
8	20300000	20300000	34800	-	ENSMUSG00000071796	6820431F20Rik	transcribed_unprocessed_pseudogene	-0.234	6.85	9.96	0.00271	0.381	2.57
2	168000000	168000000	47300	+	ENSMUSG00000027540	Ptpn1	protein_coding	0.341	5.52	9.94	0.00273	0.381	2.56
8	72700000	72800000	34900	+	ENSMUSG00000031622	Sin3b	protein_coding	0.171	5.79	9.89	0.00279	0.385	2.55
7	38200000	38200000	11000	-	ENSMUSG00000074170	Plekhf1	protein_coding	0.577	1.17	9.88	0.00281	0.385	2.55
5	5780000	5780000	2110	+	ENSMUSG00000097554	Gm26825	lincRNA	-0.962	2.96	9.87	0.00282	0.385	2.55
19	54000000	54000000	3800	+	ENSMUSG00000033717	Adra2a	protein_coding	0.286	3.89	9.83	0.00287	0.385	2.54
13	93100000	93200000	46100	-	ENSMUSG00000042167	Papd4	protein_coding	-0.261	4.11	9.8	0.0029	0.385	2.54
8	3940000	3950000	14500	-	ENSMUSG00000040165	Cd209c	protein_coding	-0.592	-0.0962	9.78	0.00293	0.385	2.53
19	47600000	47600000	65600	+	ENSMUSG00000025060	Slk	protein_coding	-0.206	6.04	9.76	0.00296	0.385	2.53
5	106000000	106000000	93600	+	ENSMUSG00000054720	Lrrc8c	protein_coding	0.322	4.63	9.77	0.00296	0.385	2.53
1	132000000	132000000	31100	+	ENSMUSG00000097454	Gm26892	lincRNA	-1.57	-2.23	9.76	0.00296	0.385	2.53
15	58100000	58100000	41000	-	ENSMUSG00000022360	Atad2	protein_coding	-0.308	2.83	9.72	0.00301	0.385	2.52
6	38500000	38500000	3770	-	ENSMUSG00000081670	Gm15697	unprocessed_pseudogene	-1.61	-2.01	9.72	0.00301	0.385	2.52
2	24200000	24200000	7090	+	ENSMUSG00000044103	Il1f9	protein_coding	-1.32	-1.81	9.7	0.00305	0.385	2.52
13	96900000	97000000	26200	+	ENSMUSG00000091387	Gcnt4	protein_coding	-0.257	3.73	9.7	0.00305	0.385	2.52
19	45700000	45800000	2800	+	ENSMUSG00000087367	Gm15491	antisense_RNA	-1.32	-2.37	9.68	0.00307	0.385	2.51
13	51700000	51800000	92500	-	ENSMUSG00000021451	Sema4d	protein_coding	-0.241	5.25	9.68	0.00308	0.385	2.51
1	126000000	126000000	197000	+	ENSMUSG00000026343	Gpr39	protein_coding	-1.84	-1.64	9.68	0.00308	0.385	2.51
5	71000000	71100000	138000	-	ENSMUSG00000000560	Gabra2	protein_coding	-0.26	7.54	9.63	0.00314	0.391	2.5
2	156000000	156000000	43000	+	ENSMUSG00000027612	Mmp24	protein_coding	0.2	5.43	9.57	0.00323	0.397	2.49
10	95500000	95500000	21100	-	ENSMUSG00000062981	Mrpl42	protein_coding	0.304	4.23	9.56	0.00325	0.397	2.49
11	95300000	95300000	36000	-	ENSMUSG00000038909	Kat7	protein_coding	0.179	5.44	9.55	0.00326	0.397	2.49
11	60000000	60000000	1760	-	ENSMUSG00000049892	Rasd1	protein_coding	0.728	1.2	9.53	0.00329	0.397	2.48
5	105000000	105000000	61900	-	ENSMUSG00000029298	Gbp9	protein_coding	-0.516	1.62	9.52	0.00331	0.397	2.48
10	80800000	80800000	5000	-	ENSMUSG00000020216	Jsrp1	protein_coding	-0.524	1.35	9.51	0.00332	0.397	2.48
7	78800000	78800000	9870	+	ENSMUSG00000030611	Mrps11	protein_coding	0.246	3.58	9.5	0.00334	0.397	2.48
X	135000000	135000000	37800	-	ENSMUSG00000052676	Zmat1	protein_coding	-0.235	3.37	9.44	0.00343	0.406	2.46
10	105000000	106000000	387000	-	ENSMUSG00000036019	Tmtc2	protein_coding	-0.267	3.43	9.42	0.00347	0.407	2.46
10	29300000	29300000	107	+	ENSMUSG00000096841	Gm25596	snRNA	-1.12	-1.42	9.39	0.00351	0.407	2.46
3	88400000	88400000	14600	-	ENSMUSG00000050144	Slc25a44	protein_coding	0.186	6.38	9.38	0.00352	0.407	2.45
2	57100000	57100000	17200	-	ENSMUSG00000026826	Nr4a2	protein_coding	0.387	5.13	9.38	0.00353	0.407	2.45
16	44800000	44800000	29200	+	ENSMUSG00000022667	Cd200r1	protein_coding	-0.847	-0.875	9.36	0.00356	0.407	2.45
7	128000000	128000000	4160	-	ENSMUSG00000030793	Pycard	protein_coding	-0.814	1.77	9.36	0.00356	0.407	2.45
1	134000000	134000000	7780	+	ENSMUSG00000042451	Mybph	protein_coding	-1.33	-1.71	9.32	0.00362	0.41	2.44
10	45300000	45400000	36700	+	ENSMUSG00000071317	Bves	protein_coding	1.02	0.0895	9.31	0.00364	0.41	2.44
11	97100000	97200000	15300	-	ENSMUSG00000038517	Tbkbp1	protein_coding	0.237	5.95	9.3	0.00365	0.41	2.44
8	83700000	83700000	6080	+	ENSMUSG00000019464	Ptger1	protein_coding	-0.52	0.565	9.29	0.00368	0.41	2.43
13	18000000	18000000	6040	-	ENSMUSG00000113847	CT009754.7	lincRNA	-0.425	2.18	9.26	0.00372	0.412	2.43
13	67200000	67200000	10900	+	ENSMUSG00000058900	Rsl1	protein_coding	0.467	1.3	9.25	0.00373	0.412	2.43
2	164000000	164000000	12300	+	ENSMUSG00000017007	Rbpjl	protein_coding	-1.02	-0.967	9.23	0.00378	0.412	2.42
4	133000000	133000000	61000	-	ENSMUSG00000037622	Wdtc1	protein_coding	0.164	6.29	9.22	0.00379	0.412	2.42
11	102000000	102000000	2290	+	ENSMUSG00000034936	Arl4d	protein_coding	0.56	3.1	9.19	0.00385	0.412	2.41
19	42200000	42200000	4280	-	ENSMUSG00000018822	Sfrp5	protein_coding	0.901	0.722	9.17	0.00389	0.412	2.41
11	94600000	94600000	15400	+	ENSMUSG00000020869	Lrrc59	protein_coding	0.186	6.05	9.17	0.00389	0.412	2.41
19	24700000	24700000	5650	+	ENSMUSG00000048572	Tmem252	protein_coding	1.1	-0.507	9.13	0.00395	0.412	2.4
11	106000000	106000000	1600	-	ENSMUSG00000020713	Gh	protein_coding	-3.95	-2.63	9.11	0.00399	0.412	2.4
10	39700000	39900000	143000	+	ENSMUSG00000019841	Rev3l	protein_coding	-0.234	4.69	9.1	0.004	0.412	2.4
6	53800000	53800000	2180	+	ENSMUSG00000108255	Gm16499	lincRNA	-0.675	-0.443	9.11	0.004	0.412	2.4
12	102000000	102000000	72500	-	ENSMUSG00000021186	Fbln5	protein_coding	0.898	2.04	9.08	0.00405	0.412	2.39
8	4160000	4210000	44400	-	ENSMUSG00000086805	4932443L11Rik	antisense_RNA	-1.05	-1.61	9.07	0.00406	0.412	2.39
5	69600000	69600000	19100	+	ENSMUSG00000029208	Guf1	protein_coding	-0.298	4.89	9.06	0.00409	0.412	2.39
9	124000000	124000000	6570	-	ENSMUSG00000025804	Ccr1	protein_coding	-1.08	-1.16	9.05	0.0041	0.412	2.39
10	82600000	82600000	3380	-	ENSMUSG00000063320	1190007I07Rik	protein_coding	-0.376	1.57	9.04	0.00412	0.412	2.39
10	111000000	111000000	68400	-	ENSMUSG00000035798	Zdhhc17	protein_coding	-0.203	6.39	9.03	0.00414	0.412	2.38
15	82100000	82100000	56800	+	ENSMUSG00000068117	Mei1	protein_coding	-0.416	1.85	9.02	0.00416	0.412	2.38
4	102000000	102000000	2560	-	ENSMUSG00000082264	Gm12799	processed_pseudogene	-5.81	-1.71	9.02	0.00416	0.412	2.38
2	126000000	126000000	96700	-	ENSMUSG00000035109	Shc4	protein_coding	-0.311	3.35	9.02	0.00417	0.412	2.38
7	19000000	19000000	2760	-	ENSMUSG00000097038	Gm26821	lincRNA	-1.24	-1.22	9	0.00421	0.412	2.38
12	84100000	84200000	69700	-	ENSMUSG00000042507	Elmsan1	protein_coding	0.315	4.01	8.98	0.00423	0.412	2.37
12	110000000	110000000	3100	-	ENSMUSG00000097698	Gm26906	lincRNA	-1.33	-1.75	8.97	0.00425	0.412	2.37
7	103000000	103000000	7140	+	ENSMUSG00000073953	Olfr596	protein_coding	-1.64	-2.61	8.96	0.00427	0.412	2.37
1	4580000	4590000	3120	-	ENSMUSG00000104328	Gm37323	lincRNA	-0.838	-0.789	8.96	0.00427	0.412	2.37
19	8710000	8720000	16500	-	ENSMUSG00000010095	Slc3a2	protein_coding	0.183	6.48	8.94	0.00432	0.412	2.36
11	73300000	73300000	24600	-	ENSMUSG00000020774	Aspa	protein_coding	-0.45	2.83	8.93	0.00434	0.412	2.36
16	30300000	30400000	76400	-	ENSMUSG00000022533	Atp13a3	protein_coding	-0.174	5.94	8.91	0.00437	0.412	2.36
11	29500000	29500000	3280	-	ENSMUSG00000032673	Prorsd1	protein_coding	0.41	0.829	8.91	0.00437	0.412	2.36
10	80700000	80700000	12800	-	ENSMUSG00000020190	Mknk2	protein_coding	0.2	5.05	8.9	0.00439	0.412	2.36
13	65200000	65300000	8400	+	ENSMUSG00000110393	Gm36445	lincRNA	-0.744	-0.205	8.9	0.00439	0.412	2.36
X	73800000	73800000	4520	+	ENSMUSG00000002007	Srpk3	protein_coding	-0.62	1.27	8.89	0.00443	0.412	2.35
6	18800000	18800000	3140	+	ENSMUSG00000097815	Gm26809	lincRNA	-0.6	-0.24	8.88	0.00443	0.412	2.35
4	137000000	137000000	69100	-	ENSMUSG00000060862	Zbtb40	protein_coding	0.446	3.4	8.88	0.00444	0.412	2.35
3	88200000	88200000	6230	-	ENSMUSG00000096935	1700113A16Rik	antisense_RNA	-0.617	-0.0266	8.87	0.00446	0.412	2.35
3	95700000	95700000	4390	+	ENSMUSG00000038612	Mcl1	protein_coding	0.205	5.82	8.86	0.00447	0.412	2.35
11	72500000	72500000	38300	-	ENSMUSG00000040447	Spns2	protein_coding	0.296	5.15	8.85	0.00451	0.412	2.35
9	75500000	75600000	62000	-	ENSMUSG00000058587	Tmod3	protein_coding	0.19	4.71	8.84	0.00452	0.412	2.34
8	94400000	94400000	8940	+	ENSMUSG00000031770	Herpud1	protein_coding	0.248	4.86	8.83	0.00454	0.412	2.34
4	152000000	152000000	32000	-	ENSMUSG00000028943	Espn	protein_coding	-0.636	0.866	8.82	0.00456	0.412	2.34
13	23400000	23400000	4110	-	ENSMUSG00000113440	AL714025.1	lincRNA	-0.488	0.428	8.82	0.00456	0.412	2.34
17	55600000	55600000	6340	+	ENSMUSG00000097095	Gm26547	lincRNA	-1.71	-2.13	8.81	0.00457	0.412	2.34
13	93900000	93900000	2030	-	ENSMUSG00000097582	Gm26527	lincRNA	-1.21	-1.51	8.75	0.00471	0.422	2.33
X	135000000	135000000	13000	-	ENSMUSG00000031266	Gla	protein_coding	0.309	3.11	8.73	0.00475	0.422	2.32
5	124000000	124000000	15100	-	ENSMUSG00000029401	Rilpl2	protein_coding	0.276	3.19	8.71	0.00479	0.422	2.32
10	3970000	4170000	194000	+	ENSMUSG00000040675	Mthfd1l	protein_coding	0.366	3.34	8.71	0.00479	0.422	2.32
5	59600000	59600000	4540	-	ENSMUSG00000106634	Gm43042	lincRNA	-0.367	1.36	8.71	0.00481	0.422	2.32
10	86300000	86300000	49100	+	ENSMUSG00000020044	Timp3	protein_coding	0.283	7.21	8.7	0.00483	0.422	2.32
8	106000000	106000000	17000	+	ENSMUSG00000038604	Ripor1	protein_coding	0.184	5.82	8.69	0.00485	0.422	2.31
5	67600000	67600000	15700	+	ENSMUSG00000050010	Shisa3	protein_coding	-0.585	0.231	8.68	0.00486	0.422	2.31
19	53500000	53500000	13300	+	ENSMUSG00000034765	Dusp5	protein_coding	0.682	2.54	8.67	0.0049	0.424	2.31
7	105000000	105000000	4180	+	ENSMUSG00000030897	Cnga4	protein_coding	-0.538	0.103	8.65	0.00494	0.425	2.31
8	107000000	107000000	29500	+	ENSMUSG00000041438	Utp4	protein_coding	0.251	3.88	8.64	0.00497	0.426	2.3
8	52100000	52100000	19600	+	ENSMUSG00000109823	Gm45388	lincRNA	-1.33	-2.43	8.61	0.00504	0.428	2.3
2	136000000	136000000	307000	-	ENSMUSG00000039913	Pak7	protein_coding	-0.266	5.13	8.6	0.00505	0.428	2.3
13	49200000	49200000	18000	-	ENSMUSG00000021384	Susd3	protein_coding	-0.562	0.853	8.59	0.00509	0.428	2.29
4	132000000	132000000	66600	-	ENSMUSG00000066043	Phactr4	protein_coding	0.278	3.36	8.58	0.0051	0.428	2.29
1	153000000	153000000	9060	+	ENSMUSG00000008475	Arpc5	protein_coding	0.21	5.79	8.58	0.00511	0.428	2.29
19	46100000	46100000	9670	+	ENSMUSG00000015176	Nolc1	protein_coding	0.211	5.13	8.53	0.00521	0.431	2.28
17	21900000	21900000	30400	-	ENSMUSG00000078546	Zfp995	protein_coding	-0.425	1.5	8.53	0.00523	0.431	2.28
8	106000000	106000000	1460	+	ENSMUSG00000044287	Nrn1l	protein_coding	-0.729	-0.582	8.5	0.00529	0.431	2.28
17	56900000	56900000	42800	-	ENSMUSG00000024212	Mllt1	protein_coding	0.175	6.3	8.5	0.0053	0.431	2.28
8	46600000	46600000	41600	-	ENSMUSG00000038225	Primpol	protein_coding	-0.486	1.75	8.46	0.00541	0.431	2.27
10	78400000	78500000	28200	-	ENSMUSG00000032788	Pdxk	protein_coding	0.166	7.07	8.45	0.00542	0.431	2.27
10	43200000	43200000	1860	+	ENSMUSG00000045008	9030612E09Rik	protein_coding	7.35	-1.3	8.53	0.00543	0.431	2.27
7	17000000	17100000	30900	-	ENSMUSG00000004328	Hif3a	protein_coding	0.955	2.66	8.44	0.00545	0.431	2.26
10	79900000	79900000	8700	+	ENSMUSG00000057729	Prtn3	protein_coding	0.59	-0.0594	8.44	0.00545	0.431	2.26
9	108000000	108000000	11600	-	ENSMUSG00000057969	Sema3b	protein_coding	-0.682	0.874	8.44	0.00545	0.431	2.26
7	27500000	27500000	7910	+	ENSMUSG00000040424	Hipk4	protein_coding	-0.779	-0.308	8.43	0.00546	0.431	2.26
8	84800000	84800000	7420	-	ENSMUSG00000053226	Dand5	protein_coding	0.225	2.65	8.43	0.00548	0.431	2.26
14	87400000	87500000	129000	+	ENSMUSG00000022019	Tdrd3	protein_coding	-0.182	3.92	8.42	0.00551	0.431	2.26
X	101000000	101000000	9250	+	ENSMUSG00000047797	Gjb1	protein_coding	-0.471	2.24	8.41	0.00552	0.431	2.26
5	108000000	108000000	3700	+	ENSMUSG00000104904	9330198I05Rik	lincRNA	-1.15	-1.89	8.41	0.00552	0.431	2.26
15	84700000	84700000	34100	+	ENSMUSG00000036106	Prr5	protein_coding	0.339	3.08	8.4	0.00555	0.431	2.26
15	79300000	79400000	11500	+	ENSMUSG00000042622	Maff	protein_coding	0.766	-0.287	8.4	0.00555	0.431	2.26
14	20700000	20700000	15800	-	ENSMUSG00000097577	6230400D17Rik	antisense_RNA	-0.529	0.0108	8.4	0.00556	0.431	2.26
9	120000000	120000000	14100	+	ENSMUSG00000032519	Slc25a38	protein_coding	0.215	3.78	8.37	0.00563	0.431	2.25
4	151000000	151000000	15000	+	ENSMUSG00000028967	Errfi1	protein_coding	0.236	3.93	8.37	0.00564	0.431	2.25
18	84100000	84100000	9360	+	ENSMUSG00000049090	Zadh2	protein_coding	-0.154	4.68	8.36	0.00565	0.431	2.25
2	36900000	36900000	10400	+	ENSMUSG00000055088	Olfr354	protein_coding	-0.888	-1.24	8.36	0.00566	0.431	2.25
9	106000000	106000000	1980	-	ENSMUSG00000091735	Gpr62	protein_coding	-0.354	2.38	8.35	0.00569	0.431	2.24
8	27200000	27300000	24800	-	ENSMUSG00000031489	Adrb3	protein_coding	-0.569	0.107	8.34	0.00571	0.431	2.24
14	106000000	106000000	4870	-	ENSMUSG00000022114	Spry2	protein_coding	0.254	5.42	8.33	0.00574	0.431	2.24
9	13800000	13900000	27300	+	ENSMUSG00000037808	Fam76b	protein_coding	-0.34	3.94	8.33	0.00574	0.431	2.24
16	10800000	10800000	5580	+	ENSMUSG00000096921	Gm26822	lincRNA	-0.31	2.72	8.33	0.00574	0.431	2.24
7	128000000	128000000	5460	+	ENSMUSG00000042340	Ctf1	protein_coding	0.521	0.524	8.31	0.00579	0.433	2.24
8	26100000	26200000	32400	+	ENSMUSG00000013878	Rnf170	protein_coding	-0.2	4.75	8.26	0.00592	0.437	2.23
7	111000000	111000000	2160	+	ENSMUSG00000030790	Adm	protein_coding	0.647	0.26	8.26	0.00592	0.437	2.23
12	76900000	77000000	24900	-	ENSMUSG00000059436	Max	protein_coding	0.246	5.22	8.25	0.00596	0.437	2.22
10	59900000	60000000	2170	-	ENSMUSG00000020108	Ddit4	protein_coding	0.353	4.54	8.25	0.00597	0.437	2.22
9	120000000	120000000	3100	+	ENSMUSG00000006941	Eif1b	protein_coding	0.216	5.65	8.24	0.00598	0.437	2.22
2	103000000	103000000	93000	+	ENSMUSG00000027188	Pamr1	protein_coding	-0.313	5.01	8.23	0.00603	0.437	2.22
10	85100000	85200000	53400	-	ENSMUSG00000020038	Cry1	protein_coding	0.315	3.97	8.22	0.00605	0.437	2.22
8	83600000	83600000	4460	+	ENSMUSG00000005483	Dnajb1	protein_coding	0.268	5	8.2	0.0061	0.437	2.21
5	138000000	138000000	7840	-	ENSMUSG00000029730	Mcm7	protein_coding	-0.287	3.09	8.2	0.0061	0.437	2.21
6	125000000	125000000	6400	+	ENSMUSG00000030329	Pianp	protein_coding	0.265	6.64	8.2	0.0061	0.437	2.21
15	100000000	100000000	9530	+	ENSMUSG00000054619	Mettl7a1	protein_coding	0.23	4.32	8.2	0.0061	0.437	2.21
5	138000000	138000000	3580	+	ENSMUSG00000019494	Cops6	protein_coding	0.192	5.92	8.2	0.00611	0.437	2.21
2	158000000	158000000	154000	+	ENSMUSG00000027649	Ctnnbl1	protein_coding	0.225	4.28	8.19	0.00613	0.437	2.21
3	128000000	128000000	2500	+	ENSMUSG00000027967	Neurog2	protein_coding	-0.591	-0.391	8.17	0.0062	0.439	2.21
11	101000000	101000000	4930	+	ENSMUSG00000017801	Mlx	protein_coding	0.295	3.72	8.16	0.00622	0.439	2.21
17	56100000	56100000	9210	-	ENSMUSG00000002831	Plin4	protein_coding	1.39	0.792	8.15	0.00624	0.439	2.2
X	9440000	9490000	52500	-	ENSMUSG00000015340	Cybb	protein_coding	-1.18	-0.629	8.14	0.00627	0.439	2.2
13	77000000	77100000	92400	-	ENSMUSG00000021597	Slf1	protein_coding	-0.356	3.46	8.13	0.00631	0.439	2.2
12	32200000	32200000	35200	-	ENSMUSG00000020573	Pik3cg	protein_coding	-0.372	2.45	8.12	0.00634	0.439	2.2
2	153000000	153000000	39200	+	ENSMUSG00000019188	H13	protein_coding	0.168	5.49	8.12	0.00635	0.439	2.2
3	51700000	52100000	419000	-	ENSMUSG00000061143	Maml3	protein_coding	0.413	2.84	8.11	0.00635	0.439	2.2
8	95800000	95800000	789	+	ENSMUSG00000061104	Sap18b	protein_coding	0.211	4.88	8.11	0.00637	0.439	2.2
2	58300000	58400000	90400	-	ENSMUSG00000026834	Acvr1c	protein_coding	-0.37	4.03	8.11	0.00638	0.439	2.2
7	31100000	31100000	11600	+	ENSMUSG00000036560	Lgi4	protein_coding	-0.27	5.66	8.08	0.00645	0.442	2.19
9	97100000	97100000	3280	+	ENSMUSG00000084911	Gm16185	antisense_RNA	-1.39	-2.55	8.07	0.0065	0.443	2.19
19	34200000	34300000	14200	-	ENSMUSG00000035783	Acta2	protein_coding	0.965	1.82	8.06	0.00652	0.443	2.19
X	36700000	36800000	33500	+	ENSMUSG00000037636	Slc25a43	protein_coding	-0.879	-1.28	8.05	0.00655	0.443	2.18
9	120000000	120000000	13500	-	ENSMUSG00000032515	Csrnp1	protein_coding	0.645	2.4	8.05	0.00656	0.443	2.18
16	17500000	17500000	34300	+	ENSMUSG00000006134	Crkl	protein_coding	0.195	4.92	8.04	0.00658	0.443	2.18
3	89300000	89300000	9070	-	ENSMUSG00000028039	Efna3	protein_coding	0.211	4.97	8.01	0.00666	0.447	2.18
5	138000000	138000000	24600	+	ENSMUSG00000075591	Gm10874	lincRNA	-1.29	-2.51	8	0.0067	0.448	2.17
18	84100000	84600000	462000	-	ENSMUSG00000048410	Zfp407	protein_coding	-0.322	3.2	7.99	0.00673	0.449	2.17
4	43400000	43500000	8170	-	ENSMUSG00000028459	Cd72	protein_coding	-1.01	-0.752	7.97	0.0068	0.451	2.17
11	103000000	103000000	9620	-	ENSMUSG00000020940	1700023F06Rik	protein_coding	-0.581	0.41	7.97	0.00681	0.451	2.17
6	87600000	87700000	43800	-	ENSMUSG00000030051	Aplf	protein_coding	0.243	2.32	7.96	0.00683	0.451	2.17
8	83700000	83700000	32600	-	ENSMUSG00000057672	Pkn1	protein_coding	-0.221	5.84	7.96	0.00685	0.451	2.16
3	37700000	37700000	10300	-	ENSMUSG00000058174	Gm5148	protein_coding	-0.538	2.21	7.94	0.0069	0.451	2.16
3	87000000	87000000	3610	-	ENSMUSG00000028076	Cd1d1	protein_coding	-0.826	-0.633	7.93	0.00694	0.451	2.16
7	141000000	141000000	5970	-	ENSMUSG00000086844	B230206H07Rik	processed_transcript	-0.866	0.156	7.93	0.00694	0.451	2.16
5	20900000	21000000	63400	-	ENSMUSG00000039968	Rsbn1l	protein_coding	-0.167	4.51	7.92	0.00696	0.451	2.16
13	106000000	106000000	1210	-	ENSMUSG00000114518	AC114573.1	processed_pseudogene	-1.5	-2.48	7.91	0.007	0.451	2.15
7	18900000	18900000	19100	+	ENSMUSG00000030413	Pglyrp1	protein_coding	0.539	1.46	7.9	0.00703	0.451	2.15
14	7150000	7170000	21000	-	ENSMUSG00000090363	Gm3512	protein_coding	0.699	0.65	7.9	0.00703	0.451	2.15
13	113000000	113000000	54100	-	ENSMUSG00000021758	Ddx4	protein_coding	-0.416	1.09	7.89	0.00705	0.451	2.15
10	23900000	23900000	10700	+	ENSMUSG00000037440	Vnn1	protein_coding	-1.44	-2.17	7.89	0.00706	0.451	2.15
11	17000000	17100000	81200	-	ENSMUSG00000020120	Plek	protein_coding	-0.272	4.33	7.81	0.00733	0.465	2.13
2	137000000	137000000	181000	+	ENSMUSG00000027281	Slx4ip	protein_coding	-0.263	2.74	7.81	0.00734	0.465	2.13
13	23600000	23600000	1930	-	ENSMUSG00000051627	Hist1h1e	protein_coding	-0.807	0.826	7.8	0.0074	0.468	2.13
18	60500000	60500000	27800	-	ENSMUSG00000038059	Smim3	protein_coding	0.519	3.55	7.78	0.00743	0.468	2.13
9	108000000	108000000	15000	+	ENSMUSG00000032583	Mon1a	protein_coding	0.173	3.82	7.77	0.00747	0.469	2.13
X	141000000	141000000	61100	-	ENSMUSG00000031431	Tsc22d3	protein_coding	0.561	6.1	7.75	0.00756	0.471	2.12
9	101000000	101000000	362000	+	ENSMUSG00000037286	Stag1	protein_coding	-0.222	4.83	7.75	0.00757	0.471	2.12
9	45900000	45900000	6440	-	ENSMUSG00000032085	Tagln	protein_coding	0.895	1.54	7.74	0.00758	0.471	2.12
8	3390000	3460000	63600	+	ENSMUSG00000004568	Arhgef18	protein_coding	0.2	5.2	7.73	0.00764	0.471	2.12
9	25100000	25200000	43700	-	ENSMUSG00000008429	Herpud2	protein_coding	0.133	5.28	7.73	0.00764	0.471	2.12
13	13400000	13400000	36400	-	ENSMUSG00000021306	Gpr137b	protein_coding	-0.183	3.71	7.69	0.00778	0.471	2.11
9	22300000	22300000	30900	-	ENSMUSG00000066829	Zfp810	protein_coding	-0.306	3.16	7.69	0.00779	0.471	2.11
4	62400000	62500000	22200	-	ENSMUSG00000028391	Wdr31	protein_coding	-0.34	2.35	7.68	0.00781	0.471	2.11
2	181000000	181000000	1120	+	ENSMUSG00000098051	Gm27032	lincRNA	-0.366	3.04	7.68	0.00781	0.471	2.11
10	50200000	50200000	1110	-	ENSMUSG00000112049	AC153532.1	processed_pseudogene	-0.877	-0.312	7.68	0.00783	0.471	2.11
11	107000000	107000000	17600	+	ENSMUSG00000040528	Milr1	protein_coding	-1.33	-2.12	7.67	0.00784	0.471	2.11
2	73300000	73300000	25200	+	ENSMUSG00000008226	Scrn3	protein_coding	-0.199	4.13	7.67	0.00785	0.471	2.11
2	121000000	121000000	110000	-	ENSMUSG00000027272	Ubr1	protein_coding	-0.233	5.28	7.67	0.00787	0.471	2.1
3	143000000	143000000	19800	+	ENSMUSG00000040253	Gbp7	protein_coding	-0.328	2.67	7.67	0.00787	0.471	2.1
5	117000000	117000000	35900	+	ENSMUSG00000066894	Vsig10	protein_coding	-0.704	0.904	7.66	0.00788	0.471	2.1
7	25700000	25700000	7980	-	ENSMUSG00000002608	Ccdc97	protein_coding	0.173	5.07	7.64	0.00795	0.471	2.1
13	67800000	67800000	13300	+	ENSMUSG00000030446	Zfp273	protein_coding	-0.355	1.74	7.64	0.00795	0.471	2.1
10	58800000	59100000	326000	+	ENSMUSG00000037990	Sh3rf3	protein_coding	0.29	4.78	7.64	0.00795	0.471	2.1
X	7700000	7710000	13100	+	ENSMUSG00000031148	Gpkow	protein_coding	0.16	5.08	7.64	0.00797	0.471	2.1
10	41800000	41900000	98500	+	ENSMUSG00000038332	Sesn1	protein_coding	0.179	5.34	7.63	0.008	0.471	2.1
7	116000000	116000000	185000	-	ENSMUSG00000045659	Plekha7	protein_coding	0.291	4.06	7.63	0.00802	0.471	2.1
10	17700000	17700000	2460	+	ENSMUSG00000039910	Cited2	protein_coding	0.232	4.32	7.62	0.00803	0.471	2.1
19	3710000	3720000	9550	+	ENSMUSG00000035372	1810055G02Rik	protein_coding	0.276	3.77	7.62	0.00805	0.471	2.09
12	85500000	85500000	3380	+	ENSMUSG00000021250	Fos	protein_coding	0.915	3.69	7.61	0.0081	0.472	2.09
6	126000000	126000000	140000	+	ENSMUSG00000001930	Vwf	protein_coding	0.783	3.68	7.6	0.00811	0.472	2.09
13	108000000	108000000	71300	+	ENSMUSG00000021696	Elovl7	protein_coding	-0.305	3.04	7.58	0.00819	0.475	2.09
2	88100000	88200000	9040	-	ENSMUSG00000100899	Olfr1167	protein_coding	-0.852	-1.48	7.57	0.00824	0.475	2.08
4	149000000	149000000	16500	+	ENSMUSG00000028974	Dffa	protein_coding	0.164	4.79	7.56	0.00826	0.475	2.08
3	96200000	96200000	2430	+	ENSMUSG00000093577	Gm20632	antisense_RNA	-0.491	0.359	7.56	0.00828	0.475	2.08
4	46500000	46600000	65300	-	ENSMUSG00000028337	Coro2a	protein_coding	0.161	4.74	7.55	0.0083	0.475	2.08
2	150000000	150000000	22300	-	ENSMUSG00000068134	Zfp120	protein_coding	-0.281	3.24	7.55	0.00832	0.475	2.08
7	142000000	142000000	43700	-	ENSMUSG00000025139	Tollip	protein_coding	0.15	6.87	7.54	0.00835	0.475	2.08
12	83600000	83700000	51900	+	ENSMUSG00000010608	Rbm25	protein_coding	-0.26	6.72	7.53	0.00839	0.476	2.08
7	14500000	14600000	91800	-	ENSMUSG00000041596	Nlrp5-ps	transcribed_unprocessed_pseudogene	-1.4	-1.72	7.52	0.00845	0.479	2.07
14	69600000	69700000	101000	-	ENSMUSG00000098975	Gm27177	antisense_RNA	-1.56	-2.14	7.5	0.00851	0.479	2.07
11	79000000	79100000	133000	-	ENSMUSG00000018334	Ksr1	protein_coding	0.322	4.96	7.49	0.00856	0.479	2.07
3	14500000	14600000	38900	+	ENSMUSG00000027550	Lrrcc1	protein_coding	-0.268	3.79	7.49	0.00856	0.479	2.07
3	87600000	87700000	120000	+	ENSMUSG00000041977	Arhgef11	protein_coding	0.173	5.83	7.49	0.00856	0.479	2.07
2	151000000	151000000	26400	+	ENSMUSG00000067352	Gm14149	lincRNA	-0.98	-1.95	7.48	0.00862	0.481	2.06
2	153000000	153000000	1160	+	ENSMUSG00000042745	Id1	protein_coding	0.381	3	7.47	0.00864	0.481	2.06
9	99600000	99700000	39800	+	ENSMUSG00000037784	Dzip1l	protein_coding	0.271	4.24	7.46	0.0087	0.483	2.06
X	99100000	99100000	12900	+	ENSMUSG00000031217	Efnb1	protein_coding	0.275	3.49	7.44	0.00879	0.485	2.06
8	56500000	56600000	19500	-	ENSMUSG00000038215	Cep44	protein_coding	-0.271	2.75	7.44	0.00879	0.485	2.06
16	15900000	15900000	3750	+	ENSMUSG00000071637	Cebpd	protein_coding	0.515	1.33	7.42	0.00886	0.487	2.05
11	68800000	68900000	50400	-	ENSMUSG00000018736	Ndel1	protein_coding	0.148	5.79	7.41	0.00889	0.487	2.05
3	104000000	104000000	6070	-	ENSMUSG00000105304	Gm43696	sense_intronic	-0.884	-1.48	7.41	0.0089	0.487	2.05
6	65700000	65700000	40700	+	ENSMUSG00000049001	Ndnf	protein_coding	-0.48	3.67	7.4	0.00894	0.488	2.05
12	19400000	19400000	45300	+	ENSMUSG00000093908	Gm5784	lincRNA	-0.559	0.286	7.39	0.009	0.49	2.05
14	46100000	46100000	690	+	ENSMUSG00000044285	Gm1821	processed_pseudogene	0.417	4.1	7.38	0.00903	0.49	2.04
12	69300000	69400000	46600	-	ENSMUSG00000020982	Nemf	protein_coding	-0.227	5.01	7.37	0.00907	0.491	2.04
12	100000000	100000000	827	-	ENSMUSG00000096947	Gm26723	lincRNA	-0.716	2.05	7.35	0.00916	0.493	2.04
10	129000000	129000000	8220	-	ENSMUSG00000025364	Pa2g4	protein_coding	0.148	5.46	7.35	0.00917	0.493	2.04
7	141000000	141000000	8150	-	ENSMUSG00000019082	Slc25a22	protein_coding	0.182	7.04	7.34	0.00921	0.494	2.04
18	34900000	34900000	5160	+	ENSMUSG00000038418	Egr1	protein_coding	0.677	7.11	7.33	0.00925	0.495	2.03
14	27500000	27500000	27400	-	ENSMUSG00000046753	Ccdc66	protein_coding	-0.296	3.27	7.32	0.00928	0.495	2.03
14	61400000	61400000	74700	-	ENSMUSG00000021929	Kpna3	protein_coding	-0.143	5.93	7.32	0.0093	0.495	2.03
4	139000000	139000000	5250	-	ENSMUSG00000073739	Gm16287	antisense_RNA	0.619	-0.634	7.29	0.00944	0.498	2.02
17	24700000	24700000	6140	+	ENSMUSG00000075705	Msrb1	protein_coding	0.211	3.4	7.27	0.0095	0.498	2.02
9	121000000	121000000	322000	-	ENSMUSG00000040936	Ulk4	protein_coding	-0.653	2.1	7.27	0.00952	0.498	2.02
10	34300000	34300000	3000	-	ENSMUSG00000097274	Gm26564	antisense_RNA	-0.86	0.2	7.27	0.00953	0.498	2.02
9	3400000	3480000	75600	+	ENSMUSG00000025898	Cwf19l2	protein_coding	-0.188	3.57	7.26	0.00955	0.498	2.02
X	70500000	70500000	17400	-	ENSMUSG00000073139	Tmem185a	protein_coding	0.205	4.62	7.26	0.00955	0.498	2.02
8	104000000	104000000	48700	+	ENSMUSG00000031872	Bean1	protein_coding	0.228	3.85	7.25	0.0096	0.498	2.02
2	19700000	19700000	2830	+	ENSMUSG00000043415	Otud1	protein_coding	0.317	4.05	7.25	0.0096	0.498	2.02
9	37600000	37600000	10400	-	ENSMUSG00000001948	Spa17	protein_coding	-0.488	0.279	7.24	0.00964	0.498	2.02
4	42800000	42900000	74800	-	ENSMUSG00000078722	Gm12394	protein_coding	-0.478	0.553	7.24	0.00965	0.498	2.02
11	70000000	70000000	9450	+	ENSMUSG00000018559	Ctdnep1	protein_coding	0.138	5.67	7.24	0.00966	0.498	2.01
2	164000000	164000000	23700	-	ENSMUSG00000017697	Ada	protein_coding	0.805	-1.55	7.24	0.00967	0.498	2.01
5	118000000	118000000	132	+	ENSMUSG00000095477	Gm25076	snoRNA	1.14	-2.24	7.24	0.00968	0.498	2.01
9	37300000	37300000	72600	-	ENSMUSG00000034303	Ccdc15	protein_coding	-0.631	0.304	7.23	0.00973	0.498	2.01
5	92000000	92100000	12900	+	ENSMUSG00000097479	Gm26582	lincRNA	-0.964	0.00377	7.23	0.00973	0.498	2.01
6	39100000	39100000	31900	-	ENSMUSG00000038507	Parp12	protein_coding	-0.258	3.1	7.22	0.00977	0.498	2.01
8	95400000	95400000	14600	-	ENSMUSG00000031796	Cfap20	protein_coding	0.174	4.34	7.21	0.00978	0.498	2.01
17	17400000	17400000	5360	-	ENSMUSG00000097379	Gm26873	lincRNA	-1.6	-2.29	7.21	0.00982	0.498	2.01
11	77500000	77500000	23500	+	ENSMUSG00000000686	Abhd15	protein_coding	0.46	0.0487	7.19	0.00989	0.499	2
8	71900000	71900000	13700	+	ENSMUSG00000056019	Zfp709	protein_coding	-0.512	2.67	7.19	0.00991	0.499	2
11	32200000	32200000	12700	-	ENSMUSG00000020282	Rhbdf1	protein_coding	0.343	3.39	7.18	0.00993	0.499	2
2	170000000	170000000	39500	-	ENSMUSG00000052056	Zfp217	protein_coding	-0.555	1.85	7.18	0.00994	0.499	2
9	110000000	110000000	50800	-	ENSMUSG00000054792	Klhl18	protein_coding	0.157	4.47	7.18	0.00997	0.499	2
15	34500000	34500000	20600	+	ENSMUSG00000044726	Erich5	protein_coding	-1.24	-2.11	7.16	0.01	0.502	2
4	46000000	46100000	77100	+	ENSMUSG00000028328	Tmod1	protein_coding	-0.198	4.82	7.14	0.0101	0.503	1.99
9	21500000	21600000	45700	+	ENSMUSG00000032185	Carm1	protein_coding	0.146	5.4	7.14	0.0101	0.503	1.99
8	71500000	71500000	6900	+	ENSMUSG00000074247	Dda1	protein_coding	0.177	5.73	7.15	0.0101	0.503	2
8	120000000	120000000	60400	+	ENSMUSG00000031825	Crispld2	protein_coding	0.425	1.03	7.12	0.0102	0.505	1.99
7	47000000	47000000	18000	-	ENSMUSG00000049516	Spty2d1	protein_coding	0.2	3.58	7.12	0.0102	0.505	1.99
11	73100000	73100000	56900	+	ENSMUSG00000005947	Itgae	protein_coding	-0.844	-1.83	7.12	0.0103	0.505	1.99
13	14600000	14600000	8940	+	ENSMUSG00000039182	AW209491	protein_coding	0.196	3.51	7.1	0.0103	0.508	1.99
2	32400000	32500000	37000	-	ENSMUSG00000026819	Slc25a25	protein_coding	0.207	5.24	7.09	0.0104	0.508	1.98
2	60200000	60300000	40800	+	ENSMUSG00000026977	2007-03-01	protein_coding	-0.183	5.16	7.09	0.0104	0.508	1.98
3	145000000	145000000	35300	+	ENSMUSG00000028256	Odf2l	protein_coding	-0.383	3.19	7.08	0.0104	0.508	1.98
10	56000000	56200000	214000	-	ENSMUSG00000038122	Tbc1d32	protein_coding	-0.23	3.39	7.07	0.0105	0.51	1.98
16	49000000	49000000	25500	+	ENSMUSG00000033031	C330027C09Rik	protein_coding	-0.413	1.33	7.06	0.0106	0.51	1.98
19	57500000	57500000	1980	-	ENSMUSG00000097374	Gm26874	lincRNA	0.851	-1.21	7.05	0.0106	0.51	1.97
1	80500000	80800000	257000	-	ENSMUSG00000038608	Dock10	protein_coding	-0.242	4.69	7.03	0.0107	0.51	1.97
7	63900000	63900000	52600	-	ENSMUSG00000052040	Klf13	protein_coding	0.19	7.23	7.04	0.0107	0.51	1.97
10	81200000	81200000	16300	+	ENSMUSG00000085779	Atcayos	antisense_RNA	-1.32	-2.22	7.02	0.0107	0.51	1.97
14	3430000	3590000	166000	+	ENSMUSG00000095195	Gm3005	protein_coding	-0.844	-0.418	7.03	0.0107	0.51	1.97
10	80200000	80200000	10500	+	ENSMUSG00000003070	Efna2	protein_coding	0.272	2.41	7	0.0108	0.51	1.96
4	136000000	136000000	4400	-	ENSMUSG00000028670	Lypla2	protein_coding	0.2	5.27	7.01	0.0108	0.51	1.97
7	45700000	45700000	16700	-	ENSMUSG00000040364	Sec1	protein_coding	-0.562	0.118	7	0.0108	0.51	1.97
12	76400000	76400000	1230	-	ENSMUSG00000097323	4930426I24Rik	lincRNA	-0.878	-1.51	7.01	0.0108	0.51	1.97
2	158000000	158000000	104000	+	ENSMUSG00000027651	Rprd1b	protein_coding	0.2	3.98	6.98	0.0109	0.51	1.96
14	73700000	73700000	1500	+	ENSMUSG00000096463	Gm21750	protein_coding	-1.92	-2.06	7	0.0109	0.51	1.96
1	120000000	120000000	6690	-	ENSMUSG00000101731	3830432H09Rik	lincRNA	-1.12	-1.65	6.99	0.0109	0.51	1.96
7	111000000	111000000	114000	-	ENSMUSG00000005611	Mrvi1	protein_coding	0.568	0.75	6.97	0.011	0.51	1.96
13	36000000	36000000	11600	+	ENSMUSG00000050423	Ppp1r3g	protein_coding	0.364	3.69	6.97	0.011	0.51	1.96
7	30000000	30000000	44300	+	ENSMUSG00000074221	Zfp568	protein_coding	0.514	1.47	6.97	0.011	0.51	1.96
2	37800000	38300000	488000	-	ENSMUSG00000035392	Dennd1a	protein_coding	0.149	5.37	6.96	0.0111	0.51	1.96
14	122000000	122000000	8880	-	ENSMUSG00000041703	Zic5	protein_coding	-0.394	2	6.95	0.0111	0.51	1.95
15	80300000	80300000	2360	+	ENSMUSG00000042406	Atf4	protein_coding	0.196	5.81	6.96	0.0111	0.51	1.96
19	5300000	5310000	10400	+	ENSMUSG00000047658	Gal3st3	protein_coding	0.218	5.24	6.96	0.0111	0.51	1.96
7	113000000	113000000	67500	-	ENSMUSG00000085945	2310014F06Rik	bidirectional_promoter_lncRNA	-0.793	-1.61	6.96	0.0111	0.51	1.96
12	80100000	80100000	4970	+	ENSMUSG00000097417	Gm26669	lincRNA	-1.34	-2.26	6.95	0.0111	0.51	1.95
3	104000000	104000000	52500	+	ENSMUSG00000027843	Ptpn22	protein_coding	-0.632	0.095	6.94	0.0112	0.51	1.95
6	90500000	90500000	12700	+	ENSMUSG00000030087	Klf15	protein_coding	0.321	4.38	6.93	0.0112	0.51	1.95
5	4750000	4760000	4200	-	ENSMUSG00000044674	Fzd1	protein_coding	0.248	3.76	6.94	0.0112	0.51	1.95
18	5570000	5580000	2230	-	ENSMUSG00000097926	Gm26575	sense_intronic	-0.878	-1.25	6.94	0.0112	0.51	1.95
11	49600000	49600000	8980	+	ENSMUSG00000107645	Olfr1380	protein_coding	-0.912	-1.96	6.94	0.0112	0.51	1.95
11	69100000	69100000	14700	+	ENSMUSG00000020893	Per1	protein_coding	0.512	5.91	6.93	0.0113	0.51	1.95
1	9800000	9900000	103000	+	ENSMUSG00000025915	Sgk3	protein_coding	-0.242	3.8	6.91	0.0113	0.51	1.95
2	91600000	91700000	22500	+	ENSMUSG00000027247	Arhgap1	protein_coding	0.141	5.5	6.91	0.0113	0.51	1.95
15	81800000	81900000	10100	-	ENSMUSG00000048546	Tob2	protein_coding	0.24	4.23	6.93	0.0113	0.51	1.95
5	34500000	34600000	37800	+	ENSMUSG00000054520	Sh3bp2	protein_coding	0.727	1.26	6.91	0.0113	0.51	1.95
7	38100000	38100000	9550	-	ENSMUSG00000002068	Ccne1	protein_coding	0.266	3.12	6.9	0.0114	0.51	1.94
5	33700000	33700000	5200	-	ENSMUSG00000019295	Tmem129	protein_coding	0.188	4.27	6.9	0.0114	0.51	1.94
4	43700000	43700000	9520	-	ENSMUSG00000043633	Fam221b	protein_coding	-0.563	0.663	6.9	0.0114	0.51	1.94
7	37500000	37800000	302000	-	ENSMUSG00000043456	Zfp536	protein_coding	-0.178	3.79	6.88	0.0115	0.512	1.94
1	133000000	133000000	8640	+	ENSMUSG00000046062	Ppp1r15b	protein_coding	0.157	5.39	6.88	0.0115	0.512	1.94
X	71100000	71200000	106000	+	ENSMUSG00000059401	Mamld1	protein_coding	0.237	4.57	6.89	0.0115	0.511	1.94
1	193000000	193000000	24000	-	ENSMUSG00000016179	Camk1g	protein_coding	0.39	4.2	6.86	0.0116	0.513	1.94
7	31000000	31000000	4710	+	ENSMUSG00000097750	Gm4673	antisense_RNA	-0.51	1.08	6.87	0.0116	0.513	1.94
8	85500000	85500000	35000	+	ENSMUSG00000031700	Gpt2	protein_coding	0.237	6.07	6.85	0.0117	0.515	1.93
19	56700000	56700000	2490	+	ENSMUSG00000035283	Adrb1	protein_coding	0.292	4.92	6.85	0.0117	0.515	1.93
4	138000000	138000000	1570	-	ENSMUSG00000085823	Gm13012	antisense_RNA	-1.47	-2.64	6.84	0.0117	0.515	1.93
11	5530000	5540000	13300	-	ENSMUSG00000020482	Ccdc117	protein_coding	0.215	4	6.84	0.0118	0.515	1.93
10	81500000	81500000	1810	+	ENSMUSG00000084849	Gm16105	antisense_RNA	-1.55	-2.71	6.82	0.0118	0.518	1.93
4	150000000	150000000	2170	-	ENSMUSG00000086949	Gm13066	antisense_RNA	-1.54	-2.59	6.81	0.0119	0.52	1.92
8	57500000	57500000	5150	-	ENSMUSG00000031609	Sap30	protein_coding	0.456	2.07	6.8	0.012	0.52	1.92
11	105000000	105000000	432000	+	ENSMUSG00000040838	Gm11639	protein_coding	1.79	0.0593	6.8	0.012	0.52	1.92
9	44100000	44100000	9040	+	ENSMUSG00000097467	Gm26737	antisense_RNA	-0.9	-1.07	6.8	0.012	0.52	1.92
17	35000000	35000000	18100	-	ENSMUSG00000007035	Msh5	protein_coding	-1.19	-1.82	6.78	0.0121	0.521	1.92
MT	13600	14100	519	-	ENSMUSG00000064368	mt-Nd6	protein_coding	-0.429	8.27	6.79	0.0121	0.521	1.92
9	107000000	107000000	3640	+	ENSMUSG00000090207	4930524O07Rik	antisense_RNA	-0.883	-0.899	6.78	0.0121	0.521	1.92
17	26500000	26500000	2930	-	ENSMUSG00000024190	Dusp1	protein_coding	0.706	3.98	6.76	0.0122	0.521	1.91
5	130000000	130000000	7900	+	ENSMUSG00000034173	Zbed5	protein_coding	-0.364	1.75	6.76	0.0122	0.521	1.91
9	123000000	123000000	1400	-	ENSMUSG00000111325	AC125374.3	sense_intronic	-0.631	0.393	6.76	0.0122	0.521	1.91
7	131000000	131000000	38300	+	ENSMUSG00000030861	Acadsb	protein_coding	-0.226	5.78	6.74	0.0123	0.521	1.91
13	101000000	101000000	15400	+	ENSMUSG00000078941	Ak6	protein_coding	0.202	4.98	6.74	0.0123	0.521	1.91
3	149000000	149000000	175000	-	ENSMUSG00000028184	Adgrl2	protein_coding	-0.147	6.18	6.73	0.0124	0.521	1.91
11	120000000	120000000	57300	-	ENSMUSG00000039703	Nploc4	protein_coding	0.118	5.78	6.74	0.0124	0.521	1.91
8	70700000	70700000	919	-	ENSMUSG00000080058	Gm11175	antisense_RNA	-0.444	0.433	6.73	0.0124	0.521	1.91
12	61900000	61900000	313	+	ENSMUSG00000084664	Gm23213	misc_RNA	-1.36	-2.39	6.73	0.0124	0.521	1.91
9	120000000	120000000	1630	+	ENSMUSG00000111792	AC117245.5	antisense_RNA	-1.35	-1.7	6.73	0.0124	0.521	1.91
15	79700000	79700000	13600	-	ENSMUSG00000022426	Josd1	protein_coding	0.174	6.06	6.72	0.0125	0.521	1.9
4	40800000	40900000	49400	-	ENSMUSG00000028413	B4galt1	protein_coding	0.299	2.49	6.72	0.0125	0.521	1.9
3	69000000	69000000	9470	-	ENSMUSG00000034317	Trim59	protein_coding	-0.401	2.89	6.71	0.0125	0.521	1.9
8	69400000	69400000	29000	-	ENSMUSG00000110444	Gm10033	transcribed_unprocessed_pseudogene	-0.285	3.21	6.71	0.0125	0.521	1.9
1	192000000	192000000	6480	+	ENSMUSG00000037434	Slc30a1	protein_coding	-0.22	4.99	6.69	0.0126	0.521	1.9
1	164000000	164000000	48800	-	ENSMUSG00000041406	BC055324	protein_coding	-0.738	-0.606	6.69	0.0126	0.521	1.9
7	120000000	120000000	43500	-	ENSMUSG00000048787	Dcun1d3	protein_coding	0.297	3.64	6.7	0.0126	0.521	1.9
13	65200000	65200000	5910	+	ENSMUSG00000049806	Olfr466	protein_coding	-1.65	-2.57	6.7	0.0126	0.521	1.9
9	111000000	111000000	5150	+	ENSMUSG00000058398	Prss43	protein_coding	0.862	-1.4	6.7	0.0126	0.521	1.9
17	43600000	43600000	15000	-	ENSMUSG00000040140	Tdrd6	protein_coding	1.43	-0.901	6.69	0.0127	0.521	1.9
17	25900000	25900000	2730	-	ENSMUSG00000090113	Nhlrc4	protein_coding	-1.78	-2.54	6.68	0.0127	0.523	1.9
X	106000000	106000000	132000	-	ENSMUSG00000031229	Atrx	protein_coding	-0.282	6.92	6.67	0.0128	0.523	1.89
3	158000000	159000000	479000	-	ENSMUSG00000028176	Lrrc7	protein_coding	-0.262	5.47	6.64	0.0129	0.529	1.89
14	45600000	45600000	10800	+	ENSMUSG00000085913	Gm15601	antisense_RNA	-1.53	-2.6	6.66	0.0129	0.526	1.89
4	3940000	3950000	12200	+	ENSMUSG00000042198	Chchd7	protein_coding	-0.272	3.53	6.63	0.013	0.531	1.88
6	55400000	55400000	15400	+	ENSMUSG00000108228	6430584L05Rik	lincRNA	-1.14	1.46	6.63	0.013	0.531	1.89
10	21100000	21200000	36000	-	ENSMUSG00000019982	Myb	protein_coding	-1.42	-1.67	6.62	0.0131	0.531	1.88
8	120000000	120000000	11800	-	ENSMUSG00000045246	Kcng4	protein_coding	-0.23	3.22	6.6	0.0132	0.535	1.88
X	141000000	141000000	207000	+	ENSMUSG00000079418	Atg4a	protein_coding	-0.334	2.41	6.61	0.0132	0.534	1.88
13	54900000	55000000	56600	+	ENSMUSG00000025876	Unc5a	protein_coding	0.199	6.2	6.59	0.0133	0.535	1.88
17	48400000	48400000	7250	+	ENSMUSG00000040771	Oard1	protein_coding	-0.261	2.91	6.58	0.0133	0.535	1.88
9	35200000	35300000	50800	-	ENSMUSG00000050471	Fam118b	protein_coding	0.21	3.16	6.58	0.0133	0.535	1.87
7	93000000	93000000	26600	+	ENSMUSG00000108994	Gm31663	transcribed_unprocessed_pseudogene	-1.6	-2.26	6.59	0.0133	0.535	1.88
4	40700000	40700000	2240	-	ENSMUSG00000097123	Gm6297	lincRNA	-0.387	0.582	6.58	0.0134	0.535	1.87
1	86800000	86800000	1710	+	ENSMUSG00000100768	Gm29055	sense_intronic	-0.878	-0.62	6.56	0.0135	0.539	1.87
3	146000000	146000000	3010	-	ENSMUSG00000028195	Cyr61	protein_coding	0.617	2.16	6.54	0.0136	0.542	1.87
11	77500000	77500000	14200	+	ENSMUSG00000011877	Git1	protein_coding	0.168	8.52	6.54	0.0137	0.543	1.86
11	76000000	76200000	133000	-	ENSMUSG00000017288	Vps53	protein_coding	0.149	5.21	6.53	0.0137	0.544	1.86
9	51300000	51300000	5700	+	ENSMUSG00000044694	2010007H06Rik	antisense_RNA	-0.639	0.0018	6.51	0.0138	0.545	1.86
17	85000000	85100000	35900	+	ENSMUSG00000024131	Slc3a1	protein_coding	-1.02	-1.48	6.49	0.014	0.545	1.86
4	112000000	112000000	96100	+	ENSMUSG00000055960	Skint4	protein_coding	-0.644	-0.79	6.49	0.014	0.545	1.86
3	79300000	79300000	2680	+	ENSMUSG00000102545	6430573P05Rik	lincRNA	-0.928	-1.06	6.48	0.014	0.545	1.85
15	103000000	103000000	26200	-	ENSMUSG00000000552	Zfp385a	protein_coding	0.166	5.7	6.47	0.0141	0.545	1.85
2	164000000	164000000	19600	-	ENSMUSG00000017009	Sdc4	protein_coding	0.28	6.9	6.48	0.0141	0.545	1.85
2	120000000	120000000	31100	-	ENSMUSG00000048647	Exd1	protein_coding	-0.476	1.23	6.47	0.0141	0.545	1.85
11	70200000	70200000	1720	-	ENSMUSG00000093989	Rnasek	protein_coding	0.244	5.73	6.47	0.0141	0.545	1.85
8	72500000	72500000	12000	-	ENSMUSG00000019731	Slc35e1	protein_coding	0.158	5.57	6.45	0.0142	0.545	1.85
7	81500000	81600000	33600	-	ENSMUSG00000038663	Fsd2	protein_coding	-0.694	-0.859	6.46	0.0142	0.545	1.85
19	47900000	48000000	97700	+	ENSMUSG00000046585	Cfap58	protein_coding	0.957	-1.81	6.45	0.0142	0.545	1.85
16	30300000	30300000	3090	-	ENSMUSG00000047953	Gp5	protein_coding	-0.624	-1.05	6.45	0.0142	0.545	1.85
8	68300000	68300000	71100	+	ENSMUSG00000053886	Sh2d4a	protein_coding	-0.983	-1.76	6.45	0.0143	0.545	1.85
X	73400000	73400000	17300	+	ENSMUSG00000031374	Zfp92	protein_coding	0.451	0.826	6.42	0.0144	0.545	1.84
8	33700000	33800000	45300	+	ENSMUSG00000031585	Gtf2e2	protein_coding	0.302	2.96	6.43	0.0144	0.545	1.84
X	99800000	99800000	27800	+	ENSMUSG00000071719	Tmem28	protein_coding	0.206	4.12	6.43	0.0144	0.545	1.84
11	98300000	98300000	57	+	ENSMUSG00000093176	Mir5119	miRNA	-1.13	-2.33	6.43	0.0144	0.545	1.84
1	74300000	74300000	3260	+	ENSMUSG00000099931	Gm29358	sense_intronic	-0.839	-1.42	6.42	0.0144	0.545	1.84
1	93700000	93800000	52900	-	ENSMUSG00000026279	Thap4	protein_coding	0.233	3.51	6.41	0.0145	0.545	1.84
5	121000000	121000000	22900	+	ENSMUSG00000032754	Slc8b1	protein_coding	-0.367	2.8	6.42	0.0145	0.545	1.84
3	105000000	105000000	19800	+	ENSMUSG00000032902	Slc16a1	protein_coding	-0.354	5	6.42	0.0145	0.545	1.84
1	171000000	171000000	6050	-	ENSMUSG00000053483	Usp21	protein_coding	0.176	4.65	6.41	0.0145	0.545	1.84
19	11400000	11400000	17300	+	ENSMUSG00000101389	Ms4a4a	protein_coding	1.16	-2.47	6.41	0.0145	0.545	1.84
17	56700000	56700000	3770	-	ENSMUSG00000054723	Vmac	protein_coding	-0.246	3.27	6.4	0.0146	0.545	1.84
2	168000000	168000000	47200	-	ENSMUSG00000090213	Tmem189	protein_coding	0.174	5.17	6.39	0.0146	0.545	1.83
7	128000000	128000000	18200	+	ENSMUSG00000108815	AC149222.1	protein_coding	-5.65	-3.14	6.66	0.0146	0.545	1.83
4	119000000	119000000	8540	-	ENSMUSG00000111259	Olfr1328	protein_coding	-0.962	-1.64	6.4	0.0146	0.545	1.84
2	156000000	156000000	33000	-	ENSMUSG00000027620	Rbm39	protein_coding	-0.243	6.95	6.39	0.0147	0.545	1.83
10	130000000	130000000	26000	-	ENSMUSG00000091511	Vmn2r87	protein_coding	-0.504	0.565	6.38	0.0147	0.545	1.83
10	116000000	116000000	3190	+	ENSMUSG00000020164	Kcnmb4os1	antisense_RNA	-1.02	-1.6	6.37	0.0148	0.545	1.83
2	181000000	181000000	16600	-	ENSMUSG00000038848	Ythdf1	protein_coding	0.143	5.18	6.38	0.0148	0.545	1.83
2	173000000	173000000	171	-	ENSMUSG00000081344	Gm14303	processed_pseudogene	-5.27	-3.34	6.69	0.0148	0.545	1.83
2	155000000	155000000	8840	+	ENSMUSG00000084897	Gm14226	protein_coding	-1.07	-1.91	6.38	0.0148	0.545	1.83
14	4660000	4670000	6660	+	ENSMUSG00000090872	Gm3239	protein_coding	-1.33	-1.78	6.38	0.0148	0.545	1.83
2	178000000	178000000	8550	-	ENSMUSG00000095362	Gm14325	protein_coding	-0.331	3.13	6.37	0.0148	0.545	1.83
17	39800000	39800000	2480	-	ENSMUSG00000106106	CT010467.1	rRNA	-1.24	3.48	6.37	0.0148	0.545	1.83
11	111000000	111000000	10700	+	ENSMUSG00000041695	Kcnj2	protein_coding	-0.463	3.87	6.36	0.0149	0.545	1.83
14	70600000	70600000	4720	+	ENSMUSG00000045211	Nudt18	protein_coding	-0.225	4.48	6.35	0.0149	0.545	1.83
5	72300000	72500000	204000	-	ENSMUSG00000005220	Corin	protein_coding	-1.32	-2.17	6.34	0.015	0.545	1.82
12	55800000	55900000	33400	+	ENSMUSG00000012076	Brms1l	protein_coding	0.119	5.2	6.34	0.015	0.545	1.82
6	7840000	7880000	30800	+	ENSMUSG00000042460	C1galt1	protein_coding	-0.166	4.44	6.34	0.015	0.545	1.82
11	60500000	60600000	22100	+	ENSMUSG00000042650	Alkbh5	protein_coding	0.141	5.84	6.34	0.015	0.545	1.82
15	84900000	84900000	9600	-	ENSMUSG00000100967	Gm29666	protein_coding	-0.315	1.89	6.34	0.015	0.545	1.82
1	92900000	92900000	13600	+	ENSMUSG00000026270	Capn10	protein_coding	0.229	4.38	6.34	0.0151	0.545	1.82
11	71100000	71100000	52500	-	ENSMUSG00000069830	Nlrp1a	protein_coding	-0.975	-1.89	6.33	0.0151	0.545	1.82
9	43000000	43000000	1210	+	ENSMUSG00000111133	AC160123.2	processed_pseudogene	-1.28	-2.16	6.33	0.0151	0.545	1.82
10	14200000	14200000	9810	+	ENSMUSG00000112266	AC091764.2	lincRNA	-0.376	1.44	6.34	0.0151	0.545	1.82
6	127000000	127000000	8510	+	ENSMUSG00000000182	Fgf23	protein_coding	-0.968	-1.37	6.31	0.0152	0.545	1.82
19	6140000	6170000	31500	+	ENSMUSG00000039699	Batf2	protein_coding	-1.31	-2.5	6.31	0.0153	0.545	1.82
X	13000000	13000000	3280	+	ENSMUSG00000087424	5730405O15Rik	processed_transcript	-0.574	-0.471	6.31	0.0153	0.545	1.82
14	16400000	16400000	70300	+	ENSMUSG00000017485	Top2b	protein_coding	-0.262	6.49	6.3	0.0154	0.545	1.81
13	66900000	67000000	65600	+	ENSMUSG00000021518	Ptdss1	protein_coding	0.151	6.08	6.3	0.0154	0.545	1.81
7	141000000	141000000	5550	+	ENSMUSG00000025509	Pnpla2	protein_coding	0.216	4.05	6.3	0.0154	0.545	1.81
7	3330000	3370000	35300	+	ENSMUSG00000069806	Cacng7	protein_coding	0.184	7.63	6.3	0.0154	0.545	1.81
9	64200000	64200000	99	+	ENSMUSG00000095868	Gm23136	snoRNA	-1.53	-2.64	6.29	0.0154	0.545	1.81
10	52000000	52000000	3240	-	ENSMUSG00000112557	AC153950.1	processed_pseudogene	-0.625	0.503	6.3	0.0154	0.545	1.81
6	125000000	125000000	14000	-	ENSMUSG00000004263	Atn1	protein_coding	0.179	7.1	6.28	0.0155	0.545	1.81
11	65000000	65200000	161000	-	ENSMUSG00000033389	Arhgap44	protein_coding	0.155	6.79	6.28	0.0155	0.545	1.81
2	157000000	157000000	15600	+	ENSMUSG00000062175	Tgif2	protein_coding	-0.704	0.148	6.28	0.0155	0.545	1.81
17	15000000	15000000	77300	-	ENSMUSG00000079710	Gm3448	protein_coding	-1.1	-1.52	6.28	0.0155	0.545	1.81
11	73000000	73000000	2990	-	ENSMUSG00000086943	4732414G09Rik	lincRNA	1.04	-1.15	6.28	0.0155	0.545	1.81
10	39900000	39900000	9220	-	ENSMUSG00000096687	Mfsd4b4	protein_coding	-0.243	3.07	6.28	0.0155	0.545	1.81
8	85800000	86100000	220000	+	ENSMUSG00000036879	Phkb	protein_coding	-0.184	5.4	6.27	0.0156	0.545	1.81
13	23500000	23500000	470	+	ENSMUSG00000060981	Hist1h4h	protein_coding	-0.798	-0.678	6.27	0.0156	0.545	1.81
18	61100000	61200000	45800	-	ENSMUSG00000024622	Hmgxb3	protein_coding	0.146	5.08	6.26	0.0157	0.545	1.8
3	117000000	117000000	20200	+	ENSMUSG00000027961	Lrrc39	protein_coding	-0.815	-1	6.25	0.0157	0.545	1.8
7	30500000	30500000	3430	-	ENSMUSG00000087009	Nphs1os	antisense_RNA	0.923	-1.58	6.25	0.0157	0.545	1.8
3	149000000	149000000	161000	-	ENSMUSG00000106515	Gm30382	lincRNA	-1.18	-2	6.25	0.0157	0.545	1.8
X	20700000	20700000	24900	+	ENSMUSG00000001924	Uba1	protein_coding	0.147	7.7	6.24	0.0158	0.545	1.8
6	113000000	113000000	22000	+	ENSMUSG00000030264	Thumpd3	protein_coding	-0.202	3.72	6.24	0.0158	0.545	1.8
11	109000000	109000000	22700	-	ENSMUSG00000041920	Slc16a6	protein_coding	-0.381	3.48	6.25	0.0158	0.545	1.8
11	83200000	83300000	36500	+	ENSMUSG00000083161	Gm11427	transcribed_unprocessed_pseudogene	1.53	-1.99	6.25	0.0158	0.545	1.8
18	6200000	6240000	41200	-	ENSMUSG00000006740	Kif5b	protein_coding	-0.194	8.9	6.22	0.0159	0.545	1.8
8	105000000	105000000	14000	-	ENSMUSG00000041679	Lrrc29	protein_coding	-0.49	0.416	6.23	0.0159	0.545	1.8
X	165000000	165000000	16700	+	ENSMUSG00000047757	Fancb	protein_coding	-0.439	0.338	6.23	0.0159	0.545	1.8
6	118000000	118000000	12600	+	ENSMUSG00000054488	Gm9946	lincRNA	-1.29	-2.06	6.23	0.0159	0.545	1.8
7	7110000	7120000	6800	-	ENSMUSG00000062116	Zfp954	protein_coding	0.249	2.62	6.23	0.0159	0.545	1.8
18	37700000	37800000	21700	-	ENSMUSG00000097330	Gm26672	processed_transcript	-0.517	0.308	6.23	0.0159	0.545	1.8
5	111000000	111000000	25600	-	ENSMUSG00000029512	Ulk1	protein_coding	0.131	6.08	6.22	0.016	0.545	1.8
11	75400000	75400000	7860	-	ENSMUSG00000038224	Serpinf2	protein_coding	-1.72	-2.69	6.21	0.016	0.545	1.8
2	25200000	25200000	2010	+	ENSMUSG00000044628	Rnf208	protein_coding	0.165	6.18	6.22	0.016	0.545	1.8
4	41300000	41300000	23600	-	ENSMUSG00000028436	Dcaf12	protein_coding	0.144	5.45	6.2	0.0161	0.545	1.79
X	7890000	7900000	4750	-	ENSMUSG00000031157	Pqbp1	protein_coding	0.186	4.86	6.21	0.0161	0.545	1.79
12	62300000	62300000	2740	+	ENSMUSG00000113395	AC160130.2	processed_pseudogene	-0.746	0.735	6.2	0.0161	0.545	1.79
13	67700000	67800000	7430	-	ENSMUSG00000058331	Zfp85	protein_coding	-0.409	1.04	6.19	0.0162	0.545	1.79
4	43500000	43500000	9060	-	ENSMUSG00000028464	Tpm2	protein_coding	0.447	2.18	6.18	0.0163	0.545	1.79
9	55300000	55400000	111000	+	ENSMUSG00000032313	Tmem266	protein_coding	0.223	2.95	6.19	0.0163	0.545	1.79
9	64000000	64000000	69000	-	ENSMUSG00000036867	Smad6	protein_coding	0.514	0.708	6.18	0.0163	0.545	1.79
11	98900000	98900000	41400	+	ENSMUSG00000038013	Wipf2	protein_coding	0.132	6.17	6.18	0.0163	0.545	1.79
17	40600000	40600000	4120	+	ENSMUSG00000092043	Esp6	protein_coding	-1.37	-2.77	6.18	0.0163	0.545	1.79
13	75900000	75900000	74400	-	ENSMUSG00000021589	Rhobtb3	protein_coding	-0.26	4.96	6.17	0.0164	0.545	1.79
3	68100000	68600000	562000	+	ENSMUSG00000027777	Schip1	protein_coding	0.222	6.43	6.16	0.0164	0.545	1.78
5	77000000	77000000	25300	+	ENSMUSG00000036323	Srp72	protein_coding	0.136	5.84	6.17	0.0164	0.545	1.78
5	138000000	138000000	9640	-	ENSMUSG00000056966	Gjc3	protein_coding	-0.268	5.34	6.17	0.0164	0.545	1.79
13	17900000	18000000	1050	+	ENSMUSG00000113750	CT009754.6	processed_pseudogene	-0.543	-0.378	6.17	0.0164	0.545	1.79
14	54500000	54500000	10300	-	ENSMUSG00000023110	Prmt5	protein_coding	0.139	5.26	6.16	0.0165	0.545	1.78
4	154000000	154000000	25000	+	ENSMUSG00000029029	Wrap73	protein_coding	0.217	3.35	6.16	0.0165	0.545	1.78
7	80200000	80200000	39700	+	ENSMUSG00000030539	Sema4b	protein_coding	0.168	4.02	6.16	0.0165	0.545	1.78
X	41800000	41900000	126000	-	ENSMUSG00000037475	Thoc2	protein_coding	-0.275	5.45	6.16	0.0165	0.545	1.78
7	45000000	45000000	7700	+	ENSMUSG00000087138	Gm15545	antisense_RNA	-0.856	-0.996	6.14	0.0166	0.546	1.78
5	81800000	81800000	6520	-	ENSMUSG00000087431	Gm16054	antisense_RNA	-1.28	-2.26	6.15	0.0166	0.546	1.78
2	129000000	129000000	124	+	ENSMUSG00000087785	Gm23172	snoRNA	1.29	-2.74	6.15	0.0166	0.546	1.78
7	28100000	28100000	49600	+	ENSMUSG00000047730	Fcgbp	protein_coding	-1.06	-1.62	6.14	0.0167	0.546	1.78
1	20900000	20900000	1200	+	ENSMUSG00000100929	Gm28064	processed_pseudogene	0.772	-0.821	6.14	0.0167	0.546	1.78
3	66900000	66900000	408	-	ENSMUSG00000103318	Gm38356	processed_pseudogene	-0.915	-0.729	6.13	0.0167	0.546	1.78
18	57900000	57900000	68100	+	ENSMUSG00000024597	Slc12a2	protein_coding	-0.195	5.88	6.12	0.0168	0.546	1.78
7	78900000	78900000	15400	+	ENSMUSG00000030609	Aen	protein_coding	0.18	4.28	6.12	0.0168	0.546	1.77
4	150000000	151000000	340000	+	ENSMUSG00000039852	Rere	protein_coding	0.183	6.56	6.11	0.0168	0.546	1.77
13	28900000	29000000	4800	-	ENSMUSG00000076431	Sox4	protein_coding	-0.23	4.97	6.12	0.0168	0.546	1.77
17	57000000	57000000	7880	-	ENSMUSG00000002658	Gtf2f1	protein_coding	0.166	5.38	6.11	0.0169	0.546	1.77
2	127000000	127000000	74400	-	ENSMUSG00000027364	Usp50	protein_coding	-0.812	-1.49	6.11	0.0169	0.546	1.77
6	91400000	91400000	47400	-	ENSMUSG00000030093	Wnt7a	protein_coding	-0.303	3.72	6.1	0.0169	0.547	1.77
5	138000000	138000000	17400	+	ENSMUSG00000037017	Zscan21	protein_coding	0.197	3.37	6.11	0.0169	0.546	1.77
19	40900000	41000000	65600	-	ENSMUSG00000061132	Blnk	protein_coding	-0.289	2.41	6.09	0.017	0.549	1.77
2	27500000	27500000	21400	+	ENSMUSG00000026917	Wdr5	protein_coding	0.152	4.17	6.08	0.0171	0.55	1.77
2	110000000	110000000	2270	-	ENSMUSG00000074971	Fibin	protein_coding	0.46	0.858	6.08	0.0171	0.55	1.77
1	150000000	150000000	31800	-	ENSMUSG00000006010	BC003331	protein_coding	-0.194	5.44	6.08	0.0172	0.55	1.76
7	122000000	122000000	15000	+	ENSMUSG00000030870	Ubfd1	protein_coding	0.151	5.52	6.08	0.0172	0.55	1.77
9	75200000	75300000	73400	+	ENSMUSG00000033590	Myo5c	protein_coding	-0.518	1.23	6.07	0.0172	0.55	1.76
4	44800000	44900000	176000	+	ENSMUSG00000035649	Zcchc7	protein_coding	-0.315	4.91	6.07	0.0172	0.55	1.76
13	55000000	55000000	15400	-	ENSMUSG00000025877	Hk3	protein_coding	-0.42	1.21	6.06	0.0173	0.55	1.76
4	84900000	85100000	248000	+	ENSMUSG00000038070	Cntln	protein_coding	-0.213	3.39	6.06	0.0173	0.55	1.76
3	88200000	88200000	5490	-	ENSMUSG00000097280	AI849053	lincRNA	-0.529	0.476	6.07	0.0173	0.55	1.76
14	63100000	63200000	34400	-	ENSMUSG00000021273	Fdft1	protein_coding	0.146	6.08	6.05	0.0174	0.551	1.76
6	57500000	57500000	29000	-	ENSMUSG00000037826	Ppm1k	protein_coding	-0.164	5.99	6.05	0.0174	0.551	1.76
8	129000000	129000000	18100	-	ENSMUSG00000071302	2610044O15Rik8	protein_coding	-0.207	4.2	6.05	0.0174	0.551	1.76
4	130000000	130000000	10700	-	ENSMUSG00000028776	Tinagl1	protein_coding	0.574	1.73	6.04	0.0175	0.552	1.76
12	44200000	44300000	48700	-	ENSMUSG00000112547	AC164550.2	lincRNA	-0.364	-0.00231	6.04	0.0175	0.552	1.76
10	26300000	26400000	102000	-	ENSMUSG00000039089	L3mbtl3	protein_coding	-0.198	4.39	6.02	0.0176	0.553	1.75
13	62000000	62100000	35400	+	ENSMUSG00000113836	AC124426.4	transcribed_processed_pseudogene	-0.543	0.436	6.03	0.0176	0.553	1.76
9	109000000	109000000	3950	-	ENSMUSG00000025644	Gm7628	antisense_RNA	-0.764	-1.67	6.02	0.0177	0.553	1.75
10	62600000	62600000	1380	+	ENSMUSG00000105203	4933428P19Rik	antisense_RNA	-1.11	-1.99	6.02	0.0177	0.553	1.75
13	59400000	59400000	3820	-	ENSMUSG00000114200	AC155298.1	lincRNA	-0.616	-0.9	6.02	0.0177	0.553	1.75
1	120000000	120000000	185000	-	ENSMUSG00000026384	Ptpn4	protein_coding	-0.196	6.47	6	0.0178	0.555	1.75
16	57200000	57200000	62600	-	ENSMUSG00000022749	Tbc1d23	protein_coding	-0.137	4.61	5.99	0.0179	0.555	1.75
19	3280000	3290000	9940	+	ENSMUSG00000024829	Mrpl21	protein_coding	0.2	3.43	5.99	0.0179	0.555	1.75
4	130000000	130000000	9140	-	ENSMUSG00000028778	Hcrtr1	protein_coding	0.436	0.58	6	0.0179	0.555	1.75
1	44200000	44200000	14900	-	ENSMUSG00000046828	Mettl21e	protein_coding	-0.763	-1.72	5.99	0.0179	0.555	1.75
9	96900000	96900000	490	+	ENSMUSG00000062933	Gm10123	processed_pseudogene	0.243	6.4	5.99	0.0179	0.555	1.75
9	35100000	35100000	14200	+	ENSMUSG00000070315	4930581F22Rik	processed_transcript	-0.445	1.15	6	0.0179	0.555	1.75
4	132000000	132000000	21400	+	ENSMUSG00000028899	Taf12	protein_coding	0.339	3.22	5.98	0.018	0.555	1.74
12	55500000	55500000	3240	-	ENSMUSG00000021025	Nfkbia	protein_coding	0.447	3.66	5.97	0.0181	0.555	1.74
X	20900000	20900000	60500	-	ENSMUSG00000037217	Syn1	protein_coding	0.196	8.67	5.97	0.0181	0.555	1.74
13	81700000	81700000	1040	-	ENSMUSG00000114905	AC159256.1	processed_pseudogene	2.45	-2.38	5.97	0.0181	0.555	1.74
17	31800000	31900000	11500	-	ENSMUSG00000024042	Sik1	protein_coding	0.582	3.05	5.96	0.0182	0.555	1.74
2	177000000	177000000	13400	+	ENSMUSG00000078866	Zfp970	protein_coding	-0.31	2.2	5.96	0.0182	0.555	1.74
17	22200000	22200000	28400	-	ENSMUSG00000096433	Zfp994	protein_coding	-0.214	2.55	5.96	0.0182	0.555	1.74
9	22100000	22100000	10400	+	ENSMUSG00000001349	Cnn1	protein_coding	1.13	-1.65	5.95	0.0183	0.555	1.74
10	77600000	77600000	23700	+	ENSMUSG00000009293	Ube2g2	protein_coding	0.153	4.82	5.95	0.0183	0.555	1.74
9	119000000	119000000	22000	-	ENSMUSG00000010660	Plcd1	protein_coding	-0.252	3.33	5.95	0.0183	0.555	1.74
7	51900000	52000000	133000	+	ENSMUSG00000030498	Gas2	protein_coding	-0.363	2.59	5.95	0.0183	0.555	1.74
1	78800000	78800000	3270	+	ENSMUSG00000047330	Kcne4	protein_coding	0.541	-0.27	5.95	0.0183	0.555	1.74
17	37300000	37300000	5260	-	ENSMUSG00000091531	Olfr102	protein_coding	-1.31	-2.36	5.95	0.0183	0.555	1.74
7	60800000	60800000	651	-	ENSMUSG00000109222	Gm10297	processed_pseudogene	-2.35	-0.906	6	0.0183	0.555	1.74
9	19900000	19900000	12300	+	ENSMUSG00000051118	Olfr77	protein_coding	-0.818	-1.24	5.92	0.0185	0.558	1.73
9	111000000	111000000	29400	-	ENSMUSG00000056724	Nbeal2	protein_coding	-0.495	2.72	5.93	0.0185	0.557	1.73
1	52100000	52100000	5630	-	ENSMUSG00000109599	Gm31812	lincRNA	-0.812	-1.72	5.93	0.0185	0.557	1.73
17	28200000	28300000	68700	+	ENSMUSG00000002250	Ppard	protein_coding	0.183	4.65	5.92	0.0186	0.558	1.73
4	134000000	134000000	14500	+	ENSMUSG00000028834	Trim63	protein_coding	0.792	-1.82	5.91	0.0186	0.559	1.73
14	25700000	25700000	6320	+	ENSMUSG00000021868	Ppif	protein_coding	0.166	3.89	5.91	0.0187	0.559	1.73
2	157000000	157000000	10400	+	ENSMUSG00000027637	1110008F13Rik	protein_coding	0.157	4.95	5.9	0.0187	0.56	1.73
9	27000000	27000000	22300	-	ENSMUSG00000031988	Vps26b	protein_coding	0.133	6.35	5.9	0.0188	0.56	1.73
7	119000000	119000000	48900	-	ENSMUSG00000042246	Tmc7	protein_coding	0.225	4.21	5.9	0.0188	0.56	1.73
7	17100000	17100000	59400	+	ENSMUSG00000066760	Psg16	protein_coding	-0.178	4.15	5.9	0.0188	0.56	1.73
15	79700000	79800000	14700	+	ENSMUSG00000087543	Gm16576	lincRNA	-0.564	0.00593	5.88	0.0189	0.561	1.72
5	70800000	70800000	91600	-	ENSMUSG00000001260	Gabrg1	protein_coding	-0.25	5.41	5.87	0.019	0.561	1.72
15	58200000	58200000	39000	-	ENSMUSG00000022358	Fbxo32	protein_coding	-0.283	4.5	5.88	0.019	0.561	1.72
11	69200000	69200000	12800	+	ENSMUSG00000032807	Alox12b	protein_coding	0.408	1.27	5.87	0.019	0.561	1.72
2	153000000	153000000	28700	+	ENSMUSG00000046020	Pofut1	protein_coding	-0.187	4.52	5.88	0.019	0.561	1.72
11	29200000	29200000	2650	-	ENSMUSG00000086725	A630052C17Rik	processed_transcript	-0.288	1.53	5.88	0.019	0.561	1.72
15	76000000	76000000	37100	+	ENSMUSG00000102018	K230010J24Rik	protein_coding	-0.415	0.316	5.88	0.019	0.561	1.72
3	103000000	103000000	67000	+	ENSMUSG00000027858	Tspan2	protein_coding	-0.274	6.55	5.86	0.0191	0.563	1.72
1	120000000	120000000	104000	-	ENSMUSG00000026383	Epb41l5	protein_coding	-0.316	3.36	5.85	0.0193	0.565	1.72
2	152000000	152000000	10200	+	ENSMUSG00000044364	Tmem74b	protein_coding	-0.302	1.59	5.84	0.0193	0.566	1.71
4	148000000	148000000	10300	-	ENSMUSG00000047719	Ubiad1	protein_coding	0.184	2.81	5.85	0.0193	0.565	1.72
17	71000000	71000000	9220	-	ENSMUSG00000024048	Myl12a	protein_coding	0.226	3.9	5.83	0.0194	0.567	1.71
1	97000000	97000000	1050	-	ENSMUSG00000100454	Gm28901	lincRNA	-1.02	-2.06	5.84	0.0194	0.567	1.71
11	100000000	100000000	9130	+	ENSMUSG00000001555	Fkbp10	protein_coding	0.302	3.04	5.82	0.0195	0.568	1.71
5	64800000	64800000	29500	+	ENSMUSG00000029178	Klf3	protein_coding	-0.202	4.53	5.82	0.0195	0.568	1.71
5	111000000	111000000	7050	+	ENSMUSG00000029504	Ddx51	protein_coding	-0.46	3.47	5.82	0.0195	0.568	1.71
5	114000000	114000000	66300	-	ENSMUSG00000004530	Coro1c	protein_coding	0.191	5.74	5.81	0.0196	0.568	1.71
13	32800000	32900000	9090	-	ENSMUSG00000044734	Serpinb1a	protein_coding	-0.468	1.83	5.81	0.0196	0.568	1.71
17	29600000	29700000	88500	+	ENSMUSG00000098374	Gm28043	protein_coding	-0.553	2.22	5.82	0.0196	0.568	1.71
4	119000000	119000000	7340	+	ENSMUSG00000024903	Lao1	protein_coding	1.4	-2.72	5.79	0.0198	0.572	1.7
19	11400000	11500000	20000	+	ENSMUSG00000056290	Ms4a4b	protein_coding	-1.45	-1.98	5.8	0.0198	0.571	1.7
11	70000000	70000000	14300	-	ENSMUSG00000018565	Elp5	protein_coding	0.194	5.4	5.78	0.0199	0.575	1.7
13	95500000	95500000	13500	-	ENSMUSG00000021678	F2rl1	protein_coding	1.04	-2.18	5.77	0.0201	0.576	1.7
6	148000000	148000000	943	+	ENSMUSG00000063171	Rps4l	transcribed_processed_pseudogene	0.321	3.02	5.77	0.0201	0.576	1.7
11	5520000	5530000	5240	+	ENSMUSG00000020484	Xbp1	protein_coding	0.195	5.64	5.75	0.0202	0.576	1.69
3	117000000	117000000	48700	+	ENSMUSG00000033386	Frrs1	protein_coding	-0.7	1.17	5.75	0.0202	0.576	1.69
13	49300000	49300000	58800	-	ENSMUSG00000037946	Fgd3	protein_coding	-0.257	3.28	5.75	0.0202	0.576	1.69
17	34200000	34200000	7000	+	ENSMUSG00000041538	H2-Ob	protein_coding	-0.578	-0.559	5.76	0.0202	0.576	1.7
2	146000000	146000000	103000	+	ENSMUSG00000001768	Rin2	protein_coding	0.31	5.43	5.75	0.0203	0.576	1.69
14	31200000	31300000	13500	-	ENSMUSG00000021902	Phf7	protein_coding	-0.303	1.41	5.75	0.0203	0.576	1.69
13	81700000	81700000	37200	-	ENSMUSG00000035834	Polr3g	protein_coding	-0.36	2.19	5.74	0.0203	0.576	1.69
7	35600000	35600000	1570	+	ENSMUSG00000097509	B230322F03Rik	antisense_RNA	-0.477	0.238	5.74	0.0203	0.576	1.69
8	95900000	95900000	24400	-	ENSMUSG00000031672	Got2	protein_coding	0.164	7.22	5.74	0.0204	0.576	1.69
19	32100000	32400000	267000	-	ENSMUSG00000040451	Sgms1	protein_coding	0.19	4.65	5.73	0.0204	0.576	1.69
1	52600000	52700000	21200	+	ENSMUSG00000043015	Nemp2	protein_coding	-0.489	2.08	5.74	0.0204	0.576	1.69
14	30700000	30700000	36900	+	ENSMUSG00000052395	Rft1	protein_coding	-0.203	2.88	5.74	0.0204	0.576	1.69
10	79700000	79700000	6240	+	ENSMUSG00000054206	Gzmm	protein_coding	-0.424	-0.214	5.74	0.0204	0.576	1.69
8	24400000	24400000	1800	-	ENSMUSG00000056313	1810011O10Rik	protein_coding	0.747	-0.356	5.73	0.0205	0.576	1.69
11	78000000	78100000	22500	+	ENSMUSG00000061981	Flot2	protein_coding	0.145	6.62	5.72	0.0205	0.576	1.69
18	24000000	24000000	15700	+	ENSMUSG00000063281	Zfp35	protein_coding	0.193	3.54	5.72	0.0205	0.576	1.69
13	93800000	93800000	1240	-	ENSMUSG00000113647	AC131739.1	bidirectional_promoter_lncRNA	-0.728	-1.42	5.72	0.0205	0.576	1.69
1	93600000	93700000	38900	-	ENSMUSG00000026277	Stk25	protein_coding	0.108	7.12	5.71	0.0206	0.576	1.69
5	108000000	108000000	48900	-	ENSMUSG00000029276	Glmn	protein_coding	-0.257	2.91	5.72	0.0206	0.576	1.69
1	191000000	191000000	11100	+	ENSMUSG00000026630	Batf3	protein_coding	-0.714	-0.485	5.71	0.0207	0.576	1.68
2	182000000	182000000	19600	+	ENSMUSG00000027589	Pcmtd2	protein_coding	-0.145	5.76	5.7	0.0207	0.577	1.68
6	117000000	117000000	2190	+	ENSMUSG00000048489	8430408G22Rik	protein_coding	0.919	-0.79	5.71	0.0207	0.576	1.68
2	120000000	120000000	129	-	ENSMUSG00000064722	Gm25857	snoRNA	-0.735	-1.71	5.7	0.0207	0.577	1.68
3	90700000	90700000	4650	+	ENSMUSG00000063767	S100a7a	protein_coding	-1.96	-1.22	5.69	0.0208	0.577	1.68
17	23200000	23200000	19400	-	ENSMUSG00000002617	Zfp40	protein_coding	-0.305	3.61	5.69	0.0209	0.577	1.68
9	108000000	108000000	22100	+	ENSMUSG00000032586	Traip	protein_coding	-0.597	2.79	5.69	0.0209	0.577	1.68
3	58700000	58700000	17500	-	ENSMUSG00000036432	Siah2	protein_coding	0.263	3.2	5.69	0.0209	0.577	1.68
14	8860000	8860000	1060	-	ENSMUSG00000114413	AC132881.1	processed_pseudogene	-1.18	-1.97	5.69	0.0209	0.577	1.68
7	30400000	30500000	10200	-	ENSMUSG00000036915	Kirrel2	protein_coding	0.416	4.34	5.68	0.021	0.577	1.68
13	23700000	23700000	820	-	ENSMUSG00000060678	Hist1h4c	protein_coding	1.19	-2.33	5.68	0.021	0.577	1.68
11	26800000	26800000	1000	+	ENSMUSG00000069939	Gm12070	processed_pseudogene	0.942	-0.992	5.68	0.021	0.577	1.68
3	89400000	89400000	15000	-	ENSMUSG00000042672	Dcst1	protein_coding	-1.08	-2.3	5.67	0.0211	0.577	1.68
8	46000000	46000000	21600	-	ENSMUSG00000071103	1700029J07Rik	protein_coding	-0.44	1.64	5.67	0.0211	0.577	1.67
2	26100000	26100000	998	+	ENSMUSG00000087595	1810012K08Rik	lincRNA	-1.01	-2.58	5.66	0.0212	0.577	1.67
3	96200000	96200000	2830	-	ENSMUSG00000093553	Gm20633	antisense_RNA	-0.48	0.516	5.66	0.0212	0.577	1.67
6	135000000	135000000	3150	+	ENSMUSG00000100876	2810454H06Rik	antisense_RNA	-0.698	-0.988	5.66	0.0212	0.577	1.67
7	28500000	28500000	16300	+	ENSMUSG00000030600	Lrfn1	protein_coding	0.19	5.51	5.65	0.0213	0.577	1.67
15	44500000	44600000	144000	+	ENSMUSG00000038725	Pkhd1l1	protein_coding	-1.68	-1.37	5.65	0.0213	0.577	1.67
4	34600000	34600000	44100	-	ENSMUSG00000040044	Orc3	protein_coding	-0.193	4.01	5.65	0.0213	0.577	1.67
11	116000000	116000000	64600	-	ENSMUSG00000059923	Grb2	protein_coding	0.197	6.64	5.65	0.0213	0.577	1.67
17	6430000	6440000	6180	+	ENSMUSG00000096255	Dynlt1b	protein_coding	0.246	3.5	5.65	0.0213	0.577	1.67
5	110000000	110000000	636	-	ENSMUSG00000105541	Gm43136	antisense_RNA	0.815	-1.62	5.65	0.0213	0.577	1.67
4	25200000	25300000	33200	-	ENSMUSG00000040359	Ufl1	protein_coding	-0.162	4.56	5.64	0.0214	0.579	1.67
13	5860000	5870000	8910	+	ENSMUSG00000000078	Klf6	protein_coding	-0.147	5.18	5.64	0.0215	0.579	1.67
9	20400000	20500000	31700	-	ENSMUSG00000063108	Zfp26	protein_coding	-0.29	4.18	5.62	0.0216	0.582	1.66
16	15600000	15800000	204000	+	ENSMUSG00000022672	Prkdc	protein_coding	-0.227	4.37	5.62	0.0217	0.582	1.66
2	182000000	182000000	7760	+	ENSMUSG00000059540	Tcea2	protein_coding	-0.307	4.52	5.62	0.0217	0.582	1.66
X	77300000	77300000	984	-	ENSMUSG00000084202	Gm5398	processed_pseudogene	1.62	-2.74	5.62	0.0217	0.582	1.66
1	192000000	192000000	95400	-	ENSMUSG00000026637	Traf5	protein_coding	-0.491	1.63	5.61	0.0218	0.583	1.66
8	47800000	47800000	995	+	ENSMUSG00000038064	Cldn22	protein_coding	-0.738	-1.31	5.6	0.0218	0.584	1.66
1	170000000	170000000	6010	+	ENSMUSG00000070532	Ccdc190	protein_coding	-0.347	4.16	5.6	0.0219	0.584	1.66
9	73000000	73000000	33000	-	ENSMUSG00000079469	Pigb	protein_coding	-0.235	3.25	5.59	0.0219	0.585	1.66
7	100000000	101000000	8680	+	ENSMUSG00000033685	Ucp2	protein_coding	0.236	4.32	5.59	0.022	0.585	1.66
19	41100000	41100000	14600	-	ENSMUSG00000050121	Opalin	protein_coding	-0.334	3.07	5.59	0.022	0.585	1.66
7	122000000	122000000	25700	-	ENSMUSG00000044702	Palb2	protein_coding	-0.667	0.138	5.58	0.0221	0.587	1.66
19	45800000	45800000	33300	-	ENSMUSG00000025220	Mgea5	protein_coding	-0.144	7.19	5.57	0.0222	0.587	1.65
2	28500000	28500000	4330	-	ENSMUSG00000026831	1700007K13Rik	protein_coding	-0.422	0.066	5.57	0.0222	0.587	1.65
5	34900000	35000000	90200	+	ENSMUSG00000029101	Rgs12	protein_coding	0.168	5.47	5.57	0.0222	0.587	1.65
17	28900000	28900000	31900	+	ENSMUSG00000043286	Pnpla1	protein_coding	-0.407	0.406	5.57	0.0222	0.587	1.65
7	104000000	104000000	14600	-	ENSMUSG00000057143	Trim12c	protein_coding	-0.274	2.27	5.57	0.0222	0.587	1.65
11	70700000	70700000	2800	-	ENSMUSG00000018293	Pfn1	protein_coding	0.169	6.02	5.56	0.0223	0.587	1.65
1	88100000	88200000	84200	+	ENSMUSG00000054545	Ugt1a6a	protein_coding	0.504	1.74	5.56	0.0223	0.587	1.65
X	13600000	13600000	8770	+	ENSMUSG00000040229	Gpr34	protein_coding	-0.308	4.15	5.53	0.0226	0.594	1.65
6	47500000	47600000	65200	-	ENSMUSG00000029687	Ezh2	protein_coding	-0.349	2.15	5.52	0.0227	0.595	1.64
7	64800000	65200000	400000	-	ENSMUSG00000030518	Fam189a1	protein_coding	0.143	5.79	5.53	0.0227	0.594	1.64
7	130000000	133000000	2960000	-	ENSMUSG00000030849	Fgfr2	protein_coding	-0.225	5.44	5.53	0.0227	0.594	1.64
MT	5020	5090	69	-	ENSMUSG00000064347	mt-Ta	Mt_tRNA	-2.03	-2.63	5.53	0.0227	0.594	1.64
17	25800000	25800000	2980	+	ENSMUSG00000025736	Jmjd8	protein_coding	0.134	4.47	5.52	0.0228	0.595	1.64
5	31200000	31300000	10700	+	ENSMUSG00000029148	Nrbp1	protein_coding	0.119	5.42	5.51	0.0229	0.595	1.64
18	36800000	36800000	3470	+	ENSMUSG00000042660	Wdr55	protein_coding	0.213	2.63	5.51	0.0229	0.595	1.64
19	4450000	4480000	31500	-	ENSMUSG00000049303	Syt12	protein_coding	0.191	4.78	5.51	0.0229	0.595	1.64
9	78400000	78400000	3300	+	ENSMUSG00000087052	Gm8093	transcribed_processed_pseudogene	-1.64	-2.61	5.51	0.0229	0.595	1.64
2	71100000	71100000	25000	+	ENSMUSG00000027015	Cybrd1	protein_coding	0.386	2.15	5.5	0.023	0.595	1.64
1	185000000	185000000	11300	-	ENSMUSG00000039349	C130074G19Rik	protein_coding	-0.239	5.21	5.5	0.023	0.595	1.64
7	104000000	104000000	11100	-	ENSMUSG00000066263	Olfr639	protein_coding	-0.762	-0.501	5.5	0.023	0.595	1.64
14	16200000	16200000	11200	-	ENSMUSG00000021786	Oxsm	protein_coding	-0.228	2.9	5.49	0.0231	0.595	1.64
5	115000000	115000000	31500	+	ENSMUSG00000041870	Ankrd13a	protein_coding	0.14	4.92	5.49	0.0231	0.595	1.64
2	87300000	87300000	10700	+	ENSMUSG00000070855	Olfr1116	protein_coding	-0.568	-0.498	5.49	0.0231	0.595	1.64
5	124000000	124000000	131000	-	ENSMUSG00000029406	Pitpnm2	protein_coding	0.171	7.65	5.48	0.0232	0.595	1.63
10	22000000	22000000	872	-	ENSMUSG00000097086	Gm7672	processed_pseudogene	-1.13	-2.1	5.49	0.0232	0.595	1.64
12	49400000	49400000	4200	+	ENSMUSG00000020950	Foxg1	protein_coding	0.139	6.21	5.48	0.0233	0.595	1.63
18	31600000	31700000	88700	+	ENSMUSG00000024260	Sap130	protein_coding	0.157	4.48	5.48	0.0233	0.595	1.63
1	55000000	55000000	42300	-	ENSMUSG00000025982	Sf3b1	protein_coding	-0.198	7.44	5.48	0.0233	0.595	1.63
8	84200000	84200000	26400	-	ENSMUSG00000035671	Zswim4	protein_coding	0.232	3.76	5.48	0.0233	0.595	1.63
14	25300000	25500000	204000	-	ENSMUSG00000087535	Zmiz1os1	antisense_RNA	-0.418	0.226	5.47	0.0233	0.595	1.63
3	95200000	95200000	9200	+	ENSMUSG00000097167	Gm16740	antisense_RNA	-0.559	-0.904	5.47	0.0233	0.595	1.63
13	95000000	95300000	226000	-	ENSMUSG00000021684	Pde8b	protein_coding	-0.143	6.05	5.47	0.0234	0.595	1.63
10	79600000	79600000	7170	-	ENSMUSG00000045912	C2cd4c	protein_coding	-0.242	3.84	5.47	0.0234	0.595	1.63
3	5750000	5750000	490	+	ENSMUSG00000103034	Gm8797	protein_coding	0.592	0.402	5.47	0.0234	0.595	1.63
19	5640000	5650000	10600	+	ENSMUSG00000024927	Rela	protein_coding	0.169	3.9	5.46	0.0235	0.595	1.63
12	55000000	55100000	34400	-	ENSMUSG00000062198	2700097O09Rik	protein_coding	-0.259	2.63	5.46	0.0235	0.595	1.63
8	72000000	72100000	19400	+	ENSMUSG00000069998	Olfr372	protein_coding	1.85	-1.62	5.46	0.0235	0.595	1.63
2	170000000	170000000	255000	-	ENSMUSG00000096972	Gm26883	lincRNA	-0.927	-0.933	5.46	0.0235	0.595	1.63
13	30100000	30200000	110000	+	ENSMUSG00000038732	Mboat1	protein_coding	-0.61	0.555	5.45	0.0236	0.595	1.63
1	74200000	74300000	32100	+	ENSMUSG00000006304	Arpc2	protein_coding	0.152	6.93	5.44	0.0237	0.598	1.62
2	23100000	23100000	46300	+	ENSMUSG00000026781	Acbd5	protein_coding	-0.145	6.51	5.44	0.0237	0.598	1.62
5	136000000	136000000	6320	+	ENSMUSG00000039771	Polr2j	protein_coding	0.243	3.34	5.43	0.0238	0.598	1.62
12	39000000	39000000	10300	-	ENSMUSG00000113092	CR974485.1	lincRNA	-1.25	-2.63	5.47	0.0238	0.598	1.62
9	103000000	103000000	41900	-	ENSMUSG00000032534	Cep63	protein_coding	-0.228	4.4	5.42	0.024	0.601	1.62
3	102000000	102000000	68700	-	ENSMUSG00000033147	Slc22a15	protein_coding	-0.231	2.7	5.42	0.024	0.601	1.62
7	104000000	104000000	15600	-	ENSMUSG00000066258	Trim12a	protein_coding	-0.406	1.5	5.42	0.024	0.601	1.62
7	30300000	30300000	16600	+	ENSMUSG00000013921	Clip3	protein_coding	0.196	8.2	5.41	0.0241	0.601	1.62
3	40500000	40500000	74	+	ENSMUSG00000092891	Gm23810	miRNA	-1.25	-2.03	5.41	0.0241	0.601	1.62
6	83000000	83100000	18400	+	ENSMUSG00000000693	Loxl3	protein_coding	-0.427	2.36	5.4	0.0242	0.602	1.62
16	37800000	37800000	59600	+	ENSMUSG00000022816	Fstl1	protein_coding	0.194	4.83	5.4	0.0242	0.601	1.62
8	84900000	84900000	25500	-	ENSMUSG00000053693	Mast1	protein_coding	0.152	6.17	5.41	0.0242	0.601	1.62
5	129000000	129000000	3250	+	ENSMUSG00000081683	Fzd10	protein_coding	-0.453	1.57	5.41	0.0242	0.601	1.62
X	166000000	167000000	18800	-	ENSMUSG00000051224	Tceanc	protein_coding	-0.424	0.872	5.39	0.0243	0.602	1.61
9	121000000	121000000	8230	+	ENSMUSG00000110863	AC163350.2	bidirectional_promoter_lncRNA	-0.529	-0.424	5.4	0.0243	0.602	1.61
7	43500000	43500000	20200	-	ENSMUSG00000004609	Cd33	protein_coding	-0.299	3.71	5.39	0.0244	0.603	1.61
13	23600000	23600000	37500	-	ENSMUSG00000047246	Hist1h2be	protein_coding	-0.505	2.17	5.39	0.0244	0.602	1.61
2	25300000	25300000	7710	+	ENSMUSG00000085830	Grin1os	antisense_RNA	-0.959	-1.35	5.38	0.0244	0.603	1.61
2	173000000	173000000	14200	+	ENSMUSG00000027510	Rbm38	protein_coding	0.373	0.804	5.38	0.0245	0.603	1.61
6	85700000	85800000	33200	-	ENSMUSG00000051262	Nat8f3	protein_coding	-0.342	3.04	5.38	0.0245	0.604	1.61
13	46400000	46400000	12700	+	ENSMUSG00000038132	Rbm24	protein_coding	0.328	3.49	5.37	0.0246	0.604	1.61
4	139000000	139000000	385	+	ENSMUSG00000110296	Gm45533	antisense_RNA	-0.55	-0.171	5.37	0.0246	0.604	1.61
19	6280000	6300000	23400	+	ENSMUSG00000024772	Ehd1	protein_coding	0.167	4.79	5.37	0.0247	0.604	1.61
2	21200000	21200000	9290	+	ENSMUSG00000048550	Thnsl1	protein_coding	-0.212	3.67	5.36	0.0247	0.605	1.61
17	57100000	57100000	12500	-	ENSMUSG00000002668	Dennd1c	protein_coding	-0.479	0.0888	5.36	0.0248	0.605	1.61
8	20400000	20400000	39000	-	ENSMUSG00000071793	2610005L07Rik	transcribed_unprocessed_pseudogene	-0.225	4.95	5.35	0.0248	0.606	1.61
17	15400000	15400000	9520	-	ENSMUSG00000014773	Dll1	protein_coding	0.425	1.84	5.35	0.0249	0.607	1.6
16	4870000	4880000	5540	-	ENSMUSG00000039568	Ubald1	protein_coding	0.183	5.54	5.35	0.0249	0.607	1.6
11	85400000	85800000	473000	+	ENSMUSG00000059439	Bcas3	protein_coding	0.164	5.03	5.34	0.025	0.609	1.6
X	101000000	101000000	13000	+	ENSMUSG00000060890	Arr3	protein_coding	-0.734	-0.576	5.33	0.0251	0.61	1.6
X	94800000	94800000	5140	+	ENSMUSG00000097340	Gm26617	lincRNA	-0.658	-1.55	5.33	0.0251	0.61	1.6
6	135000000	135000000	20600	+	ENSMUSG00000030208	Emp1	protein_coding	0.597	0.377	5.32	0.0252	0.611	1.6
13	83700000	83700000	6140	-	ENSMUSG00000097265	Gm26803	lincRNA	-0.941	-2.23	5.32	0.0252	0.611	1.6
17	24000000	24000000	3100	-	ENSMUSG00000024124	Prss30	protein_coding	-0.994	-1.55	5.31	0.0254	0.612	1.6
2	83700000	83800000	82500	+	ENSMUSG00000027087	Itgav	protein_coding	-0.187	7.01	5.31	0.0254	0.612	1.59
17	36200000	36300000	4860	+	ENSMUSG00000092392	Gm20546	lincRNA	-1.51	-2.76	5.31	0.0254	0.612	1.6
1	174000000	174000000	10700	+	ENSMUSG00000051509	Olfr414	protein_coding	-0.842	-1.87	5.3	0.0255	0.612	1.59
17	26600000	26700000	95400	+	ENSMUSG00000001576	Ergic1	protein_coding	0.138	6.26	5.29	0.0256	0.612	1.59
17	25500000	25500000	5000	+	ENSMUSG00000024175	Tekt4	protein_coding	0.969	-0.347	5.3	0.0256	0.612	1.59
3	123000000	123000000	17800	-	ENSMUSG00000028114	Mettl14	protein_coding	-0.154	3.72	5.3	0.0256	0.612	1.59
4	82800000	82900000	61200	-	ENSMUSG00000028403	Zdhhc21	protein_coding	-0.18	5.66	5.3	0.0256	0.612	1.59
2	18700000	18800000	56400	+	ENSMUSG00000037708	Spag6	protein_coding	-0.553	0.9	5.29	0.0256	0.612	1.59
2	87400000	87400000	6350	+	ENSMUSG00000050772	Olfr1124	protein_coding	-0.711	-1.69	5.29	0.0256	0.612	1.59
13	62300000	62300000	4260	-	ENSMUSG00000113495	CT573034.3	lincRNA	-0.471	0.0103	5.29	0.0256	0.612	1.59
6	125000000	125000000	16700	-	ENSMUSG00000023191	P3h3	protein_coding	-0.408	3.36	5.29	0.0257	0.612	1.59
5	88700000	88800000	43400	+	ENSMUSG00000006262	Mob1b	protein_coding	-0.154	4.8	5.27	0.0259	0.615	1.59
4	11700000	11700000	10300	+	ENSMUSG00000028214	Gem	protein_coding	0.399	1.05	5.27	0.0259	0.615	1.59
11	69100000	69100000	2770	-	ENSMUSG00000072809	9330160F10Rik	antisense_RNA	-0.406	0.607	5.27	0.0259	0.615	1.59
9	70700000	70700000	1610	+	ENSMUSG00000074213	Gm10642	protein_coding	-2.37	-0.863	5.27	0.0259	0.615	1.59
11	78300000	78300000	20900	+	ENSMUSG00000002055	Spag5	protein_coding	-0.335	3.5	5.27	0.026	0.615	1.59
9	82900000	83000000	109000	-	ENSMUSG00000032253	Phip	protein_coding	-0.163	5.47	5.26	0.026	0.615	1.59
5	143000000	143000000	30000	+	ENSMUSG00000050822	Slc29a4	protein_coding	0.377	3.12	5.26	0.026	0.615	1.59
4	108000000	108000000	17000	-	ENSMUSG00000073779	Lrp8os2	antisense_RNA	-1.07	-0.226	5.25	0.0261	0.617	1.58
7	86400000	86400000	5980	-	ENSMUSG00000039608	Olfr303	protein_coding	0.814	-1.28	5.25	0.0262	0.617	1.58
15	79700000	79700000	30600	+	ENSMUSG00000042535	Gtpbp1	protein_coding	0.116	5.2	5.25	0.0262	0.617	1.58
1	173000000	173000000	8810	-	ENSMUSG00000053318	Slamf8	protein_coding	-0.985	-2.17	5.25	0.0262	0.617	1.58
12	72900000	72900000	59700	-	ENSMUSG00000021098	4930447C04Rik	protein_coding	-0.547	2.73	5.24	0.0263	0.617	1.58
16	31700000	31900000	210000	+	ENSMUSG00000022770	Dlg1	protein_coding	-0.124	7.14	5.24	0.0263	0.617	1.58
19	38200000	38200000	35700	-	ENSMUSG00000054237	Fra10ac1	protein_coding	-0.213	3.02	5.24	0.0263	0.617	1.58
7	127000000	127000000	3960	-	ENSMUSG00000078580	E430018J23Rik	protein_coding	-0.298	1.97	5.23	0.0264	0.617	1.58
4	137000000	137000000	1120	-	ENSMUSG00000101493	2810405F17Rik	lincRNA	-0.406	-0.177	5.23	0.0264	0.617	1.58
4	132000000	132000000	152000	-	ENSMUSG00000028906	Epb41	protein_coding	-0.203	5.17	5.22	0.0265	0.617	1.58
11	95700000	95700000	13800	+	ENSMUSG00000038845	Phb	protein_coding	0.172	5.67	5.23	0.0265	0.617	1.58
1	170000000	170000000	1550	-	ENSMUSG00000089990	Gm15852	processed_transcript	-1.08	-2.52	5.22	0.0265	0.617	1.58
8	94700000	94700000	4560	+	ENSMUSG00000110702	Gm45767	antisense_RNA	-0.374	0.783	5.22	0.0265	0.617	1.58
9	31300000	31300000	2970	-	ENSMUSG00000111246	CT025678.1	lincRNA	-0.679	-1.01	5.23	0.0265	0.617	1.58
11	3910000	3910000	7640	-	ENSMUSG00000048807	Slc35e4	protein_coding	0.159	4.16	5.22	0.0266	0.617	1.58
2	33600000	33600000	5160	+	ENSMUSG00000052951	C130021I20Rik	antisense_RNA	1.47	-2.38	5.22	0.0266	0.617	1.57
17	24800000	24900000	24300	+	ENSMUSG00000024158	Hagh	protein_coding	0.153	5.3	5.21	0.0267	0.617	1.57
5	111000000	111000000	77000	+	ENSMUSG00000033316	Galnt9	protein_coding	0.314	5.65	5.21	0.0267	0.617	1.57
13	67400000	67400000	5010	+	ENSMUSG00000092103	Gm17039	antisense_RNA	-0.853	-1.96	5.21	0.0267	0.617	1.57
12	62500000	62500000	1800	+	ENSMUSG00000113890	AC155245.1	processed_pseudogene	-0.166	4.19	5.21	0.0267	0.617	1.57
7	30900000	31000000	11600	-	ENSMUSG00000058239	Usf2	protein_coding	0.137	6.54	5.21	0.0268	0.617	1.57
17	12900000	12900000	16600	-	ENSMUSG00000062480	Acat3	protein_coding	-0.279	3.03	5.21	0.0268	0.617	1.57
11	4220000	4220000	4180	+	ENSMUSG00000020424	Gatsl3	protein_coding	0.355	1.26	5.2	0.0269	0.617	1.57
13	104000000	104000000	102000	-	ENSMUSG00000021709	Erbin	protein_coding	-0.206	6.82	5.2	0.0269	0.617	1.57
3	73600000	73700000	72600	-	ENSMUSG00000027792	Bche	protein_coding	-0.504	1.9	5.19	0.0269	0.617	1.57
16	48900000	49000000	69900	-	ENSMUSG00000064061	Dzip3	protein_coding	-0.192	5.6	5.2	0.0269	0.617	1.57
11	62600000	62600000	1930	+	ENSMUSG00000086841	2410006H16Rik	processed_transcript	0.263	3.52	5.2	0.0269	0.617	1.57
2	92000000	92000000	42200	-	ENSMUSG00000027230	Creb3l1	protein_coding	0.336	1.27	5.19	0.027	0.617	1.57
19	47100000	47100000	32900	-	ENSMUSG00000033033	Calhm2	protein_coding	0.343	1.48	5.19	0.027	0.617	1.57
11	101000000	101000000	4930	-	ENSMUSG00000017747	Ghdc	protein_coding	-0.226	2.96	5.18	0.0271	0.617	1.57
8	79600000	79700000	38100	+	ENSMUSG00000036990	Otud4	protein_coding	-0.205	5.48	5.18	0.0271	0.617	1.57
12	101000000	101000000	44300	-	ENSMUSG00000041846	Ppp4r3a	protein_coding	-0.213	5.11	5.18	0.0271	0.617	1.57
4	130000000	130000000	1740	-	ENSMUSG00000050493	Fam167b	protein_coding	-0.842	-1.16	5.19	0.0271	0.617	1.57
11	59500000	59500000	11300	-	ENSMUSG00000054519	Zfp867	protein_coding	-0.299	1.7	5.18	0.0272	0.618	1.57
13	67400000	67400000	11900	-	ENSMUSG00000078994	Zfp429	protein_coding	0.731	0.133	5.17	0.0272	0.618	1.56
11	51600000	51600000	12200	-	ENSMUSG00000001054	Rmnd5b	protein_coding	0.145	4.76	5.17	0.0273	0.619	1.56
2	129000000	129000000	5850	+	ENSMUSG00000074805	Il1bos	antisense_RNA	-0.672	-0.843	5.17	0.0274	0.619	1.56
15	17600000	17600000	116	-	ENSMUSG00000080596	Gm22032	miRNA	-1.21	-2.43	5.17	0.0274	0.619	1.56
5	45600000	45600000	6770	+	ENSMUSG00000097825	9630001P10Rik	antisense_RNA	-0.398	1.12	5.16	0.0274	0.619	1.56
1	91400000	91500000	43300	-	ENSMUSG00000055866	Per2	protein_coding	0.468	4.79	5.16	0.0275	0.619	1.56
7	19400000	19500000	34000	-	ENSMUSG00000030397	Mark4	protein_coding	0.0991	6.12	5.15	0.0276	0.622	1.56
1	178000000	178000000	16700	-	ENSMUSG00000039630	Hnrnpu	protein_coding	-0.21	8.29	5.15	0.0276	0.622	1.56
9	122000000	122000000	9790	+	ENSMUSG00000043773	1700048O20Rik	lincRNA	-0.536	2.02	5.14	0.0277	0.623	1.56
7	82200000	82200000	1150	-	ENSMUSG00000108845	Gm45090	lincRNA	-0.47	2.79	5.14	0.0277	0.622	1.56
4	127000000	127000000	32100	+	ENSMUSG00000028837	Psmb2	protein_coding	0.157	4.65	5.13	0.0278	0.623	1.56
4	132000000	133000000	18500	-	ENSMUSG00000028893	Sesn2	protein_coding	0.215	3.21	5.13	0.0278	0.623	1.56
5	110000000	110000000	86800	-	ENSMUSG00000043323	Fbrsl1	protein_coding	0.161	5.71	5.13	0.0279	0.623	1.55
5	144000000	144000000	15800	+	ENSMUSG00000083012	Fam220a	protein_coding	0.17	4.54	5.13	0.0279	0.623	1.55
11	60200000	60200000	23500	-	ENSMUSG00000020538	Srebf1	protein_coding	0.213	5.61	5.12	0.028	0.623	1.55
13	110000000	110000000	5800	+	ENSMUSG00000021701	Plk2	protein_coding	0.221	6.57	5.12	0.028	0.623	1.55
10	127000000	127000000	32900	-	ENSMUSG00000025436	Atp23	protein_coding	0.223	2.15	5.12	0.028	0.623	1.55
9	56900000	56900000	11200	-	ENSMUSG00000032733	Snx33	protein_coding	-0.223	2.65	5.12	0.028	0.623	1.55
12	111000000	111000000	14700	+	ENSMUSG00000021280	Exoc3l4	protein_coding	-0.731	0.106	5.12	0.0281	0.623	1.55
7	114000000	114000000	57700	+	ENSMUSG00000030759	Far1	protein_coding	-0.218	6.2	5.12	0.0281	0.623	1.55
MT	15400	15400	67	-	ENSMUSG00000064372	mt-Tp	Mt_tRNA	-0.581	3.05	5.12	0.0281	0.623	1.55
X	103000000	103000000	39600	+	ENSMUSG00000031327	Chic1	protein_coding	-0.13	4.86	5.11	0.0282	0.623	1.55
10	67500000	67500000	6710	+	ENSMUSG00000037868	Egr2	protein_coding	0.928	2.04	5.11	0.0282	0.623	1.55
2	153000000	153000000	46000	+	ENSMUSG00000074673	Ttll9	protein_coding	0.644	-0.371	5.11	0.0282	0.623	1.55
9	59300000	59400000	31500	-	ENSMUSG00000025235	Bbs4	protein_coding	0.13	4.73	5.1	0.0283	0.623	1.55
6	136000000	136000000	460000	-	ENSMUSG00000030209	Grin2b	protein_coding	-0.253	8.04	5.1	0.0283	0.623	1.55
7	128000000	128000000	7080	+	ENSMUSG00000042828	Trim72	protein_coding	-0.596	-0.385	5.1	0.0283	0.623	1.55
19	5730000	5730000	3640	-	ENSMUSG00000079478	Sssca1	protein_coding	0.183	4.29	5.1	0.0283	0.623	1.55
4	150000000	150000000	24900	+	ENSMUSG00000028976	Slc2a5	protein_coding	-0.391	2.82	5.1	0.0284	0.624	1.55
14	55500000	55500000	6000	-	ENSMUSG00000040632	Nrl	protein_coding	-0.897	-2	5.08	0.0285	0.625	1.54
3	102000000	102000000	183000	+	ENSMUSG00000105891	A230001M10Rik	lincRNA	-0.708	0.0226	5.09	0.0285	0.625	1.55
17	34600000	34600000	3590	+	ENSMUSG00000015476	Prrt1	protein_coding	0.142	6.32	5.08	0.0286	0.625	1.54
15	66800000	66800000	51000	-	ENSMUSG00000022372	Sla	protein_coding	0.221	2.97	5.08	0.0286	0.625	1.54
7	143000000	143000000	2710	-	ENSMUSG00000037664	Cdkn1c	protein_coding	-0.378	2.23	5.08	0.0286	0.625	1.54
10	40300000	40500000	144000	+	ENSMUSG00000038481	Cdk19	protein_coding	-0.125	6.27	5.08	0.0286	0.625	1.54
15	84900000	84900000	19500	+	ENSMUSG00000016619	Nup50	protein_coding	0.134	4.76	5.07	0.0288	0.627	1.54
7	28400000	28600000	199000	-	ENSMUSG00000109336	Samd4b	protein_coding	0.183	6.09	5.07	0.0288	0.627	1.54
1	135000000	135000000	11600	+	ENSMUSG00000026429	Ube2t	protein_coding	-0.426	-0.203	5.06	0.0289	0.627	1.54
2	121000000	121000000	103000	+	ENSMUSG00000033705	Stard9	protein_coding	-0.276	3.82	5.06	0.0289	0.627	1.54
7	30100000	30100000	13200	-	ENSMUSG00000078768	Zfp566	protein_coding	-0.551	1.52	5.06	0.0289	0.627	1.54
4	129000000	129000000	24500	-	ENSMUSG00000028807	Zbtb8a	protein_coding	0.263	1.82	5.05	0.029	0.628	1.54
5	48000000	48300000	325000	+	ENSMUSG00000031558	Slit2	protein_coding	-0.275	4.94	5.06	0.029	0.627	1.54
2	165000000	165000000	2720	-	ENSMUSG00000039873	Neurl2	protein_coding	-0.37	0.0113	5.06	0.029	0.627	1.54
5	76200000	76200000	25400	+	ENSMUSG00000029234	Tmem165	protein_coding	0.179	4.48	5.05	0.0291	0.628	1.54
13	74000000	74000000	1350	-	ENSMUSG00000085881	Gm15912	processed_transcript	-0.386	1.4	5.05	0.0291	0.628	1.54
10	75900000	75900000	13300	-	ENSMUSG00000000901	Mmp11	protein_coding	-0.518	-0.00245	5.04	0.0293	0.63	1.53
15	88800000	88800000	7040	+	ENSMUSG00000023272	Creld2	protein_coding	0.24	3.13	5.03	0.0293	0.631	1.53
1	181000000	181000000	6920	+	ENSMUSG00000097347	Gm17275	lincRNA	-0.572	0.115	5.04	0.0293	0.63	1.53
JH584293.1	16900	21800	4960	-	ENSMUSG00000095247	Ccl27a	protein_coding	-2.19	-2.57	5.02	0.0295	0.633	1.53
1	46800000	46900000	951	-	ENSMUSG00000100213	Gm28151	lincRNA	-0.344	1.95	5.02	0.0295	0.633	1.53
1	58200000	58300000	58200	+	ENSMUSG00000038242	Aox4	protein_coding	-0.705	0.0314	5.01	0.0296	0.635	1.53
6	86500000	86500000	1830	-	ENSMUSG00000051695	Pcbp1	protein_coding	0.156	6.47	5.01	0.0297	0.635	1.53
MT	6870	6940	69	-	ENSMUSG00000064352	mt-Ts1	Mt_tRNA	-1.48	-0.871	5.01	0.0297	0.635	1.53
16	24000000	24000000	23800	-	ENSMUSG00000022508	Bcl6	protein_coding	0.231	4.25	5	0.0298	0.636	1.53
1	34800000	34800000	2550	-	ENSMUSG00000104002	Gm38336	antisense_RNA	-0.77	-1.05	5	0.0298	0.636	1.53
6	125000000	125000000	4750	-	ENSMUSG00000057666	Gapdh	protein_coding	0.164	10.2	5	0.0299	0.636	1.52
2	90300000	90300000	4160	+	ENSMUSG00000089859	Gm13769	protein_coding	-1.06	-2.56	5	0.0299	0.636	1.52
1	63100000	63100000	9720	+	ENSMUSG00000101599	Gm20342	lincRNA	-0.335	2.08	4.99	0.0299	0.636	1.52
9	71100000	71200000	58000	-	ENSMUSG00000032204	Aqp9	protein_coding	-0.524	1.28	4.99	0.03	0.636	1.52
12	86900000	86900000	4100	-	ENSMUSG00000034168	Irf2bpl	protein_coding	0.197	5.6	4.99	0.03	0.636	1.52
1	134000000	135000000	14100	+	ENSMUSG00000042229	Rabif	protein_coding	0.155	4.36	4.99	0.03	0.636	1.52
17	35000000	35000000	4890	-	ENSMUSG00000073415	Gm10501	antisense_RNA	-0.188	2.65	4.99	0.03	0.636	1.52
17	56300000	56300000	7470	-	ENSMUSG00000047123	Ticam1	protein_coding	0.224	2.1	4.99	0.0301	0.636	1.52
14	54700000	54700000	4570	+	ENSMUSG00000040822	1700123O20Rik	protein_coding	0.227	3.35	4.97	0.0303	0.637	1.52
7	70200000	70300000	159000	-	ENSMUSG00000109097	Gm29683	lincRNA	-1.28	-0.773	4.97	0.0303	0.637	1.52
10	24600000	24600000	3240	+	ENSMUSG00000019997	Ctgf	protein_coding	0.408	3.99	4.97	0.0304	0.637	1.52
14	103000000	103000000	19300	-	ENSMUSG00000022124	Fbxl3	protein_coding	-0.135	6.15	4.96	0.0304	0.637	1.52
7	133000000	133000000	137000	-	ENSMUSG00000030970	Ctbp2	protein_coding	-0.205	3.83	4.96	0.0304	0.637	1.52
10	107000000	107000000	190000	-	ENSMUSG00000035948	Acss3	protein_coding	-0.475	0.817	4.96	0.0304	0.637	1.52
7	44200000	44300000	5600	+	ENSMUSG00000045411	2410002F23Rik	protein_coding	0.154	5.04	4.96	0.0304	0.637	1.52
10	63400000	65000000	1570000	+	ENSMUSG00000060843	Ctnna3	protein_coding	-0.533	-0.256	4.96	0.0304	0.637	1.52
3	31300000	31300000	4270	+	ENSMUSG00000103998	Gm38025	lincRNA	-0.316	1.12	4.97	0.0304	0.637	1.52
13	43900000	43900000	3920	+	ENSMUSG00000113780	AC091785.2	lincRNA	-0.433	0.261	4.97	0.0304	0.637	1.52
5	107000000	107000000	80500	-	ENSMUSG00000049606	Zfp644	protein_coding	-0.144	5.01	4.96	0.0305	0.637	1.52
5	138000000	138000000	4410	-	ENSMUSG00000037221	Mospd3	protein_coding	0.187	3.46	4.95	0.0306	0.639	1.51
5	137000000	137000000	10800	-	ENSMUSG00000037411	Serpine1	protein_coding	0.694	-0.493	4.95	0.0306	0.639	1.51
18	36700000	36700000	1660	-	ENSMUSG00000051439	Cd14	protein_coding	-0.3	1.21	4.95	0.0306	0.639	1.51
12	4590000	4710000	121000	+	ENSMUSG00000020640	Itsn2	protein_coding	-0.156	5.49	4.94	0.0308	0.64	1.51
11	102000000	102000000	22800	-	ENSMUSG00000020922	Lsm12	protein_coding	0.129	4.64	4.94	0.0308	0.64	1.51
15	91700000	91800000	143000	+	ENSMUSG00000036273	Lrrk2	protein_coding	-0.314	5.12	4.94	0.0308	0.64	1.51
8	114000000	114000000	152000	-	ENSMUSG00000053399	Adamts18	protein_coding	-0.384	0.88	4.94	0.0308	0.64	1.51
1	166000000	166000000	63200	-	ENSMUSG00000040723	Rcsd1	protein_coding	0.28	2.4	4.93	0.0309	0.64	1.51
8	110000000	110000000	11300	-	ENSMUSG00000069895	Atxn1l	protein_coding	0.27	5.18	4.93	0.0309	0.64	1.51
7	13300000	13300000	19800	-	ENSMUSG00000070814	6330408A02Rik	protein_coding	-0.18	3.74	4.92	0.031	0.642	1.51
5	108000000	108000000	43300	+	ENSMUSG00000029267	Mtf2	protein_coding	-0.269	5	4.92	0.0311	0.642	1.51
5	109000000	109000000	24200	+	ENSMUSG00000033540	Idua	protein_coding	-0.293	3.21	4.92	0.0312	0.644	1.51
18	7090000	7300000	210000	-	ENSMUSG00000061802	Armc4	protein_coding	-0.591	-1.5	4.91	0.0312	0.644	1.51
3	40700000	40800000	51600	+	ENSMUSG00000025757	Hspa4l	protein_coding	-0.184	6.73	4.9	0.0314	0.644	1.5
9	50600000	50600000	27000	+	ENSMUSG00000039217	Il18	protein_coding	0.181	3.99	4.9	0.0314	0.644	1.5
2	119000000	119000000	24200	+	ENSMUSG00000040007	Bahd1	protein_coding	0.143	5.05	4.9	0.0314	0.644	1.5
2	181000000	181000000	6290	-	ENSMUSG00000074507	Gm14340	lincRNA	-0.461	-0.16	4.9	0.0314	0.644	1.5
5	105000000	105000000	23800	-	ENSMUSG00000079363	Gbp4	protein_coding	-0.634	0.443	4.9	0.0314	0.644	1.5
11	34000000	34100000	125000	-	ENSMUSG00000085684	4930469K13Rik	protein_coding	-0.807	-1.49	4.9	0.0314	0.644	1.5
12	99700000	99900000	191000	-	ENSMUSG00000021176	Efcab11	protein_coding	-0.961	-1.76	4.89	0.0315	0.645	1.5
5	129000000	129000000	21600	-	ENSMUSG00000072591	5930412G12Rik	lincRNA	-0.584	1.79	4.9	0.0315	0.645	1.5
3	54500000	54500000	1490	+	ENSMUSG00000069014	Gm5641	transcribed_processed_pseudogene	-2.05	3.21	4.91	0.0316	0.645	1.5
5	76200000	76300000	94900	-	ENSMUSG00000029238	Clock	protein_coding	-0.158	6.03	4.89	0.0317	0.646	1.5
17	22400000	22400000	15800	+	ENSMUSG00000044501	Zfp758	protein_coding	-0.224	2.33	4.88	0.0317	0.647	1.5
5	134000000	134000000	99100	-	ENSMUSG00000023079	Gtf2ird1	protein_coding	-0.266	4.07	4.88	0.0318	0.647	1.5
11	76300000	76400000	142000	-	ENSMUSG00000020844	Nxn	protein_coding	0.235	3.75	4.87	0.0319	0.648	1.5
17	25800000	25800000	6400	-	ENSMUSG00000025733	Rhot2	protein_coding	0.196	5.6	4.87	0.0319	0.648	1.5
7	111000000	111000000	12600	-	ENSMUSG00000030787	Lyve1	protein_coding	0.714	-0.21	4.87	0.0319	0.648	1.5
6	116000000	116000000	71500	+	ENSMUSG00000025702	2008-03-01	protein_coding	-0.168	6.09	4.86	0.0321	0.65	1.49
3	101000000	101000000	71500	+	ENSMUSG00000051076	Vtcn1	protein_coding	-1.33	-2.51	4.86	0.0321	0.65	1.49
11	17100000	17100000	27800	+	ENSMUSG00000044629	Cnrip1	protein_coding	0.165	5.15	4.86	0.0322	0.65	1.49
8	127000000	127000000	5690	-	ENSMUSG00000051495	Irf2bp2	protein_coding	0.189	4.78	4.86	0.0322	0.65	1.49
4	42000000	42000000	1280	-	ENSMUSG00000082414	Gm13303	unprocessed_pseudogene	-1.59	-0.125	4.85	0.0322	0.65	1.49
10	80300000	80300000	6490	+	ENSMUSG00000035504	Reep6	protein_coding	0.226	2.98	4.85	0.0323	0.651	1.49
1	133000000	133000000	16800	+	ENSMUSG00000070644	Etnk2	protein_coding	-0.299	2.68	4.84	0.0324	0.651	1.49
5	138000000	138000000	16500	-	ENSMUSG00000089984	Fbxo24	protein_coding	-0.974	-2.25	4.85	0.0324	0.651	1.49
14	4860000	4880000	20300	+	ENSMUSG00000094132	Gm3264	protein_coding	-1.47	-2.59	4.84	0.0324	0.651	1.49
4	147000000	147000000	2670	-	ENSMUSG00000096979	Gm26880	lincRNA	-0.881	-1.23	4.84	0.0324	0.651	1.49
19	38400000	38400000	9630	+	ENSMUSG00000044026	Slc35g1	protein_coding	-0.374	0.998	4.84	0.0325	0.652	1.49
7	79900000	79900000	96	+	ENSMUSG00000077059	Gm24541	miRNA	-1.27	-2.73	4.84	0.0325	0.652	1.49
7	83900000	83900000	4430	-	ENSMUSG00000070462	Tlnrd1	protein_coding	0.182	4.7	4.83	0.0326	0.652	1.49
3	34100000	34700000	578000	+	ENSMUSG00000105265	Sox2ot	processed_transcript	-0.222	4.22	4.83	0.0326	0.652	1.49
6	125000000	125000000	13100	+	ENSMUSG00000030341	Tnfrsf1a	protein_coding	-0.246	3.23	4.83	0.0327	0.652	1.49
2	152000000	152000000	10800	-	ENSMUSG00000027459	Fam110a	protein_coding	0.287	1.76	4.82	0.0328	0.652	1.48
19	61100000	61100000	87000	-	ENSMUSG00000074733	Zfp950	protein_coding	-0.34	4.73	4.82	0.0328	0.652	1.48
6	86600000	86700000	22100	-	ENSMUSG00000001156	Mxd1	protein_coding	0.145	4.43	4.82	0.0329	0.652	1.48
4	109000000	109000000	141000	-	ENSMUSG00000028559	Osbpl9	protein_coding	-0.149	4.84	4.82	0.0329	0.652	1.48
4	154000000	154000000	84000	-	ENSMUSG00000029026	Trp73	protein_coding	0.952	-1.58	4.81	0.0329	0.652	1.48
9	35200000	35200000	47800	+	ENSMUSG00000032042	Srpr	protein_coding	0.135	5.25	4.81	0.0329	0.652	1.48
6	72300000	72300000	26500	-	ENSMUSG00000056305	Usp39	protein_coding	0.134	4.1	4.81	0.0329	0.652	1.48
8	69700000	69700000	12500	+	ENSMUSG00000091764	Zfp964	protein_coding	-0.289	1.79	4.81	0.0329	0.652	1.48
6	5220000	5260000	35400	-	ENSMUSG00000029759	Pon3	protein_coding	-0.41	1.41	4.81	0.033	0.652	1.48
11	48800000	48800000	11000	-	ENSMUSG00000040365	Trim41	protein_coding	-0.191	5.45	4.81	0.033	0.652	1.48
15	72600000	73100000	472000	-	ENSMUSG00000047921	Trappc9	protein_coding	0.136	5.52	4.81	0.033	0.653	1.48
6	47800000	47800000	17300	-	ENSMUSG00000025823	Pdia4	protein_coding	0.196	5.13	4.8	0.0332	0.655	1.48
2	114000000	114000000	17200	-	ENSMUSG00000041219	Arhgap11a	protein_coding	-0.298	2.42	4.8	0.0332	0.655	1.48
8	124000000	124000000	10100	-	ENSMUSG00000097203	4732419C18Rik	lincRNA	-0.69	-1.1	4.8	0.0332	0.655	1.48
3	96200000	96200000	2960	+	ENSMUSG00000070392	Gm20634	processed_transcript	-0.384	2.94	4.79	0.0333	0.656	1.48
8	121000000	121000000	14700	-	ENSMUSG00000031819	Emc8	protein_coding	-0.142	5.88	4.78	0.0334	0.656	1.48
7	131000000	131000000	24500	-	ENSMUSG00000040177	2310057M21Rik	protein_coding	0.355	3.59	4.78	0.0334	0.656	1.48
6	117000000	117000000	37900	-	ENSMUSG00000048108	Tmem72	protein_coding	-0.326	2	4.78	0.0334	0.656	1.48
13	58200000	58200000	7040	+	ENSMUSG00000050002	Idnk	protein_coding	0.21	3.27	4.78	0.0334	0.656	1.48
5	25700000	25700000	1480	-	ENSMUSG00000059244	Gm10062	lincRNA	1.01	-1.59	4.78	0.0335	0.656	1.47
6	77200000	77300000	15100	+	ENSMUSG00000060780	Lrrtm1	protein_coding	0.19	5.01	4.78	0.0335	0.656	1.47
2	76000000	76300000	350000	-	ENSMUSG00000075270	Pde11a	protein_coding	-0.325	1.29	4.78	0.0335	0.656	1.47
1	155000000	155000000	49500	+	ENSMUSG00000026470	Stx6	protein_coding	-0.136	5.81	4.77	0.0336	0.656	1.47
4	43000000	43100000	7290	+	ENSMUSG00000096974	Gm26881	antisense_RNA	-0.332	1.14	4.77	0.0336	0.656	1.47
4	117000000	117000000	23000	-	ENSMUSG00000028678	Kif2c	protein_coding	-1.25	-1.98	4.77	0.0337	0.656	1.47
5	52800000	52800000	49300	+	ENSMUSG00000029179	Zcchc4	protein_coding	-0.219	2.69	4.77	0.0337	0.656	1.47
5	72200000	72200000	11600	-	ENSMUSG00000029213	Commd8	protein_coding	-0.208	5.16	4.77	0.0337	0.656	1.47
3	96200000	96200000	2620	+	ENSMUSG00000068854	Hist2h2be	protein_coding	-0.248	3.04	4.76	0.0338	0.657	1.47
3	60900000	60900000	574	+	ENSMUSG00000027694	Gm8325	transcribed_processed_pseudogene	-1.41	-1.36	4.76	0.0339	0.657	1.47
2	130000000	130000000	31800	+	ENSMUSG00000037885	Stk35	protein_coding	0.156	4.77	4.76	0.0339	0.657	1.47
11	79500000	79500000	4050	-	ENSMUSG00000078771	Evi2a	protein_coding	-0.234	4.12	4.76	0.0339	0.657	1.47
19	5730000	5730000	1570	-	ENSMUSG00000024939	Fam89b	protein_coding	0.236	3.05	4.75	0.0341	0.659	1.47
5	90600000	90600000	37600	-	ENSMUSG00000029370	Rassf6	protein_coding	-0.808	-1.27	4.74	0.0341	0.659	1.47
11	99000000	99000000	31200	-	ENSMUSG00000020914	Top2a	protein_coding	-0.674	0.788	4.74	0.0342	0.659	1.47
4	80900000	81000000	45000	+	ENSMUSG00000048706	Lurap1l	protein_coding	0.269	2.96	4.74	0.0342	0.659	1.47
17	7950000	7980000	34200	+	ENSMUSG00000073471	Rsph3a	protein_coding	0.207	3.59	4.74	0.0342	0.659	1.47
4	11100000	11100000	4190	+	ENSMUSG00000086765	Gm11827	lincRNA	1.04	-2.55	4.74	0.0342	0.659	1.47
8	10900000	10900000	3970	+	ENSMUSG00000109089	4833411C07Rik	processed_transcript	-0.829	-1.37	4.74	0.0342	0.659	1.47
X	73400000	73500000	21700	-	ENSMUSG00000031371	Haus7	protein_coding	0.244	1.9	4.74	0.0343	0.659	1.47
7	74300000	74600000	279000	-	ENSMUSG00000025790	Slco3a1	protein_coding	0.201	4.19	4.73	0.0344	0.659	1.46
X	106000000	106000000	17300	+	ENSMUSG00000033777	Tlr13	protein_coding	-0.673	1.43	4.73	0.0344	0.659	1.46
9	22000000	22000000	12800	-	ENSMUSG00000039632	Ccdc151	protein_coding	-0.299	1.53	4.73	0.0344	0.659	1.46
6	114000000	114000000	56600	+	ENSMUSG00000060477	Irak2	protein_coding	0.308	4.36	4.73	0.0344	0.659	1.46
12	74000000	74000000	24500	+	ENSMUSG00000021113	Snapc1	protein_coding	-0.151	5.07	4.72	0.0345	0.659	1.46
3	84400000	84500000	38200	-	ENSMUSG00000041842	Fhdc1	protein_coding	-0.629	1.49	4.72	0.0345	0.659	1.46
13	63600000	63600000	7510	+	ENSMUSG00000113459	AC160114.2	lincRNA	-0.699	-1.06	4.72	0.0345	0.659	1.46
19	12800000	12800000	35200	+	ENSMUSG00000024696	Lpxn	protein_coding	-0.331	0.634	4.72	0.0346	0.659	1.46
15	88800000	88800000	32900	+	ENSMUSG00000034333	Zbed4	protein_coding	0.182	2.98	4.72	0.0346	0.659	1.46
1	180000000	180000000	94300	+	ENSMUSG00000038855	Itpkb	protein_coding	-0.217	5.05	4.72	0.0346	0.659	1.46
1	73600000	73900000	246000	-	ENSMUSG00000100301	6030407O03Rik	lincRNA	-0.62	-0.657	4.72	0.0346	0.659	1.46
2	105000000	105000000	21100	-	ENSMUSG00000027173	Depdc7	protein_coding	0.632	-0.534	4.71	0.0347	0.659	1.46
9	110000000	110000000	4760	-	ENSMUSG00000070282	3000002C10Rik	transcribed_processed_pseudogene	-0.344	1.6	4.72	0.0347	0.659	1.46
7	79900000	79900000	1800	+	ENSMUSG00000097699	5430400D12Rik	bidirectional_promoter_lncRNA	-0.506	-0.364	4.71	0.0347	0.659	1.46
19	53300000	53400000	65300	+	ENSMUSG00000025025	Mxi1	protein_coding	0.157	6.41	4.7	0.0348	0.66	1.46
11	97900000	97900000	70	-	ENSMUSG00000093013	Gm22461	miRNA	-0.799	-2.06	4.7	0.0349	0.661	1.46
4	72100000	72200000	83800	-	ENSMUSG00000008305	Tle1	protein_coding	0.138	4.94	4.69	0.0351	0.663	1.45
11	21200000	21300000	81900	+	ENSMUSG00000020128	Vps54	protein_coding	-0.166	4.62	4.69	0.0351	0.663	1.46
15	90800000	90800000	378	-	ENSMUSG00000067870	Rpl31-ps8	processed_pseudogene	0.225	5.05	4.69	0.0351	0.663	1.45
2	157000000	157000000	6240	+	ENSMUSG00000067818	Myl9	protein_coding	0.362	2.39	4.68	0.0353	0.665	1.45
4	119000000	119000000	29100	-	ENSMUSG00000078584	AU022252	protein_coding	0.137	5.18	4.68	0.0353	0.665	1.45
14	69800000	69800000	20600	-	ENSMUSG00000022075	Rhobtb2	protein_coding	0.11	6.58	4.68	0.0354	0.665	1.45
12	4710000	4740000	24800	-	ENSMUSG00000079177	Fam228a	protein_coding	-0.505	0.509	4.68	0.0354	0.665	1.45
12	85800000	85800000	9100	-	ENSMUSG00000021252	Erg28	protein_coding	0.166	4.19	4.67	0.0355	0.666	1.45
14	34700000	34700000	74100	+	ENSMUSG00000041408	Wapl	protein_coding	-0.118	5.24	4.67	0.0355	0.666	1.45
8	85100000	85100000	3410	+	ENSMUSG00000060038	Dhps	protein_coding	0.175	4.34	4.66	0.0356	0.667	1.45
1	58700000	58800000	47400	+	ENSMUSG00000026031	Cflar	protein_coding	-0.209	4.65	4.66	0.0357	0.669	1.45
9	108000000	108000000	5410	+	ENSMUSG00000049305	Ccdc71	protein_coding	-0.265	4	4.66	0.0358	0.669	1.45
13	10200000	10200000	5020	-	ENSMUSG00000113261	AC153132.1	sense_intronic	-0.549	-0.657	4.65	0.0358	0.669	1.45
3	41700000	41800000	60700	+	ENSMUSG00000025766	D3Ertd751e	protein_coding	-0.231	3.74	4.65	0.0359	0.67	1.45
4	117000000	117000000	5310	-	ENSMUSG00000028680	Plk3	protein_coding	0.318	2.9	4.64	0.036	0.672	1.44
2	32900000	33000000	36400	-	ENSMUSG00000026792	Lrsam1	protein_coding	-0.211	4.42	4.64	0.0361	0.673	1.44
11	58800000	58800000	9160	-	ENSMUSG00000049154	Fam183b	protein_coding	0.442	-0.712	4.64	0.0361	0.673	1.44
15	66600000	66600000	67700	+	ENSMUSG00000072501	Phf20l1	protein_coding	-0.176	5.44	4.63	0.0362	0.673	1.44
X	162000000	162000000	62400	+	ENSMUSG00000043518	Rai2	protein_coding	0.256	2.46	4.63	0.0363	0.674	1.44
5	144000000	144000000	87800	+	ENSMUSG00000018001	Cyth3	protein_coding	0.144	4.8	4.62	0.0364	0.674	1.44
2	180000000	180000000	4800	+	ENSMUSG00000039041	Adrm1	protein_coding	0.132	5.1	4.62	0.0364	0.674	1.44
MT	14100	14100	69	-	ENSMUSG00000064369	mt-Te	Mt_tRNA	-1.65	-2.26	4.62	0.0364	0.674	1.44
8	45100000	45200000	86100	+	ENSMUSG00000110260	Gm30504	lincRNA	-0.805	-1.51	4.62	0.0364	0.674	1.44
14	54400000	54400000	8830	+	ENSMUSG00000000959	Oxa1l	protein_coding	0.126	4.85	4.62	0.0365	0.674	1.44
X	74300000	74300000	6860	+	ENSMUSG00000001964	Emd	protein_coding	0.15	3.76	4.62	0.0365	0.674	1.44
9	124000000	124000000	41800	-	ENSMUSG00000025243	Slc6a20b	protein_coding	-0.599	-0.114	4.62	0.0365	0.674	1.44
7	99800000	99800000	17000	-	ENSMUSG00000035239	Neu3	protein_coding	-0.345	0.979	4.61	0.0366	0.674	1.44
18	75400000	75400000	28400	+	ENSMUSG00000025880	Smad7	protein_coding	0.202	4.12	4.61	0.0367	0.675	1.44
18	42600000	42600000	1630	-	ENSMUSG00000042816	Gpr151	protein_coding	0.759	-1.27	4.61	0.0367	0.675	1.44
4	12900000	13000000	76700	+	ENSMUSG00000055963	Triqk	protein_coding	0.201	3.43	4.61	0.0367	0.675	1.44
12	33400000	33400000	11800	+	ENSMUSG00000020561	Twistnb	protein_coding	-0.361	3.25	4.6	0.0368	0.675	1.43
15	98900000	98900000	3140	-	ENSMUSG00000023004	Tuba1b	protein_coding	0.152	8.79	4.6	0.0368	0.675	1.43
13	40700000	40700000	23100	-	ENSMUSG00000021359	Tfap2a	protein_coding	0.71	-1.61	4.6	0.0369	0.675	1.43
1	53300000	53300000	13200	+	ENSMUSG00000026097	Ormdl1	protein_coding	0.186	2.63	4.6	0.0369	0.675	1.43
11	50600000	50800000	205000	+	ENSMUSG00000036545	Adamts2	protein_coding	0.274	3.05	4.6	0.0369	0.675	1.43
2	38700000	38900000	204000	-	ENSMUSG00000063972	Nr6a1	protein_coding	-0.388	2.85	4.6	0.0369	0.675	1.43
MT	3770	3840	71	-	ENSMUSG00000064343	mt-Tq	Mt_tRNA	-1.05	-0.836	4.59	0.0369	0.675	1.43
17	83800000	83800000	15400	-	ENSMUSG00000000673	Haao	protein_coding	-1.18	-2.57	4.59	0.037	0.675	1.43
1	45900000	45900000	18500	-	ENSMUSG00000025993	Slc40a1	protein_coding	-0.329	3.41	4.59	0.037	0.675	1.43
2	73600000	73600000	4360	+	ENSMUSG00000086382	Chrna1os	antisense_RNA	-0.584	-1.02	4.59	0.037	0.675	1.43
10	127000000	127000000	14500	-	ENSMUSG00000025417	Pip4k2c	protein_coding	0.127	6.64	4.58	0.0371	0.675	1.43
9	62300000	62400000	37500	+	ENSMUSG00000032249	Anp32a	protein_coding	-0.184	6.87	4.59	0.0371	0.675	1.43
1	9560000	9630000	70300	-	ENSMUSG00000079671	2610203C22Rik	processed_transcript	-0.472	0.246	4.58	0.0371	0.675	1.43
9	40300000	40300000	22400	+	ENSMUSG00000049281	Scn3b	protein_coding	0.172	5.96	4.58	0.0372	0.675	1.43
17	32200000	32300000	88400	-	ENSMUSG00000024002	Brd4	protein_coding	0.15	6.07	4.58	0.0373	0.676	1.43
4	150000000	150000000	29500	-	ENSMUSG00000028980	H6pd	protein_coding	-0.313	2.6	4.58	0.0373	0.676	1.43
7	126000000	126000000	22400	+	ENSMUSG00000042978	Sbk1	protein_coding	0.203	6.81	4.58	0.0373	0.676	1.43
X	134000000	134000000	16400	-	ENSMUSG00000009596	Taf7l	protein_coding	-1.41	-2.67	4.57	0.0374	0.676	1.43
11	50300000	50300000	36700	-	ENSMUSG00000050567	Maml1	protein_coding	0.185	2.99	4.57	0.0374	0.676	1.43
X	8150000	8150000	2540	+	ENSMUSG00000055188	Rbm3os	antisense_RNA	-0.919	-1.87	4.57	0.0375	0.676	1.43
17	27000000	27000000	63200	+	ENSMUSG00000048731	Ggnbp1	protein_coding	-0.498	1.98	4.56	0.0376	0.676	1.42
16	44800000	44800000	27400	+	ENSMUSG00000062082	Cd200r4	protein_coding	-0.98	-1.77	4.56	0.0376	0.676	1.42
13	117000000	117000000	2380	-	ENSMUSG00000091423	Gm17509	protein_coding	-1.32	-0.901	4.56	0.0376	0.676	1.43
1	76900000	77000000	137000	-	ENSMUSG00000100534	Gm816	lincRNA	-1.28	-2.33	4.56	0.0376	0.676	1.43
8	121000000	121000000	10700	-	ENSMUSG00000031821	Gins2	protein_coding	-0.715	0.047	4.56	0.0377	0.677	1.42
5	31300000	31300000	3840	-	ENSMUSG00000038552	Fndc4	protein_coding	0.114	6.19	4.56	0.0377	0.677	1.42
5	124000000	124000000	22400	+	ENSMUSG00000049327	Kmt5a	protein_coding	0.158	5.09	4.56	0.0377	0.677	1.42
1	171000000	171000000	10200	+	ENSMUSG00000006403	Adamts4	protein_coding	-0.307	4.69	4.55	0.0378	0.677	1.42
7	45800000	45900000	46500	-	ENSMUSG00000002771	Grin2d	protein_coding	0.195	3.91	4.55	0.0379	0.679	1.42
9	120000000	120000000	12300	-	ENSMUSG00000032513	Gorasp1	protein_coding	0.194	4.38	4.54	0.038	0.679	1.42
9	108000000	108000000	2540	+	ENSMUSG00000032593	Amigo3	protein_coding	-0.409	-0.207	4.54	0.0381	0.681	1.42
10	81900000	81900000	17100	+	ENSMUSG00000112640	AC172027.3	protein_coding	-0.364	1.58	4.54	0.0381	0.681	1.42
11	69700000	69700000	9000	+	ENSMUSG00000085890	Tnfsf13os	antisense_RNA	0.974	-2.39	4.53	0.0382	0.681	1.42
6	137000000	137000000	3390	-	ENSMUSG00000030218	Mgp	protein_coding	0.56	2.87	4.53	0.0383	0.681	1.42
7	35500000	35500000	68600	-	ENSMUSG00000030491	Tdrd12	protein_coding	0.78	-1.41	4.53	0.0383	0.681	1.42
4	86900000	86900000	60400	+	ENSMUSG00000038007	Acer2	protein_coding	0.344	1.98	4.53	0.0383	0.681	1.42
8	19700000	19700000	15300	+	ENSMUSG00000087153	Gm6483	unprocessed_pseudogene	-0.684	-1.43	4.53	0.0383	0.681	1.42
9	61400000	61400000	46100	+	ENSMUSG00000032280	Tle3	protein_coding	0.179	5.13	4.52	0.0384	0.681	1.42
8	106000000	106000000	188000	-	ENSMUSG00000097026	Gm26786	lincRNA	-0.991	-2.37	4.52	0.0385	0.683	1.41
8	84000000	84000000	23500	+	ENSMUSG00000005469	Prkaca	protein_coding	0.13	6.76	4.51	0.0386	0.684	1.41
11	4990000	5040000	56000	+	ENSMUSG00000009090	Ap1b1	protein_coding	0.111	7.17	4.51	0.0386	0.684	1.41
14	47600000	47700000	88100	+	ENSMUSG00000021843	Ktn1	protein_coding	-0.128	6.52	4.51	0.0387	0.684	1.41
5	30900000	30900000	18300	+	ENSMUSG00000029165	Agbl5	protein_coding	-0.246	2.9	4.51	0.0387	0.684	1.41
3	95900000	95900000	6920	-	ENSMUSG00000038526	Car14	protein_coding	-0.301	2.19	4.51	0.0387	0.684	1.41
8	70500000	70500000	10900	+	ENSMUSG00000007888	Crlf1	protein_coding	0.526	-0.263	4.5	0.0388	0.684	1.41
11	3640000	3650000	9890	-	ENSMUSG00000056579	Tug1	processed_transcript	-0.129	5.97	4.5	0.0388	0.684	1.41
14	121000000	121000000	93000	-	ENSMUSG00000063410	Stk24	protein_coding	0.133	4.99	4.5	0.0388	0.684	1.41
1	178000000	178000000	78400	+	ENSMUSG00000026495	Efcab2	protein_coding	-0.19	4.38	4.5	0.0389	0.684	1.41
13	34100000	34100000	3730	-	ENSMUSG00000058672	Tubb2a	protein_coding	0.202	8.35	4.5	0.0389	0.684	1.41
6	149000000	149000000	2700	+	ENSMUSG00000097505	Gm26540	lincRNA	-0.909	-2.38	4.5	0.0389	0.684	1.41
11	116000000	116000000	29100	-	ENSMUSG00000020780	Srp68	protein_coding	0.113	5.51	4.49	0.039	0.685	1.41
7	28900000	29000000	69100	-	ENSMUSG00000054808	Actn4	protein_coding	0.155	6.85	4.49	0.0391	0.685	1.41
14	47300000	47300000	24900	+	ENSMUSG00000021840	Mapk1ip1l	protein_coding	0.125	4.96	4.49	0.0392	0.685	1.41
19	43800000	43800000	15600	+	ENSMUSG00000025193	Cutc	protein_coding	-0.235	1.92	4.49	0.0392	0.685	1.41
5	104000000	104000000	163000	+	ENSMUSG00000029313	Aff1	protein_coding	0.268	3.8	4.49	0.0392	0.685	1.41
9	50300000	50300000	768	-	ENSMUSG00000058443	Rpl10-ps3	protein_coding	0.202	6.95	4.48	0.0392	0.685	1.41
9	123000000	123000000	67700	+	ENSMUSG00000036768	Kif15	protein_coding	-0.976	-0.778	4.48	0.0393	0.685	1.41
8	8670000	8690000	25400	-	ENSMUSG00000040459	Arglu1	protein_coding	-0.216	6.53	4.48	0.0393	0.685	1.41
11	32500000	32500000	9330	-	ENSMUSG00000044056	Efcab9	protein_coding	0.583	-1.66	4.48	0.0393	0.685	1.41
8	89600000	89600000	107	-	ENSMUSG00000064758	Gm26331	snRNA	-1.96	-1.9	4.5	0.0394	0.685	1.4
16	30000000	30000000	12800	+	ENSMUSG00000097184	4632428C04Rik	lincRNA	-0.408	-0.533	4.47	0.0395	0.686	1.4
5	24400000	24400000	582	+	ENSMUSG00000105858	2310074N15Rik	lincRNA	-0.672	-1.51	4.47	0.0395	0.686	1.4
8	70200000	70200000	28000	-	ENSMUSG00000002346	Slc25a42	protein_coding	0.179	4.56	4.47	0.0396	0.686	1.4
11	101000000	101000000	23600	-	ENSMUSG00000017802	Retreg3	protein_coding	0.0991	5.64	4.47	0.0396	0.686	1.4
7	19500000	19500000	7220	+	ENSMUSG00000060621	Nkpd1	protein_coding	-0.525	-0.611	4.46	0.0396	0.686	1.4
1	86600000	86600000	26500	+	ENSMUSG00000026240	Cops7b	protein_coding	0.161	3.96	4.46	0.0397	0.686	1.4
3	153000000	153000000	14500	+	ENSMUSG00000097745	AI115009	antisense_RNA	-0.295	0.813	4.46	0.0397	0.686	1.4
19	4150000	4150000	5420	+	ENSMUSG00000024835	Coro1b	protein_coding	-0.159	5.3	4.46	0.0398	0.686	1.4
4	59600000	59600000	37100	+	ENSMUSG00000028383	Hsdl2	protein_coding	-0.18	5.39	4.46	0.0398	0.686	1.4
17	24500000	24500000	20100	+	ENSMUSG00000033597	Caskin1	protein_coding	0.105	7.04	4.45	0.0398	0.686	1.4
11	78100000	78200000	62000	+	ENSMUSG00000037750	Fam222b	protein_coding	0.146	4.34	4.46	0.0398	0.686	1.4
10	21900000	22000000	118000	+	ENSMUSG00000019970	Sgk1	protein_coding	0.342	5.1	4.45	0.0399	0.686	1.4
17	27000000	27000000	3040	+	ENSMUSG00000079605	Zbtb9	protein_coding	0.184	2.95	4.45	0.0399	0.686	1.4
18	53700000	53700000	62800	-	ENSMUSG00000048799	Cep120	protein_coding	0.123	4.97	4.45	0.04	0.686	1.4
11	11800000	11900000	84000	-	ENSMUSG00000020182	Ddc	protein_coding	-0.312	2	4.44	0.0401	0.686	1.4
13	42300000	42300000	6520	+	ENSMUSG00000021367	Edn1	protein_coding	0.52	0.924	4.44	0.0401	0.686	1.4
19	5430000	5430000	2160	+	ENSMUSG00000047423	AI837181	protein_coding	0.152	4.91	4.44	0.0401	0.686	1.4
7	27200000	27200000	10500	-	ENSMUSG00000053291	Rab4b	protein_coding	0.14	5.15	4.44	0.0401	0.686	1.4
7	90300000	90400000	108000	+	ENSMUSG00000030616	Sytl2	protein_coding	-0.207	5.76	4.44	0.0402	0.686	1.4
18	6330000	6330000	475	+	ENSMUSG00000073640	Rpl27-ps3	protein_coding	0.201	5.81	4.44	0.0402	0.686	1.4
4	96100000	96100000	41800	-	ENSMUSG00000081225	Cyp2j12	protein_coding	-0.491	0.113	4.44	0.0402	0.686	1.4
8	25000000	25100000	63200	-	ENSMUSG00000031557	Plekha2	protein_coding	-0.225	3.76	4.43	0.0403	0.686	1.39
5	92300000	92300000	2250	-	ENSMUSG00000034855	Cxcl10	protein_coding	-1.27	-2.2	4.43	0.0403	0.686	1.4
8	85000000	85000000	7350	-	ENSMUSG00000052456	Asna1	protein_coding	0.157	5.82	4.43	0.0403	0.686	1.39
11	107000000	107000000	70	+	ENSMUSG00000065126	Snord104	snoRNA	-0.676	-0.867	4.43	0.0403	0.686	1.39
4	152000000	152000000	8880	+	ENSMUSG00000073700	Klhl21	protein_coding	0.186	3.73	4.43	0.0403	0.686	1.4
2	57100000	57200000	54300	-	ENSMUSG00000084938	BB557941	processed_transcript	0.662	-1.65	4.43	0.0403	0.686	1.39
11	87100000	87100000	9040	-	ENSMUSG00000020495	Smg8	protein_coding	0.166	3.12	4.43	0.0404	0.686	1.39
2	133000000	133000000	64100	+	ENSMUSG00000044991	1110034G24Rik	protein_coding	-0.25	1.91	4.43	0.0404	0.686	1.39
7	39600000	39600000	3160	-	ENSMUSG00000096980	Gm26526	lincRNA	-0.854	-1.24	4.42	0.0405	0.686	1.39
11	106000000	106000000	22000	+	ENSMUSG00000020681	Ace	protein_coding	0.288	3.49	4.42	0.0406	0.686	1.39
7	6470000	6480000	11000	+	ENSMUSG00000054938	Olfr1346	protein_coding	-1.25	-2.69	4.42	0.0406	0.686	1.39
1	78500000	78500000	15100	-	ENSMUSG00000090486	BC035947	protein_coding	0.464	-0.341	4.42	0.0406	0.686	1.39
8	72200000	72200000	4690	+	ENSMUSG00000003039	Fam32a	protein_coding	0.125	5.9	4.42	0.0407	0.686	1.39
17	58900000	59000000	113000	-	ENSMUSG00000024227	Pdzph1	protein_coding	0.374	2.51	4.41	0.0407	0.686	1.39
4	133000000	133000000	12100	+	ENSMUSG00000028862	Map3k6	protein_coding	0.362	1.23	4.41	0.0407	0.686	1.39
14	45600000	45700000	65000	-	ENSMUSG00000037697	Ddhd1	protein_coding	-0.163	6.17	4.41	0.0407	0.686	1.39
12	119000000	119000000	80800	-	ENSMUSG00000025321	Itgb8	protein_coding	-0.184	6.69	4.41	0.0408	0.686	1.39
4	141000000	141000000	56200	+	ENSMUSG00000028920	Fbxo42	protein_coding	0.164	4.72	4.41	0.0408	0.686	1.39
9	111000000	111000000	86000	+	ENSMUSG00000044791	Setd2	protein_coding	-0.185	5.51	4.41	0.0408	0.686	1.39
5	98200000	98200000	2860	-	ENSMUSG00000045238	A730035I17Rik	antisense_RNA	-0.713	-0.839	4.4	0.0409	0.686	1.39
13	16400000	16400000	3840	-	ENSMUSG00000113924	AC156560.3	processed_pseudogene	-0.62	3.26	4.41	0.0409	0.686	1.39
17	29700000	29700000	27600	-	ENSMUSG00000024018	Ccdc167	protein_coding	0.303	2.86	4.4	0.041	0.686	1.39
3	41600000	41600000	61100	+	ENSMUSG00000025764	Jade1	protein_coding	-0.165	5.24	4.4	0.041	0.686	1.39
7	128000000	128000000	24700	+	ENSMUSG00000030805	Stx4a	protein_coding	0.163	5.11	4.4	0.041	0.686	1.39
17	45500000	45500000	7740	-	ENSMUSG00000096847	Tmem151b	protein_coding	0.19	7.41	4.4	0.041	0.686	1.39
1	153000000	153000000	63700	-	ENSMUSG00000026479	Lamc2	protein_coding	-0.409	3.64	4.4	0.0411	0.686	1.39
7	19100000	19100000	20300	+	ENSMUSG00000050428	Fbxo46	protein_coding	0.201	2.81	4.39	0.0411	0.687	1.39
X	75700000	75800000	57800	-	ENSMUSG00000087396	4933407K13Rik	processed_transcript	-0.428	1.51	4.39	0.0412	0.687	1.39
5	135000000	135000000	13600	+	ENSMUSG00000029681	Bcl7b	protein_coding	0.137	4.76	4.39	0.0413	0.688	1.38
11	86100000	86200000	143000	-	ENSMUSG00000034329	Brip1	protein_coding	-0.3	1.76	4.39	0.0413	0.688	1.38
17	30200000	30600000	361000	-	ENSMUSG00000062202	Btbd9	protein_coding	0.129	5.7	4.38	0.0414	0.688	1.38
14	55700000	55800000	9810	+	ENSMUSG00000019297	Nop9	protein_coding	0.164	2.93	4.38	0.0415	0.688	1.38
18	60600000	60700000	66200	-	ENSMUSG00000043079	Synpo	protein_coding	0.163	7.28	4.38	0.0415	0.688	1.38
7	3290000	3300000	11400	+	ENSMUSG00000068566	Myadm	protein_coding	0.194	5.34	4.38	0.0415	0.688	1.38
2	87300000	87300000	6040	+	ENSMUSG00000083706	Olfr1117-ps1	protein_coding	-1.02	-1.94	4.38	0.0415	0.688	1.38
10	61400000	61400000	7370	+	ENSMUSG00000037171	Nodal	protein_coding	-0.597	-1.48	4.4	0.0416	0.688	1.38
9	88800000	88900000	18600	-	ENSMUSG00000097177	9330159M07Rik	processed_transcript	-0.405	1.49	4.37	0.0416	0.688	1.38
1	181000000	181000000	32300	+	ENSMUSG00000026496	Parp1	protein_coding	0.183	5.57	4.37	0.0417	0.688	1.38
X	166000000	166000000	50700	-	ENSMUSG00000040586	Ofd1	protein_coding	-0.212	2.5	4.37	0.0417	0.688	1.38
3	133000000	133000000	19100	+	ENSMUSG00000028016	Ints12	protein_coding	0.172	2.78	4.37	0.0418	0.688	1.38
5	36500000	36600000	103000	-	ENSMUSG00000029192	Tbc1d14	protein_coding	0.0944	6.08	4.36	0.0418	0.688	1.38
1	153000000	153000000	65700	-	ENSMUSG00000042772	Smg7	protein_coding	0.151	6.08	4.37	0.0418	0.688	1.38
13	104000000	104000000	209000	+	ENSMUSG00000046169	Adamts6	protein_coding	-0.412	1.74	4.37	0.0418	0.688	1.38
8	26200000	26200000	3590	-	ENSMUSG00000110317	Gm45250	lincRNA	-0.33	1.3	4.37	0.0418	0.688	1.38
8	11000000	11000000	23800	-	ENSMUSG00000038894	Irs2	protein_coding	0.257	5.19	4.36	0.0419	0.688	1.38
4	82900000	83100000	154000	-	ENSMUSG00000059049	Frem1	protein_coding	-0.456	1.75	4.36	0.0419	0.688	1.38
2	88800000	88800000	6980	-	ENSMUSG00000075115	Olfr1200	protein_coding	-1.19	-2.62	4.36	0.0419	0.688	1.38
4	141000000	141000000	1360	+	ENSMUSG00000085395	Gm13056	lincRNA	-1.13	-2.36	4.36	0.0419	0.688	1.38
18	10600000	10600000	10400	+	ENSMUSG00000002477	Snrpd1	protein_coding	0.189	3.76	4.36	0.042	0.688	1.38
15	79700000	79700000	8430	+	ENSMUSG00000022428	Cby1	protein_coding	0.169	4.65	4.35	0.0421	0.689	1.38
9	105000000	105000000	26600	+	ENSMUSG00000032563	Mrpl3	protein_coding	-0.125	5.39	4.35	0.0421	0.689	1.38
15	102000000	102000000	9040	-	ENSMUSG00000063661	Krt73	protein_coding	0.429	-0.225	4.35	0.0421	0.689	1.38
1	171000000	171000000	21300	+	ENSMUSG00000048865	Arhgap30	protein_coding	-0.27	2.82	4.34	0.0422	0.689	1.37
14	31500000	31500000	14800	+	ENSMUSG00000021890	Eaf1	protein_coding	0.138	3.9	4.34	0.0423	0.689	1.37
16	85800000	85800000	9290	-	ENSMUSG00000022893	Adamts1	protein_coding	0.29	2.98	4.34	0.0423	0.689	1.37
3	51500000	51600000	45600	-	ENSMUSG00000037111	Setd7	protein_coding	-0.144	7.46	4.34	0.0423	0.689	1.37
3	32700000	32700000	20700	+	ENSMUSG00000027671	Actl6a	protein_coding	-0.227	3.03	4.34	0.0424	0.689	1.37
3	82900000	82900000	11400	-	ENSMUSG00000028003	Lrat	protein_coding	-0.73	-1.65	4.34	0.0424	0.689	1.37
5	130000000	130000000	35100	-	ENSMUSG00000025537	Phkg1	protein_coding	-0.187	4.72	4.33	0.0426	0.689	1.37
16	26400000	26400000	15200	-	ENSMUSG00000022512	Cldn1	protein_coding	0.379	0.801	4.32	0.0427	0.689	1.37
16	32900000	32900000	31500	+	ENSMUSG00000022800	Fyttd1	protein_coding	-0.153	5.62	4.32	0.0427	0.689	1.37
13	23600000	23600000	618	+	ENSMUSG00000058385	Hist1h2bg	protein_coding	-0.549	-0.73	4.33	0.0427	0.689	1.37
17	12200000	12300000	91000	-	ENSMUSG00000014426	Map3k4	protein_coding	0.138	4.87	4.31	0.0429	0.689	1.37
13	81700000	81700000	15200	+	ENSMUSG00000035840	Lysmd3	protein_coding	0.246	2.68	4.32	0.0429	0.689	1.37
15	10400000	10500000	23800	-	ENSMUSG00000044224	Dnajc21	protein_coding	-0.245	4.4	4.32	0.0429	0.689	1.37
8	124000000	124000000	70600	-	ENSMUSG00000050751	Pgbd5	protein_coding	0.136	6.8	4.31	0.0429	0.689	1.37
8	20100000	20200000	15200	+	ENSMUSG00000096401	Gm21811	unprocessed_pseudogene	-0.277	1.34	4.32	0.0429	0.689	1.37
11	4030000	4050000	16600	+	ENSMUSG00000019368	Sec14l4	protein_coding	-1.21	-1.96	4.31	0.043	0.689	1.37
3	160000000	160000000	26100	+	ENSMUSG00000028174	Rpe65	protein_coding	0.585	2.35	4.31	0.043	0.689	1.37
6	135000000	135000000	17000	-	ENSMUSG00000030206	Gsg1	protein_coding	1.13	-2.75	4.31	0.043	0.689	1.37
10	79800000	79800000	9500	+	ENSMUSG00000035852	Misp	protein_coding	1.31	-2.08	4.31	0.043	0.689	1.37
17	15000000	15100000	85400	+	ENSMUSG00000036552	Ermard	protein_coding	-0.184	3.78	4.31	0.043	0.689	1.37
15	81900000	82000000	14200	+	ENSMUSG00000042109	Csdc2	protein_coding	0.134	6.66	4.31	0.043	0.689	1.37
11	62800000	62800000	36900	-	ENSMUSG00000047342	Zfp286	protein_coding	-0.26	3.17	4.31	0.043	0.689	1.37
1	185000000	185000000	33400	-	ENSMUSG00000073481	2002-03-01	protein_coding	-0.254	5.57	4.31	0.043	0.689	1.37
13	120000000	120000000	45800	-	ENSMUSG00000095930	Nim1k	protein_coding	0.151	4.81	4.31	0.043	0.689	1.37
11	5050000	5070000	11200	-	ENSMUSG00000034201	Gas2l1	protein_coding	0.129	5.97	4.31	0.0431	0.689	1.37
17	55900000	55900000	11100	-	ENSMUSG00000062101	Zfp119b	protein_coding	-0.31	0.707	4.31	0.0431	0.689	1.37
13	100000000	100000000	36600	-	ENSMUSG00000078942	Naip6	protein_coding	-0.589	-0.335	4.3	0.0432	0.689	1.36
1	147000000	147000000	31900	-	ENSMUSG00000085822	Gm15584	antisense_RNA	-0.776	-1.55	4.3	0.0432	0.689	1.36
2	130000000	130000000	7990	-	ENSMUSG00000027404	Snrpb	protein_coding	0.121	5.03	4.3	0.0433	0.689	1.36
7	4790000	4800000	2190	+	ENSMUSG00000030432	Rpl28	protein_coding	0.162	6.45	4.3	0.0433	0.689	1.36
4	106000000	106000000	22000	-	ENSMUSG00000044254	Pcsk9	protein_coding	-0.359	1.86	4.3	0.0433	0.689	1.36
7	41400000	41400000	20500	-	ENSMUSG00000056383	AI987944	protein_coding	-0.205	3.05	4.3	0.0433	0.689	1.36
10	112000000	112000000	1090	-	ENSMUSG00000100113	Gm28592	lincRNA	-0.875	-2.01	4.3	0.0433	0.689	1.36
1	166000000	166000000	42300	-	ENSMUSG00000026566	Mpzl1	protein_coding	-0.202	4.06	4.29	0.0434	0.69	1.36
8	35600000	35700000	91700	+	ENSMUSG00000070056	Mfhas1	protein_coding	0.169	5.34	4.29	0.0435	0.69	1.36
16	13500000	13500000	4690	+	ENSMUSG00000109857	Gm32817	processed_transcript	0.526	-0.305	4.29	0.0435	0.69	1.36
13	78400000	78400000	15300	+	ENSMUSG00000114639	CT025552.2	lincRNA	0.502	-0.538	4.29	0.0436	0.691	1.36
7	57400000	57500000	102000	-	ENSMUSG00000055078	Gabra5	protein_coding	0.171	4.84	4.28	0.0437	0.692	1.36
17	46700000	46700000	22000	-	ENSMUSG00000059409	Ppp2r5d	protein_coding	0.114	5.74	4.28	0.0438	0.692	1.36
5	36500000	36500000	10600	-	ENSMUSG00000029196	Tada2b	protein_coding	0.136	4.71	4.27	0.0439	0.692	1.36
14	79800000	79800000	4540	-	ENSMUSG00000036422	Pcdh8	protein_coding	0.223	5.26	4.27	0.0439	0.692	1.36
5	64500000	64500000	6960	+	ENSMUSG00000105352	C030018K13Rik	lincRNA	-0.36	1.77	4.27	0.0439	0.692	1.36
9	62900000	63000000	110000	-	ENSMUSG00000032405	Pias1	protein_coding	-0.124	5.48	4.27	0.044	0.692	1.36
18	61200000	61200000	18700	-	ENSMUSG00000034320	Slc26a2	protein_coding	-0.304	3.22	4.27	0.044	0.692	1.36
9	114000000	114000000	1020	-	ENSMUSG00000111793	CT025531.1	antisense_RNA	-0.763	-1.73	4.27	0.044	0.692	1.36
7	142000000	142000000	54500	+	ENSMUSG00000053046	Brsk2	protein_coding	0.115	7.15	4.27	0.0441	0.692	1.36
3	154000000	154000000	81	-	ENSMUSG00000065738	Gm24494	snoRNA	-1.01	-1.95	4.27	0.0441	0.692	1.36
11	103000000	103000000	6090	-	ENSMUSG00000085338	2410004I01Rik	lincRNA	-0.597	-1.29	4.27	0.0441	0.692	1.36
8	34700000	34700000	1260	-	ENSMUSG00000109846	Gm45627	lincRNA	-0.317	0.527	4.27	0.0441	0.692	1.36
13	73800000	73800000	29100	-	ENSMUSG00000021567	Nkd2	protein_coding	0.392	0.982	4.26	0.0442	0.693	1.35
1	44100000	44100000	15800	-	ENSMUSG00000026049	Tex30	protein_coding	0.397	0.965	4.26	0.0442	0.693	1.35
1	86300000	86400000	14700	-	ENSMUSG00000026234	Ncl	protein_coding	-0.146	7.52	4.26	0.0443	0.693	1.35
4	45000000	45100000	50400	-	ENSMUSG00000048232	Fbxo10	protein_coding	0.167	4.92	4.25	0.0446	0.697	1.35
4	55500000	55500000	5320	-	ENSMUSG00000003032	Klf4	protein_coding	0.538	1.94	4.24	0.0447	0.697	1.35
14	31700000	31800000	130000	-	ENSMUSG00000014496	Ankrd28	protein_coding	-0.153	5.31	4.24	0.0447	0.697	1.35
17	34600000	34600000	6140	+	ENSMUSG00000034673	Pbx2	protein_coding	0.152	5.04	4.24	0.0447	0.697	1.35
12	21400000	21400000	1890	+	ENSMUSG00000097055	Gm4419	lincRNA	-0.34	0.446	4.24	0.0447	0.697	1.35
18	37700000	37800000	127000	+	ENSMUSG00000103472	Pcdhga7	protein_coding	-0.259	3.95	4.24	0.0447	0.697	1.35
4	124000000	124000000	7440	+	ENSMUSG00000028647	Mycbp	protein_coding	0.466	1.62	4.24	0.0448	0.697	1.35
10	79600000	79600000	1660	+	ENSMUSG00000111977	AC132265.1	bidirectional_promoter_lncRNA	-0.2	4.31	4.23	0.0448	0.697	1.35
1	131000000	131000000	10900	-	ENSMUSG00000016526	Dyrk3	protein_coding	0.365	2.28	4.23	0.0449	0.697	1.35
X	7370000	7380000	4560	-	ENSMUSG00000046269	Usp27x	protein_coding	0.2	3.33	4.23	0.0449	0.697	1.35
7	46000000	46000000	62700	-	ENSMUSG00000030834	Abcc6	protein_coding	-0.881	0.137	4.23	0.045	0.697	1.35
9	95900000	96000000	17300	-	ENSMUSG00000097777	Gm16794	antisense_RNA	-0.429	0.146	4.23	0.045	0.697	1.35
12	73400000	73400000	6920	+	ENSMUSG00000113425	AC159813.1	lincRNA	-0.412	0.668	4.23	0.045	0.697	1.35
6	83100000	83100000	9480	+	ENSMUSG00000009145	Dqx1	protein_coding	-0.831	-1.43	4.22	0.0451	0.697	1.35
2	104000000	104000000	21300	+	ENSMUSG00000068686	Cd59b	protein_coding	-0.486	-0.381	4.22	0.0451	0.697	1.35
11	98000000	98000000	21500	-	ENSMUSG00000020882	Cacnb1	protein_coding	0.138	6.4	4.22	0.0452	0.697	1.34
1	13600000	13600000	25200	-	ENSMUSG00000025935	Tram1	protein_coding	0.129	4.69	4.22	0.0452	0.697	1.35
11	69400000	69400000	1720	-	ENSMUSG00000045377	Tmem88	protein_coding	0.352	0.743	4.22	0.0452	0.697	1.34
19	46600000	46700000	58300	+	ENSMUSG00000047731	Wbp1l	protein_coding	0.107	5.04	4.22	0.0452	0.697	1.34
7	128000000	128000000	47500	+	ENSMUSG00000107023	Gm42715	protein_coding	-0.577	3.48	4.22	0.0452	0.697	1.35
5	24800000	24800000	7010	-	ENSMUSG00000038135	Crygn	protein_coding	-1.72	-2.82	4.21	0.0453	0.699	1.34
11	101000000	101000000	37400	-	ENSMUSG00000014195	Dnajc7	protein_coding	-0.117	6.57	4.21	0.0454	0.699	1.34
18	36000000	36000000	49900	+	ENSMUSG00000024347	Psd2	protein_coding	-0.177	6.26	4.21	0.0455	0.699	1.34
18	67300000	67300000	29900	+	ENSMUSG00000024525	Impa2	protein_coding	-0.225	1.75	4.21	0.0455	0.699	1.34
17	17100000	17100000	25400	+	ENSMUSG00000095990	Zfp97	protein_coding	-0.343	0.896	4.21	0.0455	0.699	1.34
4	121000000	121000000	241	+	ENSMUSG00000083941	Gm12889	processed_pseudogene	-0.941	-2.31	4.2	0.0456	0.699	1.34
12	11500000	11500000	5160	-	ENSMUSG00000113226	CT009765.1	processed_transcript	-0.36	1.87	4.2	0.0456	0.699	1.34
2	25500000	25500000	29000	-	ENSMUSG00000026942	Traf2	protein_coding	0.177	2.81	4.2	0.0457	0.7	1.34
5	33400000	33400000	41200	+	ENSMUSG00000037355	Uvssa	protein_coding	-0.235	3.06	4.2	0.0457	0.7	1.34
4	134000000	134000000	40500	-	ENSMUSG00000003644	Rps6ka1	protein_coding	-0.211	3.84	4.19	0.0458	0.7	1.34
12	84100000	84100000	6700	+	ENSMUSG00000042540	Acot5	protein_coding	0.389	0.553	4.2	0.0458	0.7	1.34
11	71700000	71800000	39700	+	ENSMUSG00000020811	Wscd1	protein_coding	-0.13	5.88	4.19	0.0459	0.7	1.34
7	125000000	125000000	17600	+	ENSMUSG00000030752	Kdm8	protein_coding	-0.31	1.6	4.19	0.0459	0.7	1.34
X	152000000	152000000	113000	+	ENSMUSG00000041229	Phf8	protein_coding	0.172	4.14	4.19	0.0459	0.7	1.34
13	54600000	54600000	6110	+	ENSMUSG00000025870	Arl10	protein_coding	0.2	2.81	4.18	0.0461	0.7	1.34
1	93700000	93700000	10100	+	ENSMUSG00000026278	Bok	protein_coding	0.187	4.74	4.18	0.0462	0.7	1.34
11	101000000	101000000	2450	-	ENSMUSG00000044052	Ccr10	protein_coding	-1.23	-2.65	4.18	0.0462	0.7	1.34
4	43700000	43700000	297	+	ENSMUSG00000043770	Gm12481	processed_pseudogene	-0.487	1.76	4.17	0.0463	0.7	1.33
4	148000000	148000000	6420	+	ENSMUSG00000044496	2510039O18Rik	protein_coding	0.128	4.29	4.17	0.0463	0.7	1.33
7	108000000	108000000	9580	-	ENSMUSG00000048065	Cyb5r2	protein_coding	-1.23	-2.46	4.18	0.0463	0.7	1.33
2	152000000	152000000	4450	-	ENSMUSG00000051817	Sox12	protein_coding	-0.156	4.21	4.17	0.0463	0.7	1.33
8	114000000	115000000	913000	+	ENSMUSG00000004637	Wwox	protein_coding	0.154	3.51	4.17	0.0464	0.7	1.33
19	53600000	53600000	45400	+	ENSMUSG00000024974	Smc3	protein_coding	-0.115	5.49	4.17	0.0464	0.7	1.33
10	99100000	99100000	5090	+	ENSMUSG00000090035	Galnt4	protein_coding	-0.238	2.55	4.17	0.0464	0.7	1.33
10	128000000	128000000	7650	-	ENSMUSG00000025402	Nab2	protein_coding	0.283	4.48	4.17	0.0465	0.7	1.33
5	138000000	138000000	16100	+	ENSMUSG00000029712	Actl6b	protein_coding	0.151	5.2	4.17	0.0465	0.7	1.33
7	127000000	127000000	2800	-	ENSMUSG00000047371	Zfp768	protein_coding	0.143	3.07	4.17	0.0465	0.7	1.33
7	4740000	4750000	7400	+	ENSMUSG00000059851	Kmt5c	protein_coding	-0.302	3	4.17	0.0465	0.7	1.33
11	60700000	60700000	13100	-	ENSMUSG00000002812	Flii	protein_coding	0.178	5.15	4.16	0.0466	0.7	1.33
2	71200000	71300000	51600	+	ENSMUSG00000027012	Dync1i2	protein_coding	-0.126	6.73	4.16	0.0466	0.7	1.33
3	121000000	121000000	81300	-	ENSMUSG00000028132	Tmem56	protein_coding	-0.147	6.23	4.16	0.0466	0.7	1.33
15	89400000	89400000	3950	+	ENSMUSG00000091680	Klhdc7b	protein_coding	-0.527	-0.845	4.16	0.0466	0.7	1.33
4	99800000	99900000	164000	-	ENSMUSG00000028549	Itgb3bp	protein_coding	-0.366	1.24	4.16	0.0467	0.7	1.33
12	113000000	113000000	78	-	ENSMUSG00000092748	Gm22175	miRNA	-1.13	-2.38	4.16	0.0467	0.7	1.33
7	55800000	55800000	37500	+	ENSMUSG00000033790	Tubgcp5	protein_coding	-0.212	4.27	4.16	0.0468	0.7	1.33
9	44100000	44100000	12300	-	ENSMUSG00000097617	Gm10687	antisense_RNA	-0.334	0.83	4.15	0.0469	0.7	1.33
15	101000000	101000000	8550	+	ENSMUSG00000000531	Grasp	protein_coding	0.229	4.99	4.15	0.047	0.7	1.33
11	99400000	99400000	4110	-	ENSMUSG00000019761	Krt10	protein_coding	-0.41	1.97	4.15	0.047	0.7	1.33
9	107000000	107000000	53700	-	ENSMUSG00000032575	Manf	protein_coding	0.217	4.86	4.15	0.047	0.7	1.33
12	76800000	76800000	3220	-	ENSMUSG00000042808	Gpx2	protein_coding	-1.04	-2.3	4.15	0.047	0.7	1.33
2	121000000	121000000	6940	+	ENSMUSG00000097799	Gm26899	lincRNA	-0.846	-0.684	4.15	0.047	0.7	1.33
18	37700000	37800000	122000	+	ENSMUSG00000103585	Pcdhgb4	protein_coding	-0.305	2.94	4.15	0.047	0.7	1.33
7	131000000	131000000	434	-	ENSMUSG00000108883	Gm44623	antisense_RNA	0.501	-0.613	4.15	0.047	0.7	1.33
5	9120000	9160000	43000	-	ENSMUSG00000042508	Dmtf1	protein_coding	-0.168	5.12	4.14	0.0471	0.7	1.33
11	4160000	4180000	22200	+	ENSMUSG00000002129	Sf3a1	protein_coding	0.124	5.72	4.14	0.0472	0.7	1.33
8	84900000	84900000	16100	+	ENSMUSG00000003824	Syce2	protein_coding	0.438	0.0796	4.14	0.0472	0.7	1.33
11	120000000	120000000	1780	-	ENSMUSG00000043993	2900052L18Rik	processed_transcript	-0.28	1.26	4.14	0.0472	0.7	1.33
17	26700000	26700000	23200	+	ENSMUSG00000015575	Atp6v0e	protein_coding	0.175	4.24	4.14	0.0473	0.7	1.33
X	75100000	75100000	13900	+	ENSMUSG00000031403	Dkc1	protein_coding	-0.179	4.2	4.14	0.0473	0.7	1.33
7	30500000	30600000	13200	-	ENSMUSG00000036864	Proser3	protein_coding	-0.495	0.771	4.14	0.0473	0.7	1.33
11	77500000	77500000	19200	-	ENSMUSG00000037907	Ankrd13b	protein_coding	0.132	6.32	4.14	0.0473	0.7	1.33
2	22600000	22600000	672	-	ENSMUSG00000083863	Gm13341	unprocessed_pseudogene	-0.872	-0.861	4.14	0.0473	0.7	1.33
17	26300000	26300000	32600	+	ENSMUSG00000024188	Luc7l	protein_coding	-0.11	6.22	4.13	0.0474	0.701	1.32
19	6930000	6930000	8810	-	ENSMUSG00000024957	Kcnk4	protein_coding	0.209	3.4	4.13	0.0474	0.701	1.32
8	83900000	84000000	22900	-	ENSMUSG00000074219	Gm10644	protein_coding	-0.598	-0.566	4.13	0.0475	0.702	1.32
12	116000000	116000000	3260	-	ENSMUSG00000112980	CT030173.1	bidirectional_promoter_lncRNA	-0.385	0.243	4.13	0.0475	0.702	1.32
9	44300000	44300000	1380	+	ENSMUSG00000049932	H2afx	protein_coding	0.186	4.18	4.12	0.0476	0.702	1.32
9	36700000	36700000	3840	+	ENSMUSG00000111485	AC155921.1	processed_pseudogene	-0.282	1.76	4.12	0.0477	0.703	1.32
13	67700000	67800000	27600	+	ENSMUSG00000044081	Zfp85os	processed_transcript	0.305	1.02	4.12	0.0478	0.703	1.32
3	91100000	91100000	3530	+	ENSMUSG00000086377	4930529C04Rik	processed_pseudogene	-0.941	-2.37	4.12	0.0478	0.703	1.32
9	118000000	118000000	7920	+	ENSMUSG00000032446	Eomes	protein_coding	-1.5	-2.54	4.11	0.0479	0.705	1.32
2	84700000	84700000	27200	-	ENSMUSG00000034075	Zdhhc5	protein_coding	0.148	5.2	4.11	0.0479	0.705	1.32
6	65100000	65100000	27600	-	ENSMUSG00000029919	Hpgds	protein_coding	-0.36	3.54	4.11	0.048	0.705	1.32
1	24600000	24600000	681	-	ENSMUSG00000102070	Gm28661	unprocessed_pseudogene	-4.17	-0.666	4.1	0.0483	0.708	1.32
12	73900000	73900000	46200	+	ENSMUSG00000021109	Hif1a	protein_coding	-0.106	5.7	4.09	0.0484	0.708	1.31
5	4870000	4870000	1920	-	ENSMUSG00000106472	Gm43111	sense_intronic	-1.38	-2.89	4.09	0.0485	0.708	1.31
10	86800000	87000000	167000	-	ENSMUSG00000035459	Stab2	protein_coding	-1.22	-1.37	4.09	0.0486	0.708	1.31
10	80400000	80400000	9030	+	ENSMUSG00000035486	Plk5	protein_coding	-0.317	3.24	4.09	0.0486	0.708	1.31
11	73200000	73200000	1520	-	ENSMUSG00000047260	Emc6	protein_coding	0.182	4.6	4.09	0.0486	0.708	1.31
6	48600000	48600000	5200	+	ENSMUSG00000052751	Repin1	protein_coding	-0.145	4.93	4.09	0.0486	0.708	1.31
8	45900000	45900000	306	+	ENSMUSG00000087542	Gm15878	processed_pseudogene	0.731	-1.45	4.09	0.0486	0.708	1.31
7	127000000	127000000	3570	-	ENSMUSG00000030711	Sult1a1	protein_coding	0.418	3.22	4.08	0.0487	0.708	1.31
13	74400000	74500000	28600	-	ENSMUSG00000112964	CT009718.1	lincRNA	-0.283	2.13	4.08	0.0487	0.708	1.31
10	127000000	127000000	2980	-	ENSMUSG00000006736	Tspan31	protein_coding	0.138	5.18	4.08	0.0488	0.708	1.31
1	51700000	51900000	166000	-	ENSMUSG00000018417	Myo1b	protein_coding	-0.227	4.8	4.08	0.0488	0.708	1.31
7	134000000	134000000	120000	-	ENSMUSG00000030994	D7Ertd443e	protein_coding	-0.431	0.886	4.08	0.0488	0.708	1.31
3	158000000	158000000	6000	-	ENSMUSG00000106632	Gm33466	lincRNA	-0.862	-2.22	4.08	0.0488	0.708	1.31
1	134000000	134000000	10800	-	ENSMUSG00000010311	Optc	protein_coding	-0.587	-0.808	4.07	0.049	0.708	1.31
11	69400000	69400000	15200	-	ENSMUSG00000018476	Kdm6b	protein_coding	0.293	4.31	4.07	0.049	0.708	1.31
11	106000000	106000000	3420	-	ENSMUSG00000040592	Cd79b	protein_coding	-0.688	-1.66	4.07	0.049	0.708	1.31
9	115000000	115000000	3480	+	ENSMUSG00000097967	Gm27002	sense_intronic	0.45	-0.487	4.07	0.049	0.708	1.31
6	30400000	30500000	53300	+	ENSMUSG00000029775	Klhdc10	protein_coding	0.0918	6.5	4.07	0.0491	0.708	1.31
17	24700000	24700000	4860	-	ENSMUSG00000007021	Syngr3	protein_coding	0.196	6.61	4.06	0.0492	0.708	1.31
10	21000000	21100000	128000	+	ENSMUSG00000019986	Ahi1	protein_coding	-0.214	6.81	4.06	0.0492	0.708	1.31
1	60100000	60100000	28900	-	ENSMUSG00000026019	Wdr12	protein_coding	0.203	4.62	4.06	0.0492	0.708	1.31
4	135000000	135000000	26500	-	ENSMUSG00000037295	Ldlrap1	protein_coding	-0.325	1.91	4.06	0.0492	0.708	1.31
5	149000000	149000000	5170	-	ENSMUSG00000106951	5930430L01Rik	lincRNA	-0.333	0.88	4.06	0.0492	0.708	1.31
12	80900000	81000000	5000	+	ENSMUSG00000021134	Srsf5	protein_coding	-0.151	7.23	4.06	0.0493	0.708	1.31
X	73200000	73200000	2500	+	ENSMUSG00000078317	F8a	protein_coding	0.199	3.24	4.06	0.0493	0.708	1.31
17	24600000	24600000	36700	-	ENSMUSG00000002496	Tsc2	protein_coding	0.129	6.21	4.05	0.0494	0.708	1.31
1	38200000	38700000	488000	-	ENSMUSG00000037138	Aff3	protein_coding	0.217	5.06	4.06	0.0494	0.708	1.31
7	127000000	127000000	32600	+	ENSMUSG00000058966	Fam57b	protein_coding	0.179	6.01	4.06	0.0494	0.708	1.31
3	87800000	87800000	19200	+	ENSMUSG00000005640	Insrr	protein_coding	-0.75	-1.1	4.05	0.0496	0.708	1.3
11	80400000	80400000	17500	-	ENSMUSG00000057181	5730455P16Rik	protein_coding	-0.123	5.8	4.05	0.0496	0.708	1.3
11	69000000	69000000	20600	+	ENSMUSG00000020898	Ctc1	protein_coding	-0.212	4.82	4.04	0.0498	0.708	1.3
6	113000000	113000000	43600	+	ENSMUSG00000030269	Mtmr14	protein_coding	0.161	3.56	4.04	0.0498	0.708	1.3
10	67100000	67300000	160000	+	ENSMUSG00000037876	Jmjd1c	protein_coding	-0.199	5.79	4.04	0.0498	0.708	1.3
14	33200000	33400000	156000	+	ENSMUSG00000063506	Arhgap22	protein_coding	-0.437	2.05	4.04	0.0498	0.708	1.3
11	102000000	102000000	31500	-	ENSMUSG00000017314	Mpp2	protein_coding	0.153	6.85	4.04	0.0499	0.708	1.3
11	101000000	101000000	6480	+	ENSMUSG00000035198	Tubg1	protein_coding	0.139	4.2	4.04	0.0499	0.708	1.3
10	80100000	80100000	10400	-	ENSMUSG00000035640	Cbarp	protein_coding	0.142	7.72	4.04	0.0499	0.708	1.3
3	120000000	120000000	346	+	ENSMUSG00000106037	Gm4332	processed_pseudogene	-0.307	2.99	4.04	0.0499	0.708	1.3
13	19000000	19000000	682	+	ENSMUSG00000113993	AC163621.3	processed_pseudogene	-1.35	-2.79	4.04	0.0499	0.708	1.3
11	60500000	60500000	14200	+	ENSMUSG00000020537	Drg2	protein_coding	0.137	4.72	4.03	0.05	0.708	1.3
17	47500000	47500000	14200	-	ENSMUSG00000023980	Taf8	protein_coding	0.155	3.23	4.03	0.05	0.708	1.3
14	31900000	31900000	23400	+	ENSMUSG00000046005	D830044D21Rik	lincRNA	0.792	-1.75	4.03	0.0501	0.708	1.3
13	111000000	111000000	15400	+	ENSMUSG00000109853	Gm33045	lincRNA	0.601	-1.02	4.03	0.0501	0.708	1.3
9	110000000	110000000	51700	+	ENSMUSG00000032485	Scap	protein_coding	0.151	6.15	4.03	0.0502	0.708	1.3
5	28200000	28200000	6470	+	ENSMUSG00000039095	En2	protein_coding	-0.743	-1.53	4.03	0.0502	0.708	1.3
9	96100000	96200000	65200	+	ENSMUSG00000041440	Gk5	protein_coding	-0.273	1.43	4.02	0.0502	0.708	1.3
9	103000000	103000000	14100	-	ENSMUSG00000032553	Srprb	protein_coding	0.186	4.67	4.02	0.0503	0.708	1.3
18	73600000	73600000	19500	+	ENSMUSG00000037253	Mex3c	protein_coding	0.132	4.99	4.02	0.0503	0.708	1.3
11	70100000	70100000	7220	+	ENSMUSG00000040950	Mgl2	protein_coding	-0.626	-1.32	4.02	0.0503	0.708	1.3
X	101000000	101000000	25500	+	ENSMUSG00000096056	Gm21986	processed_transcript	0.602	0.825	4.02	0.0503	0.708	1.3
2	38300000	38300000	960	-	ENSMUSG00000098383	Gm27197	antisense_RNA	0.49	-1.26	4.02	0.0503	0.708	1.3
X	21800000	21800000	10400	+	ENSMUSG00000101776	Gm28268	lincRNA	-0.536	-0.0649	4.02	0.0503	0.708	1.3
10	61400000	61500000	24200	-	ENSMUSG00000020091	Eif4ebp2	protein_coding	0.15	6.65	4.02	0.0504	0.708	1.3
10	111000000	111000000	132000	+	ENSMUSG00000020189	Osbpl8	protein_coding	-0.185	5.95	4.02	0.0504	0.708	1.3
13	13800000	13800000	43800	+	ENSMUSG00000021303	Gng4	protein_coding	0.217	5.25	4.02	0.0504	0.708	1.3
1	177000000	177000000	206000	+	ENSMUSG00000026504	Sdccag8	protein_coding	-0.177	3.52	4.02	0.0504	0.708	1.3
4	65400000	66400000	1020000	-	ENSMUSG00000028373	Astn2	protein_coding	0.154	5.21	4.02	0.0504	0.708	1.3
9	53400000	53400000	17800	+	ENSMUSG00000034487	Kdelc2	protein_coding	-0.163	3.17	4.02	0.0504	0.708	1.3
12	69200000	69300000	43500	+	ENSMUSG00000051890	Klhdc1	protein_coding	-0.235	3.49	4.02	0.0504	0.708	1.3
2	174000000	174000000	46800	+	ENSMUSG00000054455	Vapb	protein_coding	-0.151	7.11	4.02	0.0504	0.708	1.3
5	123000000	123000000	29600	-	ENSMUSG00000029449	Rhof	protein_coding	0.125	4.63	4.02	0.0505	0.708	1.3
18	64900000	64900000	1770	-	ENSMUSG00000114210	AC131709.1	antisense_RNA	-0.331	1	4.02	0.0505	0.708	1.3
7	65300000	65500000	232000	-	ENSMUSG00000030516	Tjp1	protein_coding	-0.17	6.59	4.01	0.0506	0.708	1.3
3	104000000	104000000	12500	+	ENSMUSG00000032952	Ap4b1	protein_coding	-0.137	3.3	4.01	0.0506	0.708	1.3
4	134000000	134000000	126	-	ENSMUSG00000093886	Gm23158	miRNA	-1.02	-2.54	4.01	0.0506	0.708	1.3
X	102000000	102000000	69100	+	ENSMUSG00000031314	Taf1	protein_coding	-0.15	5.9	4.01	0.0507	0.708	1.3
9	78400000	78400000	2620	-	ENSMUSG00000032346	Ooep	protein_coding	1.04	-2.56	4	0.0508	0.709	1.29
11	80800000	80800000	11900	+	ENSMUSG00000035413	Tmem98	protein_coding	-0.21	2.48	4.01	0.0508	0.709	1.29
16	18800000	19000000	120000	+	ENSMUSG00000099908	Gm28539	protein_coding	3.82	-3.1	4.06	0.0508	0.709	1.29
7	80400000	80400000	16900	-	ENSMUSG00000030530	Furin	protein_coding	0.21	4.61	4	0.0509	0.709	1.29
15	38300000	38300000	6300	-	ENSMUSG00000037465	Klf10	protein_coding	0.459	4	4	0.051	0.71	1.29
12	44100000	44100000	3840	+	ENSMUSG00000112038	CT010444.2	processed_pseudogene	-0.52	0.266	4	0.051	0.71	1.29
18	60800000	60800000	4040	+	ENSMUSG00000024608	Rps14	protein_coding	0.187	8.18	4	0.0511	0.71	1.29
5	65800000	65800000	66600	+	ENSMUSG00000037795	N4bp2	protein_coding	-0.367	3.31	3.99	0.0511	0.71	1.29
2	71500000	71500000	71900	+	ENSMUSG00000041921	Metap1d	protein_coding	-0.177	3.4	3.99	0.0511	0.71	1.29
9	41300000	41700000	328000	+	ENSMUSG00000074415	2610203C20Rik	processed_transcript	-0.218	5	3.99	0.0511	0.71	1.29
10	80700000	80700000	5340	+	ENSMUSG00000097889	Gm26541	lincRNA	-0.599	-1.3	3.99	0.0512	0.71	1.29
8	105000000	105000000	1810	+	ENSMUSG00000110611	Gm20163	antisense_RNA	-0.424	-0.0763	3.99	0.0512	0.71	1.29
9	119000000	119000000	76300	+	ENSMUSG00000038708	Golga4	protein_coding	-0.172	6.56	3.99	0.0513	0.71	1.29
18	4810000	4850000	38500	+	ENSMUSG00000097043	Gm10556	lincRNA	-0.75	-1.62	3.99	0.0513	0.71	1.29
11	23700000	23700000	67200	+	ENSMUSG00000020280	Pus10	protein_coding	-0.287	2.92	3.99	0.0514	0.71	1.29
10	62200000	62200000	45900	-	ENSMUSG00000037031	Tspan15	protein_coding	-0.237	3.91	3.98	0.0514	0.71	1.29
4	43500000	43500000	3550	-	ENSMUSG00000051517	Arhgef39	protein_coding	-0.832	-1.61	3.98	0.0514	0.71	1.29
17	26900000	26900000	25900	-	ENSMUSG00000078838	Gm17382	lincRNA	3.18	-3.39	4.03	0.0514	0.71	1.29
3	158000000	158000000	8930	-	ENSMUSG00000104597	B230334C09Rik	antisense_RNA	-0.164	7.01	3.98	0.0514	0.71	1.29
8	70300000	70400000	21800	-	ENSMUSG00000058301	Upf1	protein_coding	0.118	5.58	3.98	0.0515	0.71	1.29
18	84700000	84700000	1770	-	ENSMUSG00000089760	D030046N08Rik	processed_transcript	-0.421	-0.365	3.98	0.0515	0.71	1.29
15	98000000	98000000	29100	-	ENSMUSG00000022483	Col2a1	protein_coding	-0.967	-0.767	3.97	0.0517	0.711	1.29
8	13500000	13500000	29100	-	ENSMUSG00000031451	Gas6	protein_coding	0.129	6.35	3.97	0.0517	0.711	1.29
7	92600000	92600000	55400	-	ENSMUSG00000041343	Ankrd42	protein_coding	-0.153	3.13	3.97	0.0517	0.711	1.29
2	119000000	119000000	3070	+	ENSMUSG00000055926	Gm14137	protein_coding	-0.661	-1.68	3.97	0.0517	0.711	1.29
11	80900000	82000000	1090000	-	ENSMUSG00000020704	Asic2	protein_coding	0.139	5.72	3.97	0.0518	0.711	1.29
16	45400000	45400000	26900	-	ENSMUSG00000022661	Cd200	protein_coding	0.195	5.86	3.97	0.0518	0.711	1.29
2	80300000	80400000	38600	+	ENSMUSG00000027006	Dnajc10	protein_coding	-0.137	5.85	3.97	0.0519	0.711	1.28
5	39000000	39000000	339	-	ENSMUSG00000106924	Gm42857	processed_pseudogene	-0.512	0.0265	3.97	0.0519	0.711	1.28
1	153000000	153000000	114000	-	ENSMUSG00000026478	Lamc1	protein_coding	0.196	4.98	3.96	0.052	0.712	1.28
11	29200000	29200000	47900	+	ENSMUSG00000020463	Ppp4r3b	protein_coding	-0.128	5.25	3.96	0.0521	0.712	1.28
1	154000000	154000000	4500	+	ENSMUSG00000066797	Zfp648	protein_coding	-0.69	-1.59	3.96	0.0521	0.712	1.28
4	33200000	33300000	44700	-	ENSMUSG00000040128	Pnrc1	protein_coding	0.171	4.29	3.96	0.0522	0.712	1.28
11	105000000	105000000	3710	-	ENSMUSG00000099681	1700052K11Rik	antisense_RNA	-0.19	2.44	3.95	0.0522	0.712	1.28
12	3950000	3960000	5690	+	ENSMUSG00000020660	Pomc	protein_coding	-0.399	0.411	3.95	0.0523	0.712	1.28
4	134000000	134000000	57300	-	ENSMUSG00000037443	Cep85	protein_coding	0.284	3.29	3.95	0.0523	0.712	1.28
15	36600000	36600000	126	+	ENSMUSG00000105494	Gm44310	miRNA	-1.56	-2.51	3.95	0.0523	0.712	1.28
7	43500000	43500000	17200	-	ENSMUSG00000013367	Iglon5	protein_coding	0.17	4.71	3.95	0.0524	0.712	1.28
18	23400000	23700000	245000	+	ENSMUSG00000024302	Dtna	protein_coding	-0.15	7.26	3.95	0.0524	0.712	1.28
13	97800000	97800000	9850	+	ENSMUSG00000097346	Gm26619	lincRNA	-1.05	-2.09	3.95	0.0524	0.712	1.28
7	27500000	27500000	3410	+	ENSMUSG00000008384	Sertad1	protein_coding	0.316	2.45	3.94	0.0525	0.714	1.28
15	38500000	38500000	31800	-	ENSMUSG00000037458	Azin1	protein_coding	0.114	7.1	3.94	0.0527	0.715	1.28
8	121000000	121000000	20300	+	ENSMUSG00000041515	Irf8	protein_coding	-0.269	2.65	3.94	0.0527	0.715	1.28
8	34100000	34100000	10200	+	ENSMUSG00000071113	Mboat4	protein_coding	-0.989	-2.42	3.94	0.0528	0.715	1.28
8	22800000	22800000	25100	+	ENSMUSG00000031538	Plat	protein_coding	0.206	4.4	3.93	0.0529	0.716	1.28
8	127000000	127000000	23900	-	ENSMUSG00000033931	Rbm34	protein_coding	-0.117	3.85	3.93	0.0529	0.716	1.28
16	85900000	85900000	43000	-	ENSMUSG00000022894	Adamts5	protein_coding	-0.307	1.49	3.92	0.0531	0.717	1.27
14	103000000	103000000	233000	-	ENSMUSG00000033004	Mycbp2	protein_coding	-0.123	7.9	3.92	0.0531	0.717	1.27
12	8500000	8500000	2350	-	ENSMUSG00000054364	Rhob	protein_coding	0.158	7.38	3.92	0.0531	0.717	1.27
1	105000000	105000000	5730	+	ENSMUSG00000097482	Gm17634	antisense_RNA	-0.73	-0.838	3.92	0.0531	0.717	1.27
17	34900000	34900000	35700	-	ENSMUSG00000024371	C2	protein_coding	0.378	1.39	3.92	0.0532	0.717	1.27
9	75400000	75400000	40900	-	ENSMUSG00000042688	Mapk6	protein_coding	0.155	5.89	3.92	0.0532	0.717	1.27
4	127000000	127000000	47000	+	ENSMUSG00000042408	Zmym6	protein_coding	-0.245	4.72	3.92	0.0533	0.717	1.27
10	79800000	79800000	876	-	ENSMUSG00000112828	AC151828.1	antisense_RNA	-0.854	-2.08	3.92	0.0533	0.717	1.27
7	144000000	144000000	68200	-	ENSMUSG00000037606	Osbpl5	protein_coding	-0.128	4.25	3.92	0.0534	0.717	1.27
10	34100000	34100000	1920	-	ENSMUSG00000046031	Fam26f	protein_coding	-1.2	-2.53	3.91	0.0534	0.717	1.27
5	136000000	136000000	65300	+	ENSMUSG00000005514	Por	protein_coding	0.149	5.85	3.91	0.0535	0.717	1.27
3	88100000	88100000	39100	+	ENSMUSG00000028068	Iqgap3	protein_coding	-0.427	0.018	3.91	0.0535	0.717	1.27
9	50700000	50700000	6850	-	ENSMUSG00000032062	2310030G06Rik	protein_coding	-0.365	0.00221	3.91	0.0535	0.717	1.27
3	89100000	89100000	9330	-	ENSMUSG00000041263	Rusc1	protein_coding	0.131	6.63	3.91	0.0535	0.717	1.27
18	36800000	36800000	16700	-	ENSMUSG00000001380	Hars	protein_coding	0.135	5.8	3.91	0.0536	0.717	1.27
16	44500000	44600000	73800	-	ENSMUSG00000022687	Boc	protein_coding	0.127	4.18	3.9	0.0537	0.717	1.27
4	152000000	152000000	8330	+	ENSMUSG00000028936	Rpl22	protein_coding	0.16	6.23	3.9	0.0537	0.717	1.27
13	47100000	47100000	21400	-	ENSMUSG00000021377	Dek	protein_coding	-0.114	5.39	3.9	0.0538	0.717	1.27
14	57900000	58000000	83000	-	ENSMUSG00000021973	Micu2	protein_coding	-0.138	4.27	3.9	0.0538	0.717	1.27
18	73900000	74100000	137000	-	ENSMUSG00000024558	Mapk4	protein_coding	0.17	5.91	3.9	0.0538	0.717	1.27
2	106000000	106000000	28500	+	ENSMUSG00000027168	Pax6	protein_coding	-0.202	3.56	3.9	0.0538	0.717	1.27
2	92400000	92400000	30400	-	ENSMUSG00000068742	Cry2	protein_coding	0.108	6.71	3.9	0.0538	0.717	1.27
7	102000000	102000000	38100	+	ENSMUSG00000030649	Anapc15	protein_coding	0.21	3.94	3.9	0.0539	0.717	1.27
14	52000000	52000000	2920	+	ENSMUSG00000072571	Tmem253	protein_coding	-1.19	-2.21	3.9	0.0539	0.717	1.27
9	113000000	113000000	15200	-	ENSMUSG00000111235	AC161590.2	lincRNA	-0.7	-1.88	3.9	0.0539	0.717	1.27
13	36700000	36700000	2000	+	ENSMUSG00000114708	AC156802.1	antisense_RNA	-0.905	-2.3	3.9	0.0539	0.717	1.27
15	78600000	78600000	25000	+	ENSMUSG00000018008	Cyth4	protein_coding	-0.236	3.73	3.89	0.054	0.718	1.27
8	56600000	56600000	42800	+	ENSMUSG00000038206	Fbxo8	protein_coding	-0.209	4.28	3.89	0.054	0.717	1.27
7	28300000	28300000	23900	-	ENSMUSG00000003435	Supt5	protein_coding	0.116	6.49	3.89	0.0541	0.718	1.27
2	5140000	5230000	93100	+	ENSMUSG00000026676	Ccdc3	protein_coding	-0.213	3.51	3.89	0.0542	0.718	1.27
4	150000000	150000000	58800	-	ENSMUSG00000039911	Spsb1	protein_coding	0.223	3.39	3.89	0.0542	0.718	1.27
7	12900000	12900000	11300	+	ENSMUSG00000054715	Zscan22	protein_coding	0.195	2.67	3.89	0.0542	0.718	1.27
18	62800000	62800000	4670	-	ENSMUSG00000041789	2700046A07Rik	lincRNA	0.454	-0.693	3.88	0.0543	0.718	1.27
14	115000000	115000000	3850	+	ENSMUSG00000089726	Mir17hg	lincRNA	-0.579	-1.44	3.88	0.0543	0.718	1.27
15	6300000	6440000	141000	+	ENSMUSG00000022150	Dab2	protein_coding	-0.306	3.04	3.88	0.0544	0.719	1.26
8	77500000	77500000	6840	+	ENSMUSG00000097882	0610038B21Rik	antisense_RNA	-0.612	-1.24	3.88	0.0544	0.719	1.26
8	86800000	86900000	77100	-	ENSMUSG00000031652	N4bp1	protein_coding	0.139	5.19	3.88	0.0545	0.72	1.26
1	64700000	64700000	35200	+	ENSMUSG00000070871	Ccnyl1	protein_coding	-0.208	3.87	3.87	0.0546	0.72	1.26
18	37700000	37800000	111000	+	ENSMUSG00000103749	Pcdhgb5	protein_coding	-0.284	2.78	3.87	0.0546	0.72	1.26
4	42200000	42200000	5400	+	ENSMUSG00000073877	Gm13306	protein_coding	-0.314	1.19	3.87	0.0547	0.72	1.26
14	5500000	5520000	21300	+	ENSMUSG00000095295	Gm3488	protein_coding	-0.423	0.297	3.87	0.0547	0.72	1.26
7	66100000	66200000	64300	+	ENSMUSG00000032640	Chsy1	protein_coding	0.17	3.85	3.87	0.0548	0.72	1.26
5	92000000	92000000	9680	+	ENSMUSG00000102644	Thap6	transcribed_unitary_pseudogene	-0.321	1.35	3.87	0.0548	0.72	1.26
7	45100000	45100000	6640	-	ENSMUSG00000110206	Flt3l	protein_coding	-0.514	0.56	3.87	0.0548	0.72	1.26
13	90100000	90100000	54800	+	ENSMUSG00000012422	Tmem167	protein_coding	-0.101	5.32	3.86	0.0549	0.72	1.26
X	75500000	75500000	20600	+	ENSMUSG00000031197	Vbp1	protein_coding	-0.127	5.03	3.86	0.0549	0.72	1.26
9	85300000	85300000	6910	-	ENSMUSG00000032265	Fam46a	protein_coding	0.301	2.13	3.86	0.0549	0.72	1.26
5	115000000	115000000	7940	-	ENSMUSG00000029536	Gatc	protein_coding	0.137	4.1	3.86	0.0551	0.722	1.26
1	46100000	46400000	307000	+	ENSMUSG00000041144	Dnah7b	protein_coding	-0.538	1.8	3.86	0.0551	0.721	1.26
4	126000000	126000000	37100	+	ENSMUSG00000042608	Stk40	protein_coding	0.227	5.1	3.86	0.0551	0.721	1.26
17	15700000	17400000	1690000	+	ENSMUSG00000023852	Chd1	protein_coding	-0.108	5.03	3.85	0.0553	0.722	1.26
9	37500000	37500000	4950	+	ENSMUSG00000001943	Vsig2	protein_coding	-0.479	0.0196	3.85	0.0554	0.722	1.26
12	33000000	33000000	26000	+	ENSMUSG00000020570	Sypl	protein_coding	-0.129	4.91	3.85	0.0554	0.722	1.26
12	113000000	113000000	3920	+	ENSMUSG00000037638	Zbtb42	protein_coding	-0.628	-0.607	3.85	0.0554	0.722	1.26
16	96200000	96200000	28500	+	ENSMUSG00000040666	Sh3bgr	protein_coding	-0.496	-0.629	3.85	0.0554	0.722	1.26
X	53700000	53700000	13600	+	ENSMUSG00000055555	4930502E18Rik	protein_coding	-0.684	-1.73	3.85	0.0554	0.722	1.26
2	3350000	3350000	2870	-	ENSMUSG00000103786	Gm37525	sense_intronic	1.21	-2.67	3.85	0.0554	0.722	1.26
1	74700000	74700000	24300	+	ENSMUSG00000026170	Cyp27a1	protein_coding	-0.306	1.51	3.84	0.0555	0.722	1.26
4	94900000	94900000	21600	-	ENSMUSG00000028575	Eqtn	protein_coding	-0.566	-0.145	3.84	0.0555	0.722	1.26
10	99100000	99100000	1160	-	ENSMUSG00000055108	Phxr2	protein_coding	-1.3	-2.93	3.84	0.0556	0.722	1.25
2	121000000	121000000	21200	-	ENSMUSG00000033486	Catsper2	protein_coding	-0.246	1.63	3.84	0.0557	0.722	1.25
5	33300000	33400000	37800	+	ENSMUSG00000079562	Maea	protein_coding	0.113	5.54	3.84	0.0557	0.722	1.25
3	138000000	138000000	16500	+	ENSMUSG00000090066	1110002E22Rik	protein_coding	-0.608	1.49	3.84	0.0557	0.722	1.25
2	153000000	153000000	51100	-	ENSMUSG00000007659	Bcl2l1	protein_coding	0.127	6.02	3.83	0.0558	0.722	1.25
11	59500000	59600000	25400	+	ENSMUSG00000032691	Nlrp3	protein_coding	-0.599	0.503	3.83	0.0558	0.722	1.25
14	73200000	73200000	5400	+	ENSMUSG00000033446	Lpar6	protein_coding	-0.252	1.58	3.83	0.0558	0.722	1.25
3	96200000	96200000	1020	-	ENSMUSG00000081058	Hist2h3c2	protein_coding	-0.435	1.17	3.83	0.0558	0.722	1.25
16	97900000	98000000	15200	-	ENSMUSG00000046962	Zbtb21	protein_coding	0.159	3.47	3.83	0.0559	0.722	1.25
X	72900000	73000000	40000	+	ENSMUSG00000031349	Nsdhl	protein_coding	0.155	4.31	3.83	0.056	0.723	1.25
11	116000000	116000000	4280	+	ENSMUSG00000092300	Cdk3-ps	polymorphic_pseudogene	-0.649	-0.408	3.83	0.056	0.723	1.25
1	93200000	93300000	65200	+	ENSMUSG00000047793	Sned1	protein_coding	-0.455	3.23	3.82	0.0561	0.724	1.25
2	156000000	156000000	10200	+	ENSMUSG00000005881	Ergic3	protein_coding	0.146	5.96	3.82	0.0562	0.724	1.25
9	46000000	46000000	1900	+	ENSMUSG00000111329	AC122273.1	antisense_RNA	-0.422	-0.549	3.82	0.0562	0.725	1.25
4	43600000	43600000	11900	-	ENSMUSG00000028467	Gba2	protein_coding	0.117	5.63	3.82	0.0563	0.725	1.25
10	81600000	81700000	18300	+	ENSMUSG00000096856	Gm10778	protein_coding	-0.261	1.97	3.82	0.0563	0.725	1.25
4	117000000	117000000	6130	-	ENSMUSG00000028690	Mmachc	protein_coding	0.18	3.19	3.82	0.0564	0.725	1.25
9	18300000	18400000	81000	-	ENSMUSG00000043943	Naalad2	protein_coding	0.467	0.085	3.81	0.0564	0.725	1.25
11	107000000	108000000	24900	+	ENSMUSG00000020720	Psmd12	protein_coding	0.127	5.22	3.81	0.0565	0.725	1.25
8	83600000	83600000	36300	-	ENSMUSG00000031708	Tecr	protein_coding	0.156	7.48	3.81	0.0565	0.725	1.25
9	62000000	62000000	73400	-	ENSMUSG00000032278	Paqr5	protein_coding	0.525	1.1	3.81	0.0565	0.725	1.25
10	125000000	125000000	1770	+	ENSMUSG00000109803	Gm45604	antisense_RNA	-0.664	-1.65	3.81	0.0565	0.725	1.25
16	14000000	14000000	5150	-	ENSMUSG00000065968	Ifitm7	protein_coding	-0.658	-0.829	3.81	0.0567	0.726	1.25
2	116000000	116000000	24800	-	ENSMUSG00000086735	Gm13977	antisense_RNA	-0.537	-0.548	3.81	0.0567	0.726	1.25
11	117000000	117000000	163000	+	ENSMUSG00000059248	2009-09-01	protein_coding	0.14	6.03	3.8	0.0568	0.726	1.25
13	67500000	67500000	1020	+	ENSMUSG00000114788	AC154510.1	antisense_RNA	-0.781	-2.21	3.8	0.0568	0.726	1.25
15	78200000	78200000	14600	-	ENSMUSG00000016637	Ift27	protein_coding	0.181	3.92	3.8	0.0569	0.727	1.24
16	45400000	45500000	81200	-	ENSMUSG00000053182	Gm609	protein_coding	0.851	-2.15	3.8	0.0569	0.727	1.25
X	150000000	150000000	61400	-	ENSMUSG00000041353	Tmem29	protein_coding	0.146	3.33	3.79	0.0571	0.728	1.24
4	133000000	133000000	3200	-	ENSMUSG00000049649	Gpr3	protein_coding	0.499	2.35	3.79	0.0571	0.728	1.24
14	26200000	26200000	15100	-	ENSMUSG00000072674	Plac9b	protein_coding	0.433	0.411	3.79	0.0572	0.729	1.24
2	91200000	91200000	25400	-	ENSMUSG00000002109	Ddb2	protein_coding	-0.239	2.9	3.79	0.0573	0.729	1.24
14	31600000	31600000	88400	-	ENSMUSG00000021884	Hacl1	protein_coding	-0.303	2.79	3.78	0.0574	0.729	1.24
14	66300000	66300000	14400	+	ENSMUSG00000022043	Trim35	protein_coding	0.0885	6.6	3.78	0.0574	0.729	1.24
14	27100000	27400000	289000	+	ENSMUSG00000021895	Arhgef3	protein_coding	0.166	5.34	3.78	0.0575	0.729	1.24
1	135000000	135000000	9450	+	ENSMUSG00000026426	Arl8a	protein_coding	0.127	7.19	3.78	0.0575	0.729	1.24
3	59300000	59300000	27700	-	ENSMUSG00000036334	Igsf10	protein_coding	-0.322	1.39	3.78	0.0575	0.729	1.24
1	17700000	17700000	51600	-	ENSMUSG00000085125	Gm16070	antisense_RNA	-0.859	-1.8	3.78	0.0575	0.729	1.24
9	121000000	121000000	8650	-	ENSMUSG00000110760	AC137127.1	lincRNA	-1.08	-2.11	3.78	0.0575	0.729	1.24
12	78700000	78800000	91800	+	ENSMUSG00000021112	Mpp5	protein_coding	-0.144	4.97	3.78	0.0576	0.729	1.24
5	31500000	31500000	29300	+	ENSMUSG00000062761	Zfp512	protein_coding	-0.126	4.99	3.78	0.0576	0.729	1.24
8	3350000	3390000	36900	+	ENSMUSG00000074497	A430078G23Rik	protein_coding	0.625	-1.6	3.78	0.0576	0.729	1.24
2	105000000	105000000	54900	-	ENSMUSG00000027175	Tcp11l1	protein_coding	-0.208	4.12	3.77	0.0577	0.73	1.24
9	51200000	51200000	3790	+	ENSMUSG00000111862	AC160052.1	sense_intronic	-0.47	-0.518	3.77	0.0577	0.729	1.24
8	69000000	69100000	51500	-	ENSMUSG00000036330	Slc18a1	protein_coding	-0.925	-2.06	3.77	0.0578	0.73	1.24
1	87400000	87400000	8370	-	ENSMUSG00000079436	Kcnj13	protein_coding	-0.607	-0.624	3.77	0.0578	0.73	1.24
5	138000000	138000000	580	+	ENSMUSG00000105408	Gm7285	processed_pseudogene	0.858	-2.5	3.77	0.0579	0.73	1.24
9	122000000	122000000	12400	+	ENSMUSG00000013419	Zfp651	protein_coding	0.138	6.75	3.76	0.058	0.73	1.24
11	103000000	103000000	3500	+	ENSMUSG00000048878	Hexim1	protein_coding	0.156	5.25	3.76	0.058	0.73	1.24
4	130000000	130000000	28800	-	ENSMUSG00000003731	Kpna6	protein_coding	0.112	6.26	3.76	0.0581	0.73	1.24
13	21800000	21800000	430	-	ENSMUSG00000069305	Hist1h4n	protein_coding	-1.03	-1.87	3.76	0.0581	0.73	1.24
X	21000000	21100000	33400	-	ENSMUSG00000054737	Zfp182	protein_coding	-0.239	2.54	3.76	0.0582	0.73	1.23
8	126000000	126000000	147000	-	ENSMUSG00000060212	Pcnx2	protein_coding	0.136	6.36	3.76	0.0582	0.73	1.23
5	138000000	138000000	19200	+	ENSMUSG00000036898	Zfp157	protein_coding	-0.217	3.83	3.75	0.0583	0.73	1.23
3	116000000	116000000	1580	+	ENSMUSG00000052769	Gm9889	lincRNA	-0.713	-1.6	3.76	0.0583	0.73	1.23
18	75400000	75700000	266000	-	ENSMUSG00000052928	Ctif	protein_coding	0.128	5.81	3.76	0.0583	0.73	1.23
16	55800000	55800000	27500	-	ENSMUSG00000035356	Nfkbiz	protein_coding	0.281	1.89	3.75	0.0584	0.73	1.23
10	128000000	128000000	8580	+	ENSMUSG00000089789	Rdh1	protein_coding	-0.552	-0.613	3.75	0.0584	0.73	1.23
8	8720000	8720000	4380	-	ENSMUSG00000109190	Gm44621	lincRNA	-0.798	-2.4	3.75	0.0584	0.73	1.23
11	86200000	86300000	46900	-	ENSMUSG00000018068	Ints2	protein_coding	-0.229	4.09	3.75	0.0585	0.73	1.23
15	101000000	101000000	20600	-	ENSMUSG00000037185	Krt80	protein_coding	-0.406	0.597	3.75	0.0585	0.73	1.23
1	131000000	131000000	25300	-	ENSMUSG00000042349	Ikbke	protein_coding	-0.564	-0.0156	3.75	0.0585	0.73	1.23
3	90500000	90500000	5900	+	ENSMUSG00000074457	S100a16	protein_coding	-0.208	6.05	3.75	0.0585	0.73	1.23
8	105000000	105000000	3260	-	ENSMUSG00000031880	Rrad	protein_coding	0.47	0.145	3.74	0.0586	0.73	1.23
5	76600000	76600000	57800	+	ENSMUSG00000036403	Cep135	protein_coding	-0.214	2.74	3.75	0.0586	0.73	1.23
3	128000000	128000000	64500	+	ENSMUSG00000051278	Zgrf1	protein_coding	-0.379	2.2	3.75	0.0586	0.73	1.23
3	62300000	62300000	3010	-	ENSMUSG00000103502	9330121J05Rik	antisense_RNA	0.417	0.432	3.75	0.0586	0.73	1.23
4	145000000	145000000	33400	-	ENSMUSG00000028599	Tnfrsf1b	protein_coding	-0.307	2.04	3.74	0.0587	0.73	1.23
19	29000000	29000000	2860	+	ENSMUSG00000040105	Plpp6	protein_coding	0.179	4.97	3.74	0.0588	0.73	1.23
17	87300000	87300000	7930	-	ENSMUSG00000085287	4833418N02Rik	lincRNA	0.483	-0.191	3.74	0.0588	0.73	1.23
15	4020000	4030000	7290	-	ENSMUSG00000087221	BC037032	processed_transcript	-0.569	0.0625	3.74	0.0588	0.73	1.23
16	62900000	62900000	75000	+	ENSMUSG00000022912	Pros1	protein_coding	-0.213	4.25	3.74	0.0589	0.73	1.23
15	36500000	36500000	19100	-	ENSMUSG00000048307	Ankrd46	protein_coding	0.118	6.79	3.74	0.0589	0.73	1.23
1	71000000	71100000	75600	-	ENSMUSG00000026196	Bard1	protein_coding	-0.428	-0.615	3.73	0.059	0.73	1.23
8	84700000	84700000	1520	-	ENSMUSG00000053560	Ier2	protein_coding	0.482	2.31	3.73	0.059	0.73	1.23
15	85800000	85800000	4730	-	ENSMUSG00000064284	Cdpf1	protein_coding	-0.194	2.55	3.73	0.059	0.73	1.23
8	74600000	74800000	243000	-	ENSMUSG00000079011	Gm11033	lincRNA	-0.857	-2.5	3.73	0.059	0.73	1.23
6	118000000	118000000	2530	+	ENSMUSG00000104222	Gm7292	lincRNA	0.995	-2.49	3.73	0.0591	0.73	1.23
16	14200000	14300000	96900	-	ENSMUSG00000018830	Myh11	protein_coding	0.495	1.64	3.73	0.0592	0.731	1.23
1	120000000	120000000	67000	+	ENSMUSG00000026388	3110009E18Rik	protein_coding	0.533	-0.63	3.73	0.0592	0.731	1.23
3	146000000	146000000	11600	+	ENSMUSG00000028191	Bcl10	protein_coding	0.18	3.37	3.72	0.0593	0.731	1.23
12	116000000	116000000	15600	+	ENSMUSG00000042063	Zfp386	protein_coding	-0.24	3.34	3.72	0.0593	0.731	1.23
16	3870000	3900000	32400	+	ENSMUSG00000005982	Naa60	protein_coding	0.115	6.21	3.72	0.0594	0.732	1.23
19	5760000	5770000	13000	-	ENSMUSG00000024941	Scyl1	protein_coding	0.093	5.51	3.72	0.0594	0.732	1.23
2	26900000	27000000	19400	+	ENSMUSG00000049897	Stkld1	protein_coding	-1.36	-2.09	3.72	0.0595	0.733	1.23
9	7180000	7210000	23700	+	ENSMUSG00000032002	Dcun1d5	protein_coding	-0.132	4.6	3.71	0.0597	0.733	1.22
14	69200000	69300000	43300	-	ENSMUSG00000034248	Slc25a37	protein_coding	-0.125	4.86	3.71	0.0597	0.733	1.22
16	90700000	90700000	1610	+	ENSMUSG00000097757	Gm17518	lincRNA	-0.588	-1.54	3.71	0.0597	0.733	1.22
6	83800000	83800000	6930	-	ENSMUSG00000014748	Tex261	protein_coding	0.13	5.1	3.71	0.0598	0.733	1.22
12	109000000	109000000	10000	-	ENSMUSG00000021265	Slc25a29	protein_coding	0.14	3.03	3.71	0.0598	0.733	1.22
17	25600000	25600000	4800	-	ENSMUSG00000024176	Sox8	protein_coding	0.177	5.14	3.71	0.0598	0.733	1.22
9	40200000	40200000	9220	+	ENSMUSG00000051095	Olfr986	protein_coding	-0.437	0.282	3.71	0.0598	0.733	1.22
13	27600000	27600000	8250	-	ENSMUSG00000019756	Prl8a1	protein_coding	-0.392	0.238	3.7	0.0601	0.736	1.22
1	181000000	181000000	108000	+	ENSMUSG00000026514	Cnih3	protein_coding	0.15	5.64	3.7	0.0602	0.736	1.22
18	6490000	6500000	6820	+	ENSMUSG00000101320	Gm28529	antisense_RNA	-0.392	-0.147	3.7	0.0602	0.736	1.22
1	40400000	40500000	35800	+	ENSMUSG00000026069	Il1rl1	protein_coding	-0.945	-1.1	3.69	0.0603	0.736	1.22
5	143000000	144000000	41400	+	ENSMUSG00000039206	Daglb	protein_coding	-0.119	5.28	3.69	0.0603	0.736	1.22
12	81800000	81800000	1670	+	ENSMUSG00000113303	AC124595.1	bidirectional_promoter_lncRNA	-0.619	-1.88	3.69	0.0603	0.736	1.22
12	16700000	16800000	130000	-	ENSMUSG00000036523	Greb1	protein_coding	-0.698	0.235	3.69	0.0604	0.737	1.22
5	115000000	115000000	36300	-	ENSMUSG00000014158	Trpv4	protein_coding	0.495	-0.161	3.69	0.0605	0.737	1.22
8	123000000	123000000	6430	-	ENSMUSG00000033594	Spata2l	protein_coding	0.183	4.94	3.69	0.0605	0.737	1.22
10	45600000	45700000	135000	+	ENSMUSG00000038822	Hace1	protein_coding	-0.143	5.14	3.69	0.0605	0.737	1.22
17	24200000	24300000	28200	-	ENSMUSG00000072082	Ccnf	protein_coding	0.26	1.62	3.68	0.0606	0.737	1.22
9	13200000	13200000	3220	-	ENSMUSG00000079083	Jrkl	protein_coding	-0.157	2.67	3.69	0.0606	0.737	1.22
3	131000000	131000000	20100	+	ENSMUSG00000019232	Etnppl	protein_coding	0.397	5.47	3.68	0.0607	0.737	1.22
10	59900000	59900000	19700	+	ENSMUSG00000020109	Dnajb12	protein_coding	0.104	5.01	3.68	0.0607	0.737	1.22
8	95300000	95300000	15200	+	ENSMUSG00000031792	Usb1	protein_coding	0.238	2.34	3.68	0.0607	0.737	1.22
16	59500000	59500000	20700	+	ENSMUSG00000022724	Riox2	protein_coding	-0.221	2.8	3.68	0.0608	0.737	1.22
15	79800000	79800000	44600	-	ENSMUSG00000089837	Npcd	protein_coding	0.559	0.911	3.68	0.0608	0.737	1.22
10	123000000	123000000	92000	-	ENSMUSG00000020124	Usp15	protein_coding	-0.134	5.71	3.68	0.0609	0.737	1.22
16	95700000	95700000	19000	+	ENSMUSG00000022895	Ets2	protein_coding	0.177	5.45	3.68	0.0609	0.737	1.22
9	124000000	124000000	23300	-	ENSMUSG00000025245	Lztfl1	protein_coding	-0.162	5.2	3.68	0.0609	0.737	1.22
14	22000000	23100000	1040000	+	ENSMUSG00000063458	Lrmda	protein_coding	-0.811	-1.73	3.68	0.0609	0.737	1.22
8	3920000	3930000	9190	-	ENSMUSG00000065987	Cd209b	protein_coding	1.47	-2.61	3.67	0.0611	0.737	1.21
19	5820000	5850000	20800	-	ENSMUSG00000092274	Neat1	lincRNA	-0.343	4.9	3.67	0.0611	0.737	1.21
1	190000000	190000000	4720	+	ENSMUSG00000104435	Gm37422	antisense_RNA	-1.12	-2.69	3.67	0.0611	0.737	1.21
9	104000000	104000000	16500	-	ENSMUSG00000032557	Uba5	protein_coding	-0.113	5.23	3.67	0.0612	0.737	1.21
9	89600000	89600000	7930	+	ENSMUSG00000111274	AC121793.1	lincRNA	-0.637	-0.963	3.67	0.0612	0.737	1.21
2	174000000	174000000	23500	+	ENSMUSG00000027522	Stx16	protein_coding	-0.167	5.85	3.66	0.0613	0.737	1.21
X	135000000	135000000	3960	+	ENSMUSG00000033460	Armcx1	protein_coding	-0.128	5.46	3.66	0.0614	0.737	1.21
2	167000000	167000000	50700	-	ENSMUSG00000017929	B4galt5	protein_coding	0.147	5.43	3.66	0.0615	0.737	1.21
5	3690000	3800000	113000	-	ENSMUSG00000040351	Ankib1	protein_coding	-0.113	5.61	3.66	0.0615	0.737	1.21
17	35800000	35800000	4390	-	ENSMUSG00000001525	Tubb5	protein_coding	0.138	8.14	3.66	0.0616	0.737	1.21
11	116000000	116000000	30900	+	ENSMUSG00000020770	Unk	protein_coding	0.178	3.76	3.66	0.0616	0.737	1.21
9	58500000	58600000	31100	-	ENSMUSG00000035914	Cd276	protein_coding	-0.213	3.04	3.66	0.0616	0.737	1.21
10	86800000	86800000	59400	+	ENSMUSG00000054027	Nt5dc3	protein_coding	0.137	6.39	3.65	0.0616	0.737	1.21
12	80500000	80500000	8970	-	ENSMUSG00000097801	Gm26777	bidirectional_promoter_lncRNA	-0.268	1.22	3.66	0.0616	0.737	1.21
2	52400000	52400000	23200	+	ENSMUSG00000086447	Gm13522	antisense_RNA	0.94	-2.52	3.65	0.0617	0.737	1.21
6	86800000	86800000	1040	-	ENSMUSG00000100164	2610306M01Rik	bidirectional_promoter_lncRNA	-0.207	1.84	3.65	0.0617	0.737	1.21
6	123000000	123000000	25500	+	ENSMUSG00000003154	Foxj2	protein_coding	0.111	4.72	3.65	0.0618	0.737	1.21
11	87600000	87600000	21600	+	ENSMUSG00000020486	2004-09-01	protein_coding	-0.189	6.43	3.65	0.0618	0.737	1.21
2	84700000	84700000	5250	-	ENSMUSG00000027079	Clp1	protein_coding	0.22	2	3.65	0.0618	0.737	1.21
8	72100000	72200000	18200	+	ENSMUSG00000031799	Tpm4	protein_coding	0.181	4.75	3.65	0.0618	0.737	1.21
16	37000000	37000000	27000	-	ENSMUSG00000047746	Fbxo40	protein_coding	1.13	-2.25	3.65	0.0618	0.737	1.21
19	45300000	45300000	8700	-	ENSMUSG00000100417	Gm28578	lincRNA	-0.567	-0.414	3.65	0.0618	0.737	1.21
12	37800000	38600000	817000	+	ENSMUSG00000036095	Dgkb	protein_coding	-0.157	6.68	3.65	0.0619	0.737	1.21
18	11800000	11900000	106000	+	ENSMUSG00000040957	Cables1	protein_coding	0.188	4.68	3.65	0.0619	0.737	1.21
10	53200000	53200000	39300	+	ENSMUSG00000112376	AC105169.1	lincRNA	-0.798	-2.18	3.65	0.0619	0.737	1.21
7	128000000	128000000	3570	-	ENSMUSG00000062944	9130023H24Rik	protein_coding	-0.303	1.28	3.64	0.062	0.737	1.21
5	134000000	134000000	9570	-	ENSMUSG00000015950	Ncf1	protein_coding	0.209	3.47	3.64	0.0621	0.737	1.21
9	123000000	123000000	2580	-	ENSMUSG00000110945	AC133650.1	antisense_RNA	-0.362	0.84	3.64	0.0621	0.737	1.21
7	25700000	25700000	18100	+	ENSMUSG00000002603	Tgfb1	protein_coding	-0.235	2.96	3.64	0.0622	0.737	1.21
11	51000000	51000000	6580	+	ENSMUSG00000050343	Olfr1378	protein_coding	-0.484	-0.841	3.64	0.0622	0.737	1.21
1	144000000	144000000	38700	-	ENSMUSG00000051079	Rgs13	protein_coding	0.707	-1.68	3.64	0.0622	0.737	1.21
10	81900000	81900000	28600	-	ENSMUSG00000096718	Zfp781	protein_coding	-0.29	1.7	3.64	0.0622	0.737	1.21
11	97400000	97400000	36000	+	ENSMUSG00000038485	Socs7	protein_coding	0.11	7	3.64	0.0623	0.737	1.21
14	56600000	56700000	84200	+	ENSMUSG00000054509	Parp4	protein_coding	-0.292	2.7	3.63	0.0623	0.737	1.21
9	37200000	37300000	28200	-	ENSMUSG00000032122	Slc37a2	protein_coding	-0.248	2.26	3.63	0.0624	0.737	1.21
4	149000000	149000000	378	+	ENSMUSG00000070572	Trmt112-ps2	processed_pseudogene	0.288	1.33	3.63	0.0624	0.737	1.2
14	48400000	48500000	69000	+	ENSMUSG00000036339	Tmem260	protein_coding	-0.122	4.03	3.63	0.0625	0.737	1.2
15	101000000	101000000	28400	-	ENSMUSG00000095440	Fignl2	protein_coding	-0.344	0.475	3.63	0.0625	0.737	1.2
3	95000000	95000000	9920	-	ENSMUSG00000005625	Psmd4	protein_coding	0.117	5.75	3.63	0.0626	0.737	1.2
5	38000000	38100000	99000	+	ENSMUSG00000029125	Stx18	protein_coding	0.135	3.85	3.63	0.0626	0.737	1.2
13	24800000	24800000	10500	+	ENSMUSG00000035958	Tdp2	protein_coding	-0.165	3.42	3.63	0.0626	0.737	1.2
5	25100000	25100000	9130	+	ENSMUSG00000043833	2900005J15Rik	processed_transcript	-0.439	0.152	3.63	0.0626	0.737	1.2
11	101000000	101000000	7320	+	ENSMUSG00000078652	Psme3	protein_coding	0.106	6.43	3.63	0.0626	0.737	1.2
10	70900000	71200000	237000	-	ENSMUSG00000014329	Bicc1	protein_coding	-0.22	2.37	3.62	0.0627	0.737	1.2
2	92500000	92500000	7780	-	ENSMUSG00000049922	Slc35c1	protein_coding	0.162	3.4	3.62	0.0627	0.737	1.2
4	43500000	43500000	271	-	ENSMUSG00000088088	Rmrp	ribozyme	1.04	-2.66	3.62	0.0628	0.737	1.2
10	128000000	128000000	31200	+	ENSMUSG00000025369	Smarcc2	protein_coding	0.0962	8.05	3.62	0.0629	0.737	1.2
15	84200000	84200000	21700	+	ENSMUSG00000041653	Pnpla3	protein_coding	-0.263	3.17	3.62	0.0629	0.737	1.2
2	90000000	90000000	7250	+	ENSMUSG00000042894	Olfr1260	protein_coding	-1.05	-2.32	3.62	0.0629	0.737	1.2
17	56800000	56800000	6210	-	ENSMUSG00000039481	Nrtn	protein_coding	0.33	1.47	3.62	0.063	0.737	1.2
9	19200000	19300000	9030	-	ENSMUSG00000048391	Olfr843	protein_coding	-1.13	-2.63	3.62	0.063	0.737	1.2
3	144000000	144000000	12600	+	ENSMUSG00000104939	Gm33651	lincRNA	-1.29	-2.3	3.61	0.063	0.737	1.2
16	17400000	17400000	24800	+	ENSMUSG00000022765	Snap29	protein_coding	0.138	4.29	3.61	0.0632	0.737	1.2
2	108000000	108000000	4910	-	ENSMUSG00000052005	Gm9864	pseudogene	-0.204	3.1	3.61	0.0632	0.737	1.2
4	146000000	146000000	780	+	ENSMUSG00000096233	Gm13238	processed_pseudogene	0.841	-1.86	3.61	0.0632	0.737	1.2
1	86500000	86600000	39600	-	ENSMUSG00000026239	Pde6d	protein_coding	0.127	4.59	3.61	0.0633	0.737	1.2
16	23400000	23400000	4830	+	ENSMUSG00000033383	Rtp1	protein_coding	0.797	0.163	3.61	0.0633	0.737	1.2
16	17200000	17200000	5790	+	ENSMUSG00000071636	Rimbp3	protein_coding	-0.437	0.237	3.61	0.0633	0.737	1.2
8	68000000	68000000	21300	+	ENSMUSG00000087266	Gm15991	antisense_RNA	0.419	-0.288	3.61	0.0633	0.737	1.2
18	12300000	12600000	249000	+	ENSMUSG00000024421	Lama3	protein_coding	-0.27	2.43	3.6	0.0634	0.737	1.2
6	147000000	147000000	28200	-	ENSMUSG00000040250	Ints13	protein_coding	-0.246	4.13	3.6	0.0634	0.737	1.2
5	92000000	92000000	37800	-	ENSMUSG00000029403	Cdkl2	protein_coding	-0.149	5.02	3.6	0.0635	0.737	1.2
8	94100000	94100000	31000	-	ENSMUSG00000031755	Bbs2	protein_coding	-0.27	3.95	3.6	0.0635	0.737	1.2
8	64000000	64200000	191000	-	ENSMUSG00000053626	Tll1	protein_coding	-0.373	0.82	3.6	0.0635	0.737	1.2
13	75100000	75100000	45000	+	ENSMUSG00000021587	Pcsk1	protein_coding	0.292	5.31	3.6	0.0636	0.737	1.2
3	120000000	120000000	3240	-	ENSMUSG00000106099	Gm42664	sense_intronic	-0.528	1.23	3.6	0.0636	0.737	1.2
9	109000000	109000000	61100	+	ENSMUSG00000032601	Prkar2a	protein_coding	0.1	5.55	3.6	0.0637	0.737	1.2
4	11300000	11300000	60800	-	ENSMUSG00000045205	Dpy19l4	protein_coding	-0.168	5.23	3.6	0.0637	0.737	1.2
9	108000000	108000000	4730	+	ENSMUSG00000010045	Tmem115	protein_coding	0.155	4.28	3.59	0.0638	0.737	1.19
4	11600000	11600000	56900	+	ENSMUSG00000078773	Rad54b	protein_coding	-0.643	-0.332	3.59	0.0638	0.737	1.19
18	61600000	61600000	7930	+	ENSMUSG00000098098	Bvht	lincRNA	0.576	-1.12	3.59	0.0638	0.737	1.2
12	112000000	112000000	8740	+	ENSMUSG00000021282	Eif5	protein_coding	-0.117	7.74	3.59	0.0639	0.737	1.19
5	16600000	16600000	66700	+	ENSMUSG00000028864	Hgf	protein_coding	-0.247	3.2	3.59	0.0639	0.737	1.19
8	122000000	122000000	3780	-	ENSMUSG00000039079	Trhr2	protein_coding	-0.384	0.691	3.59	0.0639	0.737	1.19
11	77900000	77900000	13500	-	ENSMUSG00000017453	Pipox	protein_coding	-0.559	0.0266	3.59	0.064	0.737	1.19
8	92900000	92900000	63900	+	ENSMUSG00000033192	Lpcat2	protein_coding	-0.214	4.1	3.59	0.064	0.737	1.19
2	75700000	75700000	29100	-	ENSMUSG00000015839	Nfe2l2	protein_coding	0.153	3.89	3.59	0.0641	0.737	1.19
11	54400000	54500000	80000	+	ENSMUSG00000035992	Fnip1	protein_coding	-0.125	5.29	3.58	0.0642	0.737	1.19
1	74800000	74800000	12700	+	ENSMUSG00000026167	Wnt10a	protein_coding	-0.306	2.18	3.58	0.0643	0.737	1.19
4	154000000	154000000	4690	+	ENSMUSG00000047613	A430005L14Rik	protein_coding	0.198	3.01	3.58	0.0643	0.737	1.19
2	152000000	152000000	16300	-	ENSMUSG00000027466	Rbck1	protein_coding	-0.117	6.06	3.58	0.0644	0.737	1.19
13	51700000	51700000	15500	-	ENSMUSG00000051107	Gm15440	protein_coding	-0.131	3.65	3.58	0.0644	0.737	1.19
2	37400000	37400000	9260	-	ENSMUSG00000009030	Pdcl	protein_coding	-0.144	4.34	3.57	0.0645	0.737	1.19
2	94200000	94200000	104	-	ENSMUSG00000093033	Gm23630	miRNA	-0.705	-2.06	3.57	0.0645	0.737	1.19
5	24400000	24400000	17100	+	ENSMUSG00000028962	Slc4a2	protein_coding	-0.143	4.72	3.57	0.0646	0.737	1.19
11	102000000	102000000	6730	+	ENSMUSG00000034708	Grn	protein_coding	0.0982	5.79	3.57	0.0646	0.737	1.19
12	69200000	69200000	300	+	ENSMUSG00000099021	Rn7s1	misc_RNA	0.517	3.43	3.57	0.0646	0.737	1.19
17	87300000	87300000	11300	-	ENSMUSG00000024150	Mcfd2	protein_coding	0.133	5.18	3.57	0.0647	0.737	1.19
1	157000000	157000000	20700	-	ENSMUSG00000060519	Tor3a	protein_coding	-0.259	2.9	3.57	0.0647	0.737	1.19
7	82300000	82600000	279000	+	ENSMUSG00000070469	Adamtsl3	protein_coding	-0.69	1.16	3.57	0.0647	0.737	1.19
2	27400000	27400000	1900	+	ENSMUSG00000109946	D2Bwg1423e	protein_coding	0.165	3.9	3.57	0.0647	0.737	1.19
7	16800000	16800000	16900	+	ENSMUSG00000001918	Slc1a5	protein_coding	0.516	0.731	3.56	0.0648	0.737	1.19
11	23000000	23000000	3280	+	ENSMUSG00000044068	Zrsr1	protein_coding	0.126	5.07	3.57	0.0648	0.737	1.19
4	107000000	107000000	50500	-	ENSMUSG00000047502	Mroh7	protein_coding	-0.433	1.45	3.56	0.0648	0.737	1.19
X	68700000	68700000	39400	+	ENSMUSG00000000838	Fmr1	protein_coding	-0.0959	5.83	3.56	0.0649	0.737	1.19
13	93700000	93700000	18600	-	ENSMUSG00000042118	Bhmt2	protein_coding	0.776	-1.54	3.56	0.0649	0.737	1.19
5	112000000	112000000	669	+	ENSMUSG00000104833	Gm42489	lincRNA	0.489	-0.513	3.56	0.0649	0.737	1.19
7	99700000	99700000	53500	-	ENSMUSG00000030737	Slco2b1	protein_coding	-0.207	4.35	3.56	0.065	0.737	1.19
7	106000000	106000000	8520	-	ENSMUSG00000030895	Hpx	protein_coding	0.471	-0.708	3.56	0.065	0.737	1.19
X	73300000	73400000	16500	+	ENSMUSG00000031365	Zfp275	protein_coding	-0.192	4.47	3.56	0.065	0.737	1.19
2	155000000	155000000	79200	-	ENSMUSG00000038383	Pigu	protein_coding	0.191	3.9	3.56	0.065	0.737	1.19
7	104000000	104000000	6810	-	ENSMUSG00000058200	Olfr66	protein_coding	0.825	-1.98	3.56	0.065	0.737	1.19
2	79300000	79500000	126000	-	ENSMUSG00000075256	Cerkl	protein_coding	-0.408	0.893	3.56	0.065	0.737	1.19
6	87800000	87800000	1700	+	ENSMUSG00000030054	Gp9	protein_coding	-0.507	-0.938	3.56	0.0651	0.737	1.19
7	141000000	141000000	6270	+	ENSMUSG00000062031	Pgghg	protein_coding	-0.201	2.71	3.56	0.0651	0.737	1.19
2	31600000	31600000	44900	+	ENSMUSG00000026843	Fubp3	protein_coding	-0.203	4.93	3.55	0.0653	0.737	1.19
2	25400000	25400000	5790	-	ENSMUSG00000026956	Uap1l1	protein_coding	-0.27	3.33	3.55	0.0653	0.737	1.18
5	122000000	122000000	26700	+	ENSMUSG00000029458	Brap	protein_coding	0.106	5.53	3.55	0.0653	0.737	1.18
7	109000000	109000000	160000	-	ENSMUSG00000031027	Stk33	protein_coding	-0.705	-1.14	3.55	0.0653	0.737	1.19
8	25000000	25000000	14000	-	ENSMUSG00000037406	Htra4	protein_coding	-0.437	-0.545	3.55	0.0653	0.737	1.19
7	61900000	61900000	12300	-	ENSMUSG00000109394	A230057D06Rik	lincRNA	-0.586	2.47	3.55	0.0653	0.737	1.18
19	4880000	4890000	6730	+	ENSMUSG00000006463	Zdhhc24	protein_coding	-0.13	4.04	3.55	0.0654	0.737	1.18
X	107000000	107000000	13300	+	ENSMUSG00000049929	Lpar4	protein_coding	-0.3	1.29	3.55	0.0654	0.737	1.18
19	4000000	4010000	3680	+	ENSMUSG00000024871	Doc2g	protein_coding	-0.482	1.13	3.54	0.0656	0.737	1.18
4	41700000	41800000	69500	+	ENSMUSG00000073889	Il11ra1	protein_coding	-0.207	4.72	3.54	0.0657	0.737	1.18
14	55000000	55000000	8680	+	ENSMUSG00000022204	Ngdn	protein_coding	0.149	3.17	3.54	0.0658	0.737	1.18
8	120000000	120000000	21900	+	ENSMUSG00000023336	Wfdc1	protein_coding	0.317	1.8	3.54	0.0658	0.737	1.18
5	136000000	136000000	8960	-	ENSMUSG00000039886	Tmem120a	protein_coding	0.203	2.87	3.53	0.0659	0.737	1.18
2	145000000	146000000	474000	+	ENSMUSG00000063873	Slc24a3	protein_coding	0.152	6.42	3.53	0.066	0.737	1.18
19	53800000	53800000	5780	-	ENSMUSG00000089679	Gm16299	antisense_RNA	-0.637	-1.1	3.53	0.066	0.737	1.18
7	3630000	3640000	12500	+	ENSMUSG00000008373	Prpf31	protein_coding	0.142	4.55	3.53	0.0661	0.737	1.18
14	76400000	76500000	92800	+	ENSMUSG00000022010	Tsc22d1	protein_coding	0.115	7.95	3.53	0.0661	0.737	1.18
3	75600000	75700000	8290	-	ENSMUSG00000099370	Platr10	lincRNA	-0.928	-2.55	3.53	0.0661	0.737	1.18
6	82700000	82800000	49400	-	ENSMUSG00000000628	Hk2	protein_coding	-0.242	2.82	3.53	0.0662	0.737	1.18
17	35200000	35200000	5080	-	ENSMUSG00000024397	Aif1	protein_coding	-0.251	2.77	3.53	0.0662	0.737	1.18
8	84200000	84200000	11500	-	ENSMUSG00000056155	Nanos3	protein_coding	-0.647	-1.11	3.53	0.0662	0.737	1.18
13	9890000	9890000	1140	+	ENSMUSG00000113146	AC126043.1	processed_pseudogene	-0.845	-0.659	3.53	0.0662	0.737	1.18
16	20700000	20700000	9350	-	ENSMUSG00000022847	Thpo	protein_coding	-0.349	2.01	3.52	0.0663	0.737	1.18
7	31100000	31100000	16600	-	ENSMUSG00000001249	Hpn	protein_coding	-0.755	-0.598	3.52	0.0664	0.737	1.18
11	67100000	67100000	24000	+	ENSMUSG00000020908	Myh3	protein_coding	-0.275	1.5	3.52	0.0664	0.737	1.18
12	52500000	52600000	68000	+	ENSMUSG00000035133	Arhgap5	protein_coding	-0.173	7.51	3.52	0.0664	0.737	1.18
7	30400000	30400000	7280	-	ENSMUSG00000036957	Lrfn3	protein_coding	0.146	4.3	3.52	0.0664	0.737	1.18
2	150000000	150000000	22700	+	ENSMUSG00000060336	Zfp937	protein_coding	-0.239	1.52	3.52	0.0664	0.737	1.18
11	117000000	117000000	8720	-	ENSMUSG00000020810	Cygb	protein_coding	0.147	4.9	3.52	0.0665	0.737	1.18
3	35800000	35900000	102000	+	ENSMUSG00000037400	Atp11b	protein_coding	-0.209	6.3	3.52	0.0665	0.737	1.18
2	167000000	167000000	4110	+	ENSMUSG00000085151	1110018N20Rik	processed_transcript	-0.186	2.36	3.52	0.0665	0.737	1.18
10	99100000	99200000	91000	+	ENSMUSG00000019952	Poc1b	protein_coding	-0.224	2.55	3.52	0.0666	0.737	1.18
2	24900000	25000000	12300	+	ENSMUSG00000026974	Zmynd19	protein_coding	0.2	4.27	3.52	0.0666	0.737	1.18
5	65300000	65400000	35700	+	ENSMUSG00000029195	Klb	protein_coding	-0.727	-1.84	3.52	0.0666	0.737	1.18
7	19200000	19200000	10100	-	ENSMUSG00000030406	Gipr	protein_coding	-0.483	0.248	3.52	0.0666	0.737	1.18
9	78200000	78200000	331	-	ENSMUSG00000065037	Rn7sk	misc_RNA	0.525	0.417	3.52	0.0666	0.737	1.18
7	105000000	105000000	7160	+	ENSMUSG00000073913	Olfr678	protein_coding	-0.875	-2.33	3.52	0.0666	0.737	1.18
11	75600000	75600000	192	-	ENSMUSG00000081485	Gm12338	processed_pseudogene	-1.77	-0.527	3.52	0.0666	0.737	1.18
16	91600000	91600000	25800	-	ENSMUSG00000022962	Gart	protein_coding	0.118	4.54	3.51	0.0667	0.737	1.18
1	154000000	154000000	14800	+	ENSMUSG00000066800	Rnasel	protein_coding	-0.169	2.97	3.51	0.0667	0.737	1.18
19	8660000	8680000	19800	+	ENSMUSG00000032773	Chrm1	protein_coding	0.187	7.13	3.51	0.0668	0.737	1.18
7	12800000	12900000	15800	+	ENSMUSG00000058638	Zfp110	protein_coding	-0.175	3.05	3.51	0.0668	0.737	1.18
17	25800000	25900000	16700	-	ENSMUSG00000073434	Wdr90	protein_coding	-0.358	3.64	3.51	0.0668	0.737	1.17
3	5180000	5220000	43300	-	ENSMUSG00000086224	2700069I18Rik	antisense_RNA	0.788	-1.12	3.51	0.0668	0.737	1.18
8	33700000	33700000	45600	+	ENSMUSG00000031584	Gsr	protein_coding	0.132	4.28	3.51	0.0669	0.737	1.17
9	86500000	86600000	88800	+	ENSMUSG00000034973	Dopey1	protein_coding	-0.158	4.87	3.51	0.0669	0.737	1.17
14	50900000	50900000	4790	-	ENSMUSG00000035953	Tmem55b	protein_coding	0.103	5.24	3.51	0.0669	0.737	1.17
12	110000000	110000000	57800	+	ENSMUSG00000097451	Rian	processed_transcript	-0.133	7.52	3.51	0.067	0.737	1.17
7	128000000	128000000	2430	-	ENSMUSG00000101225	1700008J07Rik	antisense_RNA	-0.249	1.17	3.51	0.067	0.737	1.17
2	145000000	145000000	34500	+	ENSMUSG00000027429	Sec23b	protein_coding	0.12	4.82	3.5	0.0671	0.737	1.17
7	121000000	121000000	24300	+	ENSMUSG00000030884	Uqcrc2	protein_coding	0.113	6.93	3.5	0.0671	0.737	1.17
2	33600000	33600000	79500	-	ENSMUSG00000038765	Lmx1b	protein_coding	-1.02	-1.72	3.5	0.0671	0.737	1.17
7	108000000	108000000	23600	+	ENSMUSG00000051041	Olfml1	protein_coding	-0.173	3.25	3.5	0.0671	0.737	1.17
11	67300000	67400000	49900	+	ENSMUSG00000060180	Myh13	protein_coding	-0.896	-0.694	3.5	0.0671	0.737	1.17
1	195000000	195000000	21200	-	ENSMUSG00000097325	Gm16897	antisense_RNA	0.519	-1.31	3.5	0.0671	0.737	1.17
19	3580000	3690000	102000	-	ENSMUSG00000024913	Lrp5	protein_coding	0.203	3.44	3.5	0.0672	0.737	1.17
11	106000000	106000000	9790	-	ENSMUSG00000078619	Smarcd2	protein_coding	0.226	3.25	3.5	0.0672	0.737	1.17
10	18200000	18200000	11000	+	ENSMUSG00000096977	Gm10827	lincRNA	-0.567	-0.476	3.5	0.0672	0.737	1.17
6	25700000	25700000	24900	-	ENSMUSG00000039904	Gpr37	protein_coding	-0.212	5.04	3.5	0.0673	0.737	1.17
1	181000000	181000000	3080	+	ENSMUSG00000073485	H3f3aos	antisense_RNA	-1.06	-0.166	3.5	0.0673	0.737	1.17
7	45700000	45700000	10500	+	ENSMUSG00000070564	Ntn5	protein_coding	-0.276	1.99	3.49	0.0674	0.737	1.17
7	30300000	30300000	1730	+	ENSMUSG00000074210	E130208F15Rik	protein_coding	-0.772	-1.63	3.49	0.0674	0.737	1.17
13	56200000	56200000	5180	-	ENSMUSG00000049625	Tifab	protein_coding	-0.287	1.96	3.49	0.0675	0.737	1.17
11	103000000	103000000	5390	+	ENSMUSG00000085360	Arhgap27os2	antisense_RNA	-0.497	-0.419	3.49	0.0675	0.737	1.17
11	69100000	69100000	3900	+	ENSMUSG00000020894	Vamp2	protein_coding	0.127	9.65	3.49	0.0676	0.737	1.17
13	55700000	55800000	49500	+	ENSMUSG00000021496	Pcbd2	protein_coding	0.226	2.15	3.49	0.0676	0.737	1.17
15	101000000	101000000	28500	-	ENSMUSG00000098112	Bin2	protein_coding	-0.379	3.19	3.49	0.0676	0.737	1.17
7	141000000	141000000	4460	+	ENSMUSG00000025496	Drd4	protein_coding	0.645	-1.51	3.49	0.0677	0.737	1.17
13	63300000	63300000	7550	-	ENSMUSG00000097242	Gm16907	lincRNA	-0.758	-2.3	3.49	0.0677	0.737	1.17
12	110000000	110000000	11700	-	ENSMUSG00000113585	AL591582.1	processed_transcript	-0.507	-0.465	3.49	0.0677	0.737	1.17
10	79600000	79600000	19900	-	ENSMUSG00000020312	Shc2	protein_coding	-0.126	4.96	3.49	0.0678	0.737	1.17
4	40300000	40300000	1360	+	ENSMUSG00000028407	Toporsos	protein_coding	-0.466	-0.196	3.48	0.0678	0.737	1.17
16	17800000	17800000	3090	-	ENSMUSG00000090236	Car15	protein_coding	0.212	1.82	3.48	0.0678	0.737	1.17
6	83100000	83100000	3400	+	ENSMUSG00000030036	Mogs	protein_coding	0.151	4.07	3.48	0.0679	0.737	1.17
2	88600000	88700000	11300	+	ENSMUSG00000111590	OR4P4	protein_coding	-0.423	-0.392	3.48	0.0679	0.737	1.17
9	21100000	21100000	17900	-	ENSMUSG00000010205	Raver1	protein_coding	0.136	4.39	3.48	0.068	0.737	1.17
X	137000000	137000000	10700	-	ENSMUSG00000031422	Morf4l2	protein_coding	0.125	7.01	3.48	0.0681	0.737	1.17
9	57400000	57400000	55000	-	ENSMUSG00000063849	Ppcdc	protein_coding	-0.19	3.17	3.48	0.0681	0.737	1.17
2	36600000	36600000	9520	+	ENSMUSG00000096822	Olfr344	protein_coding	-0.425	-0.607	3.48	0.0681	0.737	1.17
17	42800000	42900000	83500	-	ENSMUSG00000061665	Cd2ap	protein_coding	-0.158	4.26	3.47	0.0682	0.737	1.17
9	123000000	123000000	12900	+	ENSMUSG00000063488	Zkscan7	protein_coding	-0.293	1.93	3.47	0.0682	0.737	1.17
4	149000000	149000000	10500	-	ENSMUSG00000073705	Apitd1	protein_coding	-0.378	0.303	3.47	0.0682	0.737	1.17
6	67000000	67100000	44100	+	ENSMUSG00000087231	E230016M11Rik	processed_transcript	-0.331	1.07	3.47	0.0682	0.737	1.17
1	90600000	90600000	10400	+	ENSMUSG00000034432	Cops8	protein_coding	0.11	5.6	3.47	0.0683	0.737	1.17
7	59300000	59300000	79	-	ENSMUSG00000064377	Gm24966	snoRNA	-0.528	0.124	3.47	0.0683	0.737	1.17
2	175000000	175000000	12200	+	ENSMUSG00000078896	Zfp965	protein_coding	-0.244	2.32	3.47	0.0683	0.737	1.17
2	25200000	25200000	2540	-	ENSMUSG00000036752	Tubb4b	protein_coding	0.145	7.16	3.47	0.0684	0.737	1.16
7	27300000	27300000	23700	+	ENSMUSG00000063160	Numbl	protein_coding	0.132	6.25	3.47	0.0684	0.737	1.16
MT	7770	7970	204	+	ENSMUSG00000064356	mt-Atp8	protein_coding	-0.378	9.29	3.47	0.0684	0.737	1.16
X	19100000	19100000	95	-	ENSMUSG00000065422	Mir221	miRNA	-0.824	-2.34	3.47	0.0684	0.737	1.16
9	8640000	8740000	96900	-	ENSMUSG00000111602	AC156791.1	lincRNA	-0.458	-0.374	3.47	0.0684	0.737	1.16
15	89400000	89400000	5110	-	ENSMUSG00000022615	Tymp	protein_coding	0.304	0.883	3.47	0.0685	0.737	1.16
6	135000000	135000000	29500	-	ENSMUSG00000032641	Gpr19	protein_coding	0.173	2.87	3.47	0.0685	0.737	1.16
11	84800000	84800000	6460	-	ENSMUSG00000018405	Mrm1	protein_coding	-0.273	3.1	3.46	0.0686	0.737	1.16
1	75500000	75500000	6170	+	ENSMUSG00000051703	Tmem198	protein_coding	0.163	5.49	3.46	0.0686	0.737	1.16
8	123000000	123000000	13500	+	ENSMUSG00000110537	Gm4316	lincRNA	-0.231	3.07	3.46	0.0686	0.737	1.16
11	101000000	101000000	23200	-	ENSMUSG00000019173	Rab5c	protein_coding	0.134	6.82	3.46	0.0687	0.737	1.16
6	116000000	116000000	8290	+	ENSMUSG00000030324	Rho	protein_coding	0.939	-1.73	3.46	0.0687	0.737	1.16
7	3680000	3690000	15700	-	ENSMUSG00000035596	Mboat7	protein_coding	0.151	6.86	3.46	0.0687	0.737	1.16
7	140000000	140000000	13200	+	ENSMUSG00000039018	Mtg1	protein_coding	-0.21	3.39	3.46	0.0687	0.737	1.16
2	172000000	172000000	40000	+	ENSMUSG00000074570	Cass4	protein_coding	-0.574	-0.742	3.46	0.0687	0.737	1.16
18	16800000	16800000	7060	+	ENSMUSG00000086095	Gm15328	lincRNA	-0.433	1.31	3.46	0.0688	0.737	1.16
3	96300000	96300000	3220	-	ENSMUSG00000093656	Gm20628	antisense_RNA	-0.319	0.564	3.46	0.0688	0.737	1.16
12	111000000	111000000	9230	+	ENSMUSG00000097381	A230087F16Rik	antisense_RNA	-0.423	0.0808	3.46	0.0688	0.737	1.16
10	42800000	42800000	71000	+	ENSMUSG00000019802	Sec63	protein_coding	-0.13	6.47	3.46	0.0689	0.737	1.16
3	89200000	89200000	6040	+	ENSMUSG00000028048	Gba	protein_coding	0.14	4.34	3.45	0.0689	0.738	1.16
5	52600000	52700000	29600	-	ENSMUSG00000029173	Sepsecs	protein_coding	-0.141	3.73	3.45	0.069	0.738	1.16
7	102000000	102000000	13300	+	ENSMUSG00000100254	Trpc2	protein_coding	-1.62	-1.66	3.45	0.069	0.738	1.16
9	110000000	111000000	48200	+	ENSMUSG00000032489	Kif9	protein_coding	-0.318	1.68	3.45	0.0691	0.738	1.16
5	137000000	137000000	6960	+	ENSMUSG00000037428	Vgf	protein_coding	0.266	7.57	3.45	0.0692	0.738	1.16
2	155000000	155000000	13700	+	ENSMUSG00000047459	Dynlrb1	protein_coding	0.156	6.03	3.45	0.0692	0.738	1.16
12	16800000	16800000	28800	+	ENSMUSG00000057469	E2f6	protein_coding	0.117	4.99	3.45	0.0692	0.738	1.16
9	119000000	119000000	32900	+	ENSMUSG00000061393	Acvr2b	protein_coding	-0.308	2.02	3.45	0.0692	0.738	1.16
7	12500000	12500000	17900	+	ENSMUSG00000030386	Zfp606	protein_coding	-0.159	3.55	3.45	0.0693	0.738	1.16
6	149000000	150000000	154000	+	ENSMUSG00000003452	Bicd1	protein_coding	-0.197	5.05	3.44	0.0694	0.738	1.16
5	32100000	32200000	22000	+	ENSMUSG00000029135	Fosl2	protein_coding	0.404	4.72	3.44	0.0694	0.738	1.16
15	42700000	42700000	28400	+	ENSMUSG00000097805	Gm17473	lincRNA	0.811	-2.27	3.44	0.0695	0.739	1.16
4	148000000	148000000	7680	-	ENSMUSG00000029001	Fbxo44	protein_coding	0.119	6.05	3.44	0.0696	0.739	1.16
6	73000000	73000000	1400	-	ENSMUSG00000079523	Tmsb10	protein_coding	0.184	6.57	3.44	0.0696	0.739	1.16
10	25600000	25600000	1300	-	ENSMUSG00000112101	AC159326.1	processed_pseudogene	-0.444	1.6	3.44	0.0696	0.739	1.16
1	128000000	128000000	134000	+	ENSMUSG00000056211	R3hdm1	protein_coding	-0.161	7.86	3.44	0.0697	0.739	1.16
6	31000000	31000000	3060	-	ENSMUSG00000073209	Klf14	protein_coding	-0.572	-1.53	3.44	0.0697	0.739	1.16
MT	3840	3910	69	+	ENSMUSG00000064344	mt-Tm	Mt_tRNA	-0.805	-0.0227	3.43	0.0698	0.739	1.16
2	131000000	131000000	14000	+	ENSMUSG00000074797	Itpa	protein_coding	0.141	4.64	3.43	0.0698	0.739	1.16
18	9960000	10000000	37300	+	ENSMUSG00000024287	Thoc1	protein_coding	-0.192	4.18	3.43	0.0699	0.739	1.16
4	142000000	142000000	125000	-	ENSMUSG00000051435	Fhad1	protein_coding	-0.317	2.22	3.43	0.0699	0.739	1.16
9	21100000	21100000	10700	-	ENSMUSG00000111692	AC163637.2	protein_coding	0.85	-1.19	3.43	0.0699	0.739	1.16
7	127000000	127000000	3680	-	ENSMUSG00000045114	Prrt2	protein_coding	0.195	6.92	3.43	0.07	0.739	1.15
4	20000000	20000000	22800	+	ENSMUSG00000073988	Ttpa	protein_coding	-0.272	3.1	3.43	0.07	0.739	1.15
12	36400000	36400000	940	-	ENSMUSG00000091007	D630036H23Rik	protein_coding	-0.618	-1.83	3.43	0.07	0.739	1.15
5	149000000	149000000	5120	-	ENSMUSG00000107317	Gm19719	antisense_RNA	-0.468	-0.988	3.43	0.07	0.739	1.15
14	67100000	67100000	118	+	ENSMUSG00000098365	Gm27647	miRNA	-0.525	-1	3.43	0.0701	0.739	1.15
12	116000000	116000000	550	-	ENSMUSG00000113527	AC104832.1	lincRNA	-0.539	-1.11	3.42	0.0701	0.739	1.15
2	93700000	93800000	162000	-	ENSMUSG00000027198	Ext2	protein_coding	0.138	4.74	3.42	0.0702	0.739	1.15
8	91200000	91300000	96200	-	ENSMUSG00000033282	Rpgrip1l	protein_coding	-0.449	3.93	3.42	0.0702	0.739	1.15
6	88000000	88000000	46200	-	ENSMUSG00000079477	Rab7	protein_coding	0.112	7.76	3.42	0.0702	0.739	1.15
4	44500000	44700000	186000	-	ENSMUSG00000014030	Pax5	protein_coding	-1.23	-2.44	3.42	0.0703	0.739	1.15
9	109000000	109000000	1800	-	ENSMUSG00000049734	Trex1	protein_coding	0.248	1.63	3.42	0.0703	0.739	1.15
12	3810000	3910000	108000	+	ENSMUSG00000020661	Dnmt3a	protein_coding	-0.149	6.56	3.42	0.0704	0.74	1.15
7	61700000	61800000	125000	-	ENSMUSG00000109554	A230057D06Rik	lincRNA	-0.493	0.724	3.42	0.0704	0.74	1.15
17	24600000	24700000	11000	-	ENSMUSG00000002504	Slc9a3r2	protein_coding	0.15	4.54	3.42	0.0705	0.74	1.15
9	98300000	98400000	133000	+	ENSMUSG00000032456	Nmnat3	protein_coding	-0.313	0.583	3.41	0.0706	0.74	1.15
7	42600000	42600000	12800	-	ENSMUSG00000092335	Zfp977	protein_coding	-0.586	-1.68	3.41	0.0706	0.74	1.15
4	149000000	149000000	14600	-	ENSMUSG00000041459	Tardbp	protein_coding	-0.135	6.92	3.41	0.0707	0.741	1.15
2	175000000	175000000	9620	-	ENSMUSG00000078902	Gm14443	protein_coding	-0.579	0.87	3.41	0.0707	0.74	1.15
2	29800000	29800000	97	-	ENSMUSG00000065485	Mir219a-2	miRNA	-0.795	-2.32	3.41	0.0708	0.741	1.15
11	115000000	115000000	14200	+	ENSMUSG00000050910	Cdr2l	protein_coding	0.133	3.94	3.41	0.0709	0.741	1.15
4	47400000	47400000	61700	+	ENSMUSG00000007613	Tgfbr1	protein_coding	-0.196	5.46	3.4	0.071	0.741	1.15
X	108000000	108000000	4830	+	ENSMUSG00000081807	Gm14849	processed_pseudogene	-0.921	-2.49	3.4	0.071	0.741	1.15
3	85600000	85700000	81500	+	ENSMUSG00000028085	Gatb	protein_coding	-0.318	3.61	3.4	0.0711	0.741	1.15
9	61000000	61100000	26900	+	ENSMUSG00000111147	AC160562.1	lincRNA	-0.615	-1.23	3.4	0.0711	0.741	1.15
17	56200000	56200000	32100	-	ENSMUSG00000001229	Dpp9	protein_coding	0.11	5.47	3.4	0.0712	0.741	1.15
16	20500000	20500000	9430	+	ENSMUSG00000022841	Ap2m1	protein_coding	0.129	8.52	3.4	0.0713	0.741	1.15
3	84200000	84300000	146000	-	ENSMUSG00000027993	Trim2	protein_coding	-0.121	7.56	3.4	0.0713	0.741	1.15
14	102000000	102000000	42200	+	ENSMUSG00000022111	Uchl3	protein_coding	0.143	3.43	3.39	0.0714	0.741	1.15
1	167000000	167000000	21900	-	ENSMUSG00000026688	Mgst3	protein_coding	0.188	5.76	3.39	0.0714	0.741	1.15
4	43400000	43400000	45100	+	ENSMUSG00000035969	Rusc2	protein_coding	0.114	6.65	3.39	0.0714	0.741	1.15
12	105000000	105000000	64200	-	ENSMUSG00000041415	Dicer1	protein_coding	-0.186	5.24	3.39	0.0714	0.741	1.15
3	30000000	30100000	42400	+	ENSMUSG00000085702	Mecomos	antisense_RNA	-0.864	-2.29	3.39	0.0714	0.741	1.15
13	44000000	44000000	7930	-	ENSMUSG00000113252	AC098839.1	lincRNA	-0.69	-2.07	3.39	0.0714	0.741	1.15
19	5600000	5610000	7080	-	ENSMUSG00000024926	Kat5	protein_coding	0.102	4.99	3.39	0.0715	0.741	1.15
6	31600000	31600000	1760	+	ENSMUSG00000086732	Gm6117	lincRNA	-0.58	-1.19	3.39	0.0715	0.741	1.15
11	104000000	104000000	583	+	ENSMUSG00000086794	Gm11642	processed_transcript	0.444	-0.797	3.39	0.0716	0.741	1.15
13	73700000	73800000	83700	+	ENSMUSG00000017756	Slc12a7	protein_coding	-0.47	1.86	3.38	0.0717	0.741	1.14
5	147000000	147000000	59900	-	ENSMUSG00000016520	Lnx2	protein_coding	0.255	2.1	3.38	0.0718	0.741	1.14
3	95200000	95200000	13000	-	ENSMUSG00000053192	Mllt11	protein_coding	0.158	7.37	3.38	0.0718	0.741	1.14
19	5070000	5090000	14700	-	ENSMUSG00000061451	Tmem151a	protein_coding	0.14	7.27	3.38	0.0718	0.741	1.14
13	108000000	108000000	36600	+	ENSMUSG00000021694	Ercc8	protein_coding	0.127	2.96	3.38	0.0719	0.741	1.14
5	123000000	123000000	119000	-	ENSMUSG00000029475	Kdm2b	protein_coding	0.128	4.14	3.38	0.0719	0.741	1.14
2	177000000	177000000	12600	+	ENSMUSG00000078877	Gm14295	protein_coding	-0.218	3.8	3.38	0.0719	0.741	1.14
10	80900000	80900000	2130	+	ENSMUSG00000015312	Gadd45b	protein_coding	0.268	2.64	3.38	0.072	0.741	1.14
10	30500000	30600000	66500	-	ENSMUSG00000019792	Trmt11	protein_coding	-0.187	2.15	3.38	0.0721	0.741	1.14
10	20300000	20300000	32100	+	ENSMUSG00000037608	Bclaf1	protein_coding	-0.156	6.21	3.38	0.0721	0.741	1.14
2	75700000	75700000	10100	+	ENSMUSG00000059005	Hnrnpa3	protein_coding	-0.106	7.86	3.38	0.0721	0.741	1.14
12	5080000	5380000	298000	-	ENSMUSG00000020627	Klhl29	protein_coding	0.118	5.53	3.37	0.0722	0.741	1.14
4	45300000	45300000	26100	-	ENSMUSG00000028322	Exosc3	protein_coding	0.185	2.33	3.37	0.0722	0.741	1.14
11	79500000	79500000	8710	-	ENSMUSG00000093938	Evi2b	protein_coding	-0.743	-1.32	3.37	0.0722	0.741	1.14
11	67200000	67200000	26500	+	ENSMUSG00000033196	Myh2	protein_coding	-0.391	0.00022	3.37	0.0723	0.741	1.14
18	70500000	70500000	20300	-	ENSMUSG00000044906	4930503L19Rik	protein_coding	-0.193	2.88	3.37	0.0723	0.741	1.14
5	135000000	135000000	19800	-	ENSMUSG00000040731	Eif4h	protein_coding	-0.102	8.01	3.37	0.0724	0.741	1.14
13	43500000	43600000	21800	-	ENSMUSG00000021371	Mcur1	protein_coding	-0.161	5.15	3.37	0.0725	0.741	1.14
2	157000000	157000000	64700	-	ENSMUSG00000027634	Ndrg3	protein_coding	0.106	8.26	3.36	0.0725	0.741	1.14
5	24600000	24600000	33600	-	ENSMUSG00000028949	Smarcd3	protein_coding	0.131	5.86	3.37	0.0725	0.741	1.14
11	32200000	32200000	3570	+	ENSMUSG00000040767	Snrnp25	protein_coding	0.19	3	3.37	0.0725	0.741	1.14
2	29700000	29800000	6770	-	ENSMUSG00000079497	Gm13420	protein_coding	0.547	-1.37	3.37	0.0725	0.741	1.14
2	182000000	182000000	1890	+	ENSMUSG00000083397	Gm5466	processed_pseudogene	-0.749	-1.58	3.37	0.0725	0.741	1.14
1	183000000	183000000	21300	+	ENSMUSG00000079164	Tlr5	protein_coding	-0.583	-0.957	3.36	0.0726	0.741	1.14
13	27100000	27100000	7640	+	ENSMUSG00000021342	Prl	protein_coding	-2.88	-2.35	3.36	0.0727	0.741	1.14
2	28500000	28600000	40000	+	ENSMUSG00000026821	Ralgds	protein_coding	0.119	6.05	3.36	0.0727	0.741	1.14
10	3370000	3460000	98900	+	ENSMUSG00000040653	Ppp1r14c	protein_coding	0.189	3.44	3.36	0.0727	0.741	1.14
1	159000000	159000000	115000	+	ENSMUSG00000040782	Rfwd2	protein_coding	-0.164	6.05	3.36	0.0727	0.741	1.14
5	105000000	105000000	46900	-	ENSMUSG00000072774	Zfp951	protein_coding	-0.278	1.28	3.36	0.0727	0.741	1.14
14	31200000	31200000	12500	+	ENSMUSG00000021904	Sema3g	protein_coding	0.387	1.92	3.36	0.0728	0.741	1.14
10	88700000	88700000	1560	-	ENSMUSG00000069540	Gm4925	transcribed_processed_pseudogene	-0.501	-0.832	3.36	0.0728	0.741	1.14
3	36500000	36500000	6760	-	ENSMUSG00000085007	Gm11549	protein_coding	0.206	4.76	3.36	0.0728	0.741	1.14
10	3540000	3550000	14600	+	ENSMUSG00000019762	Iyd	protein_coding	0.706	-1.7	3.36	0.0729	0.741	1.14
11	46900000	48000000	1090000	-	ENSMUSG00000020354	Sgcd	protein_coding	0.407	-0.142	3.36	0.0729	0.741	1.14
4	58400000	58600000	119000	-	ENSMUSG00000038668	Lpar1	protein_coding	-0.217	5.34	3.36	0.0729	0.741	1.14
7	127000000	127000000	18700	-	ENSMUSG00000000486	2001-09-01	protein_coding	-0.43	0.0479	3.35	0.073	0.741	1.14
11	83600000	83600000	5720	-	ENSMUSG00000019122	Ccl9	protein_coding	-0.517	1.44	3.35	0.073	0.741	1.14
9	106000000	106000000	20200	+	ENSMUSG00000020257	Wdr82	protein_coding	0.0948	6.61	3.35	0.073	0.741	1.14
1	126000000	126000000	45500	-	ENSMUSG00000026344	Lypd1	protein_coding	-0.174	6.22	3.35	0.073	0.741	1.14
X	7880000	7880000	5170	+	ENSMUSG00000031155	Pim2	protein_coding	0.123	4.62	3.35	0.0731	0.741	1.14
3	89400000	89400000	4920	+	ENSMUSG00000047824	Pygo2	protein_coding	0.118	5.04	3.35	0.0731	0.741	1.14
16	11200000	11200000	14100	+	ENSMUSG00000096959	4930509G22Rik	lincRNA	-0.51	-0.871	3.35	0.0731	0.741	1.14
6	29200000	29200000	15900	-	ENSMUSG00000003500	Impdh1	protein_coding	0.119	5.18	3.35	0.0732	0.741	1.14
2	156000000	156000000	58100	-	ENSMUSG00000038324	Trpc4ap	protein_coding	0.0842	6.56	3.35	0.0732	0.741	1.14
11	6270000	6270000	4500	-	ENSMUSG00000004394	Tmed4	protein_coding	0.108	5.31	3.35	0.0733	0.741	1.14
11	102000000	102000000	4460	+	ENSMUSG00000034793	G6pc3	protein_coding	0.153	5	3.35	0.0733	0.741	1.14
7	19400000	19400000	9670	-	ENSMUSG00000040714	Klc3	protein_coding	-0.329	0.554	3.35	0.0733	0.741	1.13
X	165000000	165000000	44200	-	ENSMUSG00000061778	Mospd2	protein_coding	-0.147	3.75	3.35	0.0733	0.741	1.14
1	134000000	134000000	3970	+	ENSMUSG00000101061	Platr1	lincRNA	-0.712	-2.1	3.35	0.0733	0.741	1.13
19	8840000	8840000	2320	-	ENSMUSG00000071658	Gng3	protein_coding	0.177	6.88	3.34	0.0734	0.741	1.13
9	122000000	122000000	8490	-	ENSMUSG00000032523	Hhatl	protein_coding	-0.223	3.05	3.34	0.0735	0.741	1.13
2	28800000	28800000	18100	-	ENSMUSG00000035666	Gtf3c4	protein_coding	-0.161	5.09	3.34	0.0735	0.741	1.13
6	135000000	135000000	19100	+	ENSMUSG00000046733	Gprc5a	protein_coding	1.06	-2.51	3.34	0.0735	0.741	1.13
13	3120000	3120000	2650	-	ENSMUSG00000113784	AC125190.6	lincRNA	-1.1	-2.46	3.34	0.0735	0.741	1.13
2	161000000	161000000	25300	+	ENSMUSG00000027412	Lpin3	protein_coding	0.57	-0.175	3.34	0.0736	0.741	1.13
7	3420000	3420000	1780	-	ENSMUSG00000107585	3300002P13Rik	lincRNA	-0.632	-1.08	3.34	0.0736	0.741	1.13
3	87700000	87700000	11700	-	ENSMUSG00000023084	Lrrc71	protein_coding	-1.03	-2.5	3.34	0.0737	0.741	1.13
5	108000000	108000000	79000	-	ENSMUSG00000029270	Fam69a	protein_coding	-0.162	3.91	3.34	0.0737	0.741	1.13
3	16200000	16200000	33800	+	ENSMUSG00000047213	Ythdf3	protein_coding	-0.0964	5.67	3.34	0.0737	0.741	1.13
12	17300000	17300000	18200	+	ENSMUSG00000020571	Pdia6	protein_coding	0.161	6.26	3.33	0.0738	0.741	1.13
17	47700000	47700000	15300	+	ENSMUSG00000023266	Frs3	protein_coding	0.179	3.9	3.33	0.0738	0.741	1.13
9	44600000	44600000	5040	+	ENSMUSG00000111378	AC151971.9	lincRNA	-0.435	0.439	3.33	0.0738	0.741	1.13
1	178000000	178000000	69900	+	ENSMUSG00000026502	Desi2	protein_coding	0.156	4.59	3.33	0.0739	0.741	1.13
3	67000000	67000000	10000	-	ENSMUSG00000027833	Shox2	protein_coding	2.18	-2.52	3.33	0.0739	0.741	1.13
6	30700000	30700000	24900	+	ENSMUSG00000051855	Mest	protein_coding	0.21	4.1	3.33	0.0739	0.741	1.13
3	158000000	158000000	26200	-	ENSMUSG00000055436	Srsf11	protein_coding	-0.187	6.6	3.33	0.0739	0.741	1.13
2	181000000	181000000	60200	-	ENSMUSG00000086166	Gm14342	lincRNA	-0.517	-1.01	3.33	0.0739	0.741	1.13
2	110000000	110000000	156000	+	ENSMUSG00000027160	Ccdc34	protein_coding	-0.213	3.97	3.33	0.074	0.741	1.13
14	33500000	33600000	104000	+	ENSMUSG00000108841	Frmpd2	protein_coding	-0.734	-0.714	3.33	0.0741	0.741	1.13
16	20600000	20600000	34900	+	ENSMUSG00000022842	Ece2	protein_coding	-0.147	4.23	3.32	0.0742	0.741	1.13
12	106000000	106000000	18200	+	ENSMUSG00000044715	Gskip	protein_coding	0.125	4.07	3.32	0.0743	0.741	1.13
17	32800000	32800000	14200	-	ENSMUSG00000055202	Zfp811	protein_coding	-0.157	2.99	3.32	0.0743	0.741	1.13
3	114000000	114000000	51000	-	ENSMUSG00000074264	Amy1	protein_coding	-0.376	3.41	3.32	0.0743	0.741	1.13
6	113000000	113000000	9860	-	ENSMUSG00000030272	Camk1	protein_coding	0.115	5.53	3.32	0.0744	0.741	1.13
6	71300000	71300000	13600	+	ENSMUSG00000053012	Krcc1	protein_coding	-0.16	4.29	3.32	0.0744	0.741	1.13
7	4970000	4970000	5910	-	ENSMUSG00000085272	Sbk3	protein_coding	-0.46	-0.363	3.32	0.0744	0.741	1.13
8	58200000	58300000	127000	+	ENSMUSG00000097695	Gm26905	lincRNA	-0.308	3.84	3.32	0.0744	0.741	1.13
15	82100000	82200000	58100	+	ENSMUSG00000022463	Srebf2	protein_coding	0.109	7.53	3.32	0.0745	0.741	1.13
4	46000000	46000000	69400	+	ENSMUSG00000035517	Tdrd7	protein_coding	-0.205	4.75	3.32	0.0745	0.741	1.13
4	123000000	123000000	26900	+	ENSMUSG00000002384	Bmp8b	protein_coding	-0.774	-2.18	3.32	0.0746	0.741	1.13
16	17100000	17100000	2250	-	ENSMUSG00000022769	Sdf2l1	protein_coding	0.246	2.79	3.32	0.0746	0.741	1.13
11	80200000	80200000	15900	+	ENSMUSG00000020707	Rnf135	protein_coding	-0.31	1.46	3.31	0.0747	0.741	1.13
11	67000000	67100000	14700	-	ENSMUSG00000020910	Adprm	protein_coding	0.151	2.88	3.31	0.0747	0.741	1.13
5	144000000	144000000	6870	-	ENSMUSG00000029618	Ocm	protein_coding	0.709	-1.58	3.31	0.0747	0.741	1.13
2	163000000	163000000	18900	-	ENSMUSG00000035399	Oser1	protein_coding	0.135	3.26	3.31	0.0747	0.741	1.13
2	76700000	76700000	21500	+	ENSMUSG00000002733	Plekha3	protein_coding	0.11	5.01	3.31	0.0748	0.741	1.13
11	73200000	73300000	27000	+	ENSMUSG00000005952	Trpv1	protein_coding	0.96	-2.23	3.31	0.0748	0.741	1.13
11	93900000	94000000	6450	-	ENSMUSG00000020857	Nme2	protein_coding	0.172	5.43	3.31	0.0748	0.741	1.13
10	37100000	37200000	11900	+	ENSMUSG00000046463	5930403N24Rik	processed_transcript	-1.07	-0.944	3.31	0.075	0.743	1.12
17	35200000	35200000	5110	+	ENSMUSG00000024403	Atp6v1g2	protein_coding	0.145	7.8	3.3	0.0752	0.744	1.12
15	79100000	79200000	10400	+	ENSMUSG00000033020	Polr2f	protein_coding	0.193	4.02	3.3	0.0752	0.744	1.12
13	62500000	62600000	91400	-	ENSMUSG00000074865	Zfp934	protein_coding	-0.214	1.97	3.3	0.0752	0.744	1.12
X	74100000	74200000	23300	+	ENSMUSG00000031394	Opn1mw	protein_coding	-0.906	-2.45	3.3	0.0753	0.744	1.12
8	124000000	124000000	9960	+	ENSMUSG00000039960	Rhou	protein_coding	0.178	5.25	3.3	0.0753	0.744	1.12
12	31300000	31400000	20200	-	ENSMUSG00000020664	Dld	protein_coding	-0.0878	6.32	3.3	0.0754	0.745	1.12
11	121000000	121000000	3520	-	ENSMUSG00000025132	Arhgdia	protein_coding	0.121	7.71	3.29	0.0755	0.745	1.12
7	97600000	97700000	113000	+	ENSMUSG00000035623	Rsf1	protein_coding	-0.134	5.62	3.29	0.0756	0.746	1.12
4	41100000	41100000	10000	-	ENSMUSG00000028430	Nol6	protein_coding	0.112	6.24	3.29	0.0757	0.746	1.12
16	23200000	23400000	136000	+	ENSMUSG00000022885	St6gal1	protein_coding	-0.202	4.13	3.29	0.0759	0.748	1.12
11	95300000	95400000	44900	+	ENSMUSG00000038893	Fam117a	protein_coding	-0.282	1.74	3.28	0.0759	0.748	1.12
2	87100000	87100000	9990	-	ENSMUSG00000075160	Olfr259	protein_coding	-0.981	-2.52	3.28	0.076	0.748	1.12
2	129000000	129000000	4440	+	ENSMUSG00000037938	Chchd5	protein_coding	-0.238	1.99	3.28	0.0761	0.748	1.12
7	4660000	4690000	24500	-	ENSMUSG00000063802	Hspbp1	protein_coding	0.14	5.34	3.28	0.0761	0.748	1.12
5	31600000	31600000	1800	-	ENSMUSG00000107355	AI839979	lincRNA	-0.712	-1.44	3.28	0.0761	0.748	1.12
13	15800000	16000000	210000	-	ENSMUSG00000113701	AC121583.1	transcribed_processed_pseudogene	0.307	1.48	3.28	0.0761	0.748	1.12
1	74700000	74700000	42000	+	ENSMUSG00000033257	Ttll4	protein_coding	-0.302	3.9	3.28	0.0762	0.748	1.12
8	94700000	94700000	21400	-	ENSMUSG00000031775	Pllp	protein_coding	-0.185	4.86	3.28	0.0763	0.748	1.12
2	131000000	131000000	54800	-	ENSMUSG00000048911	Rnf24	protein_coding	0.123	5.13	3.28	0.0763	0.748	1.12
10	41500000	41700000	178000	-	ENSMUSG00000075225	Ccdc162	protein_coding	-0.772	-0.418	3.28	0.0763	0.748	1.12
X	72500000	72500000	3090	+	ENSMUSG00000081471	Gm14735	processed_pseudogene	-0.974	-2.02	3.28	0.0763	0.748	1.12
9	57900000	57900000	19000	+	ENSMUSG00000055720	Ubl7	protein_coding	0.0961	5.17	3.27	0.0764	0.748	1.12
4	109000000	109000000	27400	-	ENSMUSG00000084968	Gm12743	processed_transcript	-0.49	-0.848	3.27	0.0765	0.748	1.12
14	14300000	14300000	2840	-	ENSMUSG00000114268	AC154515.1	processed_pseudogene	-0.431	-0.124	3.27	0.0765	0.748	1.12
12	112000000	112000000	35500	+	ENSMUSG00000021294	Kif26a	protein_coding	-0.309	2.86	3.27	0.0766	0.748	1.12
5	66700000	67100000	311000	+	ENSMUSG00000037736	Limch1	protein_coding	-0.142	6.76	3.27	0.0766	0.748	1.12
4	150000000	150000000	18600	+	ENSMUSG00000047875	Gpr157	protein_coding	-0.282	1.2	3.27	0.0767	0.748	1.11
[truncated: 17,535 more rows]
