# Supplementary material for: Synaptic FUS accumulation triggers early misregulation of synaptic RNAs in a mouse model of ALS
Source: Nat Commun. 2021 May 21;12:3027. doi: 10.1038/s41467-021-23188-8 (PMC8140117; doi:10.1038/s41467-021-23188-8)
Supplement: Supplementary file 8 — Supplementary Data 5 [file 41467_2021_23188_MOESM8_ESM.xlsx]

## Sheet: Table explanation
Supplementary Table 5. Differential gene expression analysis Fus+/+ vs FusΔNLS/+ total cortex (6-months-old)
Column name	explanation
seqnames	sequence (chromosome) name
start	start coordinate of the gene
end	end coordinate of the gene
width	gene length
strand	strand on which the gene is located ("+" or "-")
gene_id	Ensembl gene ID
gene_name	gene name
gene_biotype	gene biotype as defined by Ensembl (see https://www.ensembl.org/info/genome/genebuild/biotypes.html)
logFC	log2 fold-change of the gene
logCPM	log-average counts per million (CPM) of the gene in the two groups being compared
F	F value
PValue	p-value of the gene
FDR	false discovery rate of the gene (adjusted with Benjamin-Hochberg)
mlog10PValue	minus log10 of the p-value
	Fus+/+

## Sheet: DE analysis results
seqnames	start	end	width	strand	gene_id	gene_name	gene_biotype	logFC	logCPM	F	PValue	FDR	mlog10PValue
7	128000000	128000000	18200	+	ENSMUSG00000030795	Fus	protein_coding	0.428	7.26	42.5	3.39e-08	0.000661	7.47
8	20300000	20300000	34800	-	ENSMUSG00000071796	6820431F20Rik	transcribed_unprocessed_pseudogene	-0.417	6.85	31.7	8.11e-07	0.00792	6.09
5	104000000	104000000	5930	+	ENSMUSG00000029304	Spp1	protein_coding	-1.01	2.35	25.8	5.68e-06	0.0326	5.25
10	80300000	80300000	2860	-	ENSMUSG00000020150	Gamt	protein_coding	0.569	3.15	25	7.52e-06	0.0326	5.12
7	75800000	75800000	13100	-	ENSMUSG00000097415	AU020206	lincRNA	-0.777	1.26	24.7	8.34e-06	0.0326	5.08
14	57100000	57100000	6100	-	ENSMUSG00000046352	Gjb2	protein_coding	-0.773	2.9	22.4	1.83e-05	0.0597	4.74
10	88100000	88100000	1300	+	ENSMUSG00000035383	Pmch	protein_coding	4.92	-0.436	21.2	2.85e-05	0.0796	4.54
7	128000000	128000000	2310	-	ENSMUSG00000097751	Gm26690	lincRNA	2.45	-2.37	19.8	4.73e-05	0.116	4.33
14	46400000	46400000	7150	-	ENSMUSG00000021835	Bmp4	protein_coding	-0.637	1.61	19.2	5.94e-05	0.129	4.23
2	25200000	25200000	3920	-	ENSMUSG00000059555	Tor4a	protein_coding	-0.575	1.33	18	9.34e-05	0.17	4.03
6	40600000	40600000	10900	-	ENSMUSG00000029915	Clec5a	protein_coding	-0.71	1.89	17.8	0.000102	0.17	3.99
5	25700000	25700000	1480	-	ENSMUSG00000059244	Gm10062	lincRNA	-1.97	-1.59	17.6	0.00011	0.17	3.96
2	165000000	165000000	68200	-	ENSMUSG00000018459	Slc13a3	protein_coding	-0.563	4.44	17.5	0.000113	0.17	3.95
6	4500000	4540000	36700	+	ENSMUSG00000029661	Col1a2	protein_coding	-0.728	4.4	16.9	0.000144	0.184	3.84
1	170000000	170000000	138000	-	ENSMUSG00000026674	Ddr2	protein_coding	-0.665	4.01	16.8	0.000154	0.184	3.81
8	20400000	20400000	39000	-	ENSMUSG00000071793	2610005L07Rik	transcribed_unprocessed_pseudogene	-0.395	4.95	16.6	0.000161	0.184	3.79
16	29400000	29500000	149000	-	ENSMUSG00000038094	Atp13a4	protein_coding	-0.673	4.02	16.5	0.000169	0.184	3.77
9	37600000	37700000	8550	-	ENSMUSG00000011114	Tbrg1	protein_coding	0.25	4.45	16.4	0.000177	0.184	3.75
7	90000000	90000000	68300	+	ENSMUSG00000097585	E230029C05Rik	processed_transcript	-0.601	1.11	16.4	0.000179	0.184	3.75
11	117000000	117000000	5750	+	ENSMUSG00000061878	Sphk1	protein_coding	-0.802	1.32	16.2	0.000196	0.187	3.71
1	138000000	138000000	113000	-	ENSMUSG00000026395	Ptprc	protein_coding	-0.532	2.57	16.1	0.000201	0.187	3.7
14	77000000	77000000	12700	-	ENSMUSG00000044350	Lacc1	protein_coding	-0.466	2.19	16	0.000212	0.188	3.67
11	103000000	103000000	5390	+	ENSMUSG00000085360	Arhgap27os2	antisense_RNA	1.04	-0.419	15.7	0.000231	0.196	3.64
12	19400000	19400000	45300	+	ENSMUSG00000093908	Gm5784	lincRNA	-0.794	0.286	15.5	0.000254	0.206	3.6
6	125000000	125000000	13100	+	ENSMUSG00000030341	Tnfrsf1a	protein_coding	-0.438	3.23	15.3	0.000276	0.206	3.56
X	96100000	96200000	72500	+	ENSMUSG00000031207	Msn	protein_coding	-0.493	5.26	15.3	0.000279	0.206	3.56
6	67000000	67100000	44100	+	ENSMUSG00000087231	E230016M11Rik	processed_transcript	-0.683	1.07	15.2	0.000285	0.206	3.54
9	71200000	71300000	80500	+	ENSMUSG00000013584	Aldh1a2	protein_coding	-0.827	2.27	15	0.000314	0.219	3.5
14	32800000	32800000	32000	+	ENSMUSG00000041707	1810011H11Rik	protein_coding	-0.819	-0.555	14.8	0.000335	0.224	3.48
2	173000000	173000000	72300	-	ENSMUSG00000008999	Bmp7	protein_coding	-0.422	3.45	14.7	0.000356	0.224	3.45
4	44000000	44000000	21700	+	ENSMUSG00000028480	Glipr2	protein_coding	-0.656	1.76	14.6	0.000364	0.224	3.44
3	51700000	52100000	419000	-	ENSMUSG00000061143	Maml3	protein_coding	-0.549	2.84	14.6	0.000374	0.224	3.43
5	138000000	138000000	24600	+	ENSMUSG00000075591	Gm10874	lincRNA	1.83	-2.51	14.5	0.000378	0.224	3.42
1	144000000	144000000	26300	-	ENSMUSG00000018199	Trove2	protein_coding	-0.213	5.89	14.4	0.000405	0.233	3.39
11	119000000	119000000	8650	-	ENSMUSG00000039989	Cbx4	protein_coding	0.321	5.1	14.2	0.000442	0.241	3.35
2	148000000	148000000	3720	-	ENSMUSG00000074743	Thbd	protein_coding	-0.752	3.31	14.1	0.000448	0.241	3.35
9	45400000	45400000	10600	+	ENSMUSG00000059412	Fxyd2	protein_coding	0.683	0.586	14	0.00047	0.241	3.33
2	121000000	121000000	23400	-	ENSMUSG00000033498	Strc	protein_coding	1.66	-1.87	14	0.000477	0.241	3.32
17	88400000	88500000	49800	+	ENSMUSG00000034998	Foxn2	protein_coding	-0.275	4.01	13.9	0.000485	0.241	3.31
9	7180000	7210000	23700	+	ENSMUSG00000032002	Dcun1d5	protein_coding	-0.256	4.6	13.9	0.000496	0.241	3.3
4	150000000	150000000	58800	-	ENSMUSG00000039911	Spsb1	protein_coding	0.423	3.39	13.8	0.000507	0.241	3.3
9	96300000	96400000	31800	-	ENSMUSG00000032412	Atp1b3	protein_coding	-0.277	6.34	13.7	0.000543	0.245	3.27
14	51100000	51100000	15100	+	ENSMUSG00000021876	Rnase4	protein_coding	-0.373	4.38	13.6	0.000553	0.245	3.26
17	31600000	31600000	24600	-	ENSMUSG00000024039	Cbs	protein_coding	-0.403	5.13	13.6	0.000563	0.245	3.25
13	36900000	37100000	183000	-	ENSMUSG00000039109	F13a1	protein_coding	-0.73	1.08	13.5	0.000575	0.245	3.24
5	12400000	12600000	206000	+	ENSMUSG00000040254	Sema3d	protein_coding	-0.519	2.88	13.5	0.000586	0.245	3.23
3	49900000	50400000	551000	-	ENSMUSG00000027737	Slc7a11	protein_coding	-0.467	6.34	13.3	0.000619	0.245	3.21
6	8630000	8780000	148000	-	ENSMUSG00000062995	Ica1	protein_coding	-0.499	4.68	13.3	0.000632	0.245	3.2
2	119000000	119000000	20900	-	ENSMUSG00000040093	Bmf	protein_coding	-0.73	1.77	13.3	0.00064	0.245	3.19
4	123000000	124000000	335000	-	ENSMUSG00000028649	Macf1	protein_coding	-0.194	8.27	13.2	0.000653	0.245	3.18
12	20800000	20800000	11400	-	ENSMUSG00000099759	1700030C10Rik	processed_transcript	-1.45	-1.12	13.2	0.000653	0.245	3.19
17	12900000	13000000	17900	-	ENSMUSG00000023832	Acat2	protein_coding	0.241	5.14	13.2	0.000661	0.245	3.18
5	115000000	115000000	7350	-	ENSMUSG00000072692	Rpl37rt	transcribed_processed_pseudogene	0.627	3.09	13.1	0.00068	0.245	3.17
14	118000000	119000000	224000	-	ENSMUSG00000032849	Abcc4	protein_coding	-0.402	3.15	13.1	0.000681	0.245	3.17
2	76700000	77000000	279000	-	ENSMUSG00000051747	Ttn	protein_coding	-3.47	-1.52	13	0.00071	0.245	3.15
6	121000000	121000000	37500	+	ENSMUSG00000030108	Slc6a13	protein_coding	-0.764	2.34	13	0.000712	0.245	3.15
X	73100000	73100000	10800	-	ENSMUSG00000057836	Xlr3a	protein_coding	2.07	-0.832	13	0.000731	0.245	3.14
10	128000000	128000000	4460	-	ENSMUSG00000058396	Gpr182	protein_coding	-0.811	0.296	12.9	0.000733	0.245	3.14
10	96600000	96600000	5800	+	ENSMUSG00000036478	Btg1	protein_coding	0.345	4.61	12.9	0.00074	0.245	3.13
7	60000000	60000000	9600	-	ENSMUSG00000102627	Snurf	protein_coding	0.88	1.64	12.9	0.000757	0.246	3.12
11	28900000	28900000	73500	+	ENSMUSG00000020467	Efemp1	protein_coding	-0.406	3.21	12.8	0.000782	0.251	3.11
4	108000000	108000000	8900	-	ENSMUSG00000087200	Lrp8os3	bidirectional_promoter_lncRNA	0.644	-0.396	12.7	0.000821	0.252	3.09
8	19800000	19800000	8750	+	ENSMUSG00000097230	Gm26853	lincRNA	-0.586	1.22	12.6	0.000848	0.252	3.07
8	25500000	25600000	62100	+	ENSMUSG00000031565	Fgfr1	protein_coding	-0.295	5.94	12.6	0.000859	0.252	3.07
19	7000000	7020000	20500	-	ENSMUSG00000024965	Fermt3	protein_coding	-0.407	2.52	12.6	0.000862	0.252	3.06
13	59800000	59800000	517	-	ENSMUSG00000114835	AC125350.5	sense_intronic	-1.07	-0.9	12.5	0.000879	0.252	3.06
19	42200000	42200000	4280	-	ENSMUSG00000018822	Sfrp5	protein_coding	1.02	0.722	12.5	0.000898	0.252	3.05
6	94600000	94700000	95600	-	ENSMUSG00000030029	Lrig1	protein_coding	-0.4	5.46	12.5	0.000902	0.252	3.05
X	72000000	72000000	18400	+	ENSMUSG00000005864	Cnga2	protein_coding	-1.69	-1.74	12.5	0.000904	0.252	3.04
18	30300000	30300000	75400	+	ENSMUSG00000033628	Pik3c3	protein_coding	0.194	4.85	12.4	0.000917	0.252	3.04
17	24700000	24700000	6140	+	ENSMUSG00000075705	Msrb1	protein_coding	0.275	3.4	12.4	0.000921	0.252	3.04
9	99600000	99600000	9870	+	ENSMUSG00000037953	A4gnt	protein_coding	-1.35	-2.33	12.3	0.000964	0.252	3.02
4	141000000	141000000	16000	+	ENSMUSG00000006218	Fam131c	protein_coding	0.563	0.736	12.3	0.000971	0.252	3.01
11	5860000	5870000	10100	+	ENSMUSG00000020473	Aebp1	protein_coding	-0.678	3.77	12.3	0.000974	0.252	3.01
14	32100000	32100000	17800	+	ENSMUSG00000021906	Oxnad1	protein_coding	0.334	3.4	12.3	0.000975	0.252	3.01
12	85300000	85300000	16000	-	ENSMUSG00000008822	Acyp1	protein_coding	0.374	3.01	12.3	0.000982	0.252	3.01
1	72800000	72900000	28000	+	ENSMUSG00000039323	Igfbp2	protein_coding	-0.378	5.68	12.2	0.00103	0.261	2.99
5	114000000	114000000	16300	+	ENSMUSG00000041939	Mvk	protein_coding	0.272	4.34	12.1	0.00105	0.264	2.98
16	4080000	4210000	133000	-	ENSMUSG00000022521	Crebbp	protein_coding	-0.23	5.7	11.9	0.00114	0.275	2.94
8	80700000	80700000	41000	-	ENSMUSG00000031715	Smarca5	protein_coding	-0.203	5.65	11.9	0.00116	0.275	2.94
5	37000000	37200000	122000	+	ENSMUSG00000063646	Jakmip1	protein_coding	0.196	5.87	11.8	0.00118	0.275	2.93
19	45300000	45300000	8700	-	ENSMUSG00000100417	Gm28578	lincRNA	-0.956	-0.414	11.8	0.00118	0.275	2.93
3	88200000	88200000	23100	+	ENSMUSG00000097156	Gm3764	lincRNA	-0.532	5.54	11.8	0.00119	0.275	2.92
1	172000000	172000000	26400	-	ENSMUSG00000007097	Atp1a2	protein_coding	-0.323	11.2	11.8	0.0012	0.275	2.92
18	36700000	36700000	1660	-	ENSMUSG00000051439	Cd14	protein_coding	-0.462	1.21	11.8	0.00121	0.275	2.92
16	38600000	38700000	115000	-	ENSMUSG00000022799	Arhgap31	protein_coding	-0.363	4.66	11.7	0.00123	0.275	2.91
1	166000000	166000000	62700	+	ENSMUSG00000040612	Ildr2	protein_coding	-0.264	7.02	11.7	0.00124	0.275	2.91
17	12600000	12600000	44300	+	ENSMUSG00000040966	Slc22a2	protein_coding	-1.11	-0.92	11.7	0.00124	0.275	2.91
13	65400000	65400000	3840	+	ENSMUSG00000113388	AC192616.5	processed_pseudogene	-0.629	2.42	11.6	0.0013	0.276	2.89
17	67700000	67800000	125000	+	ENSMUSG00000032796	Lama1	protein_coding	-0.711	1.39	11.6	0.00133	0.276	2.88
9	15200000	15300000	20400	+	ENSMUSG00000031937	Vstm5	protein_coding	0.285	2.87	11.5	0.00136	0.276	2.87
7	62300000	62400000	3690	+	ENSMUSG00000033585	Ndn	protein_coding	0.363	6.65	11.5	0.00139	0.276	2.86
9	51100000	51100000	22500	-	ENSMUSG00000060594	Layn	protein_coding	-0.665	1.1	11.5	0.00139	0.276	2.86
17	35300000	35300000	4700	+	ENSMUSG00000079507	H2-Q1	protein_coding	-1.18	-0.709	11.5	0.00139	0.276	2.86
1	136000000	136000000	20700	-	ENSMUSG00000041605	5730559C18Rik	protein_coding	-0.748	1.35	11.4	0.00142	0.276	2.85
10	88500000	88500000	51300	-	ENSMUSG00000060002	Chpt1	protein_coding	-0.261	6.85	11.4	0.00142	0.276	2.85
1	86500000	86600000	39600	-	ENSMUSG00000026239	Pde6d	protein_coding	0.227	4.59	11.4	0.00143	0.276	2.84
X	103000000	103000000	2300	-	ENSMUSG00000048949	Gm6206	processed_pseudogene	1.55	-0.468	11.4	0.00144	0.276	2.84
19	5460000	5460000	609	-	ENSMUSG00000095098	Ccdc85b	protein_coding	0.321	6.26	11.4	0.00145	0.276	2.84
7	16200000	16300000	12800	-	ENSMUSG00000049130	C5ar1	protein_coding	-0.907	-0.412	11.3	0.00146	0.276	2.83
5	135000000	135000000	1140	-	ENSMUSG00000085042	Abhd11os	transcribed_unitary_pseudogene	0.998	-0.153	11.3	0.00146	0.276	2.83
5	34000000	34200000	162000	-	ENSMUSG00000045102	Poln	protein_coding	-1.32	-0.919	11.3	0.0015	0.276	2.82
10	58300000	58400000	101000	+	ENSMUSG00000019920	Lims1	protein_coding	-0.221	4.93	11.3	0.00152	0.276	2.82
11	49000000	49100000	35400	-	ENSMUSG00000069892	9930111J21Rik2	protein_coding	-0.482	2.09	11.3	0.00152	0.276	2.82
7	28400000	28400000	6560	-	ENSMUSG00000003444	Med29	protein_coding	0.383	2.64	11.2	0.00153	0.276	2.82
7	16100000	16100000	7620	+	ENSMUSG00000006021	Kptn	protein_coding	0.245	3.75	11.2	0.00155	0.276	2.81
13	54600000	54600000	952	+	ENSMUSG00000025868	Higd2a	protein_coding	0.298	5.04	11.2	0.00156	0.276	2.81
19	5510000	5550000	37800	+	ENSMUSG00000109695	Gm31166	transcribed_processed_pseudogene	-0.52	1.66	11.2	0.00156	0.276	2.81
11	107000000	107000000	11300	-	ENSMUSG00000020718	Polg2	protein_coding	0.473	0.891	11.2	0.00158	0.276	2.8
16	87400000	87400000	7170	-	ENSMUSG00000041079	Rwdd2b	protein_coding	0.321	2.53	11.2	0.00158	0.276	2.8
1	134000000	134000000	11000	+	ENSMUSG00000041559	Fmod	protein_coding	-0.658	3.68	11.2	0.00158	0.276	2.8
6	137000000	137000000	1830	+	ENSMUSG00000060032	H2afj	protein_coding	0.491	4.7	11.2	0.00159	0.276	2.8
1	171000000	171000000	17900	-	ENSMUSG00000026656	Fcgr2b	protein_coding	-0.435	2.21	11.1	0.0016	0.276	2.8
2	69900000	70000000	127000	+	ENSMUSG00000044308	Ubr3	protein_coding	-0.24	7.11	11.1	0.00165	0.283	2.78
X	8190000	8190000	8180	-	ENSMUSG00000031168	Ebp	protein_coding	0.368	3.19	11	0.00167	0.284	2.78
9	45000000	45100000	14200	+	ENSMUSG00000032092	Mpzl2	protein_coding	-0.855	0.68	10.9	0.00175	0.292	2.76
12	85100000	85200000	16000	-	ENSMUSG00000019235	Rps6kl1	protein_coding	0.227	4.34	10.9	0.0018	0.292	2.75
4	137000000	137000000	6060	-	ENSMUSG00000036905	C1qb	protein_coding	-0.28	6.18	10.9	0.0018	0.292	2.75
10	36500000	36800000	328000	+	ENSMUSG00000044499	Hs3st5	protein_coding	0.497	1.97	10.9	0.00181	0.292	2.74
3	160000000	160000000	26100	+	ENSMUSG00000028174	Rpe65	protein_coding	0.831	2.35	10.9	0.00182	0.292	2.74
7	142000000	143000000	17200	+	ENSMUSG00000061723	Tnnt3	protein_coding	-2.58	-2.78	10.8	0.00182	0.292	2.74
15	98200000	98200000	14100	-	ENSMUSG00000090129	Olfr287	protein_coding	-0.365	3.44	10.8	0.00183	0.292	2.74
3	101000000	101000000	14700	+	ENSMUSG00000033233	Trim45	protein_coding	0.325	2.66	10.8	0.00185	0.292	2.73
6	120000000	120000000	115000	-	ENSMUSG00000045962	Wnk1	protein_coding	-0.22	7.86	10.8	0.00185	0.292	2.73
11	3310000	3320000	11700	+	ENSMUSG00000084941	Gm11944	processed_transcript	-0.692	-0.226	10.7	0.0019	0.296	2.72
13	81000000	81100000	166000	+	ENSMUSG00000097098	9330111N05Rik	antisense_RNA	0.724	-0.2	10.7	0.00192	0.296	2.72
6	95900000	95900000	1190	-	ENSMUSG00000107856	Gm7838	processed_pseudogene	-1.85	-2.52	10.7	0.00192	0.296	2.72
9	124000000	124000000	44100	-	ENSMUSG00000036814	Slc6a20a	protein_coding	-0.61	3.23	10.7	0.00196	0.298	2.71
19	8620000	8630000	10300	+	ENSMUSG00000024650	Slc22a6	protein_coding	-0.666	2.12	10.6	0.00202	0.306	2.69
2	26900000	26900000	5420	-	ENSMUSG00000015776	Med22	protein_coding	0.259	4.44	10.6	0.00206	0.306	2.69
7	3690000	3700000	8160	+	ENSMUSG00000035585	Tsen34	protein_coding	0.226	5.33	10.5	0.00208	0.306	2.68
5	125000000	126000000	41600	+	ENSMUSG00000029482	Aacs	protein_coding	0.288	5.16	10.5	0.00213	0.306	2.67
9	21100000	21100000	16800	-	ENSMUSG00000019471	Cdc37	protein_coding	0.227	6.22	10.5	0.00214	0.306	2.67
2	18200000	18400000	197000	-	ENSMUSG00000026740	Dnajc1	protein_coding	-0.31	4.57	10.5	0.00214	0.306	2.67
10	5830000	5920000	96700	-	ENSMUSG00000019775	Rgs17	protein_coding	-0.244	5.93	10.5	0.00215	0.306	2.67
16	4940000	4940000	1910	+	ENSMUSG00000022516	Nudt16l1	protein_coding	0.232	4.68	10.5	0.00216	0.306	2.67
14	69700000	69700000	10300	-	ENSMUSG00000034194	R3hcc1	protein_coding	0.261	4.13	10.5	0.00216	0.306	2.66
14	65900000	66000000	34500	-	ENSMUSG00000034463	Scara3	protein_coding	-0.275	5.21	10.5	0.00216	0.306	2.66
9	44400000	44400000	6120	+	ENSMUSG00000032114	Slc37a4	protein_coding	0.292	3.97	10.4	0.00218	0.306	2.66
5	131000000	133000000	1110000	-	ENSMUSG00000029673	Auts2	protein_coding	-0.309	5.7	10.4	0.00222	0.306	2.65
3	17800000	17800000	19000	+	ENSMUSG00000100252	Mir124-2hg	lincRNA	-0.32	5.25	10.4	0.00224	0.306	2.65
8	71500000	71500000	3200	-	ENSMUSG00000046718	Bst2	protein_coding	-0.462	1.21	10.4	0.00225	0.306	2.65
9	75500000	75600000	62000	-	ENSMUSG00000058587	Tmod3	protein_coding	0.205	4.71	10.4	0.00227	0.306	2.64
3	92100000	92100000	2870	-	ENSMUSG00000043165	Lor	protein_coding	0.527	1.7	10.3	0.00229	0.306	2.64
8	105000000	105000000	4030	-	ENSMUSG00000014846	Tppp3	protein_coding	0.376	4	10.3	0.00236	0.306	2.63
13	49600000	49600000	16500	+	ENSMUSG00000021390	Ogn	protein_coding	-0.8	2.31	10.3	0.00236	0.306	2.63
16	35800000	35900000	38700	-	ENSMUSG00000034422	Parp14	protein_coding	-0.517	1.91	10.3	0.00237	0.306	2.62
13	100000000	100000000	86100	-	ENSMUSG00000049658	Bdp1	protein_coding	-0.216	4.75	10.3	0.00237	0.306	2.63
7	139000000	139000000	110000	-	ENSMUSG00000015981	Stk32c	protein_coding	0.275	6.7	10.2	0.00239	0.306	2.62
9	7850000	7870000	24500	-	ENSMUSG00000032000	Birc3	protein_coding	-0.88	0.87	10.2	0.00239	0.306	2.62
5	148000000	148000000	7280	-	ENSMUSG00000085565	Gm15721	lincRNA	-0.611	2.16	10.2	0.0024	0.306	2.62
6	30700000	30700000	40300	-	ENSMUSG00000029790	Cep41	protein_coding	-0.482	2.12	10.2	0.00241	0.306	2.62
13	34100000	34100000	3800	+	ENSMUSG00000113883	AC161117.3	lincRNA	-1.21	-2.09	10.2	0.00241	0.306	2.62
7	127000000	127000000	4390	-	ENSMUSG00000042502	Cd2bp2	protein_coding	0.186	5.78	10.2	0.00242	0.306	2.62
13	67400000	67400000	11900	-	ENSMUSG00000078994	Zfp429	protein_coding	1.03	0.133	10.2	0.00243	0.306	2.61
15	44700000	44800000	116000	-	ENSMUSG00000022340	Sybu	protein_coding	0.175	5.61	10.2	0.00246	0.306	2.61
1	164000000	164000000	134000	+	ENSMUSG00000026575	Nme7	protein_coding	0.35	3.77	10.1	0.00249	0.306	2.6
8	123000000	123000000	19400	+	ENSMUSG00000031962	Cdh15	protein_coding	0.713	0.217	10.1	0.00249	0.306	2.6
13	23600000	23600000	1250	+	ENSMUSG00000099583	Hist1h3d	protein_coding	-1.47	-1.63	10.1	0.00251	0.306	2.6
5	34000000	34000000	1580	+	ENSMUSG00000070858	Gm1673	protein_coding	0.425	3.25	10.1	0.00254	0.306	2.6
7	45100000	45200000	13900	-	ENSMUSG00000007833	Aldh16a1	protein_coding	-0.538	2.21	10.1	0.00257	0.306	2.59
2	79600000	79700000	37600	+	ENSMUSG00000027007	Ssfa2	protein_coding	-0.251	6.32	10.1	0.00258	0.306	2.59
11	50400000	50400000	41800	-	ENSMUSG00000020375	Rufy1	protein_coding	0.224	4.63	10.1	0.00259	0.306	2.59
13	59600000	59700000	41200	-	ENSMUSG00000021556	Golm1	protein_coding	-0.302	5.02	10	0.0026	0.306	2.58
17	79700000	79700000	8090	-	ENSMUSG00000024087	Cyp1b1	protein_coding	-0.594	1.19	10.1	0.0026	0.306	2.59
6	35300000	35300000	40200	-	ENSMUSG00000029843	Slc13a4	protein_coding	-0.727	2.86	10	0.00261	0.306	2.58
19	10200000	10200000	3810	+	ENSMUSG00000036372	Tmem258	protein_coding	0.321	3.18	10	0.00261	0.306	2.58
8	31100000	31100000	7580	+	ENSMUSG00000039661	Dusp26	protein_coding	0.212	5.78	9.99	0.00266	0.306	2.57
18	37400000	37400000	2850	+	ENSMUSG00000045657	Pcdhb10	protein_coding	0.511	1.59	9.99	0.00267	0.306	2.57
14	121000000	121000000	249000	+	ENSMUSG00000025555	Farp1	protein_coding	-0.288	6.31	9.97	0.0027	0.306	2.57
2	77000000	77200000	161000	-	ENSMUSG00000044033	Ccdc141	protein_coding	-0.535	4.31	9.97	0.0027	0.306	2.57
3	89100000	89100000	8370	-	ENSMUSG00000059743	Fdps	protein_coding	0.268	5.36	9.96	0.0027	0.306	2.57
10	59900000	60000000	2170	-	ENSMUSG00000020108	Ddit4	protein_coding	0.389	4.54	9.96	0.00271	0.306	2.57
16	93900000	94000000	89800	-	ENSMUSG00000047109	Cldn14	protein_coding	0.893	-0.24	9.94	0.00273	0.306	2.56
16	62900000	62900000	75000	+	ENSMUSG00000022912	Pros1	protein_coding	-0.345	4.25	9.91	0.00277	0.308	2.56
8	120000000	120000000	11800	-	ENSMUSG00000045246	Kcng4	protein_coding	-0.286	3.22	9.9	0.00278	0.308	2.56
17	88700000	88800000	50400	-	ENSMUSG00000024107	Lhcgr	protein_coding	1.09	-1.35	9.89	0.0028	0.309	2.55
11	118000000	118000000	8600	+	ENSMUSG00000085419	Gm11734	lincRNA	-0.959	-1.6	9.85	0.00284	0.312	2.55
7	132000000	132000000	122000	-	ENSMUSG00000030862	Cpxm2	protein_coding	-0.788	0.858	9.83	0.00287	0.313	2.54
2	34400000	34600000	218000	+	ENSMUSG00000038696	Mapkap1	protein_coding	0.209	5.13	9.76	0.00297	0.32	2.53
13	55700000	55800000	49500	+	ENSMUSG00000021496	Pcbd2	protein_coding	0.373	2.15	9.74	0.00299	0.32	2.52
19	46400000	46400000	18900	-	ENSMUSG00000025228	Actr1a	protein_coding	0.163	7.01	9.71	0.00303	0.32	2.52
2	151000000	151000000	8660	-	ENSMUSG00000033080	Vsx1	protein_coding	-1.3	-1.86	9.71	0.00304	0.32	2.52
10	79800000	79800000	3520	+	ENSMUSG00000020327	Fgf22	protein_coding	0.605	1.02	9.69	0.00306	0.32	2.51
6	39800000	39800000	9180	-	ENSMUSG00000029918	Mrps33	protein_coding	0.265	4.76	9.68	0.00307	0.32	2.51
8	26800000	26800000	195	+	ENSMUSG00000110297	Gm45647	processed_pseudogene	-1.18	-1.15	9.68	0.00307	0.32	2.51
2	119000000	119000000	3150	+	ENSMUSG00000027313	Chac1	protein_coding	0.378	1.3	9.66	0.00311	0.32	2.51
5	96800000	96800000	52600	+	ENSMUSG00000029484	Anxa3	protein_coding	-0.312	3.66	9.64	0.00313	0.32	2.51
7	43800000	43800000	7530	+	ENSMUSG00000050063	Klk6	protein_coding	1.05	-0.346	9.64	0.00313	0.32	2.5
10	125000000	125000000	1770	+	ENSMUSG00000109803	Gm45604	antisense_RNA	-1.08	-1.65	9.64	0.00313	0.32	2.51
11	77500000	77600000	78700	-	ENSMUSG00000017291	Taok1	protein_coding	-0.175	6.89	9.61	0.00318	0.32	2.5
19	7270000	7280000	7900	+	ENSMUSG00000024968	Rcor2	protein_coding	0.311	3.17	9.61	0.00318	0.32	2.5
5	108000000	108000000	43300	+	ENSMUSG00000029267	Mtf2	protein_coding	-0.374	5	9.61	0.00318	0.32	2.5
4	95000000	95100000	3190	-	ENSMUSG00000052684	Jun	protein_coding	0.25	5.07	9.6	0.00319	0.32	2.5
5	76300000	76300000	652	+	ENSMUSG00000098449	Gm7467	antisense_RNA	0.761	-0.465	9.56	0.00324	0.32	2.49
19	29300000	29300000	61300	+	ENSMUSG00000024789	Jak2	protein_coding	-0.195	5.1	9.55	0.00327	0.32	2.49
18	9710000	9880000	170000	+	ENSMUSG00000036103	Colec12	protein_coding	-0.469	2.73	9.54	0.00328	0.32	2.48
1	136000000	136000000	3020	+	ENSMUSG00000041801	Phlda3	protein_coding	0.257	3.7	9.52	0.0033	0.32	2.48
X	141000000	141000000	8300	-	ENSMUSG00000031429	Psmd10	protein_coding	0.258	3.17	9.5	0.00333	0.32	2.48
13	14100000	14200000	136000	+	ENSMUSG00000039219	Arid4b	protein_coding	-0.2	5.33	9.5	0.00333	0.32	2.48
10	92700000	92700000	37700	-	ENSMUSG00000019988	Nedd1	protein_coding	-0.444	1.78	9.5	0.00334	0.32	2.48
1	17000000	17100000	133000	-	ENSMUSG00000042686	Jph1	protein_coding	0.279	3.8	9.49	0.00335	0.32	2.47
1	140000000	140000000	99100	-	ENSMUSG00000026365	Cfh	protein_coding	-0.378	5.56	9.49	0.00336	0.32	2.47
6	6040000	6220000	176000	-	ENSMUSG00000015112	Slc25a13	protein_coding	0.544	0.49	9.48	0.00337	0.32	2.47
2	156000000	156000000	33000	-	ENSMUSG00000027620	Rbm39	protein_coding	-0.295	6.95	9.46	0.00339	0.32	2.47
5	148000000	148000000	16000	+	ENSMUSG00000029649	Pomp	protein_coding	0.291	5.69	9.47	0.00339	0.32	2.47
14	104000000	104000000	54700	+	ENSMUSG00000055717	Slain1	protein_coding	0.19	4.84	9.46	0.0034	0.32	2.47
4	134000000	134000000	3910	-	ENSMUSG00000003038	Hmgn2	protein_coding	0.244	5.68	9.45	0.00341	0.32	2.47
5	93300000	93300000	8980	+	ENSMUSG00000029385	Ccng2	protein_coding	0.183	5	9.45	0.00342	0.32	2.47
9	75500000	75500000	18100	+	ENSMUSG00000109032	Gm7972	transcribed_unprocessed_pseudogene	-1.07	-0.849	9.39	0.00351	0.322	2.45
X	108000000	108000000	21000	+	ENSMUSG00000031241	Tbx22	protein_coding	-1.19	-1.85	9.38	0.00352	0.322	2.45
1	120000000	120000000	5320	-	ENSMUSG00000036975	Tmem177	protein_coding	0.272	2.43	9.38	0.00353	0.322	2.45
8	70300000	70300000	9620	-	ENSMUSG00000057788	Ddx49	protein_coding	0.326	4.07	9.37	0.00353	0.322	2.45
16	23100000	23100000	6690	+	ENSMUSG00000022884	Eif4a2	protein_coding	0.16	8.56	9.36	0.00355	0.322	2.45
8	13500000	13500000	29100	-	ENSMUSG00000031451	Gas6	protein_coding	0.199	6.35	9.36	0.00356	0.322	2.45
6	35300000	35300000	13500	-	ENSMUSG00000047420	Fam180a	protein_coding	-0.724	0.678	9.36	0.00356	0.322	2.45
2	14200000	14300000	103000	+	ENSMUSG00000026712	Mrc1	protein_coding	-0.53	2.35	9.34	0.0036	0.322	2.44
2	54100000	54100000	1460	-	ENSMUSG00000075334	Rprm	protein_coding	0.359	5.02	9.34	0.0036	0.322	2.44
11	46500000	46500000	26300	+	ENSMUSG00000020399	Havcr2	protein_coding	-0.386	2.47	9.31	0.00364	0.325	2.44
14	63100000	63200000	34400	-	ENSMUSG00000021273	Fdft1	protein_coding	0.18	6.08	9.28	0.00368	0.326	2.43
19	8880000	8880000	918	-	ENSMUSG00000071654	Uqcc3	protein_coding	0.273	3.41	9.28	0.00368	0.326	2.43
10	77500000	77600000	35500	+	ENSMUSG00000000290	Itgb2	protein_coding	-0.36	3.16	9.25	0.00374	0.326	2.43
2	27100000	27100000	29600	+	ENSMUSG00000036040	Adamtsl2	protein_coding	0.517	2.64	9.25	0.00374	0.326	2.43
14	14300000	14300000	2840	-	ENSMUSG00000114268	AC154515.1	processed_pseudogene	-0.748	-0.124	9.25	0.00374	0.326	2.43
11	86500000	86500000	14400	+	ENSMUSG00000020521	Rnft1	protein_coding	-0.393	4.09	9.22	0.00379	0.326	2.42
16	18400000	18500000	52700	+	ENSMUSG00000075704	Txnrd2	protein_coding	0.29	3.62	9.22	0.0038	0.326	2.42
11	58300000	58300000	17000	+	ENSMUSG00000013646	Sh3bp5l	protein_coding	0.196	5.28	9.19	0.00384	0.326	2.42
7	16200000	16200000	9570	-	ENSMUSG00000074361	C5ar2	protein_coding	-0.542	0.311	9.19	0.00384	0.326	2.42
7	112000000	112000000	63600	+	ENSMUSG00000111187	AC132392.1	protein_coding	-0.845	0.394	9.19	0.00384	0.326	2.42
10	81400000	81400000	12300	-	ENSMUSG00000020235	Fzr1	protein_coding	0.18	5.15	9.19	0.00385	0.326	2.41
12	55200000	55200000	34500	+	ENSMUSG00000112449	Srp54a	protein_coding	0.349	5.31	9.18	0.00386	0.326	2.41
2	158000000	158000000	30000	-	ENSMUSG00000037820	Tgm2	protein_coding	-0.392	3.29	9.17	0.00387	0.326	2.41
4	59500000	59500000	77500	-	ENSMUSG00000028382	Ptbp3	protein_coding	-0.248	4.34	9.16	0.00389	0.327	2.41
8	105000000	105000000	18800	-	ENSMUSG00000014778	Fhod1	protein_coding	-0.43	1.45	9.14	0.00393	0.327	2.41
10	127000000	127000000	5170	-	ENSMUSG00000040502	2009-03-01	protein_coding	0.266	4.24	9.14	0.00393	0.327	2.41
14	45600000	45700000	65000	-	ENSMUSG00000037697	Ddhd1	protein_coding	-0.235	6.17	9.13	0.00395	0.327	2.4
12	116000000	116000000	110000	+	ENSMUSG00000021171	Esyt2	protein_coding	-0.208	5.13	9.12	0.00398	0.328	2.4
2	93600000	93700000	39000	+	ENSMUSG00000040310	Alx4	protein_coding	-0.847	0.491	9.11	0.004	0.328	2.4
2	155000000	155000000	10500	-	ENSMUSG00000027490	E2f1	protein_coding	0.288	3.69	9.09	0.00402	0.329	2.4
2	71700000	71900000	113000	+	ENSMUSG00000027111	Itga6	protein_coding	-0.322	4.94	9.04	0.00413	0.333	2.38
4	43600000	43600000	11900	-	ENSMUSG00000028467	Gba2	protein_coding	0.18	5.63	9.02	0.00415	0.333	2.38
9	33500000	33500000	9830	-	ENSMUSG00000111878	AC166060.1	lincRNA	-1.28	-1.11	9.02	0.00415	0.333	2.38
10	93600000	93600000	6680	-	ENSMUSG00000020018	Snrpf	protein_coding	0.315	2.95	9.01	0.00418	0.333	2.38
7	144000000	144000000	68200	-	ENSMUSG00000037606	Osbpl5	protein_coding	0.194	4.25	9.01	0.00418	0.333	2.38
11	73200000	73200000	12300	+	ENSMUSG00000005950	P2rx5	protein_coding	0.824	-1.32	8.99	0.00421	0.333	2.38
15	63900000	64100000	131000	-	ENSMUSG00000022378	Fam49b	protein_coding	0.359	6.36	8.99	0.00421	0.333	2.38
10	81300000	81300000	5140	+	ENSMUSG00000034889	Cactin	protein_coding	0.182	4.41	8.99	0.00422	0.333	2.37
11	95800000	95800000	8520	+	ENSMUSG00000038811	Gngt2	protein_coding	-0.651	0.864	8.98	0.00423	0.333	2.37
14	122000000	122000000	4420	+	ENSMUSG00000061524	Zic2	protein_coding	-0.364	3.28	8.92	0.00435	0.338	2.36
19	41300000	41400000	111000	-	ENSMUSG00000025017	Pik3ap1	protein_coding	-0.455	1.92	8.92	0.00436	0.338	2.36
11	117000000	117000000	8720	-	ENSMUSG00000020810	Cygb	protein_coding	0.232	4.9	8.91	0.00437	0.338	2.36
9	59300000	59400000	31500	-	ENSMUSG00000025235	Bbs4	protein_coding	0.171	4.73	8.9	0.00439	0.338	2.36
9	108000000	108000000	14000	+	ENSMUSG00000032936	Camkv	protein_coding	0.199	8.28	8.88	0.00443	0.338	2.35
19	34700000	34700000	78900	-	ENSMUSG00000009378	Slc16a12	protein_coding	-0.549	0.989	8.88	0.00444	0.338	2.35
14	50900000	50900000	2170	+	ENSMUSG00000035960	Apex1	protein_coding	0.248	4.17	8.88	0.00445	0.338	2.35
2	130000000	130000000	5240	-	ENSMUSG00000027406	Idh3b	protein_coding	0.139	7.01	8.87	0.00446	0.338	2.35
4	129000000	129000000	28300	-	ENSMUSG00000057236	Rbbp4	protein_coding	0.24	6.33	8.86	0.00447	0.338	2.35
11	62300000	62500000	142000	-	ENSMUSG00000018501	Ncor1	protein_coding	-0.177	7.38	8.86	0.00448	0.338	2.35
12	101000000	101000000	15500	-	ENSMUSG00000113817	AC131759.1	transcribed_unprocessed_pseudogene	-1.56	-1.49	8.85	0.00449	0.338	2.35
3	152000000	152000000	41100	-	ENSMUSG00000028036	Ptgfr	protein_coding	-1.07	0.0257	8.84	0.00451	0.338	2.35
8	85800000	86100000	220000	+	ENSMUSG00000036879	Phkb	protein_coding	-0.218	5.4	8.85	0.00451	0.338	2.35
1	156000000	156000000	133000	+	ENSMUSG00000033701	Acbd6	protein_coding	0.244	4.84	8.81	0.00459	0.342	2.34
11	103000000	103000000	13600	-	ENSMUSG00000020932	Gfap	protein_coding	-0.916	8.19	8.79	0.00462	0.342	2.34
4	32000000	32000000	59400	+	ENSMUSG00000028284	Map3k7	protein_coding	-0.207	5.55	8.79	0.00462	0.342	2.34
4	142000000	142000000	5260	-	ENSMUSG00000043085	Tmem82	protein_coding	-0.962	-0.852	8.78	0.00464	0.342	2.33
14	49000000	49100000	54500	-	ENSMUSG00000061244	Exoc5	protein_coding	-0.179	5.55	8.78	0.00466	0.342	2.33
16	22400000	22400000	58400	-	ENSMUSG00000013089	Etv5	protein_coding	-0.296	6.24	8.76	0.0047	0.344	2.33
16	16400000	16600000	184000	-	ENSMUSG00000022788	Fgd4	protein_coding	-0.194	4.97	8.74	0.00473	0.345	2.32
7	45900000	45900000	3380	-	ENSMUSG00000040212	Emp3	protein_coding	-0.64	-0.141	8.72	0.00478	0.346	2.32
7	127000000	127000000	16800	+	ENSMUSG00000030685	Kctd13	protein_coding	0.232	6.21	8.72	0.00479	0.346	2.32
16	17100000	17200000	16100	+	ENSMUSG00000041774	Ydjc	protein_coding	0.34	3.37	8.7	0.00482	0.347	2.32
12	76800000	76800000	17600	+	ENSMUSG00000090258	Churc1	protein_coding	0.329	3.66	8.69	0.00484	0.347	2.32
13	23600000	23600000	1930	-	ENSMUSG00000051627	Hist1h1e	protein_coding	-0.903	0.826	8.69	0.00485	0.347	2.31
5	43700000	43800000	77000	-	ENSMUSG00000039753	Fbxl5	protein_coding	-0.148	6.03	8.68	0.00486	0.347	2.31
3	143000000	143000000	19800	+	ENSMUSG00000040253	Gbp7	protein_coding	-0.349	2.67	8.67	0.00489	0.348	2.31
15	75900000	75900000	3520	-	ENSMUSG00000022574	Naprt	protein_coding	-0.346	2.29	8.65	0.00494	0.35	2.31
17	56100000	56100000	2270	-	ENSMUSG00000037095	Lrg1	protein_coding	-0.768	0.203	8.6	0.00506	0.356	2.3
4	123000000	123000000	14300	-	ENSMUSG00000028655	Mfsd2a	protein_coding	-0.34	4.43	8.6	0.00507	0.356	2.3
10	3970000	4170000	194000	+	ENSMUSG00000040675	Mthfd1l	protein_coding	0.365	3.34	8.59	0.00509	0.356	2.29
X	53600000	53600000	1200	-	ENSMUSG00000067925	Cxx1a	protein_coding	0.226	6.19	8.58	0.00511	0.357	2.29
1	150000000	150000000	8200	+	ENSMUSG00000032487	Ptgs2	protein_coding	-0.629	3.24	8.52	0.00526	0.364	2.28
14	32900000	32900000	82700	+	ENSMUSG00000050666	Vstm4	protein_coding	-0.449	1.47	8.5	0.00531	0.364	2.28
2	119000000	119000000	8500	-	ENSMUSG00000045838	A430105I19Rik	protein_coding	-0.268	2.4	8.49	0.00532	0.364	2.27
1	128000000	128000000	134000	+	ENSMUSG00000056211	R3hdm1	protein_coding	-0.254	7.86	8.49	0.00532	0.364	2.27
11	59000000	59000000	2150	+	ENSMUSG00000078851	Hist3h2a	protein_coding	0.255	4.23	8.49	0.00532	0.364	2.27
11	94200000	94200000	10000	-	ENSMUSG00000044177	Wfikkn2	protein_coding	-0.719	0.577	8.49	0.00533	0.364	2.27
17	33800000	33800000	5540	-	ENSMUSG00000067288	Rps28	protein_coding	0.341	5.25	8.47	0.00537	0.365	2.27
9	124000000	124000000	11800	-	ENSMUSG00000110834	CAAA01180111.2	lincRNA	-0.671	-0.654	8.47	0.00538	0.365	2.27
17	56700000	56700000	6490	+	ENSMUSG00000002379	Ndufa11	protein_coding	0.291	4.82	8.45	0.00543	0.366	2.27
11	116000000	116000000	4260	-	ENSMUSG00000020766	Galk1	protein_coding	0.276	2.86	8.45	0.00543	0.366	2.27
3	36600000	36600000	7290	-	ENSMUSG00000027715	Ccna2	protein_coding	-0.648	0.538	8.41	0.00553	0.368	2.26
1	40500000	40600000	36300	+	ENSMUSG00000026068	Il18rap	protein_coding	-0.638	-0.165	8.4	0.00556	0.368	2.25
17	34600000	34600000	6140	+	ENSMUSG00000034673	Pbx2	protein_coding	0.213	5.04	8.39	0.00557	0.368	2.25
19	36600000	36600000	66500	+	ENSMUSG00000041180	Hectd2	protein_coding	-0.308	3.93	8.39	0.00558	0.368	2.25
6	123000000	123000000	9020	-	ENSMUSG00000040552	C3ar1	protein_coding	-0.505	1.12	8.38	0.00559	0.368	2.25
16	31700000	31900000	210000	+	ENSMUSG00000022770	Dlg1	protein_coding	-0.156	7.14	8.38	0.0056	0.368	2.25
18	44400000	44800000	387000	-	ENSMUSG00000071856	Mcc	protein_coding	-0.292	4.53	8.38	0.00562	0.368	2.25
1	180000000	180000000	94300	+	ENSMUSG00000038855	Itpkb	protein_coding	-0.287	5.05	8.37	0.00564	0.368	2.25
11	101000000	101000000	6520	-	ENSMUSG00000097487	Ptges3l	protein_coding	-0.624	0.758	8.37	0.00564	0.368	2.25
11	121000000	121000000	2500	+	ENSMUSG00000018012	Rac3	protein_coding	0.324	3.6	8.35	0.0057	0.37	2.24
9	123000000	123000000	6840	+	ENSMUSG00000111068	AC124778.1	lincRNA	-0.934	-1.2	8.35	0.0057	0.37	2.24
4	33200000	33300000	44700	-	ENSMUSG00000040128	Pnrc1	protein_coding	0.247	4.29	8.33	0.00574	0.371	2.24
14	19800000	19800000	12500	-	ENSMUSG00000021807	2700060E02Rik	protein_coding	0.212	4.74	8.31	0.0058	0.374	2.24
7	88300000	88300000	32800	+	ENSMUSG00000030560	Ctsc	protein_coding	-0.337	2.84	8.3	0.00582	0.374	2.23
7	105000000	105000000	7650	+	ENSMUSG00000073924	Olfr656	protein_coding	-1.17	-2.19	8.29	0.00584	0.374	2.23
8	84000000	84000000	23500	+	ENSMUSG00000005469	Prkaca	protein_coding	0.176	6.76	8.29	0.00586	0.374	2.23
9	108000000	108000000	13500	+	ENSMUSG00000032584	Mst1r	protein_coding	-1.02	-0.218	8.24	0.00599	0.376	2.22
6	142000000	142000000	12300	+	ENSMUSG00000092500	Gm20400	antisense_RNA	-0.935	-1.19	8.22	0.00603	0.376	2.22
2	39000000	39100000	49400	-	ENSMUSG00000026754	Golga1	protein_coding	-0.273	4.53	8.22	0.00605	0.376	2.22
7	3590000	3600000	12500	-	ENSMUSG00000108644	Gm44920	lincRNA	-1.67	-2.2	8.22	0.00605	0.376	2.22
11	70100000	70100000	3810	+	ENSMUSG00000020884	Asgr1	protein_coding	-0.815	-0.526	8.21	0.00606	0.376	2.22
5	64800000	64800000	29500	+	ENSMUSG00000029178	Klf3	protein_coding	-0.24	4.53	8.22	0.00606	0.376	2.22
13	17700000	17800000	94800	-	ENSMUSG00000041297	Cdk13	protein_coding	-0.235	5.22	8.21	0.00606	0.376	2.22
15	84200000	84200000	22100	+	ENSMUSG00000022437	Samm50	protein_coding	0.146	5.6	8.21	0.00607	0.376	2.22
2	104000000	104000000	152000	+	ENSMUSG00000032724	Abtb2	protein_coding	-0.272	3.91	8.19	0.00612	0.376	2.21
16	30300000	30400000	76400	-	ENSMUSG00000022533	Atp13a3	protein_coding	-0.167	5.94	8.18	0.00616	0.376	2.21
9	111000000	111000000	5150	+	ENSMUSG00000058398	Prss43	protein_coding	1.02	-1.4	8.17	0.00619	0.376	2.21
1	166000000	166000000	138000	-	ENSMUSG00000026565	Pou2f1	protein_coding	-0.521	4.29	8.16	0.00621	0.376	2.21
7	24600000	24600000	21400	+	ENSMUSG00000064254	Ethe1	protein_coding	0.294	2.65	8.15	0.00623	0.376	2.21
4	134000000	134000000	5520	+	ENSMUSG00000028832	Stmn1	protein_coding	0.286	8.37	8.15	0.00625	0.376	2.2
11	121000000	121000000	6840	-	ENSMUSG00000061111	Mcrip1	protein_coding	0.21	5.41	8.15	0.00625	0.376	2.2
17	25700000	25700000	2240	+	ENSMUSG00000025739	Gng13	protein_coding	0.421	3.67	8.15	0.00626	0.376	2.2
1	120000000	120000000	81900	-	ENSMUSG00000026389	Steap3	protein_coding	-0.312	3.01	8.14	0.00627	0.376	2.2
6	85700000	85700000	6480	-	ENSMUSG00000089694	Nat8f7	protein_coding	-0.869	-0.679	8.14	0.00628	0.376	2.2
3	61400000	61400000	3700	-	ENSMUSG00000053706	B430305J03Rik	protein_coding	-0.398	0.68	8.13	0.0063	0.376	2.2
10	50400000	50400000	675	-	ENSMUSG00000110720	AC153954.1	processed_pseudogene	-0.313	3.75	8.12	0.00634	0.376	2.2
15	97900000	97900000	56200	-	ENSMUSG00000022479	Vdr	protein_coding	-1.04	-1.73	8.11	0.00636	0.376	2.2
2	84800000	84800000	3220	+	ENSMUSG00000027076	Timm10	protein_coding	0.311	3.09	8.11	0.00637	0.376	2.2
11	11700000	11800000	87900	+	ENSMUSG00000018654	Ikzf1	protein_coding	-0.426	2.78	8.11	0.00638	0.376	2.2
7	116000000	116000000	750	+	ENSMUSG00000108461	AV356131	bidirectional_promoter_lncRNA	0.462	0.59	8.1	0.0064	0.376	2.19
6	135000000	135000000	20600	+	ENSMUSG00000030208	Emp1	protein_coding	-0.731	0.377	8.1	0.00641	0.376	2.19
9	82900000	83000000	109000	-	ENSMUSG00000032253	Phip	protein_coding	-0.202	5.47	8.1	0.00641	0.376	2.19
5	76200000	76300000	94900	-	ENSMUSG00000029238	Clock	protein_coding	-0.203	6.03	8.06	0.0065	0.376	2.19
9	20800000	20800000	45000	-	ENSMUSG00000004098	Col5a3	protein_coding	-0.832	0.758	8.06	0.00651	0.376	2.19
16	32900000	32900000	31500	+	ENSMUSG00000022800	Fyttd1	protein_coding	-0.208	5.62	8.06	0.00652	0.376	2.19
7	16300000	16300000	1600	-	ENSMUSG00000091811	Inafm1	protein_coding	0.216	4.44	8.06	0.00653	0.376	2.19
5	48400000	49500000	1140000	-	ENSMUSG00000029088	Kcnip4	protein_coding	0.248	4.89	8.04	0.00657	0.376	2.18
X	141000000	141000000	309000	-	ENSMUSG00000031273	Col4a6	protein_coding	-0.663	0.316	8.05	0.00657	0.376	2.18
2	145000000	145000000	1310	+	ENSMUSG00000074754	Smim26	protein_coding	0.332	2.18	8.04	0.00657	0.376	2.18
11	110000000	110000000	67400	-	ENSMUSG00000041797	Abca9	protein_coding	-0.402	4.07	8.04	0.00659	0.376	2.18
15	98200000	98200000	2330	+	ENSMUSG00000029875	Ccdc184	protein_coding	0.278	3.82	8.03	0.00662	0.376	2.18
5	114000000	114000000	14100	-	ENSMUSG00000048163	Selplg	protein_coding	-0.257	5.2	8.02	0.00664	0.376	2.18
9	108000000	108000000	3190	-	ENSMUSG00000037190	Cyb561d2	protein_coding	0.279	2.78	8.02	0.00665	0.376	2.18
17	3080000	3080000	7610	-	ENSMUSG00000023795	Pisd-ps2	transcribed_unprocessed_pseudogene	-0.523	1.84	8.01	0.00668	0.376	2.18
8	31100000	31100000	19700	+	ENSMUSG00000039328	Rnf122	protein_coding	0.456	2.04	8.01	0.00668	0.376	2.18
2	155000000	155000000	18000	-	ENSMUSG00000000876	Pxmp4	protein_coding	0.252	3.86	8.01	0.00669	0.376	2.17
2	10400000	10600000	225000	+	ENSMUSG00000061186	Sfmbt2	protein_coding	-0.492	1.19	8.01	0.00669	0.376	2.17
5	139000000	139000000	5520	+	ENSMUSG00000075585	6330403L08Rik	antisense_RNA	-0.219	4.72	8	0.00672	0.376	2.17
15	26000000	26000000	14100	+	ENSMUSG00000052253	Zfp622	protein_coding	0.209	4.73	7.97	0.0068	0.376	2.17
16	17300000	17300000	6930	+	ENSMUSG00000055692	Tmem191c	protein_coding	0.242	5.95	7.96	0.00684	0.376	2.16
13	55500000	55500000	6070	-	ENSMUSG00000035711	Dok3	protein_coding	-0.543	1.9	7.95	0.00685	0.376	2.16
6	125000000	125000000	4620	+	ENSMUSG00000004264	Phb2	protein_coding	0.15	5.41	7.95	0.00688	0.376	2.16
5	144000000	144000000	202000	+	ENSMUSG00000047843	Bri3	protein_coding	0.224	4.72	7.94	0.0069	0.376	2.16
10	79700000	79700000	6240	+	ENSMUSG00000054206	Gzmm	protein_coding	-0.473	-0.214	7.94	0.00691	0.376	2.16
13	16000000	16000000	19800	+	ENSMUSG00000041324	Inhba	protein_coding	-0.507	3.41	7.93	0.00693	0.376	2.16
10	128000000	128000000	7120	+	ENSMUSG00000025393	Atp5b	protein_coding	0.208	9.43	7.93	0.00694	0.376	2.16
8	128000000	129000000	145000	+	ENSMUSG00000025810	Nrp1	protein_coding	-0.276	3.98	7.9	0.00704	0.376	2.15
19	18700000	18700000	34000	+	ENSMUSG00000024726	Carnmt1	protein_coding	-0.223	3.24	7.9	0.00705	0.376	2.15
6	118000000	118000000	4780	+	ENSMUSG00000059689	Zfp637	protein_coding	0.233	3.91	7.89	0.00705	0.376	2.15
11	69700000	69700000	2940	-	ENSMUSG00000089669	Tnfsf13	protein_coding	-0.631	0.951	7.89	0.00705	0.376	2.15
3	69000000	69000000	29900	+	ENSMUSG00000034349	Smc4	protein_coding	-0.361	2.64	7.89	0.00706	0.376	2.15
13	55000000	55000000	15400	-	ENSMUSG00000025877	Hk3	protein_coding	-0.484	1.21	7.89	0.00707	0.376	2.15
6	127000000	127000000	36000	+	ENSMUSG00000030347	D6Wsu163e	protein_coding	0.222	4.21	7.88	0.00709	0.376	2.15
10	127000000	127000000	20300	+	ENSMUSG00000025432	Avil	protein_coding	-1.48	-2.09	7.88	0.00711	0.376	2.15
19	6360000	6380000	14300	+	ENSMUSG00000024949	Sf1	protein_coding	-0.245	6.57	7.85	0.00722	0.376	2.14
12	4600000	4660000	60500	-	ENSMUSG00000111971	AC158232.1	antisense_RNA	-1.26	-2.23	7.84	0.00723	0.376	2.14
9	56100000	56100000	38900	+	ENSMUSG00000032322	Pstpip1	protein_coding	-0.542	0.594	7.84	0.00724	0.376	2.14
6	122000000	122000000	43900	+	ENSMUSG00000030111	A2m	protein_coding	-0.756	1.15	7.84	0.00725	0.376	2.14
3	108000000	108000000	4750	-	ENSMUSG00000040562	Gstm2	protein_coding	-0.58	0.104	7.84	0.00725	0.376	2.14
4	139000000	139000000	10700	-	ENSMUSG00000041120	Nbl1	protein_coding	-0.207	5.18	7.84	0.00725	0.376	2.14
10	70900000	71200000	237000	-	ENSMUSG00000014329	Bicc1	protein_coding	-0.321	2.37	7.83	0.00726	0.376	2.14
9	21300000	21300000	12500	+	ENSMUSG00000002820	Atg4d	protein_coding	0.249	4.18	7.82	0.00729	0.376	2.14
10	61100000	61100000	49100	-	ENSMUSG00000020097	Sgpl1	protein_coding	-0.263	5.18	7.83	0.00729	0.376	2.14
5	139000000	139000000	17700	+	ENSMUSG00000025858	Get4	protein_coding	0.185	4.98	7.83	0.00729	0.376	2.14
7	111000000	111000000	12600	-	ENSMUSG00000030787	Lyve1	protein_coding	-0.902	-0.21	7.82	0.00729	0.376	2.14
17	27600000	27600000	2180	-	ENSMUSG00000062753	AI413582	protein_coding	0.23	4.37	7.82	0.00729	0.376	2.14
7	141000000	141000000	4460	+	ENSMUSG00000025496	Drd4	protein_coding	-0.866	-1.51	7.82	0.00731	0.376	2.14
7	83900000	83900000	4430	-	ENSMUSG00000070462	Tlnrd1	protein_coding	0.231	4.7	7.81	0.00734	0.376	2.13
1	134000000	134000000	36100	-	ENSMUSG00000026458	Ppfia4	protein_coding	0.204	6.16	7.81	0.00735	0.376	2.13
18	59100000	59100000	14700	+	ENSMUSG00000050875	A730017C20Rik	protein_coding	0.206	4.44	7.8	0.00738	0.376	2.13
6	22000000	22300000	270000	+	ENSMUSG00000062980	Cped1	protein_coding	-0.66	1.66	7.8	0.00739	0.376	2.13
6	31500000	31600000	44500	-	ENSMUSG00000025608	Podxl	protein_coding	-0.412	4.38	7.79	0.00741	0.376	2.13
15	99000000	99000000	8220	+	ENSMUSG00000043091	Tuba1c	protein_coding	-0.675	0.0793	7.79	0.00741	0.376	2.13
Y	3380000	3380000	913	-	ENSMUSG00000100285	Gm21147	processed_pseudogene	-2.39	-2.36	7.79	0.00741	0.376	2.13
4	156000000	156000000	4720	-	ENSMUSG00000029073	Cptp	protein_coding	0.243	3.5	7.79	0.00742	0.376	2.13
1	174000000	174000000	19700	-	ENSMUSG00000073489	Ifi204	protein_coding	-0.939	-1.33	7.78	0.00744	0.376	2.13
2	73300000	73300000	25200	+	ENSMUSG00000008226	Scrn3	protein_coding	-0.198	4.13	7.78	0.00747	0.377	2.13
19	4760000	4770000	10500	+	ENSMUSG00000033760	Rbm4b	protein_coding	0.221	3.63	7.77	0.0075	0.378	2.13
3	27400000	27700000	295000	-	ENSMUSG00000039286	Fndc3b	protein_coding	-0.298	3.84	7.76	0.00752	0.378	2.12
15	100000000	100000000	9530	+	ENSMUSG00000054619	Mettl7a1	protein_coding	0.221	4.32	7.75	0.00756	0.379	2.12
6	48800000	48800000	7680	-	ENSMUSG00000029810	Tmem176b	protein_coding	-0.258	5.08	7.73	0.00764	0.381	2.12
2	127000000	127000000	42800	-	ENSMUSG00000027366	Sppl2a	protein_coding	-0.181	5.57	7.72	0.00767	0.382	2.12
10	13000000	13000000	3840	+	ENSMUSG00000078348	Sf3b5	protein_coding	0.348	3.83	7.7	0.00775	0.385	2.11
5	140000000	140000000	49000	-	ENSMUSG00000029560	Snx8	protein_coding	0.238	3.44	7.69	0.00779	0.385	2.11
12	32400000	32400000	4240	+	ENSMUSG00000090946	Ccdc71l	protein_coding	0.225	3.7	7.68	0.00781	0.385	2.11
5	116000000	116000000	14400	-	ENSMUSG00000041548	Hspb8	protein_coding	-0.293	4.03	7.68	0.00783	0.385	2.11
18	60800000	60800000	8800	+	ENSMUSG00000024610	Cd74	protein_coding	-0.591	1.26	7.67	0.00784	0.385	2.11
6	119000000	119000000	2960	+	ENSMUSG00000030019	Fbxl14	protein_coding	0.18	4.51	7.67	0.00784	0.385	2.11
13	38200000	38200000	47300	+	ENSMUSG00000054889	Dsp	protein_coding	1.55	-1.83	7.66	0.00791	0.386	2.1
8	72600000	72700000	71200	+	ENSMUSG00000048148	Nwd1	protein_coding	-0.337	7.28	7.65	0.00794	0.386	2.1
8	20600000	20600000	15200	+	ENSMUSG00000095403	Gm21092	unprocessed_pseudogene	-0.474	0.423	7.65	0.00794	0.386	2.1
15	82400000	82400000	4150	-	ENSMUSG00000022450	Ndufa6	protein_coding	0.267	4.89	7.64	0.00795	0.386	2.1
2	106000000	106000000	36800	-	ENSMUSG00000027166	Dnajc24	protein_coding	0.307	2.33	7.63	0.00801	0.388	2.1
18	20700000	20700000	9080	+	ENSMUSG00000061808	Ttr	protein_coding	3.77	2.41	7.61	0.00808	0.388	2.09
8	121000000	121000000	20300	+	ENSMUSG00000041515	Irf8	protein_coding	-0.375	2.65	7.6	0.00813	0.388	2.09
6	116000000	116000000	1810	+	ENSMUSG00000107994	D830050J10Rik	bidirectional_promoter_lncRNA	0.587	-0.0146	7.6	0.00813	0.388	2.09
2	73300000	73300000	12800	+	ENSMUSG00000068859	Sp9	protein_coding	0.442	2.54	7.59	0.00816	0.388	2.09
3	34100000	34100000	25300	-	ENSMUSG00000027679	Dnajc19	protein_coding	0.319	3.85	7.58	0.0082	0.388	2.09
7	118000000	118000000	11800	-	ENSMUSG00000008683	Rps15a	protein_coding	0.331	6.58	7.58	0.00822	0.388	2.09
1	119000000	119000000	57200	+	ENSMUSG00000026380	Tfcp2l1	protein_coding	-0.417	3.73	7.57	0.00822	0.388	2.08
8	84800000	84800000	7420	-	ENSMUSG00000053226	Dand5	protein_coding	0.211	2.65	7.57	0.00822	0.388	2.09
7	16100000	16100000	19500	+	ENSMUSG00000006024	Napa	protein_coding	0.153	7.02	7.57	0.00823	0.388	2.08
X	8080000	8090000	9050	-	ENSMUSG00000031165	Was	protein_coding	-0.537	1.14	7.57	0.00823	0.388	2.08
6	41500000	41500000	1620	+	ENSMUSG00000076498	Trbc2	TR_C_gene	0.395	2.45	7.57	0.00825	0.388	2.08
3	88000000	88000000	12700	-	ENSMUSG00000004892	Bcan	protein_coding	-0.218	8.46	7.56	0.00826	0.388	2.08
3	62300000	62500000	124000	+	ENSMUSG00000036885	Arhgef26	protein_coding	-0.317	5.64	7.56	0.00828	0.388	2.08
15	7130000	7200000	67900	+	ENSMUSG00000054263	Lifr	protein_coding	-0.199	5.42	7.56	0.00829	0.388	2.08
14	31200000	31200000	3420	+	ENSMUSG00000091898	Tnnc1	protein_coding	0.468	2.66	7.55	0.00832	0.388	2.08
3	53900000	53900000	10500	-	ENSMUSG00000027746	Ufm1	protein_coding	0.279	5.8	7.54	0.00834	0.388	2.08
15	81700000	81700000	24400	+	ENSMUSG00000022394	L3mbtl2	protein_coding	0.183	4.68	7.54	0.00835	0.388	2.08
19	59300000	59300000	35100	+	ENSMUSG00000025094	Slc18a2	protein_coding	1.6	-2.16	7.54	0.00837	0.388	2.08
5	137000000	137000000	4750	-	ENSMUSG00000023348	Trip6	protein_coding	-0.467	1.76	7.52	0.00843	0.389	2.07
2	131000000	131000000	13800	-	ENSMUSG00000027327	1700037H04Rik	protein_coding	0.206	4.6	7.51	0.00846	0.389	2.07
8	124000000	124000000	10700	-	ENSMUSG00000031970	Dbndd1	protein_coding	0.229	2.95	7.51	0.00846	0.389	2.07
4	149000000	149000000	378	+	ENSMUSG00000070572	Trmt112-ps2	processed_pseudogene	0.405	1.33	7.51	0.00849	0.389	2.07
9	22200000	22200000	615	-	ENSMUSG00000061167	Rpl15-ps3	processed_pseudogene	0.479	4.05	7.5	0.00851	0.389	2.07
9	101000000	101000000	362000	+	ENSMUSG00000037286	Stag1	protein_coding	-0.217	4.83	7.5	0.00853	0.389	2.07
8	70900000	70900000	9870	-	ENSMUSG00000000792	Slc5a5	protein_coding	0.287	3.45	7.49	0.00857	0.389	2.07
11	111000000	111000000	59900	+	ENSMUSG00000051497	Kcnj16	protein_coding	-0.343	6.23	7.49	0.00857	0.389	2.07
1	106000000	106000000	67300	+	ENSMUSG00000026321	Tnfrsf11a	protein_coding	-0.357	2.35	7.47	0.00864	0.389	2.06
16	35900000	36000000	34100	+	ENSMUSG00000022906	Parp9	protein_coding	-0.519	1.82	7.47	0.00865	0.389	2.06
19	11800000	11800000	4530	+	ENSMUSG00000024683	Mrpl16	protein_coding	0.188	3.67	7.47	0.00865	0.389	2.06
17	46700000	46700000	22000	-	ENSMUSG00000059409	Ppp2r5d	protein_coding	0.15	5.74	7.46	0.00868	0.389	2.06
11	5800000	5800000	2090	-	ENSMUSG00000020475	Pgam2	protein_coding	0.536	0.843	7.46	0.0087	0.389	2.06
6	57600000	57700000	83600	+	ENSMUSG00000029798	Herc6	protein_coding	-0.314	3.6	7.46	0.0087	0.389	2.06
13	48500000	48500000	1290	+	ENSMUSG00000053181	A830005F24Rik	protein_coding	0.747	-1.39	7.45	0.00872	0.389	2.06
2	94200000	94300000	104000	-	ENSMUSG00000075020	Mir670hg	lincRNA	-0.64	1.29	7.45	0.00872	0.389	2.06
7	25700000	25700000	18100	+	ENSMUSG00000002603	Tgfb1	protein_coding	-0.338	2.96	7.44	0.00876	0.389	2.06
8	105000000	105000000	5800	+	ENSMUSG00000014776	Nol3	protein_coding	0.259	3.91	7.44	0.00876	0.389	2.06
11	6660000	6680000	19000	+	ENSMUSG00000041046	Ramp3	protein_coding	0.386	3	7.44	0.00879	0.389	2.06
1	60200000	60300000	158000	+	ENSMUSG00000073664	Nbeal1	protein_coding	-0.283	4.51	7.43	0.00882	0.389	2.05
4	95600000	95900000	369000	+	ENSMUSG00000028573	Fggy	protein_coding	0.266	2.89	7.43	0.00883	0.389	2.05
15	6300000	6440000	141000	+	ENSMUSG00000022150	Dab2	protein_coding	-0.427	3.04	7.42	0.00886	0.389	2.05
14	122000000	122000000	8880	-	ENSMUSG00000041703	Zic5	protein_coding	-0.405	2	7.42	0.00887	0.389	2.05
19	5710000	5730000	18900	-	ENSMUSG00000024937	Ehbp1l1	protein_coding	0.215	4.22	7.41	0.00889	0.389	2.05
17	29900000	29900000	6980	+	ENSMUSG00000086534	Gm16758	processed_transcript	-0.565	-0.573	7.41	0.00889	0.389	2.05
16	45700000	45700000	37300	-	ENSMUSG00000033177	Tmprss7	protein_coding	0.478	1.29	7.41	0.0089	0.389	2.05
10	60000000	60100000	97200	+	ENSMUSG00000044475	Ascc1	protein_coding	0.244	2.96	7.41	0.00891	0.389	2.05
2	174000000	174000000	3030	-	ENSMUSG00000016252	Atp5e	protein_coding	0.319	5.4	7.39	0.00897	0.389	2.05
2	122000000	122000000	30600	+	ENSMUSG00000027227	Sord	protein_coding	0.206	3.87	7.39	0.00898	0.389	2.05
17	24900000	24900000	5510	+	ENSMUSG00000024160	Spsb3	protein_coding	0.189	5.03	7.39	0.00899	0.389	2.05
10	83700000	83800000	39900	+	ENSMUSG00000087651	1500009L16Rik	protein_coding	0.287	2.97	7.38	0.00902	0.39	2.04
17	45600000	45600000	14400	-	ENSMUSG00000023942	Slc29a1	protein_coding	0.28	3.4	7.37	0.00908	0.392	2.04
17	57000000	57000000	1980	+	ENSMUSG00000002661	Alkbh7	protein_coding	0.319	2.72	7.34	0.0092	0.396	2.04
8	109000000	109000000	10300	-	ENSMUSG00000109868	Gm39244	lincRNA	0.844	-0.576	7.33	0.00927	0.397	2.03
5	22500000	22600000	63900	-	ENSMUSG00000029012	Orc5	protein_coding	0.217	3.45	7.32	0.00929	0.397	2.03
10	75900000	75900000	888	-	ENSMUSG00000033307	Mif	protein_coding	0.259	5.76	7.32	0.00929	0.397	2.03
X	48500000	48500000	10900	+	ENSMUSG00000031104	Rab33a	protein_coding	0.29	3.4	7.3	0.00937	0.398	2.03
1	59500000	59500000	4530	+	ENSMUSG00000041075	Fzd7	protein_coding	-0.283	2.71	7.3	0.00937	0.398	2.03
4	156000000	156000000	31000	-	ENSMUSG00000073682	Gm10563	protein_coding	-1.02	-1.14	7.3	0.00938	0.398	2.03
2	28100000	28100000	32300	+	ENSMUSG00000086425	F730016J06Rik	lincRNA	-0.832	-0.717	7.3	0.00938	0.398	2.03
8	10200000	10600000	481000	+	ENSMUSG00000039057	Myo16	protein_coding	0.31	4.6	7.29	0.00943	0.399	2.03
3	131000000	131000000	20100	+	ENSMUSG00000019232	Etnppl	protein_coding	-0.554	5.47	7.28	0.00948	0.399	2.02
10	107000000	107000000	190000	-	ENSMUSG00000035948	Acss3	protein_coding	-0.552	0.817	7.27	0.0095	0.399	2.02
8	84900000	84900000	16100	+	ENSMUSG00000003824	Syce2	protein_coding	0.595	0.0796	7.27	0.00952	0.399	2.02
9	97100000	97100000	36200	-	ENSMUSG00000032449	Slc25a36	protein_coding	-0.29	5.52	7.27	0.00953	0.399	2.02
3	20000000	20000000	52100	+	ENSMUSG00000003617	Cp	protein_coding	-0.429	3	7.26	0.00955	0.4	2.02
17	86800000	86800000	79500	+	ENSMUSG00000024140	Epas1	protein_coding	-0.274	7.59	7.26	0.00958	0.4	2.02
X	113000000	113000000	145000	-	ENSMUSG00000025531	Chm	protein_coding	-0.17	5.05	7.25	0.0096	0.4	2.02
5	149000000	150000000	49000	-	ENSMUSG00000107132	Gm15997	antisense_RNA	0.812	-1.02	7.24	0.00967	0.401	2.01
11	63900000	63900000	36500	-	ENSMUSG00000070407	Hs3st3b1	protein_coding	-0.496	0.884	7.23	0.0097	0.401	2.01
19	7000000	7000000	2910	+	ENSMUSG00000047656	Trpt1	protein_coding	0.241	2.67	7.22	0.00974	0.401	2.01
10	11300000	11500000	116000	+	ENSMUSG00000055493	Epm2a	protein_coding	0.204	5.03	7.22	0.00975	0.401	2.01
3	98000000	98200000	137000	+	ENSMUSG00000027878	Notch2	protein_coding	-0.308	4.49	7.22	0.00977	0.401	2.01
4	35200000	35200000	34900	-	ENSMUSG00000028300	3110043O21Rik	protein_coding	0.162	3.97	7.21	0.00978	0.401	2.01
5	149000000	149000000	23400	+	ENSMUSG00000060063	Alox5ap	protein_coding	0.423	2.07	7.21	0.0098	0.401	2.01
1	181000000	181000000	6920	+	ENSMUSG00000097347	Gm17275	lincRNA	0.697	0.115	7.21	0.00982	0.401	2.01
17	37000000	37000000	12700	-	ENSMUSG00000076439	Mog	protein_coding	0.419	5	7.2	0.00983	0.401	2.01
5	9120000	9160000	43000	-	ENSMUSG00000042508	Dmtf1	protein_coding	-0.221	5.12	7.2	0.00984	0.401	2.01
5	124000000	124000000	34300	-	ENSMUSG00000029408	Abcb9	protein_coding	0.139	5.36	7.2	0.00987	0.401	2.01
8	91100000	91200000	88200	-	ENSMUSG00000031667	Aktip	protein_coding	0.162	6.63	7.2	0.00988	0.401	2.01
5	111000000	111000000	10700	-	ENSMUSG00000043510	Hscb	protein_coding	0.323	1.56	7.19	0.0099	0.401	2
8	122000000	122000000	3930	+	ENSMUSG00000109957	Gm45353	lincRNA	-0.729	-0.708	7.18	0.00993	0.402	2
17	56600000	56600000	849	+	ENSMUSG00000057863	Rpl36	protein_coding	0.254	5.71	7.17	0.00999	0.403	2
9	57900000	57900000	19000	+	ENSMUSG00000055720	Ubl7	protein_coding	0.142	5.17	7.14	0.0101	0.406	1.99
11	78000000	78100000	22500	+	ENSMUSG00000061981	Flot2	protein_coding	0.162	6.62	7.16	0.0101	0.405	2
9	122000000	122000000	41800	-	ENSMUSG00000079235	Ccdc13	protein_coding	0.396	2.48	7.14	0.0101	0.406	1.99
2	157000000	157000000	64700	-	ENSMUSG00000027634	Ndrg3	protein_coding	0.155	8.26	7.14	0.0102	0.406	1.99
17	3520000	3560000	38500	-	ENSMUSG00000036983	Tfb1m	protein_coding	0.325	1.13	7.12	0.0102	0.406	1.99
7	24600000	24600000	3800	-	ENSMUSG00000066721	Zfp575	protein_coding	0.241	2.75	7.13	0.0102	0.406	1.99
X	36400000	36400000	104	+	ENSMUSG00000084616	Gm25047	snRNA	-0.502	0.316	7.13	0.0102	0.406	1.99
1	3650000	3660000	11600	-	ENSMUSG00000102331	Gm19938	sense_intronic	-0.955	1.29	7.13	0.0102	0.406	1.99
12	87100000	87100000	41100	-	ENSMUSG00000034126	Pomt2	protein_coding	-0.249	4.39	7.11	0.0103	0.407	1.99
14	57600000	57700000	87900	-	ENSMUSG00000021952	Xpo4	protein_coding	-0.294	4.04	7.09	0.0104	0.409	1.98
7	128000000	128000000	9230	-	ENSMUSG00000030804	Gm21974	protein_coding	-4.43	-3.48	7.2	0.0104	0.409	1.98
8	95000000	95000000	39500	+	ENSMUSG00000031785	Adgrg1	protein_coding	-0.308	5.88	7.1	0.0104	0.409	1.98
1	66800000	66800000	2530	+	ENSMUSG00000082057	Gm15789	processed_pseudogene	-1.46	-2.62	7.09	0.0104	0.409	1.98
16	90200000	90200000	5580	+	ENSMUSG00000022982	Sod1	protein_coding	0.25	6.51	7.06	0.0105	0.411	1.98
11	88200000	88200000	7120	+	ENSMUSG00000023723	Mrps23	protein_coding	0.271	4.3	7.06	0.0105	0.411	1.98
11	3130000	3130000	5100	+	ENSMUSG00000082286	Pisd-ps1	transcribed_unprocessed_pseudogene	-0.784	1.86	7.07	0.0105	0.411	1.98
3	88300000	88300000	6290	+	ENSMUSG00000001418	Glmp	protein_coding	0.254	4.53	7.04	0.0106	0.412	1.97
9	87700000	87700000	28500	-	ENSMUSG00000032419	Tbx18	protein_coding	-0.75	1.06	7.06	0.0106	0.411	1.98
11	98400000	98400000	1730	+	ENSMUSG00000038216	Pnmt	protein_coding	1.29	-2.4	7.05	0.0106	0.411	1.98
9	58000000	58000000	9410	+	ENSMUSG00000097604	Gm17322	lincRNA	0.338	2.46	7.06	0.0106	0.411	1.98
7	45100000	45100000	9310	-	ENSMUSG00000019539	Rcn3	protein_coding	-0.481	1.83	7.03	0.0107	0.413	1.97
3	88900000	88900000	8890	-	ENSMUSG00000068922	Msto1	protein_coding	0.209	3.52	7.03	0.0107	0.413	1.97
10	78200000	78300000	15300	-	ENSMUSG00000112433	AC160405.2	lincRNA	-1	-0.818	7.03	0.0107	0.413	1.97
11	59300000	59300000	26600	+	ENSMUSG00000000126	Wnt9a	protein_coding	0.294	3.91	7	0.0108	0.413	1.97
17	57000000	57000000	7880	-	ENSMUSG00000002658	Gtf2f1	protein_coding	0.177	5.38	7.01	0.0108	0.413	1.97
5	8970000	9000000	31300	-	ENSMUSG00000003623	Crot	protein_coding	-0.243	5.59	7.01	0.0108	0.413	1.97
19	22100000	23000000	851000	+	ENSMUSG00000052387	Trpm3	protein_coding	-0.305	5.64	7.02	0.0108	0.413	1.97
3	34600000	34600000	272	+	ENSMUSG00000084530	Mir1897	misc_RNA	2.61	-2.63	7.02	0.0108	0.413	1.97
4	132000000	132000000	40600	-	ENSMUSG00000028901	Gmeb1	protein_coding	-0.355	3.93	6.99	0.0109	0.415	1.96
7	39600000	39600000	3160	-	ENSMUSG00000096980	Gm26526	lincRNA	1.09	-1.24	7	0.0109	0.414	1.96
13	45500000	45600000	46400	+	ENSMUSG00000000253	Gmpr	protein_coding	0.245	4.2	6.97	0.011	0.415	1.96
17	29400000	29400000	18700	+	ENSMUSG00000024013	Fgd2	protein_coding	-0.375	2.81	6.97	0.011	0.415	1.96
1	98000000	98100000	26600	-	ENSMUSG00000089706	B230216N24Rik	processed_transcript	-0.396	2.46	6.97	0.011	0.415	1.96
10	89700000	89700000	14500	+	ENSMUSG00000097383	1500026H17Rik	bidirectional_promoter_lncRNA	0.429	0.488	6.98	0.011	0.415	1.96
1	84700000	84800000	119000	-	ENSMUSG00000026219	Trip12	protein_coding	-0.198	6.87	6.96	0.0111	0.417	1.96
4	33300000	33300000	6570	-	ENSMUSG00000086127	Gm11934	processed_transcript	-0.968	-2.39	6.95	0.0111	0.418	1.95
16	37900000	37900000	20500	+	ENSMUSG00000034158	Lrrc58	protein_coding	-0.224	7.36	6.94	0.0112	0.418	1.95
7	23900000	23900000	645	-	ENSMUSG00000066724	Gm10175	transcribed_processed_pseudogene	0.377	5.35	6.94	0.0112	0.418	1.95
3	88700000	88700000	14200	+	ENSMUSG00000028057	Rit1	protein_coding	0.194	4.17	6.92	0.0113	0.421	1.95
4	41500000	41500000	15800	+	ENSMUSG00000028443	Nudt2	protein_coding	0.256	3	6.9	0.0114	0.422	1.94
15	80300000	80300000	3690	-	ENSMUSG00000051518	Rps19bp1	protein_coding	0.27	3.17	6.9	0.0114	0.422	1.94
14	96100000	96500000	414000	-	ENSMUSG00000022076	Klhl1	protein_coding	0.468	1.07	6.88	0.0115	0.422	1.94
15	59300000	59300000	16100	+	ENSMUSG00000022351	Sqle	protein_coding	0.193	6.02	6.88	0.0115	0.422	1.94
4	140000000	140000000	220000	-	ENSMUSG00000040972	Igsf21	protein_coding	0.22	5.5	6.88	0.0115	0.422	1.94
1	122000000	122000000	18600	-	ENSMUSG00000050534	Htr5b	protein_coding	-0.752	-0.59	6.89	0.0115	0.422	1.94
11	35800000	35800000	1500	-	ENSMUSG00000051062	Fbll1	protein_coding	0.276	3.82	6.88	0.0115	0.422	1.94
15	79000000	79000000	2290	+	ENSMUSG00000096210	H1f0	protein_coding	0.182	6.07	6.89	0.0115	0.422	1.94
9	22200000	22200000	1510	+	ENSMUSG00000010607	Pigyl	protein_coding	0.217	3.24	6.87	0.0116	0.422	1.94
15	6580000	6660000	83400	+	ENSMUSG00000022148	Fyb	protein_coding	-0.459	2.62	6.87	0.0116	0.422	1.94
15	79700000	79700000	8430	+	ENSMUSG00000022428	Cby1	protein_coding	0.213	4.65	6.87	0.0116	0.422	1.94
4	57900000	58000000	13000	-	ENSMUSG00000028367	Txn1	protein_coding	0.264	4.77	6.87	0.0116	0.422	1.94
14	79500000	79600000	101000	+	ENSMUSG00000036461	Elf1	protein_coding	-0.271	2.51	6.87	0.0116	0.422	1.94
16	93600000	93600000	2670	+	ENSMUSG00000051483	Cbr1	protein_coding	0.218	4.78	6.86	0.0116	0.422	1.94
X	20700000	20700000	24900	+	ENSMUSG00000001924	Uba1	protein_coding	0.154	7.7	6.85	0.0117	0.423	1.93
9	43700000	43800000	63500	+	ENSMUSG00000032012	Nectin1	protein_coding	-0.291	5.48	6.84	0.0117	0.423	1.93
3	122000000	122000000	64200	+	ENSMUSG00000039831	Arhgap29	protein_coding	-0.366	3.8	6.84	0.0117	0.423	1.93
17	35800000	35800000	9560	+	ENSMUSG00000059714	Flot1	protein_coding	0.17	6.25	6.85	0.0117	0.423	1.93
9	5350000	5370000	27600	+	ENSMUSG00000025887	Casp12	protein_coding	-0.55	-0.476	6.82	0.0118	0.424	1.93
7	30900000	30900000	4180	-	ENSMUSG00000044453	Ffar1	protein_coding	-0.743	-0.945	6.84	0.0118	0.423	1.93
16	31900000	31900000	12200	+	ENSMUSG00000045625	Pigz	protein_coding	0.471	2.27	6.83	0.0118	0.424	1.93
13	81800000	81800000	4980	-	ENSMUSG00000097793	Gm17259	antisense_RNA	-0.578	-0.523	6.84	0.0118	0.423	1.93
1	37100000	37100000	992	-	ENSMUSG00000103603	Gm37020	antisense_RNA	-0.852	-1.7	6.82	0.0118	0.424	1.93
15	102000000	102000000	19700	-	ENSMUSG00000036966	Spryd3	protein_coding	0.172	6.64	6.81	0.0119	0.425	1.92
16	96500000	96500000	58200	+	ENSMUSG00000090223	Pcp4	protein_coding	0.344	6.24	6.81	0.0119	0.425	1.92
5	30800000	30900000	51500	+	ENSMUSG00000029166	Mapre3	protein_coding	0.135	6.73	6.8	0.012	0.425	1.92
2	165000000	165000000	15200	+	ENSMUSG00000039849	Pcif1	protein_coding	0.217	5.48	6.79	0.012	0.425	1.92
13	81700000	81800000	41900	+	ENSMUSG00000051098	Mblac2	protein_coding	-0.158	4.53	6.8	0.012	0.425	1.92
7	65300000	65500000	232000	-	ENSMUSG00000030516	Tjp1	protein_coding	-0.22	6.59	6.78	0.0121	0.425	1.92
7	114000000	114000000	57700	+	ENSMUSG00000030759	Far1	protein_coding	-0.25	6.2	6.78	0.0121	0.425	1.92
11	96500000	96800000	295000	+	ENSMUSG00000057058	Skap1	protein_coding	0.51	-0.0683	6.78	0.0121	0.425	1.92
19	4910000	4930000	21100	-	ENSMUSG00000063904	4930533O14Rik	protein_coding	0.155	4.57	6.78	0.0121	0.425	1.92
12	100000000	100000000	827	-	ENSMUSG00000096947	Gm26723	lincRNA	0.69	2.05	6.79	0.0121	0.425	1.92
11	90200000	90300000	63600	+	ENSMUSG00000110344	Gm45716	protein_coding	0.348	2.81	6.79	0.0121	0.425	1.92
X	68700000	68700000	39400	+	ENSMUSG00000000838	Fmr1	protein_coding	-0.132	5.83	6.76	0.0122	0.425	1.91
2	19000000	19000000	1460	+	ENSMUSG00000026736	4930426L09Rik	protein_coding	5.36	-2.98	7.11	0.0122	0.425	1.91
4	129000000	129000000	18900	+	ENSMUSG00000057572	Zbtb8os	protein_coding	0.284	3.16	6.77	0.0122	0.425	1.92
2	30300000	30300000	15900	+	ENSMUSG00000079484	Phyhd1	protein_coding	-0.261	3.18	6.76	0.0122	0.425	1.91
9	54900000	54900000	48700	+	ENSMUSG00000032293	Ireb2	protein_coding	-0.144	5.69	6.75	0.0123	0.427	1.91
2	158000000	158000000	14900	-	ENSMUSG00000067787	Blcap	protein_coding	0.149	5.67	6.74	0.0123	0.427	1.91
13	117000000	117000000	171000	-	ENSMUSG00000021725	Parp8	protein_coding	-0.182	3.59	6.74	0.0124	0.427	1.91
14	119000000	119000000	43800	+	ENSMUSG00000022136	Dnajc3	protein_coding	-0.193	5.99	6.72	0.0124	0.428	1.91
7	99700000	99700000	53500	-	ENSMUSG00000030737	Slco2b1	protein_coding	-0.287	4.35	6.73	0.0124	0.427	1.91
16	24400000	25000000	599000	+	ENSMUSG00000033306	Lpp	protein_coding	-0.306	3.29	6.73	0.0124	0.427	1.91
7	25600000	25700000	29000	-	ENSMUSG00000060376	Bckdha	protein_coding	0.193	5.09	6.73	0.0124	0.427	1.91
11	75400000	75400000	7860	-	ENSMUSG00000038224	Serpinf2	protein_coding	-1.82	-2.69	6.71	0.0125	0.428	1.9
4	3680000	3810000	135000	+	ENSMUSG00000042228	Lyn	protein_coding	-0.252	3.66	6.71	0.0125	0.428	1.9
15	83200000	83300000	25000	-	ENSMUSG00000047878	A4galt	protein_coding	-0.545	0.297	6.71	0.0125	0.428	1.9
2	3110000	3230000	114000	+	ENSMUSG00000050530	Fam171a1	protein_coding	-0.159	5.75	6.71	0.0125	0.428	1.9
8	40500000	40600000	39400	+	ENSMUSG00000031600	Vps37a	protein_coding	-0.14	5.58	6.68	0.0127	0.431	1.9
1	36700000	36700000	2200	+	ENSMUSG00000061518	Cox5b	protein_coding	0.283	6.77	6.68	0.0127	0.431	1.9
2	4140000	4140000	6330	+	ENSMUSG00000086921	Gm13189	lincRNA	-2.23	-2.85	6.69	0.0127	0.431	1.9
16	26000000	26000000	3870	+	ENSMUSG00000090257	Gm4524	antisense_RNA	1.03	-1.87	6.68	0.0127	0.431	1.9
17	55600000	55600000	6340	+	ENSMUSG00000097095	Gm26547	lincRNA	-1.42	-2.13	6.68	0.0127	0.431	1.9
4	133000000	133000000	12400	+	ENSMUSG00000028865	Cd164l2	protein_coding	-0.411	1.34	6.66	0.0128	0.432	1.89
6	49000000	49100000	34400	+	ENSMUSG00000029816	Gpnmb	protein_coding	-0.655	0.73	6.67	0.0128	0.431	1.89
18	34600000	34600000	16500	-	ENSMUSG00000035984	Nme5	protein_coding	0.365	1.69	6.67	0.0128	0.431	1.89
7	4840000	4870000	25300	-	ENSMUSG00000052605	Isoc2b	protein_coding	0.422	1.43	6.66	0.0128	0.432	1.89
14	65400000	65400000	40500	+	ENSMUSG00000034522	Zfp395	protein_coding	0.472	2.75	6.65	0.0129	0.433	1.89
8	13900000	13900000	32700	+	ENSMUSG00000038365	Fbxo25	protein_coding	0.145	5.01	6.65	0.0129	0.432	1.89
17	35200000	35200000	3340	-	ENSMUSG00000073412	Lst1	protein_coding	0.633	-0.0867	6.64	0.0129	0.433	1.89
2	164000000	164000000	35000	-	ENSMUSG00000017002	Slpi	protein_coding	-0.736	-1.15	6.63	0.013	0.433	1.89
10	48600000	48600000	3830	+	ENSMUSG00000111585	AC158598.2	processed_pseudogene	-0.683	-0.588	6.62	0.0131	0.433	1.88
11	96100000	96100000	6820	-	ENSMUSG00000006057	Atp5g1	protein_coding	0.244	6.06	6.61	0.0132	0.433	1.88
12	16900000	17000000	92900	+	ENSMUSG00000020580	Rock2	protein_coding	-0.212	7.21	6.6	0.0132	0.433	1.88
1	75200000	75200000	9290	+	ENSMUSG00000026203	Dnajb2	protein_coding	0.154	6.14	6.6	0.0132	0.433	1.88
8	95700000	95700000	38100	+	ENSMUSG00000036564	Ndrg4	protein_coding	0.132	9.99	6.6	0.0132	0.433	1.88
17	27100000	27100000	64900	+	ENSMUSG00000042644	Itpr3	protein_coding	-0.404	1.95	6.6	0.0132	0.433	1.88
5	88900000	89200000	353000	+	ENSMUSG00000060961	Slc4a4	protein_coding	-0.292	8.36	6.6	0.0132	0.433	1.88
2	37400000	37400000	52800	-	ENSMUSG00000075376	Rc3h2	protein_coding	-0.151	5.74	6.61	0.0132	0.433	1.88
14	34400000	34500000	92600	-	ENSMUSG00000021796	Bmpr1a	protein_coding	-0.2	6.4	6.59	0.0133	0.433	1.88
8	64900000	65000000	21800	+	ENSMUSG00000025521	Tmem192	protein_coding	0.256	3.05	6.6	0.0133	0.433	1.88
1	172000000	172000000	58200	+	ENSMUSG00000038034	Igsf8	protein_coding	0.239	7	6.59	0.0133	0.433	1.88
7	80400000	80400000	10200	-	ENSMUSG00000053158	Fes	protein_coding	-0.458	1.7	6.58	0.0133	0.433	1.87
9	123000000	123000000	2380	+	ENSMUSG00000066233	Tmem42	protein_coding	0.282	2.88	6.6	0.0133	0.433	1.88
15	82300000	82300000	8360	+	ENSMUSG00000068099	1500009C09Rik	protein_coding	0.228	6.32	6.59	0.0133	0.433	1.88
7	106000000	106000000	4970	-	ENSMUSG00000043866	Taf10	protein_coding	0.299	4.78	6.57	0.0134	0.433	1.87
4	63200000	63300000	121000	+	ENSMUSG00000045672	Col27a1	protein_coding	-0.403	2.5	6.57	0.0134	0.433	1.87
5	135000000	135000000	2290	-	ENSMUSG00000049551	Fzd9	protein_coding	-0.318	2.08	6.58	0.0134	0.433	1.87
4	83500000	83900000	339000	+	ENSMUSG00000052407	Ccdc171	protein_coding	-0.505	0.989	6.57	0.0134	0.433	1.87
6	84600000	84600000	22500	-	ENSMUSG00000063415	Cyp26b1	protein_coding	-0.41	2.96	6.57	0.0134	0.433	1.87
X	153000000	153000000	2950	+	ENSMUSG00000067215	Usp51	protein_coding	-0.54	-0.295	6.57	0.0134	0.433	1.87
9	56200000	56400000	217000	-	ENSMUSG00000074305	Peak1	protein_coding	-0.206	4.76	6.57	0.0134	0.433	1.87
5	130000000	130000000	31500	+	ENSMUSG00000025532	Crcp	protein_coding	0.191	4.1	6.55	0.0135	0.433	1.87
11	63300000	63300000	1000	-	ENSMUSG00000081600	Gm12286	processed_pseudogene	0.91	-2.18	6.56	0.0135	0.433	1.87
11	52200000	52200000	13400	-	ENSMUSG00000108218	Olfr1372-ps1	transcribed_unprocessed_pseudogene	-0.291	2	6.56	0.0135	0.433	1.87
19	3940000	3950000	14200	+	ENSMUSG00000036908	Unc93b1	protein_coding	-0.237	4.22	6.54	0.0136	0.433	1.87
14	63000000	63100000	11200	+	ENSMUSG00000054763	Defb42	protein_coding	0.88	-1.26	6.55	0.0136	0.433	1.87
4	82100000	82100000	37400	+	ENSMUSG00000085022	Gm5860	lincRNA	-1.45	-1.89	6.55	0.0136	0.433	1.87
11	51700000	51700000	3490	-	ENSMUSG00000007777	0610009B22Rik	protein_coding	0.224	2.97	6.53	0.0137	0.433	1.86
16	20200000	20200000	8050	-	ENSMUSG00000041205	Map6d1	protein_coding	0.181	5.51	6.53	0.0137	0.433	1.86
8	123000000	123000000	10600	+	ENSMUSG00000062380	Tubb3	protein_coding	0.221	7.44	6.52	0.0137	0.433	1.86
14	14700000	14800000	97700	+	ENSMUSG00000021733	Slc4a7	protein_coding	-0.23	4.35	6.51	0.0138	0.433	1.86
16	17100000	17100000	17400	+	ENSMUSG00000022773	Ypel1	protein_coding	0.299	4.75	6.51	0.0138	0.433	1.86
8	40900000	40900000	59900	+	ENSMUSG00000031596	Slc7a2	protein_coding	-0.305	5.65	6.5	0.0139	0.433	1.86
7	139000000	139000000	21400	+	ENSMUSG00000060260	Pwwp2b	protein_coding	0.282	2.74	6.5	0.0139	0.433	1.86
19	8840000	8840000	2320	-	ENSMUSG00000071658	Gng3	protein_coding	0.247	6.88	6.5	0.0139	0.433	1.86
2	25500000	25500000	3340	-	ENSMUSG00000015090	Ptgds	protein_coding	-0.576	8.34	6.47	0.0141	0.433	1.85
13	15500000	15700000	267000	+	ENSMUSG00000021318	Gli3	protein_coding	-0.307	3.87	6.47	0.0141	0.433	1.85
17	26900000	26900000	1510	-	ENSMUSG00000024194	Cuta	protein_coding	0.251	4.23	6.47	0.0141	0.433	1.85
1	53300000	53300000	13200	+	ENSMUSG00000026097	Ormdl1	protein_coding	0.217	2.63	6.48	0.0141	0.433	1.85
8	84800000	84800000	3960	+	ENSMUSG00000033751	Gadd45gip1	protein_coding	0.23	3.9	6.48	0.0141	0.433	1.85
10	80000000	80000000	14800	+	ENSMUSG00000035697	Arhgap45	protein_coding	-0.302	2.98	6.47	0.0141	0.433	1.85
2	164000000	164000000	22700	+	ENSMUSG00000045503	Sys1	protein_coding	0.194	4.55	6.47	0.0141	0.433	1.85
5	26000000	26000000	1010	+	ENSMUSG00000090671	Gm5067	processed_pseudogene	-0.999	-0.521	6.47	0.0141	0.433	1.85
9	108000000	108000000	4020	+	ENSMUSG00000010044	Zmynd10	protein_coding	0.7	0.422	6.46	0.0142	0.433	1.85
5	138000000	138000000	3580	+	ENSMUSG00000019494	Cops6	protein_coding	0.17	5.92	6.45	0.0142	0.433	1.85
18	60900000	60900000	6780	+	ENSMUSG00000036412	Arsi	protein_coding	-0.728	-0.669	6.45	0.0142	0.433	1.85
1	72200000	72200000	52900	-	ENSMUSG00000039395	Mreg	protein_coding	0.277	1.63	6.45	0.0142	0.433	1.85
3	158000000	158000000	26200	-	ENSMUSG00000055436	Srsf11	protein_coding	-0.259	6.6	6.45	0.0142	0.433	1.85
5	137000000	137000000	14600	-	ENSMUSG00000105736	Gm42456	lincRNA	-0.67	-0.872	6.46	0.0142	0.433	1.85
10	60300000	60400000	25800	+	ENSMUSG00000020101	Vsir	protein_coding	-0.293	5.38	6.44	0.0143	0.433	1.85
16	58400000	58500000	61300	+	ENSMUSG00000035107	Dcbld2	protein_coding	-0.206	5.06	6.45	0.0143	0.433	1.85
7	141000000	141000000	3270	-	ENSMUSG00000038489	Polr2l	protein_coding	0.328	4.06	6.45	0.0143	0.433	1.85
2	17300000	17700000	388000	-	ENSMUSG00000053702	Nebl	protein_coding	-0.18	6.14	6.44	0.0143	0.433	1.84
17	40600000	40600000	4120	+	ENSMUSG00000092043	Esp6	protein_coding	-1.29	-2.77	6.44	0.0143	0.433	1.84
X	17100000	17300000	187000	-	ENSMUSG00000025038	Efhc2	protein_coding	0.513	-0.0892	6.43	0.0144	0.433	1.84
7	3620000	3620000	2960	+	ENSMUSG00000035674	Ndufa3	protein_coding	0.316	4.82	6.43	0.0144	0.433	1.84
6	86400000	86400000	4410	+	ENSMUSG00000057497	Fam136a	protein_coding	0.188	3.52	6.43	0.0144	0.433	1.84
4	140000000	140000000	7810	-	ENSMUSG00000078234	Klhdc7a	protein_coding	-0.323	5.04	6.43	0.0144	0.433	1.84
X	87800000	87800000	1010	-	ENSMUSG00000083421	Gm14776	processed_pseudogene	-1.34	-1.01	6.43	0.0144	0.433	1.84
X	103000000	103000000	130000	-	ENSMUSG00000034055	Phka1	protein_coding	-0.229	5.41	6.41	0.0145	0.433	1.84
1	187000000	187000000	83200	-	ENSMUSG00000039239	Tgfb2	protein_coding	-0.285	3.49	6.41	0.0145	0.433	1.84
15	5120000	5120000	2530	+	ENSMUSG00000041841	Rpl37	protein_coding	0.301	6.47	6.41	0.0145	0.433	1.84
5	114000000	114000000	6790	-	ENSMUSG00000054675	Tmem119	protein_coding	-0.218	4.88	6.42	0.0145	0.433	1.84
2	5140000	5230000	93100	+	ENSMUSG00000026676	Ccdc3	protein_coding	-0.272	3.51	6.4	0.0146	0.433	1.84
5	147000000	147000000	34500	+	ENSMUSG00000029642	Polr1d	protein_coding	0.214	4.88	6.4	0.0146	0.433	1.84
19	6380000	6400000	14100	+	ENSMUSG00000032648	Pygm	protein_coding	-0.248	5.8	6.4	0.0146	0.433	1.84
7	29200000	29200000	11600	-	ENSMUSG00000037239	Spred3	protein_coding	-0.281	5.05	6.41	0.0146	0.433	1.84
1	162000000	162000000	60600	-	ENSMUSG00000040297	Suco	protein_coding	-0.263	4.8	6.4	0.0146	0.433	1.84
11	101000000	101000000	16800	+	ENSMUSG00000006782	Cnp	protein_coding	0.249	7.78	6.39	0.0147	0.433	1.83
9	106000000	106000000	12300	+	ENSMUSG00000023277	Twf2	protein_coding	0.161	4.81	6.39	0.0147	0.433	1.83
5	32100000	32200000	22000	+	ENSMUSG00000029135	Fosl2	protein_coding	-0.549	4.72	6.38	0.0147	0.433	1.83
X	99000000	99100000	71500	+	ENSMUSG00000031216	Stard8	protein_coding	-0.272	4.77	6.39	0.0147	0.433	1.83
6	121000000	121000000	101000	-	ENSMUSG00000040797	Iqsec3	protein_coding	-0.199	7.8	6.39	0.0147	0.433	1.83
4	121000000	121000000	39000	-	ENSMUSG00000043207	Zmpste24	protein_coding	-0.193	5.03	6.38	0.0147	0.433	1.83
4	3240000	3260000	16000	+	ENSMUSG00000085180	AI838599	lincRNA	-0.704	0.472	6.38	0.0147	0.433	1.83
14	50900000	50900000	18400	-	ENSMUSG00000006289	Osgep	protein_coding	0.272	3.97	6.37	0.0148	0.433	1.83
9	75000000	75100000	22700	+	ENSMUSG00000007656	Arpp19	protein_coding	0.192	7.68	6.37	0.0148	0.433	1.83
6	83100000	83200000	7040	-	ENSMUSG00000030032	Wdr54	protein_coding	0.325	3	6.38	0.0148	0.433	1.83
3	51500000	51600000	45600	-	ENSMUSG00000037111	Setd7	protein_coding	-0.175	7.46	6.38	0.0148	0.433	1.83
11	5280000	5440000	169000	-	ENSMUSG00000041961	Znrf3	protein_coding	-0.209	3.9	6.37	0.0148	0.433	1.83
11	60400000	60400000	41000	+	ENSMUSG00000056598	Drc3	protein_coding	0.242	2.94	6.37	0.0148	0.433	1.83
10	80000000	80000000	7480	+	ENSMUSG00000004665	Cnn2	protein_coding	-0.377	2.13	6.35	0.0149	0.433	1.83
2	163000000	163000000	30000	+	ENSMUSG00000017861	Mybl2	protein_coding	-0.689	0.219	6.36	0.0149	0.433	1.83
1	171000000	171000000	13800	-	ENSMUSG00000059498	Fcgr3	protein_coding	-0.27	3.96	6.35	0.0149	0.433	1.83
11	70200000	70200000	1720	-	ENSMUSG00000093989	Rnasek	protein_coding	0.241	5.73	6.36	0.0149	0.433	1.83
7	25800000	25800000	31400	-	ENSMUSG00000002602	Axl	protein_coding	-0.255	6.68	6.34	0.015	0.433	1.82
4	41700000	41700000	1500	-	ENSMUSG00000036114	Rpp25l	protein_coding	0.226	2.75	6.34	0.015	0.433	1.82
17	72800000	72900000	14500	+	ENSMUSG00000039770	Ypel5	protein_coding	0.162	5.68	6.35	0.015	0.433	1.82
7	25200000	25200000	20700	-	ENSMUSG00000054499	Dedd2	protein_coding	0.197	3.99	6.35	0.015	0.433	1.82
7	19500000	19500000	3880	-	ENSMUSG00000057667	Bloc1s3	protein_coding	0.219	2.81	6.35	0.015	0.433	1.82
11	95600000	95600000	18900	-	ENSMUSG00000000120	Ngfr	protein_coding	0.761	0.0686	6.34	0.0151	0.433	1.82
1	74700000	74700000	10300	-	ENSMUSG00000006542	Prkag3	protein_coding	-1.34	-1.61	6.34	0.0151	0.433	1.82
2	127000000	127000000	84700	-	ENSMUSG00000027365	Trpm7	protein_coding	-0.386	5.16	6.33	0.0151	0.433	1.82
9	44400000	44400000	3900	-	ENSMUSG00000032112	Trappc4	protein_coding	0.182	4.62	6.34	0.0151	0.433	1.82
8	107000000	107000000	84000	+	ENSMUSG00000041308	Sntb2	protein_coding	-0.291	4.17	6.33	0.0151	0.433	1.82
2	38900000	39000000	31800	+	ENSMUSG00000046618	Olfml2a	protein_coding	-0.427	1.86	6.33	0.0151	0.433	1.82
19	42100000	42100000	31800	+	ENSMUSG00000025178	Pi4k2a	protein_coding	0.126	5.71	6.32	0.0152	0.433	1.82
2	182000000	182000000	5970	+	ENSMUSG00000027584	Oprl1	protein_coding	0.234	4.98	6.32	0.0152	0.433	1.82
4	154000000	154000000	25000	+	ENSMUSG00000029029	Wrap73	protein_coding	0.218	3.35	6.32	0.0152	0.433	1.82
4	156000000	156000000	2730	-	ENSMUSG00000029061	Mmp23	protein_coding	-1.03	-1.19	6.33	0.0152	0.433	1.82
6	101000000	101000000	106000	+	ENSMUSG00000030074	Gxylt2	protein_coding	-0.392	1.6	6.32	0.0152	0.433	1.82
4	107000000	107000000	28100	+	ENSMUSG00000034926	Dhcr24	protein_coding	0.212	6.74	6.31	0.0152	0.433	1.82
2	180000000	180000000	4800	+	ENSMUSG00000039041	Adrm1	protein_coding	0.154	5.1	6.32	0.0152	0.433	1.82
1	74900000	74900000	3210	-	ENSMUSG00000006546	Cryba2	protein_coding	-1.1	-1.88	6.3	0.0153	0.433	1.81
9	54500000	54600000	15400	-	ENSMUSG00000037493	Cib2	protein_coding	0.243	4	6.31	0.0153	0.433	1.82
1	178000000	178000000	16700	-	ENSMUSG00000039630	Hnrnpu	protein_coding	-0.233	8.29	6.31	0.0153	0.433	1.82
7	19700000	19700000	3180	-	ENSMUSG00000040564	Apoc1	protein_coding	0.875	-0.984	6.3	0.0153	0.433	1.81
6	121000000	121000000	20800	+	ENSMUSG00000004902	Slc25a18	protein_coding	-0.241	6.78	6.29	0.0154	0.435	1.81
4	53000000	53200000	129000	-	ENSMUSG00000015243	Abca1	protein_coding	-0.273	5.65	6.28	0.0155	0.436	1.81
13	49500000	49700000	189000	-	ENSMUSG00000021391	Cenpp	protein_coding	0.769	-1.09	6.28	0.0155	0.436	1.81
4	127000000	127000000	4550	+	ENSMUSG00000073755	5730409E04Rik	protein_coding	0.181	6.05	6.28	0.0155	0.436	1.81
14	57100000	57100000	3380	-	ENSMUSG00000089840	Gm4491	protein_coding	-0.628	-0.643	6.28	0.0155	0.435	1.81
19	5650000	5660000	12500	-	ENSMUSG00000056917	Sipa1	protein_coding	-0.217	3.69	6.26	0.0156	0.437	1.81
7	75500000	75800000	299000	+	ENSMUSG00000066406	Akap13	protein_coding	-0.348	5.11	6.26	0.0156	0.437	1.81
5	88700000	88800000	43400	+	ENSMUSG00000006262	Mob1b	protein_coding	-0.168	4.8	6.25	0.0157	0.437	1.8
4	45800000	45800000	5580	+	ENSMUSG00000035561	Aldh1b1	protein_coding	0.372	2.09	6.25	0.0157	0.438	1.8
9	41600000	41600000	376	+	ENSMUSG00000100158	Gm28119	sense_intronic	-0.878	-1.45	6.26	0.0157	0.437	1.81
10	129000000	129000000	11800	+	ENSMUSG00000025351	Cd63	protein_coding	-0.216	6.07	6.25	0.0158	0.438	1.8
13	60000000	60100000	87000	+	ENSMUSG00000114531	AC122346.1	lincRNA	-1.49	-2.62	6.25	0.0158	0.438	1.8
2	156000000	156000000	7090	-	ENSMUSG00000027613	Eif6	protein_coding	0.184	4.69	6.23	0.0159	0.439	1.8
1	134000000	134000000	11100	-	ENSMUSG00000041577	Prelp	protein_coding	-0.371	3.65	6.22	0.0159	0.439	1.8
5	115000000	115000000	14700	+	ENSMUSG00000041827	Oasl1	protein_coding	-1.02	-2.08	6.23	0.0159	0.439	1.8
4	11100000	11100000	4190	+	ENSMUSG00000086765	Gm11827	lincRNA	-1.38	-2.55	6.23	0.0159	0.439	1.8
11	54900000	55000000	52100	-	ENSMUSG00000020400	Tnip1	protein_coding	0.142	4.1	6.22	0.016	0.439	1.8
9	108000000	108000000	18100	+	ENSMUSG00000032611	1700102P08Rik	protein_coding	-0.68	-0.724	6.22	0.016	0.439	1.8
11	78500000	78600000	8960	-	ENSMUSG00000037278	Tmem97	protein_coding	0.229	3.4	6.22	0.016	0.439	1.8
2	29800000	29800000	14900	+	ENSMUSG00000059316	Slc27a4	protein_coding	0.161	6.07	6.22	0.016	0.439	1.8
2	87300000	87300000	10700	+	ENSMUSG00000070855	Olfr1116	protein_coding	-0.582	-0.498	6.22	0.016	0.439	1.8
12	113000000	113000000	8340	+	ENSMUSG00000052160	Pld4	protein_coding	-0.291	3.35	6.2	0.0161	0.441	1.79
17	26100000	26100000	9940	+	ENSMUSG00000024180	Tmem8	protein_coding	0.172	3.38	6.19	0.0162	0.441	1.79
2	131000000	131000000	882	+	ENSMUSG00000027301	Oxt	protein_coding	1.71	-1.36	6.19	0.0162	0.441	1.79
17	42800000	42900000	83500	-	ENSMUSG00000061665	Cd2ap	protein_coding	-0.209	4.26	6.19	0.0162	0.441	1.79
17	17800000	17800000	12300	+	ENSMUSG00000080316	Spaca6	protein_coding	-0.273	4.11	6.19	0.0162	0.441	1.79
9	65400000	65400000	19300	+	ENSMUSG00000086228	Ubap1l	protein_coding	-0.619	0.847	6.19	0.0162	0.441	1.79
X	161000000	161000000	141000	+	ENSMUSG00000000037	Scml2	protein_coding	-0.859	0.0508	6.18	0.0163	0.441	1.79
X	10000000	10100000	79700	-	ENSMUSG00000090084	Srpx	protein_coding	0.828	-1.51	6.18	0.0163	0.441	1.79
11	62600000	62600000	1930	+	ENSMUSG00000086841	2410006H16Rik	processed_transcript	0.285	3.52	6.16	0.0164	0.444	1.78
18	36900000	37200000	257000	+	ENSMUSG00000103442	Pcdha1	protein_coding	0.635	1.32	6.16	0.0164	0.444	1.78
2	174000000	174000000	11700	+	ENSMUSG00000016253	Nelfcd	protein_coding	0.16	4.71	6.16	0.0165	0.444	1.78
12	11300000	11300000	53900	+	ENSMUSG00000020608	Smc6	protein_coding	-0.244	5.13	6.15	0.0165	0.444	1.78
19	6230000	6240000	8110	-	ENSMUSG00000024777	Ppp2r5b	protein_coding	0.155	6.71	6.14	0.0166	0.444	1.78
4	129000000	129000000	10500	-	ENSMUSG00000028785	Hpca	protein_coding	0.258	8.26	6.14	0.0166	0.444	1.78
6	11900000	11900000	7210	-	ENSMUSG00000029632	Ndufa4	protein_coding	0.29	6.85	6.14	0.0166	0.444	1.78
7	114000000	115000000	124000	+	ENSMUSG00000030671	Pde3b	protein_coding	-0.256	4.14	6.14	0.0166	0.444	1.78
15	99200000	99300000	9140	-	ENSMUSG00000037570	Mcrs1	protein_coding	0.159	5.7	6.15	0.0166	0.444	1.78
15	83600000	83600000	10600	+	ENSMUSG00000041736	Tspo	protein_coding	-0.331	1.3	6.14	0.0166	0.444	1.78
14	26300000	26300000	11500	+	ENSMUSG00000072672	Duxbl3	protein_coding	1.59	-1.87	6.14	0.0166	0.444	1.78
8	122000000	122000000	9820	-	ENSMUSG00000006517	Mvd	protein_coding	0.246	4.27	6.14	0.0167	0.444	1.78
7	28400000	28400000	13000	-	ENSMUSG00000037552	Plekhg2	protein_coding	-0.466	1.87	6.13	0.0167	0.444	1.78
7	17000000	17000000	4810	+	ENSMUSG00000041117	Ccdc8	protein_coding	-0.324	2.31	6.13	0.0167	0.444	1.78
3	124000000	124000000	3890	+	ENSMUSG00000044528	Tram1l1	protein_coding	0.26	4.26	6.13	0.0167	0.444	1.78
9	55000000	55000000	26900	+	ENSMUSG00000035594	Chrna5	protein_coding	0.458	0.758	6.11	0.0168	0.445	1.77
11	5700000	5720000	11700	-	ENSMUSG00000020477	Mrps24	protein_coding	0.256	3.92	6.11	0.0169	0.445	1.77
7	121000000	121000000	10500	-	ENSMUSG00000035004	Igsf6	protein_coding	-0.57	-0.421	6.11	0.0169	0.445	1.77
7	103000000	103000000	21000	-	ENSMUSG00000043366	Olfr78	protein_coding	0.575	0.272	6.11	0.0169	0.445	1.77
7	19000000	19000000	2730	+	ENSMUSG00000044030	Irf2bp1	protein_coding	0.182	4.74	6.1	0.0169	0.445	1.77
X	142000000	142000000	14300	-	ENSMUSG00000054667	Irs4	protein_coding	0.854	-0.145	6.11	0.0169	0.445	1.77
5	92000000	92000000	9680	+	ENSMUSG00000102644	Thap6	transcribed_unitary_pseudogene	-0.402	1.35	6.11	0.0169	0.445	1.77
11	100000000	101000000	51600	-	ENSMUSG00000020917	Acly	protein_coding	0.151	6.93	6.1	0.017	0.445	1.77
2	27000000	27000000	6640	-	ENSMUSG00000036067	Slc2a6	protein_coding	0.225	4.03	6.09	0.017	0.446	1.77
10	62700000	62700000	67100	-	ENSMUSG00000036923	Stox1	protein_coding	0.504	1.37	6.09	0.017	0.446	1.77
X	36100000	36200000	59200	+	ENSMUSG00000017057	Il13ra1	protein_coding	-0.304	2.34	6.08	0.0171	0.447	1.77
14	63600000	63800000	214000	+	ENSMUSG00000035067	Xkr6	protein_coding	-0.297	2.07	6.08	0.0171	0.447	1.77
9	86600000	86600000	2910	+	ENSMUSG00000032417	Rwdd2a	protein_coding	0.277	2.87	6.08	0.0172	0.447	1.77
11	87900000	87900000	10600	+	ENSMUSG00000034121	Mks1	protein_coding	-0.499	1.5	6.07	0.0172	0.448	1.76
13	4370000	4370000	3740	+	ENSMUSG00000113004	AC117226.1	processed_pseudogene	-0.489	0.847	6.08	0.0172	0.447	1.77
11	104000000	104000000	22500	-	ENSMUSG00000018486	Wnt9b	protein_coding	-1.17	-2.37	6.06	0.0173	0.449	1.76
2	180000000	180000000	10500	+	ENSMUSG00000039108	Lsm14b	protein_coding	0.147	5.71	6.06	0.0173	0.449	1.76
2	153000000	153000000	15800	+	ENSMUSG00000027474	Ccm2l	protein_coding	-0.51	0.933	6.05	0.0174	0.449	1.76
7	80700000	80800000	114000	-	ENSMUSG00000030536	Iqgap1	protein_coding	-0.388	4.26	6.05	0.0174	0.449	1.76
17	46200000	46200000	4140	-	ENSMUSG00000067148	Polr1c	protein_coding	0.189	3.56	6.05	0.0174	0.449	1.76
6	54500000	54600000	65300	-	ENSMUSG00000019124	Scrn1	protein_coding	0.185	7.36	6.04	0.0175	0.451	1.76
11	59200000	59200000	7650	-	ENSMUSG00000043448	Gjc2	protein_coding	0.316	3.36	6.04	0.0175	0.451	1.76
19	4040000	4040000	2520	-	ENSMUSG00000060803	Gstp1	protein_coding	0.206	6.03	6.04	0.0175	0.451	1.76
7	5020000	5060000	40200	+	ENSMUSG00000035228	Ccdc106	protein_coding	0.258	4.47	6.02	0.0176	0.452	1.75
3	31100000	31200000	14400	+	ENSMUSG00000037625	Cldn11	protein_coding	0.344	6.37	6.03	0.0176	0.452	1.75
5	120000000	120000000	52600	+	ENSMUSG00000018263	Tbx5	protein_coding	-0.893	-2.04	6.01	0.0177	0.452	1.75
3	89500000	89500000	14500	+	ENSMUSG00000027952	Pmvk	protein_coding	0.18	4.74	6.02	0.0177	0.452	1.75
5	104000000	104000000	11500	+	ENSMUSG00000029307	Dmp1	protein_coding	-0.27	4.19	6.01	0.0177	0.452	1.75
2	121000000	121000000	103000	+	ENSMUSG00000033705	Stard9	protein_coding	-0.3	3.82	6.02	0.0177	0.452	1.75
17	46500000	46500000	2830	+	ENSMUSG00000040658	Dnph1	protein_coding	0.414	0.625	6.02	0.0177	0.452	1.75
5	104000000	105000000	46400	+	ENSMUSG00000034462	Pkd2	protein_coding	-0.188	5.59	6	0.0178	0.453	1.75
4	107000000	107000000	60400	-	ENSMUSG00000034853	Acot11	protein_coding	-0.26	6.43	6	0.0178	0.453	1.75
12	38100000	38100000	2560	+	ENSMUSG00000113941	AC157494.2	processed_pseudogene	-2.13	-2.99	6.01	0.0178	0.452	1.75
6	34300000	34300000	15000	-	ENSMUSG00000001642	Akr1b3	protein_coding	0.18	4.51	5.99	0.0179	0.454	1.75
13	104000000	104000000	102000	-	ENSMUSG00000021709	Erbin	protein_coding	-0.22	6.82	5.99	0.0179	0.453	1.75
15	83900000	84100000	199000	-	ENSMUSG00000022441	Efcab6	protein_coding	-0.383	2.75	5.99	0.0179	0.453	1.75
2	156000000	156000000	1760	+	ENSMUSG00000067847	Romo1	protein_coding	0.391	3.72	6	0.0179	0.453	1.75
12	98200000	98300000	57200	-	ENSMUSG00000021003	Galc	protein_coding	-0.166	5.11	5.97	0.0181	0.455	1.74
7	113000000	113000000	227000	+	ENSMUSG00000055320	Tead1	protein_coding	-0.301	4.3	5.97	0.0181	0.455	1.74
9	123000000	123000000	1400	-	ENSMUSG00000111325	AC125374.3	sense_intronic	-0.577	0.393	5.97	0.0181	0.455	1.74
11	59400000	59500000	44100	-	ENSMUSG00000009894	Snap47	protein_coding	0.199	7.29	5.96	0.0182	0.455	1.74
1	87500000	87600000	97000	-	ENSMUSG00000026259	Ngef	protein_coding	0.124	7.72	5.96	0.0182	0.455	1.74
1	158000000	158000000	61700	+	ENSMUSG00000026589	Sec16b	protein_coding	-0.459	0.508	5.96	0.0182	0.455	1.74
2	176000000	176000000	8240	-	ENSMUSG00000095648	Gm2004	protein_coding	-0.688	-0.219	5.96	0.0182	0.455	1.74
14	61600000	61600000	7700	+	ENSMUSG00000035235	Trim13	protein_coding	0.245	1.96	5.95	0.0183	0.455	1.74
X	41800000	41900000	126000	-	ENSMUSG00000037475	Thoc2	protein_coding	-0.27	5.45	5.95	0.0183	0.455	1.74
2	32400000	32400000	3620	-	ENSMUSG00000026822	Lcn2	protein_coding	-1.9	-1.16	5.99	0.0184	0.455	1.74
3	87000000	87000000	3610	-	ENSMUSG00000028076	Cd1d1	protein_coding	-0.704	-0.633	5.93	0.0184	0.455	1.73
2	138000000	139000000	333000	+	ENSMUSG00000062098	Btbd3	protein_coding	-0.196	7.62	5.94	0.0184	0.455	1.74
2	126000000	126000000	1690	+	ENSMUSG00000091337	Eid1	protein_coding	0.173	7.33	5.94	0.0184	0.455	1.73
5	50700000	50700000	2980	+	ENSMUSG00000106038	Gm4962	transcribed_processed_pseudogene	-2.05	-2.97	5.94	0.0184	0.455	1.74
8	82300000	82400000	71600	-	ENSMUSG00000031712	Il15	protein_coding	-0.702	-0.203	5.93	0.0185	0.455	1.73
8	104000000	104000000	8260	+	ENSMUSG00000031875	Cmtm3	protein_coding	-0.271	3.17	5.93	0.0185	0.455	1.73
19	42100000	42200000	4300	+	ENSMUSG00000044345	Marveld1	protein_coding	-0.206	3.07	5.93	0.0185	0.455	1.73
1	58000000	58100000	76500	+	ENSMUSG00000063558	Aox1	protein_coding	-0.256	2.74	5.93	0.0185	0.455	1.73
13	27100000	27100000	7640	+	ENSMUSG00000021342	Prl	protein_coding	2.97	-2.35	5.92	0.0186	0.455	1.73
8	13900000	13900000	5490	-	ENSMUSG00000031458	Coprs	protein_coding	0.221	3.64	5.92	0.0186	0.455	1.73
13	47000000	47000000	2290	-	ENSMUSG00000044231	Nhlrc1	protein_coding	0.227	3.2	5.92	0.0186	0.455	1.73
14	44900000	44900000	8140	-	ENSMUSG00000071489	Ptgdr	protein_coding	-0.665	-0.217	5.92	0.0186	0.455	1.73
4	45100000	45100000	2910	-	ENSMUSG00000078713	Tomm5	protein_coding	0.259	3.84	5.92	0.0186	0.455	1.73
3	30000000	30100000	42400	+	ENSMUSG00000085702	Mecomos	antisense_RNA	-1.09	-2.29	5.92	0.0186	0.455	1.73
19	3070000	3200000	132000	-	ENSMUSG00000100969	1700030N03Rik	lincRNA	-1.52	-2.97	5.96	0.0186	0.455	1.73
2	32300000	32300000	20500	+	ENSMUSG00000002546	Golga2	protein_coding	0.129	6.16	5.91	0.0187	0.455	1.73
16	58700000	58700000	10200	+	ENSMUSG00000022742	Cpox	protein_coding	0.15	4.82	5.91	0.0187	0.455	1.73
2	127000000	127000000	48900	-	ENSMUSG00000027361	Gabpb1	protein_coding	-0.305	3.24	5.9	0.0187	0.455	1.73
5	115000000	115000000	45200	+	ENSMUSG00000041930	Fam222a	protein_coding	0.268	2.51	5.9	0.0187	0.455	1.73
18	53500000	53600000	111000	+	ENSMUSG00000069378	Prdm6	protein_coding	-0.754	-0.898	5.91	0.0187	0.455	1.73
9	20600000	20600000	4260	+	ENSMUSG00000084786	Ubl5	protein_coding	0.276	5.18	5.9	0.0187	0.455	1.73
9	91400000	91400000	26900	+	ENSMUSG00000036972	Zic4	protein_coding	-0.593	0.962	5.9	0.0188	0.455	1.73
10	41100000	41100000	2310	-	ENSMUSG00000046922	Gpr6	protein_coding	0.743	1.64	5.9	0.0188	0.455	1.73
1	119000000	119000000	219000	-	ENSMUSG00000048402	Gli2	protein_coding	-0.313	2.24	5.9	0.0188	0.455	1.73
17	80000000	80100000	32800	-	ENSMUSG00000024095	Hnrnpll	protein_coding	-0.177	5.37	5.89	0.0189	0.456	1.72
3	96200000	96200000	2960	+	ENSMUSG00000070392	Gm20634	processed_transcript	-0.432	2.94	5.88	0.0189	0.456	1.72
15	98900000	99000000	3710	-	ENSMUSG00000072235	Tuba1a	protein_coding	0.183	9.54	5.88	0.0189	0.456	1.72
X	52800000	52800000	8270	+	ENSMUSG00000073207	Ccdc160	protein_coding	0.464	0.177	5.89	0.0189	0.456	1.72
19	46300000	46400000	34100	+	ENSMUSG00000025227	Mfsd13a	protein_coding	0.146	4.06	5.87	0.019	0.456	1.72
17	34300000	34300000	5080	-	ENSMUSG00000036594	H2-Aa	protein_coding	-0.68	-0.386	5.88	0.019	0.456	1.72
4	66800000	66900000	103000	+	ENSMUSG00000039005	Tlr4	protein_coding	-0.451	0.719	5.88	0.019	0.456	1.72
1	36300000	36300000	10100	-	ENSMUSG00000047180	Neurl3	protein_coding	-0.466	0.476	5.87	0.019	0.456	1.72
11	115000000	115000000	11100	+	ENSMUSG00000016940	Kctd2	protein_coding	0.163	5.59	5.86	0.0191	0.458	1.72
10	80000000	80000000	3850	-	ENSMUSG00000004667	Polr2e	protein_coding	0.189	4.73	5.85	0.0192	0.459	1.72
9	65000000	65100000	50200	+	ENSMUSG00000032393	Dpp8	protein_coding	-0.158	7.35	5.85	0.0193	0.46	1.72
11	69400000	69400000	1720	-	ENSMUSG00000045377	Tmem88	protein_coding	0.414	0.743	5.85	0.0193	0.46	1.72
6	38500000	38500000	5950	+	ENSMUSG00000019689	Fmc1	protein_coding	0.314	3.06	5.84	0.0194	0.46	1.71
1	75300000	75300000	10100	-	ENSMUSG00000026209	Dnpep	protein_coding	0.187	4.39	5.83	0.0194	0.46	1.71
4	75300000	75300000	952	-	ENSMUSG00000028398	Tmem261	protein_coding	0.24	3.5	5.83	0.0194	0.46	1.71
5	115000000	115000000	15300	+	ENSMUSG00000029561	Oasl2	protein_coding	-0.486	1.26	5.83	0.0194	0.46	1.71
7	28300000	28300000	1390	+	ENSMUSG00000046058	Eid2	protein_coding	0.2	4.24	5.84	0.0194	0.46	1.71
3	28900000	28900000	2220	-	ENSMUSG00000104275	Gm37867	lincRNA	-2.1	-3	5.83	0.0194	0.46	1.71
2	11500000	11600000	82600	-	ENSMUSG00000026773	Pfkfb3	protein_coding	-0.247	4.5	5.82	0.0195	0.461	1.71
17	87300000	87400000	98900	+	ENSMUSG00000036918	Ttc7	protein_coding	-0.376	3.24	5.83	0.0195	0.46	1.71
19	4860000	4860000	5780	+	ENSMUSG00000083282	Ctsf	protein_coding	0.187	5.58	5.82	0.0195	0.461	1.71
10	102000000	102000000	8730	-	ENSMUSG00000019890	Nts	protein_coding	0.792	0.46	5.81	0.0196	0.461	1.71
17	6740000	6780000	44700	-	ENSMUSG00000052397	Ezr	protein_coding	-0.252	7.06	5.81	0.0196	0.461	1.71
15	95800000	96000000	185000	+	ENSMUSG00000064210	Ano6	protein_coding	-0.179	4.21	5.81	0.0196	0.461	1.71
19	57300000	57400000	37400	-	ENSMUSG00000097785	B230217O12Rik	lincRNA	0.296	2.27	5.81	0.0196	0.461	1.71
3	105000000	105000000	6080	+	ENSMUSG00000002233	Rhoc	protein_coding	-0.248	3.86	5.81	0.0197	0.461	1.71
13	93300000	93400000	105000	+	ENSMUSG00000007617	Homer1	protein_coding	-0.43	7.11	5.8	0.0197	0.461	1.71
17	10500000	10600000	73000	+	ENSMUSG00000089941	Gm16168	antisense_RNA	-0.854	-1.61	5.8	0.0197	0.461	1.71
13	100000000	100000000	6560	+	ENSMUSG00000021643	Serf1	protein_coding	0.436	2.36	5.79	0.0198	0.462	1.7
16	77000000	77100000	103000	+	ENSMUSG00000022867	Usp25	protein_coding	-0.13	4.69	5.79	0.0198	0.462	1.7
5	122000000	122000000	11000	+	ENSMUSG00000029464	Gpn3	protein_coding	0.202	3.13	5.78	0.0199	0.462	1.7
2	127000000	127000000	292	-	ENSMUSG00000084628	Gm22613	misc_RNA	-1.08	-1.75	5.79	0.0199	0.462	1.7
11	82900000	82900000	7640	-	ENSMUSG00000020692	Nle1	protein_coding	-0.315	2.59	5.77	0.02	0.462	1.7
19	53300000	53400000	65300	+	ENSMUSG00000025025	Mxi1	protein_coding	0.174	6.41	5.77	0.02	0.462	1.7
7	133000000	133000000	95800	+	ENSMUSG00000030946	Lhpp	protein_coding	0.243	3.68	5.77	0.02	0.462	1.7
18	34600000	34600000	17600	-	ENSMUSG00000049357	4933408B17Rik	protein_coding	-0.745	-0.56	5.78	0.02	0.462	1.7
2	156000000	156000000	10200	+	ENSMUSG00000005881	Ergic3	protein_coding	0.179	5.96	5.77	0.0201	0.462	1.7
12	81000000	81200000	160000	+	ENSMUSG00000021136	Smoc1	protein_coding	-0.252	3.6	5.77	0.0201	0.462	1.7
6	85200000	85200000	17000	+	ENSMUSG00000033726	Emx1	protein_coding	0.27	3.73	5.76	0.0201	0.462	1.7
5	124000000	124000000	3280	-	ENSMUSG00000049241	Hcar1	protein_coding	-0.641	-0.277	5.77	0.0201	0.462	1.7
13	51700000	51700000	15500	-	ENSMUSG00000051107	Gm15440	protein_coding	0.169	3.65	5.76	0.0201	0.462	1.7
12	81400000	81500000	126000	-	ENSMUSG00000091803	Cox16	protein_coding	0.264	2.9	5.77	0.0201	0.462	1.7
11	70000000	70000000	14300	-	ENSMUSG00000018565	Elp5	protein_coding	0.194	5.4	5.76	0.0202	0.462	1.7
11	97600000	97700000	16200	-	ENSMUSG00000085586	Gm11613	processed_transcript	0.235	3.31	5.75	0.0202	0.462	1.69
1	132000000	132000000	37200	+	ENSMUSG00000004552	Ctse	protein_coding	-2	-2.82	5.74	0.0203	0.462	1.69
4	108000000	108000000	6570	-	ENSMUSG00000028597	Gpx7	protein_coding	0.363	1.17	5.75	0.0203	0.462	1.69
19	8590000	8610000	20600	+	ENSMUSG00000063796	Slc22a8	protein_coding	-0.427	3.45	5.74	0.0203	0.462	1.69
6	73000000	73000000	8320	+	ENSMUSG00000107546	Gm20560	antisense_RNA	-0.903	-1.59	5.74	0.0203	0.462	1.69
2	112000000	112000000	1340	+	ENSMUSG00000027133	Nop10	protein_coding	0.313	3.77	5.74	0.0204	0.462	1.69
2	152000000	152000000	10800	-	ENSMUSG00000027459	Fam110a	protein_coding	0.312	1.76	5.74	0.0204	0.462	1.69
9	13800000	13900000	27300	+	ENSMUSG00000037808	Fam76b	protein_coding	-0.281	3.94	5.73	0.0204	0.462	1.69
17	36300000	36300000	13400	-	ENSMUSG00000045409	Trim39	protein_coding	-0.198	4.43	5.74	0.0204	0.462	1.69
11	23300000	23300000	42200	+	ENSMUSG00000020290	Xpo1	protein_coding	-0.192	5.72	5.73	0.0205	0.462	1.69
19	60900000	60900000	10500	-	ENSMUSG00000024997	Prdx3	protein_coding	0.166	5.34	5.73	0.0205	0.462	1.69
17	56600000	56600000	2320	-	ENSMUSG00000049760	2410015M20Rik	protein_coding	0.232	4.45	5.73	0.0205	0.462	1.69
15	94500000	94600000	38200	+	ENSMUSG00000059883	Irak4	protein_coding	-0.441	0.911	5.72	0.0205	0.462	1.69
18	50000000	50100000	128000	+	ENSMUSG00000062210	Tnfaip8	protein_coding	-0.318	3.36	5.72	0.0205	0.462	1.69
10	19900000	20100000	208000	+	ENSMUSG00000071369	Map3k5	protein_coding	-0.196	4.99	5.73	0.0205	0.462	1.69
8	83700000	83700000	6080	+	ENSMUSG00000019464	Ptger1	protein_coding	0.409	0.565	5.72	0.0206	0.462	1.69
10	86300000	86300000	49100	+	ENSMUSG00000020044	Timp3	protein_coding	-0.229	7.21	5.72	0.0206	0.462	1.69
1	152000000	152000000	151000	+	ENSMUSG00000026483	Fam129a	protein_coding	-0.43	1.6	5.71	0.0206	0.462	1.69
2	156000000	156000000	43000	+	ENSMUSG00000027612	Mmp24	protein_coding	0.155	5.43	5.71	0.0206	0.462	1.69
15	66600000	66600000	67700	+	ENSMUSG00000072501	Phf20l1	protein_coding	-0.195	5.44	5.72	0.0206	0.462	1.69
10	110000000	110000000	431	-	ENSMUSG00000112595	AC147240.1	processed_pseudogene	-1.29	-1.06	5.72	0.0206	0.462	1.69
8	123000000	123000000	18100	-	ENSMUSG00000000739	Sult5a1	protein_coding	-1.17	-1.42	5.71	0.0207	0.462	1.68
1	120000000	120000000	185000	-	ENSMUSG00000026384	Ptpn4	protein_coding	-0.191	6.47	5.71	0.0207	0.462	1.68
11	5060000	5060000	2260	+	ENSMUSG00000034209	Rasl10a	protein_coding	0.237	4.23	5.71	0.0207	0.462	1.68
1	173000000	173000000	1860	-	ENSMUSG00000037872	Ackr1	protein_coding	-0.273	4.78	5.7	0.0207	0.462	1.68
3	95900000	95900000	4320	+	ENSMUSG00000015750	Aph1a	protein_coding	0.186	5.61	5.7	0.0208	0.462	1.68
16	21900000	21900000	13200	-	ENSMUSG00000022856	Tmem41a	protein_coding	0.281	2.69	5.7	0.0208	0.462	1.68
7	16200000	16200000	11400	+	ENSMUSG00000041420	Meis3	protein_coding	0.182	4.17	5.7	0.0208	0.462	1.68
5	104000000	104000000	7540	-	ENSMUSG00000091034	Gm17660	protein_coding	-1.07	-2.15	5.69	0.0208	0.463	1.68
1	135000000	135000000	122000	-	ENSMUSG00000042793	Lgr6	protein_coding	-0.445	2.67	5.69	0.0209	0.463	1.68
11	58200000	58200000	23200	+	ENSMUSG00000069874	Irgm2	protein_coding	-0.355	1.8	5.69	0.0209	0.463	1.68
10	54200000	54200000	3850	+	ENSMUSG00000112516	AC153522.2	processed_pseudogene	-1.01	-1.47	5.69	0.0209	0.463	1.68
15	102000000	102000000	5760	+	ENSMUSG00000001289	Pfdn5	protein_coding	0.239	6.47	5.68	0.021	0.463	1.68
4	81300000	81400000	164000	-	ENSMUSG00000028402	Mpdz	protein_coding	-0.205	5.56	5.68	0.021	0.463	1.68
X	48400000	48500000	52100	-	ENSMUSG00000031103	Elf4	protein_coding	-0.438	0.888	5.68	0.021	0.463	1.68
6	91200000	91200000	18000	+	ENSMUSG00000034245	Hdac11	protein_coding	0.148	7.12	5.68	0.021	0.463	1.68
2	105000000	105000000	12300	+	ENSMUSG00000086454	Platr14	processed_transcript	-0.653	-0.184	5.68	0.021	0.463	1.68
2	120000000	120000000	32900	+	ENSMUSG00000027306	Nusap1	protein_coding	-0.727	-0.667	5.67	0.0211	0.463	1.67
1	86700000	87100000	346000	+	ENSMUSG00000053333	Dis3l2	protein_coding	0.159	3.8	5.67	0.0211	0.463	1.68
11	69400000	69400000	1190	+	ENSMUSG00000059278	Naa38	protein_coding	0.315	3.71	5.67	0.0211	0.463	1.67
10	88000000	88000000	3760	+	ENSMUSG00000112183	AC139754.1	lincRNA	-0.61	-0.716	5.67	0.0211	0.463	1.68
10	53600000	53800000	118000	-	ENSMUSG00000019856	Fam184a	protein_coding	-0.36	4.34	5.66	0.0212	0.463	1.67
6	146000000	147000000	394000	-	ENSMUSG00000030287	Itpr2	protein_coding	-0.282	5.41	5.66	0.0212	0.463	1.67
3	89300000	89300000	7720	+	ENSMUSG00000042737	Dpm3	protein_coding	0.35	2.36	5.66	0.0212	0.463	1.67
2	110000000	110000000	52300	+	ENSMUSG00000048482	Bdnf	protein_coding	-0.493	4.15	5.66	0.0212	0.463	1.67
16	38900000	39000000	134000	+	ENSMUSG00000022790	Igsf11	protein_coding	-0.151	4.79	5.65	0.0213	0.463	1.67
19	46300000	46300000	8850	-	ENSMUSG00000036748	Cuedc2	protein_coding	0.187	5.81	5.65	0.0213	0.463	1.67
5	25000000	25000000	12300	+	ENSMUSG00000059631	1500035N22Rik	lincRNA	0.532	-0.0646	5.65	0.0213	0.463	1.67
4	110000000	112000000	1270000	+	ENSMUSG00000061298	Agbl4	protein_coding	0.276	2.76	5.64	0.0214	0.463	1.67
8	36200000	36200000	2280	+	ENSMUSG00000110116	4933430A20Rik	lincRNA	-0.655	-1.01	5.64	0.0214	0.463	1.67
11	107000000	107000000	96400	-	ENSMUSG00000020717	Pecam1	protein_coding	-0.36	3.53	5.63	0.0215	0.463	1.67
17	78900000	78900000	30000	-	ENSMUSG00000024079	Eif2ak2	protein_coding	-0.282	3.36	5.63	0.0215	0.463	1.67
18	67600000	67700000	12600	+	ENSMUSG00000024537	Psmg2	protein_coding	0.227	3.01	5.63	0.0215	0.463	1.67
8	106000000	106000000	3830	-	ENSMUSG00000035237	Lcat	protein_coding	-0.25	4.48	5.64	0.0215	0.463	1.67
3	85700000	85800000	157000	-	ENSMUSG00000051000	Fam160a1	protein_coding	-0.303	1.29	5.63	0.0215	0.463	1.67
9	109000000	109000000	1900	-	ENSMUSG00000070283	Ndufaf3	protein_coding	0.222	4.2	5.63	0.0215	0.463	1.67
8	70800000	70800000	4000	+	ENSMUSG00000031840	Rab3a	protein_coding	0.216	7.93	5.63	0.0216	0.463	1.67
7	4920000	4930000	2980	+	ENSMUSG00000035285	Nat14	protein_coding	0.178	5.49	5.62	0.0216	0.464	1.67
7	97400000	97400000	20600	+	ENSMUSG00000035704	Alg8	protein_coding	-0.341	1.94	5.63	0.0216	0.463	1.67
2	167000000	167000000	147000	-	ENSMUSG00000039621	Prex1	protein_coding	-0.218	7.72	5.63	0.0216	0.463	1.67
8	3570000	3580000	17000	+	ENSMUSG00000065952	C330021F23Rik	protein_coding	-1.01	-2.26	5.63	0.0216	0.463	1.67
10	79800000	79800000	9490	-	ENSMUSG00000020323	Prss57	protein_coding	-0.786	-0.744	5.6	0.0218	0.466	1.66
3	109000000	109000000	45300	+	ENSMUSG00000040322	Slc25a24	protein_coding	-0.349	0.859	5.6	0.0218	0.466	1.66
4	11100000	11100000	25200	-	ENSMUSG00000050323	Ndufaf6	protein_coding	0.282	1.95	5.61	0.0218	0.466	1.66
1	9960000	9970000	7770	-	ENSMUSG00000099032	Tcf24	protein_coding	-0.861	-1.71	5.61	0.0218	0.466	1.66
11	101000000	101000000	14200	-	ENSMUSG00000004044	Cavin1	protein_coding	-0.314	3.9	5.6	0.0219	0.466	1.66
14	57800000	57800000	3060	+	ENSMUSG00000021967	Mrpl57	protein_coding	0.315	3.81	5.6	0.0219	0.466	1.66
7	141000000	141000000	11200	+	ENSMUSG00000025479	Cyp2e1	protein_coding	1.26	-2.86	5.64	0.0219	0.466	1.66
17	88600000	88700000	64900	+	ENSMUSG00000033855	Ston1	protein_coding	-0.488	1.58	5.59	0.0219	0.466	1.66
2	171000000	171000000	2370	+	ENSMUSG00000085225	Gm14637	antisense_RNA	0.977	-2.31	5.59	0.022	0.466	1.66
18	76900000	76900000	11600	+	ENSMUSG00000090000	Ier3ip1	protein_coding	0.196	4.5	5.58	0.022	0.466	1.66
JH584304.1	52200	59700	7500	-	ENSMUSG00000095041	AC149090.1	protein_coding	-0.641	6.63	5.59	0.022	0.466	1.66
5	97100000	97100000	6820	+	ENSMUSG00000104736	Gm33609	lincRNA	0.78	-1.69	5.59	0.022	0.466	1.66
X	103000000	103000000	5470	-	ENSMUSG00000031323	Dmrtc1a	protein_coding	0.307	1.4	5.57	0.0222	0.468	1.65
8	40500000	40500000	23300	-	ENSMUSG00000031601	Cnot7	protein_coding	-0.115	5.99	5.57	0.0222	0.468	1.65
11	29400000	29500000	137000	+	ENSMUSG00000032740	Ccdc88a	protein_coding	-0.179	6	5.57	0.0222	0.468	1.65
7	127000000	127000000	1050	-	ENSMUSG00000066175	2510046G10Rik	antisense_RNA	0.929	-1.24	5.57	0.0222	0.468	1.65
7	31000000	31100000	8960	-	ENSMUSG00000036578	Fxyd7	protein_coding	0.271	4.97	5.56	0.0223	0.469	1.65
9	119000000	119000000	76300	+	ENSMUSG00000038708	Golga4	protein_coding	-0.203	6.56	5.56	0.0223	0.469	1.65
3	32700000	32800000	14600	+	ENSMUSG00000027673	Ndufb5	protein_coding	0.247	5.74	5.55	0.0224	0.47	1.65
7	19100000	19100000	3960	+	ENSMUSG00000040841	Six5	protein_coding	-0.416	0.536	5.56	0.0224	0.469	1.65
2	84700000	84700000	1560	-	ENSMUSG00000076437	Selenoh	protein_coding	0.249	3.01	5.56	0.0224	0.469	1.65
2	131000000	131000000	3460	-	ENSMUSG00000027316	Gfra4	protein_coding	0.211	5.17	5.55	0.0225	0.47	1.65
2	181000000	181000000	36600	-	ENSMUSG00000038705	Gmeb2	protein_coding	-0.281	3.85	5.54	0.0225	0.471	1.65
17	78900000	78900000	1160	-	ENSMUSG00000091549	Gm6548	processed_pseudogene	-0.378	0.983	5.53	0.0226	0.473	1.65
13	101000000	101000000	4480	+	ENSMUSG00000052293	Taf9	protein_coding	0.314	2.58	5.53	0.0227	0.473	1.64
4	44500000	44700000	186000	-	ENSMUSG00000014030	Pax5	protein_coding	-1.67	-2.44	5.52	0.0228	0.474	1.64
12	8500000	8500000	2350	-	ENSMUSG00000054364	Rhob	protein_coding	0.188	7.38	5.52	0.0228	0.474	1.64
5	145000000	145000000	11600	+	ENSMUSG00000059991	Nptx2	protein_coding	-0.539	5.38	5.52	0.0228	0.474	1.64
7	140000000	140000000	12700	-	ENSMUSG00000025468	Caly	protein_coding	0.242	5.87	5.51	0.0229	0.475	1.64
16	36900000	36900000	16700	-	ENSMUSG00000084834	4930565N06Rik	antisense_RNA	-1.29	-2.49	5.51	0.0229	0.475	1.64
12	105000000	105000000	10200	+	ENSMUSG00000021102	Glrx5	protein_coding	0.285	4.64	5.5	0.023	0.476	1.64
18	80600000	80700000	107000	-	ENSMUSG00000033016	Nfatc1	protein_coding	-0.264	2.51	5.5	0.023	0.476	1.64
19	7060000	7200000	141000	+	ENSMUSG00000036278	Macrod1	protein_coding	0.249	3.01	5.5	0.023	0.476	1.64
17	45700000	45800000	54100	+	ENSMUSG00000097727	F630040K05Rik	lincRNA	-0.37	0.698	5.5	0.023	0.476	1.64
17	34600000	34600000	2600	-	ENSMUSG00000015478	Rnf5	protein_coding	0.181	5.53	5.49	0.0231	0.476	1.64
16	91600000	91600000	23300	-	ENSMUSG00000022964	Tmem50b	protein_coding	0.158	6.05	5.49	0.0231	0.476	1.64
3	128000000	128000000	2500	+	ENSMUSG00000027967	Neurog2	protein_coding	-0.679	-0.391	5.49	0.0231	0.476	1.64
1	93200000	93300000	65200	+	ENSMUSG00000047793	Sned1	protein_coding	-0.539	3.23	5.49	0.0231	0.476	1.64
10	117000000	117000000	9290	-	ENSMUSG00000020171	Yeats4	protein_coding	0.198	4.37	5.49	0.0232	0.477	1.63
3	8510000	8560000	52200	+	ENSMUSG00000027500	Stmn2	protein_coding	0.217	7.75	5.48	0.0232	0.477	1.63
3	117000000	117000000	50700	-	ENSMUSG00000033377	Palmd	protein_coding	-0.253	3.4	5.48	0.0232	0.477	1.63
11	67100000	67100000	24000	+	ENSMUSG00000020908	Myh3	protein_coding	0.348	1.5	5.47	0.0233	0.477	1.63
6	143000000	143000000	114000	-	ENSMUSG00000030249	Abcc9	protein_coding	-0.379	2.71	5.48	0.0233	0.477	1.63
16	27400000	27500000	63400	+	ENSMUSG00000038127	Ccdc50	protein_coding	-0.178	5.73	5.47	0.0233	0.477	1.63
9	123000000	123000000	1710	-	ENSMUSG00000054871	Tmem158	protein_coding	0.252	5.13	5.47	0.0234	0.478	1.63
17	24000000	24000000	3100	-	ENSMUSG00000024124	Prss30	protein_coding	-0.98	-1.55	5.46	0.0235	0.478	1.63
12	29500000	29500000	7990	-	ENSMUSG00000112390	CT025654.1	processed_transcript	0.644	-0.796	5.46	0.0235	0.478	1.63
9	37500000	37500000	4950	+	ENSMUSG00000001943	Vsig2	protein_coding	-0.551	0.0196	5.45	0.0236	0.478	1.63
6	146000000	146000000	74300	+	ENSMUSG00000030259	Rassf8	protein_coding	-0.309	4.19	5.45	0.0236	0.478	1.63
4	45000000	45000000	9340	+	ENSMUSG00000035637	Grhpr	protein_coding	0.214	3.82	5.45	0.0236	0.478	1.63
17	35800000	35800000	4390	-	ENSMUSG00000001525	Tubb5	protein_coding	0.169	8.14	5.44	0.0237	0.478	1.63
2	174000000	174000000	23500	+	ENSMUSG00000027522	Stx16	protein_coding	-0.203	5.85	5.44	0.0237	0.478	1.62
8	11000000	11100000	46700	+	ENSMUSG00000096938	9530052E02Rik	processed_transcript	-0.721	-1.26	5.44	0.0237	0.478	1.63
17	87000000	87000000	37000	+	ENSMUSG00000024143	Rhoq	protein_coding	-0.179	5.5	5.44	0.0238	0.478	1.62
5	23800000	23800000	5220	-	ENSMUSG00000028998	Tomm7	protein_coding	0.324	4.51	5.43	0.0238	0.478	1.62
19	6400000	6420000	15900	+	ENSMUSG00000032946	Rasgrp2	protein_coding	0.359	4.11	5.43	0.0238	0.478	1.62
9	109000000	109000000	6430	-	ENSMUSG00000066357	Wdr6	protein_coding	0.225	6.6	5.43	0.0238	0.478	1.62
8	105000000	105000000	2520	-	ENSMUSG00000069920	B3gnt9	protein_coding	0.353	0.909	5.44	0.0238	0.478	1.62
14	70400000	70400000	4720	-	ENSMUSG00000000776	Polr3d	protein_coding	0.178	3.53	5.42	0.0239	0.478	1.62
2	123000000	123000000	44300	+	ENSMUSG00000005803	Sqor	protein_coding	-0.227	2.48	5.43	0.0239	0.478	1.62
5	138000000	138000000	16100	+	ENSMUSG00000029712	Actl6b	protein_coding	0.172	5.2	5.43	0.0239	0.478	1.62
8	71600000	71600000	10300	+	ENSMUSG00000043243	Fam129c	protein_coding	-0.605	-0.304	5.42	0.0239	0.478	1.62
8	58900000	58900000	2540	+	ENSMUSG00000049946	BC030500	protein_coding	0.292	2.02	5.43	0.0239	0.478	1.62
6	83400000	83400000	6570	+	ENSMUSG00000051844	B230319C09Rik	processed_transcript	-1.03	-1.67	5.43	0.0239	0.478	1.62
7	46500000	46500000	107	+	ENSMUSG00000094229	Gm22969	snRNA	-4.34	-3.09	5.51	0.0239	0.478	1.62
9	123000000	123000000	107000	+	ENSMUSG00000097736	9530059O14Rik	lincRNA	-0.635	0.0621	5.43	0.0239	0.478	1.62
11	95700000	95700000	13800	+	ENSMUSG00000038845	Phb	protein_coding	0.175	5.67	5.42	0.024	0.478	1.62
5	114000000	114000000	76200	+	ENSMUSG00000066952	Myo1h	protein_coding	0.498	0.15	5.42	0.024	0.478	1.62
7	43500000	43500000	20200	-	ENSMUSG00000004609	Cd33	protein_coding	-0.299	3.71	5.41	0.0241	0.478	1.62
8	11600000	11600000	24200	-	ENSMUSG00000031508	Ankrd10	protein_coding	-0.227	5.18	5.41	0.0241	0.478	1.62
9	80300000	80500000	152000	-	ENSMUSG00000032343	Impg1	protein_coding	1.28	-1.67	5.41	0.0241	0.478	1.62
7	103000000	103000000	6190	-	ENSMUSG00000045540	Olfr600	protein_coding	-0.734	-0.932	5.41	0.0241	0.478	1.62
19	5430000	5430000	2160	+	ENSMUSG00000047423	AI837181	protein_coding	0.167	4.91	5.41	0.0241	0.478	1.62
2	153000000	153000000	3070	-	ENSMUSG00000074671	Tspyl3	protein_coding	0.184	4.07	5.41	0.0241	0.478	1.62
14	66300000	66400000	17400	+	ENSMUSG00000022044	Stmn4	protein_coding	0.21	6.53	5.4	0.0243	0.478	1.62
19	45000000	45000000	6200	+	ENSMUSG00000025209	Twnk	protein_coding	0.178	3.25	5.39	0.0243	0.478	1.61
6	87600000	87700000	43800	-	ENSMUSG00000030051	Aplf	protein_coding	0.198	2.32	5.4	0.0243	0.478	1.61
9	60700000	60700000	25800	+	ENSMUSG00000034839	Larp6	protein_coding	0.205	4.26	5.4	0.0243	0.478	1.61
16	55800000	55900000	55300	-	ENSMUSG00000075033	Nxpe3	protein_coding	0.206	3.86	5.4	0.0243	0.478	1.61
2	91100000	91100000	12400	+	ENSMUSG00000002102	Psmc3	protein_coding	0.166	6.4	5.38	0.0244	0.478	1.61
18	6200000	6240000	41200	-	ENSMUSG00000006740	Kif5b	protein_coding	-0.181	8.9	5.39	0.0244	0.478	1.61
13	56100000	56100000	62700	-	ENSMUSG00000015937	H2afy	protein_coding	0.137	5.59	5.39	0.0244	0.478	1.61
13	34000000	34100000	36500	+	ENSMUSG00000038286	Bphl	protein_coding	0.189	3.8	5.38	0.0244	0.478	1.61
3	106000000	106000000	8310	-	ENSMUSG00000074342	I830077J02Rik	protein_coding	-0.543	0.73	5.39	0.0244	0.478	1.61
8	72200000	72300000	17400	+	ENSMUSG00000003033	Ap1m1	protein_coding	0.138	5.02	5.38	0.0245	0.478	1.61
17	33600000	33600000	52000	+	ENSMUSG00000024300	Myo1f	protein_coding	-0.335	2.22	5.38	0.0245	0.478	1.61
11	69600000	69600000	1850	+	ENSMUSG00000069835	Sat2	protein_coding	0.233	2.27	5.38	0.0245	0.478	1.61
17	36100000	36100000	2420	-	ENSMUSG00000073405	H2-T-ps	unprocessed_pseudogene	-0.617	-1.21	5.38	0.0245	0.478	1.61
1	79700000	79800000	73900	-	ENSMUSG00000073643	Wdfy1	protein_coding	-0.12	5.45	5.38	0.0245	0.478	1.61
1	170000000	170000000	8130	-	ENSMUSG00000102752	Gm7694	protein_coding	-0.246	2.17	5.38	0.0245	0.478	1.61
17	31300000	31300000	22300	-	ENSMUSG00000024033	Rsph1	protein_coding	0.405	0.602	5.37	0.0246	0.478	1.61
9	21400000	21500000	82900	+	ENSMUSG00000033335	Dnm2	protein_coding	-0.192	5.56	5.37	0.0246	0.478	1.61
9	106000000	106000000	1980	-	ENSMUSG00000091735	Gpr62	protein_coding	0.285	2.38	5.37	0.0246	0.478	1.61
2	26600000	26600000	11400	-	ENSMUSG00000026922	Agpat2	protein_coding	-0.565	-0.161	5.36	0.0247	0.478	1.61
4	134000000	134000000	14500	+	ENSMUSG00000028834	Trim63	protein_coding	-0.739	-1.82	5.36	0.0247	0.478	1.61
2	180000000	180000000	1070	+	ENSMUSG00000039001	Rps21	protein_coding	0.273	6.91	5.36	0.0247	0.478	1.61
7	44200000	44300000	5600	+	ENSMUSG00000045411	2410002F23Rik	protein_coding	0.16	5.04	5.36	0.0247	0.478	1.61
11	121000000	121000000	15600	+	ENSMUSG00000025175	Fn3k	protein_coding	0.222	3.88	5.35	0.0248	0.478	1.61
11	79500000	79500000	4050	-	ENSMUSG00000078771	Evi2a	protein_coding	0.246	4.12	5.35	0.0248	0.478	1.6
5	123000000	123000000	11700	-	ENSMUSG00000087336	Gm15860	antisense_RNA	0.52	-0.0572	5.35	0.0248	0.478	1.61
11	31400000	31400000	12800	-	ENSMUSG00000020303	Stc2	protein_coding	-0.53	0.28	5.35	0.0249	0.478	1.6
1	120000000	120000000	67000	+	ENSMUSG00000026388	3110009E18Rik	protein_coding	-0.635	-0.63	5.34	0.0249	0.478	1.6
4	44000000	44000000	28400	+	ENSMUSG00000028478	Clta	protein_coding	0.164	6.71	5.35	0.0249	0.478	1.6
8	13100000	13100000	42300	+	ENSMUSG00000031446	Cul4a	protein_coding	0.118	5.67	5.35	0.0249	0.478	1.6
14	57100000	57100000	10300	-	ENSMUSG00000040055	Gjb6	protein_coding	-0.285	6.31	5.35	0.0249	0.478	1.6
11	4700000	4740000	33000	+	ENSMUSG00000009076	Zmat5	protein_coding	0.22	3.19	5.34	0.025	0.478	1.6
3	36400000	36500000	27000	-	ENSMUSG00000027712	Anxa5	protein_coding	-0.168	5.73	5.34	0.025	0.478	1.6
X	137000000	137000000	17100	+	ENSMUSG00000031425	Plp1	protein_coding	0.296	10.3	5.34	0.025	0.478	1.6
18	37400000	37400000	3030	+	ENSMUSG00000043458	Pcdhb12	protein_coding	0.282	2.7	5.34	0.025	0.478	1.6
4	129000000	129000000	7600	+	ENSMUSG00000001334	Fndc5	protein_coding	0.204	6.11	5.33	0.0251	0.478	1.6
7	4930000	4940000	19000	+	ENSMUSG00000035279	Ssc5d	protein_coding	-0.57	0.52	5.33	0.0251	0.478	1.6
17	56200000	56200000	11500	+	ENSMUSG00000044469	Tnfaip8l1	protein_coding	0.248	2	5.33	0.0251	0.478	1.6
X	73200000	73200000	8120	+	ENSMUSG00000067768	Xlr4b	protein_coding	1.94	-1.94	5.33	0.0251	0.478	1.6
13	36000000	36100000	139000	-	ENSMUSG00000046573	Lyrm4	protein_coding	0.259	3.58	5.32	0.0252	0.478	1.6
6	54000000	54300000	262000	+	ENSMUSG00000004633	Chn2	protein_coding	0.168	4.79	5.32	0.0253	0.478	1.6
14	70200000	70200000	13500	-	ENSMUSG00000022090	Pdlim2	protein_coding	0.42	3.86	5.32	0.0253	0.478	1.6
8	104000000	104000000	48700	+	ENSMUSG00000031872	Bean1	protein_coding	0.195	3.85	5.31	0.0253	0.478	1.6
8	107000000	107000000	14500	+	ENSMUSG00000031913	Vps4a	protein_coding	0.12	5.92	5.31	0.0253	0.478	1.6
10	34400000	34400000	7100	+	ENSMUSG00000039462	Col10a1	protein_coding	-0.814	-1.86	5.32	0.0253	0.478	1.6
10	112000000	112000000	17200	-	ENSMUSG00000056888	Glipr1	protein_coding	-0.702	-0.984	5.32	0.0253	0.478	1.6
7	60000000	60100000	158000	-	ENSMUSG00000102252	Snrpn	protein_coding	0.209	9.19	5.31	0.0253	0.478	1.6
14	57500000	57600000	22000	-	ENSMUSG00000021951	Eef1akmt1	protein_coding	0.215	3.31	5.31	0.0254	0.478	1.59
4	141000000	141000000	18100	+	ENSMUSG00000028919	Arhgef19	protein_coding	-0.265	4.41	5.31	0.0254	0.478	1.6
17	44800000	45100000	342000	+	ENSMUSG00000038954	Supt3	protein_coding	0.212	2.35	5.31	0.0254	0.478	1.6
14	34700000	34700000	74100	+	ENSMUSG00000041408	Wapl	protein_coding	-0.126	5.24	5.31	0.0254	0.478	1.6
6	6960000	7040000	87000	+	ENSMUSG00000042505	Sdhaf3	protein_coding	0.185	2.92	5.31	0.0254	0.478	1.6
15	76600000	76700000	16700	-	ENSMUSG00000053929	Cyhr1	protein_coding	0.144	6.87	5.31	0.0254	0.478	1.59
17	29200000	29200000	81200	-	ENSMUSG00000024008	Cpne5	protein_coding	0.19	5.86	5.3	0.0255	0.478	1.59
7	144000000	144000000	27300	-	ENSMUSG00000031090	Nadsyn1	protein_coding	-0.407	1.66	5.3	0.0255	0.478	1.59
1	40100000	40100000	9620	-	ENSMUSG00000097899	Gm16894	antisense_RNA	0.495	-0.289	5.3	0.0255	0.478	1.59
5	111000000	111000000	1610	+	ENSMUSG00000105161	Gm42595	lincRNA	-0.322	0.728	5.3	0.0255	0.478	1.59
11	46100000	46200000	18400	-	ENSMUSG00000020411	Nipal4	protein_coding	0.396	1.21	5.3	0.0256	0.478	1.59
11	54400000	54500000	80000	+	ENSMUSG00000035992	Fnip1	protein_coding	-0.152	5.29	5.3	0.0256	0.478	1.59
5	137000000	137000000	5860	-	ENSMUSG00000059518	Znhit1	protein_coding	0.165	4.34	5.3	0.0256	0.478	1.59
17	26200000	26200000	11600	-	ENSMUSG00000073433	Arhgdig	protein_coding	0.244	5.34	5.29	0.0256	0.478	1.59
5	134000000	134000000	9570	-	ENSMUSG00000015950	Ncf1	protein_coding	-0.251	3.47	5.29	0.0257	0.478	1.59
10	41500000	41500000	11600	+	ENSMUSG00000019818	Cd164	protein_coding	-0.124	5.9	5.28	0.0257	0.478	1.59
17	33700000	33800000	18000	-	ENSMUSG00000077450	Rab11b	protein_coding	0.145	7.47	5.29	0.0257	0.478	1.59
10	58400000	58500000	47400	+	ENSMUSG00000003226	Ranbp2	protein_coding	-0.179	6.54	5.28	0.0258	0.478	1.59
9	7930000	8000000	72600	-	ENSMUSG00000053110	Yap1	protein_coding	-0.198	5.07	5.28	0.0258	0.478	1.59
16	20500000	20500000	9430	+	ENSMUSG00000022841	Ap2m1	protein_coding	0.16	8.52	5.27	0.0259	0.478	1.59
13	31800000	31800000	5840	+	ENSMUSG00000050295	Foxc1	protein_coding	-0.443	2.14	5.27	0.0259	0.478	1.59
1	136000000	136000000	52800	-	ENSMUSG00000051985	Igfn1	protein_coding	-0.235	4.57	5.27	0.0259	0.478	1.59
7	135000000	135000000	503000	+	ENSMUSG00000058325	Dock1	protein_coding	-0.265	5.43	5.27	0.0259	0.478	1.59
8	26000000	26100000	97800	-	ENSMUSG00000037234	Hook3	protein_coding	-0.229	5.98	5.26	0.026	0.478	1.58
5	62600000	62800000	164000	-	ENSMUSG00000037999	Arap2	protein_coding	-0.161	6.29	5.26	0.026	0.478	1.58
4	46500000	46500000	42400	-	ENSMUSG00000039853	Trim14	protein_coding	-0.662	-0.833	5.26	0.026	0.478	1.58
13	100000000	100000000	58000	-	ENSMUSG00000078945	Naip2	protein_coding	-0.424	0.79	5.26	0.026	0.478	1.58
12	39500000	39500000	41100	-	ENSMUSG00000113343	AC140285.1	lincRNA	-0.53	-0.0818	5.26	0.026	0.478	1.59
17	33900000	33900000	1520	-	ENSMUSG00000024309	Pfdn6	protein_coding	0.19	4.56	5.26	0.0261	0.478	1.58
6	5220000	5260000	35400	-	ENSMUSG00000029759	Pon3	protein_coding	-0.419	1.41	5.25	0.0261	0.478	1.58
11	3490000	3500000	10400	-	ENSMUSG00000034570	Inpp5j	protein_coding	0.161	4.94	5.26	0.0261	0.478	1.58
7	19600000	19600000	12600	-	ENSMUSG00000044709	Gemin7	protein_coding	0.183	3.41	5.25	0.0261	0.478	1.58
12	69200000	69200000	1460	-	ENSMUSG00000034892	Rps29	protein_coding	0.336	6.33	5.25	0.0262	0.478	1.58
X	73200000	73200000	10700	+	ENSMUSG00000073125	Xlr3b	protein_coding	1.31	1.11	5.25	0.0262	0.478	1.58
15	101000000	101000000	49200	-	ENSMUSG00000009733	Tfcp2	protein_coding	0.127	3.88	5.24	0.0263	0.478	1.58
12	112000000	112000000	79700	-	ENSMUSG00000021285	Ppp1r13b	protein_coding	0.132	5.5	5.24	0.0263	0.478	1.58
11	51600000	51700000	7780	-	ENSMUSG00000001053	N4bp3	protein_coding	0.235	2.91	5.23	0.0264	0.478	1.58
17	57200000	57300000	14200	+	ENSMUSG00000019487	Trip10	protein_coding	-0.306	2.28	5.24	0.0264	0.478	1.58
9	21600000	21600000	4150	-	ENSMUSG00000032182	Yipf2	protein_coding	0.198	3.68	5.23	0.0264	0.478	1.58
7	44800000	44800000	14500	-	ENSMUSG00000038520	Tbc1d17	protein_coding	0.23	4.7	5.23	0.0264	0.478	1.58
7	79700000	79700000	38000	+	ENSMUSG00000046591	Ticrr	protein_coding	-1.23	-2.51	5.23	0.0264	0.478	1.58
8	72100000	72200000	13300	-	ENSMUSG00000087502	Gm16091	processed_transcript	-0.934	-2.21	5.23	0.0264	0.478	1.58
10	129000000	129000000	6150	-	ENSMUSG00000090247	Bloc1s1	protein_coding	0.228	4.16	5.23	0.0264	0.478	1.58
19	6050000	6060000	4120	-	ENSMUSG00000007338	Mrpl49	protein_coding	0.174	4.41	5.23	0.0265	0.478	1.58
1	66200000	66400000	267000	+	ENSMUSG00000015222	Map2	protein_coding	-0.197	10.2	5.23	0.0265	0.478	1.58
6	17100000	17100000	40700	+	ENSMUSG00000029552	Tes	protein_coding	-0.398	0.621	5.23	0.0265	0.478	1.58
8	34800000	34800000	12600	+	ENSMUSG00000031530	Dusp4	protein_coding	-0.548	2.46	5.23	0.0265	0.478	1.58
18	12300000	12300000	2380	+	ENSMUSG00000082051	Gm16072	processed_pseudogene	-1.42	-2.17	5.23	0.0265	0.478	1.58
10	75600000	75600000	7300	-	ENSMUSG00000006342	Susd2	protein_coding	0.35	2.73	5.22	0.0266	0.478	1.57
4	47400000	47400000	61700	+	ENSMUSG00000007613	Tgfbr1	protein_coding	-0.244	5.46	5.22	0.0266	0.478	1.58
13	98300000	98300000	7110	-	ENSMUSG00000021660	Btf3	protein_coding	0.147	5.98	5.21	0.0267	0.478	1.57
9	83400000	83400000	50800	-	ENSMUSG00000032258	Lca5	protein_coding	-0.526	2.8	5.21	0.0267	0.478	1.57
17	56300000	56300000	7470	-	ENSMUSG00000047123	Ticam1	protein_coding	-0.229	2.1	5.21	0.0267	0.478	1.57
12	103000000	103000000	136000	-	ENSMUSG00000057963	Itpk1	protein_coding	0.122	5.31	5.22	0.0267	0.478	1.57
9	26000000	26000000	4800	-	ENSMUSG00000111240	AC122344.1	lincRNA	-0.508	-0.526	5.21	0.0267	0.478	1.57
2	83700000	83800000	82500	+	ENSMUSG00000027087	Itgav	protein_coding	-0.185	7.01	5.21	0.0268	0.478	1.57
14	52300000	52300000	17800	-	ENSMUSG00000022159	Rab2b	protein_coding	0.188	4.56	5.2	0.0269	0.478	1.57
19	53900000	53900000	37600	+	ENSMUSG00000024975	Pdcd4	protein_coding	0.109	5.68	5.2	0.0269	0.478	1.57
1	19200000	19200000	29700	+	ENSMUSG00000025927	Tfap2b	protein_coding	-0.939	-0.0682	5.2	0.0269	0.478	1.57
1	190000000	190000000	148000	+	ENSMUSG00000026604	Ptpn14	protein_coding	-0.308	3.48	5.2	0.0269	0.478	1.57
2	105000000	105000000	54900	-	ENSMUSG00000027175	Tcp11l1	protein_coding	-0.244	4.12	5.2	0.0269	0.478	1.57
9	123000000	123000000	5910	-	ENSMUSG00000032551	1110059G10Rik	protein_coding	0.247	2.92	5.2	0.0269	0.478	1.57
7	122000000	122000000	102000	-	ENSMUSG00000034951	Cog7	protein_coding	0.126	4.87	5.2	0.0269	0.478	1.57
18	74300000	74400000	76900	+	ENSMUSG00000035394	Cfap53	protein_coding	-1.12	-1.6	5.2	0.0269	0.478	1.57
7	44500000	44500000	2370	+	ENSMUSG00000038704	Aspdh	protein_coding	-0.457	0.416	5.2	0.0269	0.478	1.57
5	24500000	24500000	24400	-	ENSMUSG00000067724	Gbx1	protein_coding	1.2	-1.75	5.2	0.0269	0.478	1.57
1	156000000	156000000	31900	-	ENSMUSG00000026466	Tor1aip1	protein_coding	-0.186	5.54	5.19	0.027	0.478	1.57
8	70100000	70100000	8360	-	ENSMUSG00000036120	Rfxank	protein_coding	0.219	3.13	5.19	0.027	0.478	1.57
12	75300000	75400000	93100	+	ENSMUSG00000046768	Rhoj	protein_coding	-0.555	1.42	5.19	0.027	0.478	1.57
11	67300000	67400000	49900	+	ENSMUSG00000060180	Myh13	protein_coding	1.16	-0.694	5.19	0.027	0.478	1.57
4	40900000	40900000	615	-	ENSMUSG00000081309	Gm12397	processed_pseudogene	3.08	-2.57	5.19	0.027	0.478	1.57
18	20200000	20300000	37700	+	ENSMUSG00000034774	Dsg1c	protein_coding	1.79	-3.05	5.19	0.0271	0.478	1.57
7	128000000	128000000	7080	+	ENSMUSG00000042828	Trim72	protein_coding	-0.622	-0.385	5.18	0.0271	0.478	1.57
3	108000000	108000000	20300	-	ENSMUSG00000068739	Sars	protein_coding	0.126	6.67	5.18	0.0271	0.478	1.57
9	123000000	123000000	27300	-	ENSMUSG00000111577	AC124778.3	lincRNA	-0.954	-1.51	5.19	0.0271	0.478	1.57
X	8060000	8070000	13600	-	ENSMUSG00000039231	Suv39h1	protein_coding	0.162	4.47	5.18	0.0272	0.478	1.57
4	41500000	41500000	7470	-	ENSMUSG00000046312	AI464131	protein_coding	-0.223	5.87	5.18	0.0272	0.478	1.57
11	48900000	49000000	33200	-	ENSMUSG00000069893	9930111J21Rik1	protein_coding	-0.792	0.123	5.18	0.0272	0.478	1.57
13	23400000	23400000	4110	-	ENSMUSG00000113440	AL714025.1	lincRNA	-0.359	0.428	5.18	0.0272	0.478	1.57
11	96800000	96800000	19500	+	ENSMUSG00000018666	Cbx1	protein_coding	0.148	4.85	5.17	0.0273	0.478	1.56
5	65300000	65400000	35700	+	ENSMUSG00000029195	Klb	protein_coding	-0.823	-1.84	5.17	0.0273	0.478	1.56
7	97400000	97400000	7800	+	ENSMUSG00000030647	Ndufc2	protein_coding	0.256	5.58	5.17	0.0273	0.478	1.56
13	91400000	91400000	19100	-	ENSMUSG00000097182	A830009L08Rik	lincRNA	0.435	2.18	5.16	0.0274	0.478	1.56
18	67400000	67400000	12000	+	ENSMUSG00000001473	Tubb6	protein_coding	-0.651	-0.0188	5.15	0.0275	0.478	1.56
1	150000000	150000000	16800	-	ENSMUSG00000006014	Prg4	protein_coding	-0.827	2.27	5.16	0.0275	0.478	1.56
15	76300000	76300000	3280	+	ENSMUSG00000034259	Exosc4	protein_coding	0.203	3.47	5.16	0.0275	0.478	1.56
7	127000000	127000000	6320	-	ENSMUSG00000059772	Slx1b	protein_coding	0.196	3.59	5.16	0.0275	0.478	1.56
17	33900000	34000000	1570	-	ENSMUSG00000067370	B3galt4	protein_coding	0.297	1.49	5.15	0.0275	0.478	1.56
17	46000000	46000000	15400	-	ENSMUSG00000023951	Vegfa	protein_coding	-0.254	5.91	5.15	0.0276	0.478	1.56
2	104000000	104000000	19600	+	ENSMUSG00000032679	Cd59a	protein_coding	0.321	2.65	5.15	0.0276	0.478	1.56
4	40300000	40300000	8830	-	ENSMUSG00000071014	Ndufb6	protein_coding	0.283	4.97	5.15	0.0276	0.478	1.56
7	25000000	25000000	3000	-	ENSMUSG00000003380	Rabac1	protein_coding	0.222	6.2	5.14	0.0277	0.478	1.56
9	107000000	108000000	130000	+	ENSMUSG00000010066	Cacna2d2	protein_coding	0.245	5	5.14	0.0277	0.478	1.56
17	83500000	83500000	12400	-	ENSMUSG00000024248	Cox7a2l	protein_coding	0.169	6.78	5.14	0.0277	0.478	1.56
18	38000000	38000000	25000	-	ENSMUSG00000024451	Arap3	protein_coding	-0.254	3.14	5.14	0.0277	0.478	1.56
9	107000000	107000000	11800	+	ENSMUSG00000037977	6430571L13Rik	protein_coding	0.348	1.45	5.14	0.0277	0.478	1.56
12	59000000	59000000	15100	+	ENSMUSG00000060121	Gemin2	protein_coding	0.279	1.78	5.14	0.0277	0.478	1.56
8	71300000	71400000	88000	+	ENSMUSG00000004677	Myo9b	protein_coding	-0.41	5.34	5.13	0.0278	0.478	1.56
15	83100000	83100000	9370	-	ENSMUSG00000018040	Rrp7a	protein_coding	0.207	5.99	5.13	0.0278	0.478	1.56
11	70500000	70500000	5940	+	ENSMUSG00000018919	Tm4sf5	protein_coding	1.32	-2.5	5.14	0.0278	0.478	1.56
13	56200000	56200000	5180	-	ENSMUSG00000049625	Tifab	protein_coding	-0.35	1.96	5.14	0.0278	0.478	1.56
17	24900000	24900000	1020	+	ENSMUSG00000073435	Nme3	protein_coding	0.24	3.44	5.13	0.0278	0.478	1.56
10	130000000	130000000	1100	-	ENSMUSG00000112712	AC152945.2	processed_pseudogene	-0.585	-0.757	5.13	0.0278	0.478	1.56
10	80600000	80700000	14500	-	ENSMUSG00000003344	Btbd2	protein_coding	0.156	6.04	5.13	0.0279	0.478	1.55
17	66100000	66100000	8960	+	ENSMUSG00000024101	Washc1	protein_coding	0.144	4.32	5.13	0.0279	0.478	1.55
5	88800000	88800000	18300	+	ENSMUSG00000029366	Dck	protein_coding	0.162	4.09	5.13	0.0279	0.478	1.55
6	113000000	113000000	12300	+	ENSMUSG00000043088	Il17re	protein_coding	-0.732	-1.46	5.13	0.0279	0.478	1.55
18	6330000	6330000	475	+	ENSMUSG00000073640	Rpl27-ps3	protein_coding	0.216	5.81	5.13	0.0279	0.478	1.55
16	91600000	91600000	25800	-	ENSMUSG00000022962	Gart	protein_coding	0.141	4.54	5.12	0.028	0.478	1.55
7	29200000	29200000	1240	+	ENSMUSG00000099098	1110035H17Rik	antisense_RNA	-0.961	-1.98	5.12	0.028	0.478	1.55
9	108000000	108000000	18900	-	ENSMUSG00000010064	Slc38a3	protein_coding	-0.228	6.27	5.11	0.0281	0.479	1.55
8	78500000	78500000	3630	-	ENSMUSG00000037070	Rbmxl1	protein_coding	0.159	4.46	5.12	0.0281	0.479	1.55
7	131000000	131000000	24500	-	ENSMUSG00000040177	2310057M21Rik	protein_coding	0.365	3.59	5.11	0.0281	0.479	1.55
3	53400000	53500000	14800	-	ENSMUSG00000042997	Nhlrc3	protein_coding	-0.189	3.66	5.12	0.0281	0.479	1.55
15	72600000	73100000	472000	-	ENSMUSG00000047921	Trappc9	protein_coding	0.139	5.52	5.11	0.0281	0.479	1.55
1	55100000	55100000	3180	+	ENSMUSG00000073676	Hspe1	protein_coding	0.242	4.82	5.12	0.0281	0.479	1.55
14	123000000	123000000	24400	+	ENSMUSG00000075463	4930594M22Rik	processed_transcript	-0.716	-0.817	5.11	0.0281	0.479	1.55
15	36000000	36100000	131000	-	ENSMUSG00000037627	Rgs22	protein_coding	-1.14	-0.919	5.1	0.0283	0.479	1.55
X	166000000	166000000	20100	+	ENSMUSG00000040621	Gemin8	protein_coding	0.197	2.75	5.1	0.0283	0.479	1.55
2	174000000	174000000	46800	+	ENSMUSG00000054455	Vapb	protein_coding	0.17	7.11	5.1	0.0283	0.479	1.55
2	147000000	147000000	16700	-	ENSMUSG00000027434	Nkx2-2	protein_coding	0.354	2.05	5.09	0.0284	0.48	1.55
1	162000000	162000000	496000	-	ENSMUSG00000040265	Dnm3	protein_coding	0.31	6.33	5.1	0.0284	0.48	1.55
14	46100000	46100000	690	+	ENSMUSG00000044285	Gm1821	processed_pseudogene	-0.348	4.1	5.09	0.0284	0.48	1.55
7	19000000	19000000	10500	+	ENSMUSG00000048481	Mypop	protein_coding	0.18	4.95	5.1	0.0284	0.48	1.55
15	78600000	78600000	25000	+	ENSMUSG00000018008	Cyth4	protein_coding	-0.271	3.73	5.09	0.0285	0.481	1.54
18	10100000	10200000	117000	-	ENSMUSG00000024290	Rock1	protein_coding	-0.163	5.13	5.08	0.0285	0.481	1.54
6	29800000	29900000	144000	+	ENSMUSG00000029772	Ahcyl2	protein_coding	-0.123	7.52	5.09	0.0285	0.481	1.54
5	108000000	108000000	1200	-	ENSMUSG00000050856	Atp5k	protein_coding	0.307	4.38	5.09	0.0285	0.48	1.55
1	95300000	95300000	21700	+	ENSMUSG00000051185	Fam174a	protein_coding	0.168	5.23	5.08	0.0286	0.481	1.54
5	26300000	26300000	6620	+	ENSMUSG00000059645	Gm7361	protein_coding	-0.653	-1.49	5.08	0.0286	0.481	1.54
2	25200000	25200000	2560	-	ENSMUSG00000103217	Gm38287	antisense_RNA	0.886	-1.69	5.08	0.0286	0.481	1.54
X	20900000	20900000	4570	+	ENSMUSG00000001131	Timp1	protein_coding	-1.37	-1.44	5.07	0.0287	0.481	1.54
11	94200000	94200000	4040	+	ENSMUSG00000037573	Tob1	protein_coding	0.21	4.57	5.07	0.0287	0.481	1.54
7	24500000	24500000	22500	+	ENSMUSG00000054793	Cadm4	protein_coding	0.164	8.13	5.07	0.0287	0.481	1.54
3	85500000	85600000	9070	-	ENSMUSG00000106422	Gm42812	lincRNA	-1.04	-2.69	5.1	0.0287	0.481	1.54
11	51600000	51600000	12200	-	ENSMUSG00000001054	Rmnd5b	protein_coding	0.143	4.76	5.07	0.0288	0.481	1.54
12	16700000	16800000	130000	-	ENSMUSG00000036523	Greb1	protein_coding	-0.76	0.235	5.06	0.0288	0.481	1.54
2	19200000	19300000	111000	+	ENSMUSG00000037683	Armc3	protein_coding	0.706	-1.03	5.07	0.0288	0.481	1.54
3	16200000	16200000	33800	+	ENSMUSG00000047213	Ythdf3	protein_coding	-0.119	5.67	5.07	0.0288	0.481	1.54
2	123000000	123000000	11000	+	ENSMUSG00000005804	Bloc1s6	protein_coding	0.199	4.15	5.06	0.0289	0.481	1.54
6	38300000	38400000	49300	-	ENSMUSG00000029826	Zc3hav1	protein_coding	-0.321	2.52	5.06	0.0289	0.481	1.54
9	58100000	58200000	90200	+	ENSMUSG00000032327	Stra6	protein_coding	-0.561	1.77	5.06	0.0289	0.481	1.54
9	57600000	57600000	27900	+	ENSMUSG00000040188	Scamp2	protein_coding	-0.238	4.15	5.06	0.0289	0.481	1.54
6	39100000	39200000	70200	-	ENSMUSG00000042599	Kdm7a	protein_coding	-0.169	5.39	5.05	0.029	0.482	1.54
11	5960000	5970000	12100	+	ENSMUSG00000002741	Ykt6	protein_coding	0.13	6.27	5.04	0.0292	0.482	1.53
X	111000000	111000000	2930	+	ENSMUSG00000056854	Pou3f4	protein_coding	0.336	2.29	5.04	0.0292	0.482	1.53
1	87400000	87400000	8370	-	ENSMUSG00000079436	Kcnj13	protein_coding	-0.71	-0.624	5.04	0.0292	0.482	1.54
12	80100000	80100000	4970	+	ENSMUSG00000097417	Gm26669	lincRNA	1.13	-2.26	5.04	0.0292	0.482	1.53
11	101000000	101000000	1150	-	ENSMUSG00000017188	Coa3	protein_coding	0.202	4.78	5.03	0.0293	0.482	1.53
13	49500000	49600000	23100	+	ENSMUSG00000021388	Aspn	protein_coding	-0.667	-0.462	5.04	0.0293	0.482	1.53
10	105000000	106000000	387000	-	ENSMUSG00000036019	Tmtc2	protein_coding	-0.195	3.43	5.03	0.0293	0.482	1.53
2	129000000	129000000	29000	-	ENSMUSG00000048327	Ckap2l	protein_coding	-0.555	-0.605	5.04	0.0293	0.482	1.53
16	31900000	31900000	1440	-	ENSMUSG00000107002	0610012G03Rik	protein_coding	0.233	4.45	5.04	0.0293	0.482	1.53
7	123000000	123000000	584	+	ENSMUSG00000108551	Gm20274	sense_intronic	-0.843	-1.61	5.03	0.0293	0.482	1.53
15	79800000	79800000	16400	-	ENSMUSG00000022420	Dnal4	protein_coding	0.156	4.51	5.02	0.0294	0.482	1.53
7	35600000	35600000	5540	-	ENSMUSG00000030417	Pdcd5	protein_coding	0.225	3.78	5.03	0.0294	0.482	1.53
8	123000000	124000000	26000	+	ENSMUSG00000031967	Afg3l1	protein_coding	0.168	5.03	5.03	0.0294	0.482	1.53
5	44200000	44200000	51500	-	ENSMUSG00000046985	Tapt1	protein_coding	-0.123	5.31	5.03	0.0294	0.482	1.53
2	35500000	35600000	9160	-	ENSMUSG00000086555	Gm13446	processed_transcript	0.361	1.93	5.03	0.0294	0.482	1.53
9	98900000	99000000	5520	-	ENSMUSG00000097072	Foxl2os	processed_transcript	-0.946	-1.74	5.03	0.0294	0.482	1.53
13	56800000	56900000	123000	-	ENSMUSG00000021541	Trpc7	protein_coding	0.293	1.01	5.02	0.0295	0.482	1.53
8	120000000	120000000	60400	+	ENSMUSG00000031825	Crispld2	protein_coding	-0.357	1.03	5.02	0.0295	0.482	1.53
5	150000000	150000000	63500	+	ENSMUSG00000053368	Rxfp2	protein_coding	-0.495	0.0926	5.02	0.0295	0.482	1.53
2	122000000	122000000	2340	-	ENSMUSG00000074881	Mageb3	protein_coding	-1.12	-2.5	5.02	0.0295	0.482	1.53
2	103000000	103000000	52400	-	ENSMUSG00000010914	Pdhx	protein_coding	0.117	5.02	5.02	0.0296	0.482	1.53
2	73900000	73900000	2880	-	ENSMUSG00000018770	Atp5g3	protein_coding	0.235	6.96	5.01	0.0296	0.482	1.53
8	71500000	71500000	789	+	ENSMUSG00000034880	Mrpl34	protein_coding	0.224	3.39	5.01	0.0296	0.482	1.53
2	155000000	155000000	33500	+	ENSMUSG00000059842	Zfp341	protein_coding	0.187	2.8	5.02	0.0296	0.482	1.53
7	145000000	145000000	10000	-	ENSMUSG00000070348	Ccnd1	protein_coding	-0.269	5.63	5.01	0.0296	0.482	1.53
4	137000000	137000000	2890	-	ENSMUSG00000036887	C1qa	protein_coding	-0.179	6.01	5.01	0.0297	0.482	1.53
12	84500000	84500000	94700	+	ENSMUSG00000085793	Lin52	protein_coding	0.165	4.75	5.01	0.0297	0.482	1.53
X	74300000	74300000	6860	+	ENSMUSG00000015291	Gdi1	protein_coding	0.133	8.38	5	0.0298	0.482	1.53
18	77800000	77900000	87500	+	ENSMUSG00000025429	Pstpip2	protein_coding	0.327	1.6	5	0.0298	0.482	1.53
X	137000000	137000000	20200	-	ENSMUSG00000089996	Tmsb15b2	protein_coding	0.509	0.131	5	0.0298	0.482	1.53
16	25100000	25100000	9420	+	ENSMUSG00000096960	A230028O05Rik	lincRNA	-1.04	-2.04	5	0.0298	0.482	1.53
15	95800000	95800000	3790	-	ENSMUSG00000097643	A130051J06Rik	protein_coding	-0.873	-2.17	5	0.0298	0.482	1.53
12	109000000	109000000	10000	-	ENSMUSG00000021265	Slc25a29	protein_coding	0.162	3.03	4.99	0.0299	0.483	1.52
2	71100000	71100000	25000	+	ENSMUSG00000027015	Cybrd1	protein_coding	-0.386	2.15	5	0.0299	0.482	1.52
7	140000000	140000000	3420	-	ENSMUSG00000041309	Nkx6-2	protein_coding	0.408	2.2	4.99	0.0299	0.483	1.52
6	30000000	30200000	105000	+	ENSMUSG00000058440	Nrf1	protein_coding	-0.261	3.5	4.99	0.03	0.483	1.52
11	121000000	121000000	18200	+	ENSMUSG00000039307	Hexdc	protein_coding	0.222	4.4	4.98	0.0301	0.483	1.52
4	150000000	150000000	22700	-	ENSMUSG00000044700	Tmem201	protein_coding	0.175	5.92	4.98	0.0301	0.483	1.52
5	108000000	108000000	10500	+	ENSMUSG00000072769	Gm10419	lincRNA	-0.123	6.27	4.98	0.0301	0.483	1.52
14	70800000	70800000	12500	+	ENSMUSG00000022102	Dok2	protein_coding	-0.797	-0.744	4.97	0.0302	0.483	1.52
4	133000000	133000000	14500	-	ENSMUSG00000037731	Themis2	protein_coding	-0.429	0.457	4.98	0.0302	0.483	1.52
17	14900000	15000000	16400	+	ENSMUSG00000050088	1600012H06Rik	protein_coding	-0.166	3.48	4.98	0.0302	0.483	1.52
4	42500000	42500000	5600	-	ENSMUSG00000094066	Fam205a2	protein_coding	4.28	-1.85	4.99	0.0302	0.483	1.52
2	25200000	25200000	11800	-	ENSMUSG00000013465	Nelfb	protein_coding	0.116	5.16	4.97	0.0303	0.483	1.52
11	116000000	116000000	16500	+	ENSMUSG00000020778	Ten1	protein_coding	0.253	3.34	4.97	0.0303	0.483	1.52
14	21800000	21800000	3120	-	ENSMUSG00000021773	Comtd1	protein_coding	0.266	2.61	4.97	0.0303	0.483	1.52
15	10400000	10500000	23800	-	ENSMUSG00000044224	Dnajc21	protein_coding	-0.261	4.4	4.97	0.0303	0.483	1.52
9	45400000	45400000	26000	+	ENSMUSG00000066705	Fxyd6	protein_coding	0.167	6.15	4.97	0.0303	0.483	1.52
3	96200000	96200000	1020	-	ENSMUSG00000081058	Hist2h3c2	protein_coding	-0.506	1.17	4.97	0.0303	0.483	1.52
2	93400000	93500000	44000	-	ENSMUSG00000027215	Cd82	protein_coding	0.241	3.32	4.97	0.0304	0.483	1.52
8	110000000	110000000	17300	-	ENSMUSG00000031730	Dhodh	protein_coding	0.239	3.42	4.96	0.0304	0.483	1.52
10	62200000	62200000	45900	-	ENSMUSG00000037031	Tspan15	protein_coding	0.267	3.91	4.96	0.0304	0.483	1.52
7	114000000	114000000	71000	-	ENSMUSG00000055723	Rras2	protein_coding	0.224	3.49	4.96	0.0304	0.483	1.52
14	54900000	54900000	18200	-	ENSMUSG00000057156	Homez	protein_coding	0.314	3.35	4.96	0.0304	0.483	1.52
7	141000000	141000000	10800	+	ENSMUSG00000025503	Taldo1	protein_coding	0.15	5.61	4.96	0.0305	0.483	1.52
11	118000000	119000000	422000	-	ENSMUSG00000025576	Rbfox3	protein_coding	0.151	7.81	4.96	0.0305	0.483	1.52
4	125000000	125000000	36900	+	ENSMUSG00000028876	Epha10	protein_coding	-0.243	5.26	4.96	0.0305	0.483	1.52
5	107000000	107000000	183000	-	ENSMUSG00000029287	Tgfbr3	protein_coding	-0.314	2.89	4.96	0.0305	0.483	1.52
6	94500000	94600000	104000	+	ENSMUSG00000045100	Slc25a26	protein_coding	0.174	3.43	4.96	0.0305	0.483	1.52
7	128000000	128000000	55900	+	ENSMUSG00000030786	Itgam	protein_coding	-0.269	6.05	4.95	0.0306	0.484	1.51
10	25400000	25500000	164000	+	ENSMUSG00000019978	Epb41l2	protein_coding	-0.194	7.33	4.94	0.0307	0.484	1.51
1	181000000	181000000	38300	-	ENSMUSG00000038733	Wdr26	protein_coding	-0.15	6.75	4.95	0.0307	0.484	1.51
12	70800000	70900000	76700	+	ENSMUSG00000048285	Frmd6	protein_coding	-0.289	4.81	4.94	0.0307	0.484	1.51
X	137000000	137000000	3500	+	ENSMUSG00000049536	Tceal1	protein_coding	0.194	3.66	4.95	0.0307	0.484	1.51
4	135000000	135000000	26500	-	ENSMUSG00000037295	Ldlrap1	protein_coding	0.367	1.91	4.94	0.0308	0.484	1.51
17	56000000	56000000	8490	-	ENSMUSG00000038781	Stap2	protein_coding	-0.487	-0.191	4.94	0.0308	0.484	1.51
5	90200000	90400000	139000	-	ENSMUSG00000055204	Ankrd17	protein_coding	-0.123	6.67	4.94	0.0308	0.484	1.51
6	38600000	38600000	11600	-	ENSMUSG00000071537	Klrg2	protein_coding	-0.791	-2.04	4.94	0.0308	0.484	1.51
6	125000000	125000000	2190	-	ENSMUSG00000072772	Grcc10	protein_coding	0.236	5.8	4.94	0.0308	0.484	1.51
14	30000000	30500000	452000	-	ENSMUSG00000015968	Cacna1d	protein_coding	-0.245	5.29	4.93	0.0309	0.484	1.51
5	116000000	116000000	164000	-	ENSMUSG00000043913	Ccdc60	protein_coding	-0.494	-0.395	4.93	0.0309	0.484	1.51
7	78200000	78700000	562000	-	ENSMUSG00000059146	Ntrk3	protein_coding	-0.139	6.75	4.93	0.0309	0.484	1.51
4	155000000	155000000	29700	+	ENSMUSG00000046637	Ttc34	protein_coding	0.676	0.57	4.93	0.031	0.484	1.51
11	79500000	79500000	17200	-	ENSMUSG00000070354	Evi2	protein_coding	1.3	-2.31	4.93	0.031	0.484	1.51
14	118000000	118000000	25000	+	ENSMUSG00000090534	Gm4675	processed_transcript	-0.857	-0.243	4.93	0.031	0.484	1.51
13	54300000	54300000	10800	+	ENSMUSG00000112941	AC164441.1	lincRNA	0.278	2.63	4.93	0.031	0.484	1.51
17	83800000	83800000	15400	-	ENSMUSG00000000673	Haao	protein_coding	-1.19	-2.57	4.92	0.0311	0.484	1.51
11	81900000	81900000	33900	+	ENSMUSG00000020703	5530401A14Rik	protein_coding	-0.912	-2.13	4.92	0.0311	0.484	1.51
9	13300000	13700000	411000	+	ENSMUSG00000031925	Maml2	protein_coding	-0.255	3.29	4.92	0.0311	0.484	1.51
3	96300000	96300000	11100	-	ENSMUSG00000015947	Fcgr1	protein_coding	-0.377	1.92	4.91	0.0312	0.484	1.51
2	144000000	144000000	36600	-	ENSMUSG00000027420	Bfsp1	protein_coding	0.553	-0.428	4.92	0.0312	0.484	1.51
4	137000000	137000000	188000	-	ENSMUSG00000028664	Ephb2	protein_coding	0.2	3.85	4.91	0.0312	0.484	1.51
5	51500000	51600000	113000	-	ENSMUSG00000029167	Ppargc1a	protein_coding	-0.161	5.27	4.91	0.0312	0.484	1.51
12	63400000	63400000	2120	+	ENSMUSG00000114123	AC167420.1	processed_pseudogene	-0.336	2.17	4.92	0.0312	0.484	1.51
6	29700000	29800000	25900	+	ENSMUSG00000001761	Smo	protein_coding	-0.22	4.41	4.91	0.0313	0.484	1.51
18	63700000	63700000	29600	-	ENSMUSG00000024583	Txnl1	protein_coding	0.128	5.34	4.9	0.0314	0.484	1.5
11	29500000	29500000	3280	-	ENSMUSG00000032673	Prorsd1	protein_coding	-0.301	0.829	4.9	0.0314	0.484	1.5
10	117000000	117000000	12800	-	ENSMUSG00000034024	Cct2	protein_coding	0.11	6.43	4.9	0.0314	0.484	1.5
4	108000000	108000000	74600	+	ENSMUSG00000028613	Lrp8	protein_coding	-0.22	6.01	4.9	0.0315	0.484	1.5
11	101000000	101000000	10800	-	ENSMUSG00000075528	Aarsd1	protein_coding	0.165	4.65	4.9	0.0315	0.484	1.5
11	29500000	29500000	2270	+	ENSMUSG00000085165	Gm12089	antisense_RNA	-1.12	-2.82	4.9	0.0315	0.484	1.5
4	101000000	101000000	45400	+	ENSMUSG00000087361	0610043K17Rik	lincRNA	-0.658	-1.14	4.9	0.0315	0.484	1.5
13	58100000	58100000	2680	-	ENSMUSG00000007836	Hnrnpa0	protein_coding	0.158	6.73	4.89	0.0316	0.484	1.5
11	61300000	61400000	34900	-	ENSMUSG00000010122	Slc47a1	protein_coding	-0.798	1.34	4.89	0.0316	0.484	1.5
11	3920000	3930000	15000	-	ENSMUSG00000020432	Tcn2	protein_coding	-0.2	4.15	4.89	0.0316	0.484	1.5
2	152000000	152000000	1950	-	ENSMUSG00000085946	AA387200	antisense_RNA	-1.04	-2.5	4.89	0.0316	0.484	1.5
9	79400000	79500000	75300	-	ENSMUSG00000111765	AC157516.1	lincRNA	0.427	0.801	4.89	0.0316	0.484	1.5
12	39000000	39000000	10300	-	ENSMUSG00000113092	CR974485.1	lincRNA	-1.05	-2.63	4.92	0.0316	0.484	1.5
12	12900000	12900000	5820	-	ENSMUSG00000037169	Mycn	protein_coding	0.325	2.34	4.89	0.0317	0.484	1.5
14	25700000	25800000	57400	-	ENSMUSG00000055538	Zcchc24	protein_coding	-0.182	7.01	4.88	0.0317	0.484	1.5
1	47200000	47200000	35600	+	ENSMUSG00000101447	Gm28826	lincRNA	-0.811	-1.5	4.89	0.0317	0.484	1.5
12	4830000	4840000	8420	-	ENSMUSG00000020635	Fkbp1b	protein_coding	0.244	3.88	4.88	0.0318	0.484	1.5
6	125000000	125000000	12800	+	ENSMUSG00000038279	Nop2	protein_coding	0.183	3.81	4.88	0.0318	0.484	1.5
10	50600000	50900000	259000	+	ENSMUSG00000038774	Ascc3	protein_coding	-0.306	3.66	4.88	0.0318	0.484	1.5
7	116000000	116000000	2690	-	ENSMUSG00000090862	Rps13	protein_coding	0.209	6.07	4.88	0.0318	0.484	1.5
16	20700000	20700000	11800	+	ENSMUSG00000006998	Psmd2	protein_coding	0.124	7.21	4.86	0.032	0.484	1.49
19	5730000	5730000	3640	-	ENSMUSG00000079478	Sssca1	protein_coding	0.178	4.29	4.87	0.032	0.484	1.49
17	8290000	8310000	17700	-	ENSMUSG00000087478	4930506C21Rik	processed_transcript	0.614	-0.817	4.87	0.032	0.484	1.49
3	96300000	96300000	1660	-	ENSMUSG00000093507	Gm20627	processed_transcript	-0.739	-1.24	4.86	0.032	0.484	1.49
3	51600000	51600000	7080	+	ENSMUSG00000097885	5031434O11Rik	processed_transcript	-0.35	2.09	4.86	0.032	0.484	1.49
13	56800000	56800000	1460	-	ENSMUSG00000110086	Gm45623	protein_coding	0.296	2.21	4.86	0.032	0.484	1.49
X	20800000	20900000	62700	+	ENSMUSG00000001127	Araf	protein_coding	0.13	6.38	4.85	0.0322	0.484	1.49
8	123000000	123000000	36800	+	ENSMUSG00000010154	Spire2	protein_coding	0.211	3.49	4.86	0.0322	0.484	1.49
17	29500000	29500000	5300	+	ENSMUSG00000024014	Pim1	protein_coding	-0.459	1.1	4.85	0.0322	0.484	1.49
X	151000000	151000000	7980	-	ENSMUSG00000025268	Maged2	protein_coding	0.133	4.86	4.85	0.0322	0.484	1.49
4	132000000	132000000	2350	+	ENSMUSG00000086290	Snhg12	lincRNA	0.249	3.32	4.85	0.0322	0.484	1.49
8	13700000	13700000	37500	+	ENSMUSG00000090336	4932443I19Rik	protein_coding	-0.493	0.323	4.85	0.0322	0.484	1.49
8	123000000	123000000	2140	+	ENSMUSG00000099881	2810013P06Rik	bidirectional_promoter_lncRNA	0.141	4.02	4.85	0.0322	0.484	1.49
9	21200000	21200000	9630	-	ENSMUSG00000003308	Keap1	protein_coding	0.126	5.86	4.85	0.0323	0.484	1.49
13	14600000	14700000	61000	+	ENSMUSG00000015671	Psma2	protein_coding	0.164	5.64	4.85	0.0323	0.484	1.49
15	66800000	66800000	51000	-	ENSMUSG00000022372	Sla	protein_coding	0.218	2.97	4.85	0.0323	0.484	1.49
1	31100000	31200000	87500	-	ENSMUSG00000086727	4931428L18Rik	protein_coding	-0.925	-1.46	4.85	0.0323	0.484	1.49
7	114000000	114000000	99700	-	ENSMUSG00000087475	4933406I18Rik	lincRNA	-0.568	-1.07	4.85	0.0323	0.484	1.49
10	80300000	80300000	2280	-	ENSMUSG00000020133	2310011J03Rik	protein_coding	0.162	4.39	4.84	0.0324	0.484	1.49
6	47900000	47900000	31300	+	ENSMUSG00000025821	Zfp282	protein_coding	0.2	3.77	4.84	0.0324	0.484	1.49
11	49200000	49200000	15500	+	ENSMUSG00000046311	Zfp62	protein_coding	-0.155	4.54	4.84	0.0324	0.484	1.49
9	21300000	21300000	3000	-	ENSMUSG00000096472	Cdkn2d	protein_coding	0.195	4.41	4.84	0.0324	0.484	1.49
13	98800000	98900000	87400	-	ENSMUSG00000009470	Tnpo1	protein_coding	-0.167	6.15	4.84	0.0325	0.484	1.49
X	37200000	37200000	3580	-	ENSMUSG00000016427	Ndufa1	protein_coding	0.265	4.64	4.84	0.0325	0.484	1.49
11	55400000	55500000	14600	-	ENSMUSG00000018585	Atox1	protein_coding	0.24	3.77	4.84	0.0325	0.484	1.49
16	20700000	20700000	4600	+	ENSMUSG00000021018	Polr2h	protein_coding	0.181	2.96	4.84	0.0325	0.484	1.49
15	12000000	12000000	15600	-	ENSMUSG00000022205	Sub1	protein_coding	0.219	7.1	4.84	0.0325	0.484	1.49
X	164000000	164000000	104000	+	ENSMUSG00000031379	Pir	protein_coding	0.261	1.76	4.84	0.0325	0.484	1.49
9	60000000	60500000	555000	-	ENSMUSG00000032289	Thsd4	protein_coding	-0.379	2.58	4.84	0.0325	0.484	1.49
2	177000000	177000000	12600	+	ENSMUSG00000078877	Gm14295	protein_coding	-0.26	3.8	4.84	0.0325	0.484	1.49
18	32500000	32600000	31700	-	ENSMUSG00000090523	Gypc	protein_coding	-0.393	0.0802	4.84	0.0325	0.484	1.49
13	16400000	16400000	3840	-	ENSMUSG00000113924	AC156560.3	processed_pseudogene	-0.645	3.26	4.83	0.0325	0.484	1.49
14	46800000	46900000	22100	+	ENSMUSG00000055128	Cgrrf1	protein_coding	0.181	3.83	4.83	0.0326	0.485	1.49
5	32700000	32800000	49300	-	ENSMUSG00000023452	Pisd	protein_coding	-0.145	5.61	4.83	0.0327	0.485	1.49
3	51400000	51400000	4310	-	ENSMUSG00000037152	Ndufc1	protein_coding	0.32	4.14	4.83	0.0327	0.485	1.49
11	120000000	120000000	2510	+	ENSMUSG00000043644	0610009L18Rik	bidirectional_promoter_lncRNA	0.366	1.1	4.83	0.0327	0.485	1.49
6	121000000	121000000	22700	+	ENSMUSG00000030109	Slc6a12	protein_coding	-0.836	-0.691	4.82	0.0328	0.485	1.48
14	72500000	72700000	172000	-	ENSMUSG00000033487	Fndc3a	protein_coding	-0.179	5.26	4.82	0.0328	0.485	1.48
14	50900000	50900000	4790	-	ENSMUSG00000035953	Tmem55b	protein_coding	0.12	5.24	4.82	0.0328	0.485	1.48
3	88400000	88400000	3960	+	ENSMUSG00000041423	Paqr6	protein_coding	0.346	2.81	4.82	0.0328	0.485	1.48
4	155000000	155000000	7150	+	ENSMUSG00000085069	Gm13111	antisense_RNA	-0.28	4.48	4.82	0.0328	0.485	1.48
1	172000000	172000000	9980	-	ENSMUSG00000007122	Casq1	protein_coding	1.02	-1.94	4.81	0.0329	0.485	1.48
14	73200000	73300000	142000	-	ENSMUSG00000022105	Rb1	protein_coding	-0.199	5.16	4.82	0.0329	0.485	1.48
4	117000000	117000000	15200	-	ENSMUSG00000028692	Akr1a1	protein_coding	0.157	7.42	4.81	0.0329	0.485	1.48
15	50700000	50900000	236000	-	ENSMUSG00000038679	Trps1	protein_coding	-0.217	4.69	4.82	0.0329	0.485	1.48
3	67000000	67000000	10000	-	ENSMUSG00000027833	Shox2	protein_coding	2.34	-2.52	4.81	0.033	0.485	1.48
9	96000000	96100000	103000	+	ENSMUSG00000032410	Xrn1	protein_coding	-0.197	4.78	4.81	0.033	0.486	1.48
7	45700000	45700000	5120	+	ENSMUSG00000059824	Dbp	protein_coding	0.371	6.59	4.81	0.033	0.485	1.48
11	78300000	78300000	28900	+	ENSMUSG00000010277	2610507B11Rik	protein_coding	-0.123	8.09	4.8	0.0331	0.486	1.48
1	92900000	92900000	13600	+	ENSMUSG00000026270	Capn10	protein_coding	0.2	4.38	4.8	0.0331	0.486	1.48
11	83000000	83000000	13500	+	ENSMUSG00000054404	Slfn5	protein_coding	-0.373	2.66	4.8	0.0331	0.486	1.48
16	45700000	46000000	207000	-	ENSMUSG00000033149	Phldb2	protein_coding	-0.368	2.6	4.8	0.0332	0.486	1.48
1	133000000	133000000	13200	+	ENSMUSG00000103421	Golt1a	protein_coding	0.614	-0.534	4.8	0.0332	0.486	1.48
2	179000000	180000000	457000	+	ENSMUSG00000000305	Cdh4	protein_coding	-0.287	4.26	4.79	0.0333	0.487	1.48
1	107000000	107000000	32700	-	ENSMUSG00000009907	Vps4b	protein_coding	-0.221	4.94	4.79	0.0333	0.487	1.48
17	28300000	28300000	13000	+	ENSMUSG00000007570	Fance	protein_coding	0.214	3.1	4.78	0.0335	0.488	1.47
9	21200000	21200000	5530	-	ENSMUSG00000045087	S1pr5	protein_coding	0.267	3.1	4.78	0.0335	0.488	1.48
6	25000000	25000000	5160	-	ENSMUSG00000048022	Tmem229a	protein_coding	-0.228	7.09	4.78	0.0335	0.488	1.48
17	35400000	35400000	3270	-	ENSMUSG00000079505	Gm11131	antisense_RNA	-0.553	-0.733	4.78	0.0335	0.488	1.48
12	9500000	9510000	6050	-	ENSMUSG00000112496	AC121569.2	lincRNA	-0.225	3.5	4.78	0.0335	0.488	1.47
11	53400000	53400000	2910	-	ENSMUSG00000044894	Uqcrq	protein_coding	0.258	5.98	4.77	0.0336	0.488	1.47
1	111000000	111000000	89300	-	ENSMUSG00000047216	Cdh19	protein_coding	-0.307	4.17	4.77	0.0336	0.488	1.47
19	9870000	9900000	27200	-	ENSMUSG00000024660	Incenp	protein_coding	0.174	3.67	4.77	0.0337	0.488	1.47
7	4790000	4800000	2190	+	ENSMUSG00000030432	Rpl28	protein_coding	0.171	6.45	4.77	0.0337	0.488	1.47
9	69500000	69500000	38200	+	ENSMUSG00000032231	Anxa2	protein_coding	-0.411	2.59	4.77	0.0337	0.488	1.47
7	28300000	28300000	1750	+	ENSMUSG00000070705	Eid2b	protein_coding	0.181	3.78	4.77	0.0337	0.488	1.47
4	109000000	109000000	38100	+	ENSMUSG00000028555	Ttc39a	protein_coding	0.428	0.475	4.76	0.0338	0.488	1.47
5	115000000	115000000	7630	+	ENSMUSG00000029559	2210016L21Rik	protein_coding	0.155	5.95	4.76	0.0338	0.488	1.47
8	72100000	72200000	18200	+	ENSMUSG00000031799	Tpm4	protein_coding	-0.207	4.75	4.76	0.0338	0.488	1.47
2	119000000	119000000	11600	-	ENSMUSG00000039983	Ccdc32	protein_coding	0.164	4.62	4.76	0.0338	0.488	1.47
9	109000000	109000000	19200	-	ENSMUSG00000074061	Fbxw19	protein_coding	-0.93	-2.24	4.76	0.0338	0.488	1.47
12	85600000	85600000	2170	-	ENSMUSG00000113165	AC115037.1	bidirectional_promoter_lncRNA	-0.341	0.212	4.76	0.0338	0.488	1.47
10	127000000	127000000	15600	+	ENSMUSG00000025410	Dctn2	protein_coding	0.121	6.99	4.76	0.0339	0.489	1.47
1	44100000	44200000	33500	+	ENSMUSG00000026048	Ercc5	protein_coding	-0.183	4.08	4.76	0.0339	0.489	1.47
10	93200000	93300000	63700	-	ENSMUSG00000008398	Elk3	protein_coding	-0.327	2.89	4.75	0.034	0.489	1.47
10	80300000	80300000	6490	+	ENSMUSG00000035504	Reep6	protein_coding	0.221	2.98	4.75	0.034	0.489	1.47
16	18600000	18600000	2080	-	ENSMUSG00000050761	Gp1bb	protein_coding	-0.264	4.45	4.75	0.034	0.489	1.47
15	81300000	81400000	41800	-	ENSMUSG00000022404	Slc25a17	protein_coding	0.128	4.42	4.75	0.0341	0.489	1.47
17	34100000	34200000	8250	+	ENSMUSG00000037548	H2-DMb2	protein_coding	-1.05	-1.43	4.74	0.0341	0.489	1.47
5	21400000	21400000	5730	+	ENSMUSG00000039899	Fgl2	protein_coding	-0.495	0.565	4.75	0.0341	0.489	1.47
17	32900000	32900000	6860	-	ENSMUSG00000095325	Zfp870	protein_coding	-0.16	3.05	4.75	0.0341	0.489	1.47
5	73400000	73500000	47400	+	ENSMUSG00000029154	Cwh43	protein_coding	0.423	1.25	4.74	0.0342	0.489	1.47
7	141000000	141000000	6550	-	ENSMUSG00000052508	Olfr536	protein_coding	-0.71	-1.39	4.74	0.0342	0.489	1.47
9	61900000	61900000	1260	-	ENSMUSG00000007892	Rplp1	protein_coding	0.224	8.44	4.74	0.0343	0.489	1.46
9	106000000	106000000	20200	+	ENSMUSG00000020257	Wdr82	protein_coding	0.113	6.61	4.74	0.0343	0.489	1.46
8	127000000	128000000	548000	+	ENSMUSG00000025812	Pard3	protein_coding	0.298	3.76	4.74	0.0343	0.489	1.46
3	117000000	117000000	43400	-	ENSMUSG00000027957	Slc35a3	protein_coding	-0.217	4.09	4.73	0.0343	0.489	1.46
9	115000000	115000000	35500	+	ENSMUSG00000032435	Dync1li1	protein_coding	0.127	5.61	4.74	0.0343	0.489	1.47
X	107000000	107000000	29300	-	ENSMUSG00000052821	Cysltr1	protein_coding	-0.661	0.194	4.74	0.0343	0.489	1.47
9	72500000	72500000	41800	-	ENSMUSG00000090626	Tex9	protein_coding	-0.275	2.95	4.74	0.0343	0.489	1.47
6	5730000	6030000	302000	+	ENSMUSG00000029757	Dync1i1	protein_coding	0.191	5.85	4.73	0.0344	0.489	1.46
14	6580000	6590000	6660	-	ENSMUSG00000093898	Gm3629	protein_coding	-1.06	-2.11	4.73	0.0344	0.489	1.46
7	45400000	45400000	2690	-	ENSMUSG00000003872	Lin7b	protein_coding	0.213	4.8	4.73	0.0345	0.489	1.46
1	75200000	75200000	2980	+	ENSMUSG00000026197	Zfand2b	protein_coding	0.188	3.1	4.73	0.0345	0.489	1.46
15	89400000	89400000	2180	-	ENSMUSG00000091780	Sco2	protein_coding	0.252	2.55	4.72	0.0345	0.489	1.46
13	39900000	39900000	7350	-	ENSMUSG00000114957	AC133598.5	lincRNA	-1.31	-2.8	4.72	0.0345	0.489	1.46
12	83600000	83700000	51900	+	ENSMUSG00000010608	Rbm25	protein_coding	-0.206	6.72	4.72	0.0346	0.489	1.46
13	54600000	54700000	42300	+	ENSMUSG00000025873	Faf2	protein_coding	-0.161	5.07	4.72	0.0346	0.489	1.46
17	47500000	47600000	94600	+	ENSMUSG00000034165	Ccnd3	protein_coding	-0.223	4.23	4.72	0.0346	0.489	1.46
16	37000000	37100000	83600	+	ENSMUSG00000034206	Polq	protein_coding	-0.571	0.558	4.72	0.0346	0.489	1.46
3	123000000	123000000	53000	-	ENSMUSG00000039701	Usp53	protein_coding	-0.257	4.68	4.72	0.0346	0.489	1.46
12	80800000	80900000	90300	+	ENSMUSG00000021133	Susd6	protein_coding	-0.137	5.06	4.71	0.0347	0.489	1.46
16	96100000	96200000	12400	+	ENSMUSG00000023147	Wrb	protein_coding	0.125	4.97	4.72	0.0347	0.489	1.46
16	91200000	91200000	3130	+	ENSMUSG00000039830	Olig2	protein_coding	-0.214	4.44	4.71	0.0347	0.489	1.46
8	71500000	71500000	6900	+	ENSMUSG00000074247	Dda1	protein_coding	0.144	5.73	4.71	0.0347	0.489	1.46
14	60200000	60300000	46200	-	ENSMUSG00000114797	Nupl1	protein_coding	-0.166	5.51	4.71	0.0347	0.489	1.46
7	30200000	30200000	1940	+	ENSMUSG00000074218	Cox7a1	protein_coding	0.56	-0.774	4.7	0.0349	0.491	1.46
1	24000000	24100000	89200	-	ENSMUSG00000026153	Fam135a	protein_coding	-0.149	4.72	4.69	0.0351	0.493	1.45
8	72600000	72600000	15200	+	ENSMUSG00000031791	Tmem38a	protein_coding	0.173	6.23	4.69	0.0351	0.493	1.45
7	83600000	83600000	34800	-	ENSMUSG00000087088	Gm16638	antisense_RNA	0.286	2.51	4.69	0.0351	0.493	1.45
17	12800000	12900000	27100	-	ENSMUSG00000068037	Mas1	protein_coding	-0.314	3.24	4.69	0.0352	0.494	1.45
18	86700000	86700000	7170	+	ENSMUSG00000024647	Cbln2	protein_coding	-0.323	4.51	4.68	0.0353	0.495	1.45
5	139000000	139000000	29600	+	ENSMUSG00000056014	A430033K04Rik	protein_coding	0.173	3.01	4.68	0.0353	0.495	1.45
7	111000000	111000000	114000	-	ENSMUSG00000005611	Mrvi1	protein_coding	-0.461	0.75	4.67	0.0354	0.495	1.45
8	108000000	109000000	1020000	+	ENSMUSG00000038872	Zfhx3	protein_coding	-0.298	2.98	4.67	0.0354	0.495	1.45
18	33400000	33500000	27000	-	ENSMUSG00000042834	Nrep	protein_coding	0.218	6.17	4.68	0.0354	0.495	1.45
3	89200000	89200000	18000	-	ENSMUSG00000064068	Mtx1	protein_coding	0.237	3.81	4.67	0.0354	0.495	1.45
3	87900000	88000000	4710	+	ENSMUSG00000004885	Crabp2	protein_coding	-0.509	0.61	4.67	0.0355	0.495	1.45
9	20900000	20900000	5920	-	ENSMUSG00000038742	Angptl6	protein_coding	0.256	2.09	4.67	0.0355	0.495	1.45
12	3570000	3780000	209000	+	ENSMUSG00000071454	Dtnb	protein_coding	0.15	5.17	4.67	0.0355	0.495	1.45
3	87800000	87800000	19200	+	ENSMUSG00000005640	Insrr	protein_coding	-0.759	-1.1	4.66	0.0356	0.495	1.45
15	83500000	83500000	27100	-	ENSMUSG00000022442	Ttll1	protein_coding	0.155	4.43	4.67	0.0356	0.495	1.45
5	24400000	24400000	5290	-	ENSMUSG00000028969	Cdk5	protein_coding	0.146	5.84	4.66	0.0356	0.495	1.45
6	123000000	123000000	17400	+	ENSMUSG00000043832	Clec4a3	protein_coding	-0.443	0.117	4.66	0.0356	0.495	1.45
9	36300000	36300000	2390	-	ENSMUSG00000066767	Gm3867	transcribed_processed_pseudogene	-0.784	-0.667	4.67	0.0356	0.495	1.45
14	54400000	54400000	2850	+	ENSMUSG00000010406	Mrpl52	protein_coding	0.256	3.21	4.66	0.0357	0.495	1.45
11	21200000	21300000	81900	+	ENSMUSG00000020128	Vps54	protein_coding	-0.164	4.62	4.66	0.0357	0.495	1.45
10	4390000	4400000	4840	+	ENSMUSG00000095123	Gm21781	lincRNA	-0.34	3.67	4.66	0.0357	0.495	1.45
6	53800000	53800000	5360	-	ENSMUSG00000043496	Tril	protein_coding	-0.219	6.21	4.66	0.0358	0.496	1.45
19	41800000	41800000	2160	-	ENSMUSG00000047604	Frat2	protein_coding	0.295	2	4.65	0.0358	0.496	1.45
12	90700000	90700000	13900	-	ENSMUSG00000007682	Dio2	protein_coding	-0.346	7.84	4.65	0.0359	0.496	1.45
14	62800000	63000000	124000	+	ENSMUSG00000014547	Wdfy2	protein_coding	-0.149	4.67	4.65	0.0359	0.496	1.45
16	57300000	57600000	305000	-	ENSMUSG00000022748	Cmss1	protein_coding	0.246	2.14	4.65	0.0359	0.496	1.44
17	35000000	35000000	2970	-	ENSMUSG00000091971	Hspa1a	protein_coding	0.321	2.9	4.65	0.0359	0.496	1.44
6	124000000	124000000	25900	+	ENSMUSG00000008845	Cd163	protein_coding	-0.564	0.505	4.64	0.0361	0.498	1.44
6	128000000	128000000	8940	-	ENSMUSG00000030357	Fkbp4	protein_coding	0.168	6.13	4.64	0.0361	0.498	1.44
4	134000000	134000000	1380	-	ENSMUSG00000028843	Sh3bgrl3	protein_coding	0.173	5.07	4.64	0.0362	0.498	1.44
10	78600000	78600000	10200	+	ENSMUSG00000032763	Ilvbl	protein_coding	0.237	3.95	4.63	0.0362	0.498	1.44
16	85400000	85600000	132000	-	ENSMUSG00000041134	Cyyr1	protein_coding	-0.41	2.23	4.63	0.0362	0.498	1.44
4	134000000	134000000	31100	+	ENSMUSG00000037366	Pafah2	protein_coding	-0.354	2.68	4.63	0.0363	0.498	1.44
1	171000000	171000000	6570	+	ENSMUSG00000052423	B4galt3	protein_coding	0.165	4.68	4.63	0.0363	0.499	1.44
2	26500000	26500000	58800	-	ENSMUSG00000026923	Notch1	protein_coding	-0.391	4.9	4.62	0.0364	0.499	1.44
3	41600000	41700000	116000	-	ENSMUSG00000059834	Sclt1	protein_coding	-0.296	2.76	4.62	0.0364	0.499	1.44
13	23400000	23400000	5510	-	ENSMUSG00000036376	Abt1	protein_coding	0.201	3.1	4.62	0.0365	0.499	1.44
16	32600000	32600000	23900	+	ENSMUSG00000022797	Tfrc	protein_coding	-0.26	6.74	4.62	0.0366	0.499	1.44
4	148000000	148000000	7680	-	ENSMUSG00000029001	Fbxo44	protein_coding	0.138	6.05	4.61	0.0366	0.499	1.44
2	126000000	126000000	1110	+	ENSMUSG00000090353	Gm17555	protein_coding	-1.16	-2.18	4.61	0.0366	0.499	1.44
2	118000000	118000000	3860	-	ENSMUSG00000009549	Srp14	protein_coding	0.172	5.32	4.61	0.0367	0.499	1.44
16	85800000	85800000	9290	-	ENSMUSG00000022893	Adamts1	protein_coding	-0.298	2.98	4.61	0.0367	0.499	1.44
1	64000000	64000000	3460	+	ENSMUSG00000097272	Gm26649	lincRNA	1.02	-2.22	4.61	0.0367	0.499	1.44
17	35000000	35100000	8780	+	ENSMUSG00000007041	Clic1	protein_coding	-0.222	3.19	4.6	0.0368	0.499	1.43
18	36700000	36700000	2230	-	ENSMUSG00000014294	Ndufa2	protein_coding	0.303	4.98	4.6	0.0368	0.499	1.43
3	96000000	96100000	58600	-	ENSMUSG00000015747	Vps45	protein_coding	0.282	4.3	4.6	0.0368	0.499	1.43
15	102000000	103000000	19400	-	ENSMUSG00000023050	Map3k12	protein_coding	0.109	6.44	4.6	0.0368	0.499	1.43
15	36200000	36200000	56200	+	ENSMUSG00000037617	Spag1	protein_coding	-0.189	3.47	4.6	0.0368	0.499	1.43
8	84900000	84900000	25500	-	ENSMUSG00000053693	Mast1	protein_coding	0.141	6.17	4.6	0.0368	0.499	1.43
16	65500000	65600000	23600	-	ENSMUSG00000004843	Chmp2b	protein_coding	0.131	5.08	4.6	0.0369	0.499	1.43
4	133000000	133000000	31000	-	ENSMUSG00000028879	Stx12	protein_coding	0.105	6.46	4.6	0.0369	0.499	1.43
13	23700000	23700000	1560	+	ENSMUSG00000036181	Hist1h1c	protein_coding	-0.275	4.26	4.59	0.0369	0.499	1.43
8	94700000	94700000	4560	+	ENSMUSG00000110702	Gm45767	antisense_RNA	-0.346	0.783	4.6	0.0369	0.499	1.43
11	50200000	50200000	11500	-	ENSMUSG00000015837	Sqstm1	protein_coding	0.128	7.88	4.59	0.037	0.499	1.43
6	145000000	145000000	59300	+	ENSMUSG00000030263	Lrmp	protein_coding	-0.461	0.622	4.59	0.037	0.499	1.43
9	62700000	62800000	106000	+	ENSMUSG00000032243	Itga11	protein_coding	-0.561	0.056	4.59	0.037	0.499	1.43
8	84700000	84700000	3260	+	ENSMUSG00000034041	Lyl1	protein_coding	-0.363	0.998	4.59	0.037	0.499	1.43
3	89400000	89500000	14200	+	ENSMUSG00000042613	Pbxip1	protein_coding	-0.2	6.94	4.59	0.037	0.499	1.43
5	147000000	148000000	118000	+	ENSMUSG00000029647	Pan3	protein_coding	-0.292	4.75	4.58	0.0371	0.499	1.43
X	147000000	148000000	83700	-	ENSMUSG00000031290	Lrch2	protein_coding	-0.175	4.28	4.59	0.0371	0.499	1.43
3	109000000	110000000	345000	+	ENSMUSG00000033721	Vav3	protein_coding	-0.296	2.6	4.59	0.0371	0.499	1.43
15	76400000	76400000	3090	+	ENSMUSG00000022553	Maf1	protein_coding	0.175	5.6	4.58	0.0372	0.499	1.43
2	117000000	117000000	60900	+	ENSMUSG00000027351	Spred1	protein_coding	-0.184	7.71	4.58	0.0372	0.499	1.43
7	90500000	90500000	6530	-	ENSMUSG00000030615	Tmem126a	protein_coding	0.204	3.15	4.58	0.0372	0.499	1.43
5	125000000	125000000	95900	+	ENSMUSG00000038023	Atp6v0a2	protein_coding	-0.126	6.42	4.58	0.0372	0.499	1.43
10	85900000	86000000	19200	-	ENSMUSG00000001783	Rtcb	protein_coding	0.12	6.01	4.57	0.0373	0.499	1.43
8	106000000	106000000	22500	-	ENSMUSG00000017765	Slc12a4	protein_coding	-0.183	4.69	4.58	0.0373	0.499	1.43
1	34500000	34500000	16000	+	ENSMUSG00000026126	Ptpn18	protein_coding	-0.681	0.599	4.58	0.0373	0.499	1.43
10	78200000	78200000	7720	-	ENSMUSG00000053329	D10Jhu81e	protein_coding	0.169	5.59	4.58	0.0373	0.499	1.43
10	58800000	58800000	569	-	ENSMUSG00000055958	Gm9987	pseudogene	-0.669	-1.04	4.58	0.0373	0.499	1.43
19	5490000	5500000	4750	+	ENSMUSG00000056201	Cfl1	protein_coding	0.185	8.97	4.58	0.0373	0.499	1.43
X	37100000	37100000	2880	-	ENSMUSG00000079641	Rpl39	protein_coding	0.319	5.34	4.58	0.0373	0.499	1.43
12	110000000	110000000	3100	-	ENSMUSG00000097698	Gm26906	lincRNA	0.933	-1.75	4.58	0.0373	0.499	1.43
3	121000000	121000000	3840	-	ENSMUSG00000105207	Gm42927	processed_pseudogene	-0.599	4.06	4.58	0.0373	0.499	1.43
8	129000000	129000000	47500	+	ENSMUSG00000025809	Itgb1	protein_coding	-0.167	6.35	4.57	0.0375	0.501	1.43
17	43000000	43100000	72600	+	ENSMUSG00000023915	Tnfrsf21	protein_coding	-0.146	5.61	4.56	0.0376	0.501	1.42
11	4870000	4890000	20200	+	ENSMUSG00000034285	Nipsnap1	protein_coding	0.137	5.01	4.56	0.0376	0.501	1.42
11	4700000	4700000	2370	-	ENSMUSG00000059534	Uqcr10	protein_coding	0.234	5.3	4.56	0.0376	0.501	1.43
9	116000000	116000000	91100	-	ENSMUSG00000032440	Tgfbr2	protein_coding	-0.232	4.01	4.56	0.0377	0.502	1.42
16	38300000	38400000	5770	+	ENSMUSG00000046516	Cox17	protein_coding	0.242	4.47	4.56	0.0377	0.502	1.42
18	74900000	75000000	21900	-	ENSMUSG00000053846	Lipg	protein_coding	-0.358	1.99	4.55	0.0378	0.502	1.42
3	143000000	143000000	91100	-	ENSMUSG00000004591	Pkn2	protein_coding	-0.141	4.66	4.55	0.0379	0.502	1.42
4	137000000	137000000	38000	-	ENSMUSG00000006699	Cdc42	protein_coding	0.122	7.68	4.54	0.0379	0.502	1.42
8	40900000	41000000	64600	+	ENSMUSG00000031595	Pdgfrl	protein_coding	-0.467	0.0156	4.55	0.0379	0.502	1.42
8	45400000	45400000	15400	-	ENSMUSG00000031639	Tlr3	protein_coding	-0.284	4.04	4.55	0.0379	0.502	1.42
14	124000000	124000000	316000	+	ENSMUSG00000032925	Itgbl1	protein_coding	-0.45	0.788	4.55	0.0379	0.502	1.42
10	82700000	82800000	15400	-	ENSMUSG00000020248	Nfyb	protein_coding	0.145	5.29	4.54	0.038	0.502	1.42
4	56800000	56900000	54300	-	ENSMUSG00000038816	Ctnnal1	protein_coding	-0.292	3.91	4.54	0.038	0.503	1.42
11	51300000	51600000	294000	+	ENSMUSG00000063564	Col23a1	protein_coding	-0.336	3.64	4.54	0.038	0.502	1.42
2	83800000	83900000	70900	+	ENSMUSG00000048388	Fam171b	protein_coding	-0.118	8.44	4.54	0.0381	0.503	1.42
8	4260000	4260000	1620	-	ENSMUSG00000048644	Ctxn1	protein_coding	0.189	8.35	4.54	0.0381	0.503	1.42
16	29200000	29400000	147000	-	ENSMUSG00000048939	Atp13a5	protein_coding	-0.309	2.86	4.54	0.0381	0.503	1.42
5	123000000	123000000	31200	+	ENSMUSG00000029438	Bcl7a	protein_coding	0.119	6.06	4.53	0.0382	0.503	1.42
9	59800000	59900000	178000	+	ENSMUSG00000039585	Myo9a	protein_coding	-0.279	6.1	4.53	0.0382	0.503	1.42
12	55800000	55900000	33400	+	ENSMUSG00000012076	Brms1l	protein_coding	0.1	5.2	4.53	0.0383	0.503	1.42
16	26600000	26700000	148000	+	ENSMUSG00000022514	Il1rap	protein_coding	-0.222	4.91	4.53	0.0383	0.503	1.42
17	24500000	24500000	5530	-	ENSMUSG00000024142	Mlst8	protein_coding	0.108	4.63	4.53	0.0383	0.503	1.42
9	58500000	58600000	31100	-	ENSMUSG00000035914	Cd276	protein_coding	-0.237	3.04	4.53	0.0383	0.503	1.42
2	25000000	25000000	982	-	ENSMUSG00000036850	Mrpl41	protein_coding	0.162	4.09	4.53	0.0383	0.503	1.42
1	191000000	191000000	1690	+	ENSMUSG00000073478	D730003I15Rik	lincRNA	0.34	1.2	4.53	0.0383	0.503	1.42
12	63900000	63900000	3810	+	ENSMUSG00000113684	AC155805.2	processed_pseudogene	-0.876	-0.736	4.53	0.0383	0.503	1.42
15	8290000	8440000	153000	-	ENSMUSG00000022141	Nipbl	protein_coding	-0.176	5.19	4.52	0.0385	0.504	1.42
7	31000000	31000000	15700	-	ENSMUSG00000001247	Lsr	protein_coding	-0.445	1.79	4.51	0.0386	0.506	1.41
2	25700000	25700000	983	+	ENSMUSG00000049086	Bmyc	protein_coding	0.187	4.98	4.51	0.0387	0.507	1.41
4	156000000	156000000	3180	-	ENSMUSG00000050796	B3galt6	protein_coding	0.212	3.13	4.51	0.0387	0.507	1.41
12	28600000	28600000	29200	-	ENSMUSG00000036655	Colec11	protein_coding	0.563	-1.34	4.5	0.0388	0.507	1.41
11	83600000	83600000	5210	-	ENSMUSG00000018927	Ccl6	protein_coding	-0.485	0.957	4.5	0.0389	0.508	1.41
14	48400000	48500000	69000	+	ENSMUSG00000036339	Tmem260	protein_coding	-0.135	4.03	4.5	0.0389	0.508	1.41
12	21200000	21300000	45400	-	ENSMUSG00000062352	Itgb1bp1	protein_coding	0.184	3.74	4.49	0.039	0.508	1.41
15	78200000	78200000	14600	-	ENSMUSG00000016637	Ift27	protein_coding	0.197	3.92	4.49	0.0391	0.508	1.41
8	122000000	122000000	8400	+	ENSMUSG00000031812	Map1lc3b	protein_coding	0.139	7.41	4.49	0.0391	0.508	1.41
11	40700000	40700000	15900	-	ENSMUSG00000042032	Mat2b	protein_coding	0.16	6.35	4.49	0.0391	0.508	1.41
8	106000000	106000000	11900	+	ENSMUSG00000050357	Carmil2	protein_coding	0.184	5.84	4.49	0.0391	0.508	1.41
13	15800000	16000000	210000	-	ENSMUSG00000113701	AC121583.1	transcribed_processed_pseudogene	0.356	1.48	4.49	0.0391	0.508	1.41
4	118000000	118000000	7590	-	ENSMUSG00000009640	Dmap1	protein_coding	0.178	3.66	4.49	0.0392	0.508	1.41
11	69000000	69100000	6020	+	ENSMUSG00000020897	Aurkb	protein_coding	-1.11	-1.69	4.48	0.0392	0.509	1.41
7	34200000	34200000	29000	-	ENSMUSG00000036427	Gpi1	protein_coding	0.142	8.61	4.49	0.0392	0.508	1.41
5	72000000	72000000	375	+	ENSMUSG00000082705	Gm15616	processed_pseudogene	-1.15	-2.35	4.49	0.0392	0.508	1.41
3	95000000	95000000	9920	-	ENSMUSG00000005625	Psmd4	protein_coding	0.13	5.75	4.48	0.0393	0.51	1.41
6	39600000	39700000	122000	-	ENSMUSG00000002413	Braf	protein_coding	-0.155	6.46	4.47	0.0394	0.51	1.4
7	25400000	25400000	19200	-	ENSMUSG00000003123	Lipe	protein_coding	-0.257	2.67	4.47	0.0394	0.51	1.4
10	80200000	80200000	17500	+	ENSMUSG00000020156	Mum1	protein_coding	0.165	4.48	4.48	0.0394	0.51	1.41
11	98400000	98400000	1140	+	ENSMUSG00000007877	Tcap	protein_coding	0.382	1.69	4.47	0.0395	0.51	1.4
11	3290000	3310000	20200	+	ENSMUSG00000020453	Patz1	protein_coding	0.155	4.47	4.47	0.0395	0.51	1.4
4	3830000	3840000	4330	-	ENSMUSG00000028234	Rps20	protein_coding	0.318	6.19	4.47	0.0395	0.51	1.4
1	150000000	150000000	132000	-	ENSMUSG00000056220	Pla2g4a	protein_coding	-0.525	1.51	4.47	0.0395	0.51	1.4
19	47600000	47600000	65600	+	ENSMUSG00000025060	Slk	protein_coding	-0.139	6.04	4.46	0.0396	0.51	1.4
5	24600000	24600000	12100	-	ENSMUSG00000028953	Abcf2	protein_coding	0.124	5.93	4.47	0.0396	0.51	1.4
6	115000000	115000000	109000	-	ENSMUSG00000030315	Vgll4	protein_coding	0.195	4.44	4.47	0.0396	0.51	1.4
6	91500000	91500000	11400	-	ENSMUSG00000034203	Chchd4	protein_coding	0.182	4.31	4.47	0.0396	0.51	1.4
10	14000000	14200000	185000	+	ENSMUSG00000015501	Hivep2	protein_coding	-0.187	7.93	4.46	0.0397	0.51	1.4
7	127000000	127000000	5290	+	ENSMUSG00000052301	Doc2a	protein_coding	0.204	4.84	4.46	0.0397	0.51	1.4
14	18600000	18900000	321000	-	ENSMUSG00000058317	Ube2e2	protein_coding	0.141	5.13	4.46	0.0397	0.51	1.4
4	149000000	149000000	3490	+	ENSMUSG00000006442	Srm	protein_coding	0.151	4.64	4.45	0.0399	0.51	1.4
9	58200000	58200000	48000	-	ENSMUSG00000037206	Islr	protein_coding	-0.347	3.39	4.45	0.0399	0.51	1.4
16	4730000	4770000	40400	+	ENSMUSG00000004070	Hmox2	protein_coding	0.187	5.23	4.45	0.04	0.51	1.4
2	32100000	32100000	15300	+	ENSMUSG00000051373	Plpp7	protein_coding	0.17	3.64	4.45	0.04	0.51	1.4
11	49500000	49500000	8430	+	ENSMUSG00000059729	Olfr1385	protein_coding	-0.393	0.422	4.44	0.04	0.51	1.4
7	107000000	108000000	178000	+	ENSMUSG00000062542	Syt9	protein_coding	0.343	2.46	4.44	0.04	0.51	1.4
4	154000000	154000000	10700	-	ENSMUSG00000029027	Dffb	protein_coding	-0.399	2.46	4.44	0.0401	0.51	1.4
15	102000000	102000000	23400	+	ENSMUSG00000058655	Eif4b	protein_coding	0.122	7.23	4.44	0.0401	0.51	1.4
17	33900000	33900000	1140	-	ENSMUSG00000092564	BC051226	antisense_RNA	0.311	1.18	4.44	0.0401	0.51	1.4
1	150000000	150000000	25100	-	ENSMUSG00000097028	Ptgs2os	processed_transcript	-0.416	-0.552	4.44	0.0401	0.51	1.4
2	126000000	126000000	169000	-	ENSMUSG00000027209	Fam227b	protein_coding	-2.06	-1.83	4.44	0.0402	0.51	1.4
6	146000000	146000000	7320	-	ENSMUSG00000030256	Bhlhe41	protein_coding	0.257	5.22	4.44	0.0402	0.51	1.4
14	54600000	54600000	10200	-	ENSMUSG00000022178	Ajuba	protein_coding	-0.425	0.449	4.43	0.0403	0.51	1.4
1	55000000	55000000	42300	-	ENSMUSG00000025982	Sf3b1	protein_coding	-0.178	7.44	4.43	0.0403	0.51	1.39
4	43700000	43800000	29400	+	ENSMUSG00000028475	Spaar	protein_coding	-0.891	-0.859	4.43	0.0403	0.51	1.39
4	130000000	130000000	39100	-	ENSMUSG00000028790	Khdrbs1	protein_coding	0.0978	6.07	4.43	0.0403	0.51	1.39
X	159000000	159000000	158000	+	ENSMUSG00000031309	Rps6ka3	protein_coding	-0.194	5.47	4.43	0.0403	0.51	1.39
2	52900000	53100000	276000	+	ENSMUSG00000036053	Fmnl2	protein_coding	-0.149	6.1	4.43	0.0403	0.51	1.39
4	70200000	70400000	194000	-	ENSMUSG00000039298	Cdk5rap2	protein_coding	-0.269	4	4.43	0.0403	0.51	1.39
6	49300000	49300000	22300	+	ENSMUSG00000050786	Ccdc126	protein_coding	0.203	2.73	4.43	0.0403	0.51	1.39
14	25300000	25400000	63700	-	ENSMUSG00000097601	Gm26660	lincRNA	-0.295	1.42	4.43	0.0403	0.51	1.39
5	5150000	5160000	3340	-	ENSMUSG00000105287	Gm43577	sense_intronic	-0.797	-1.29	4.43	0.0403	0.51	1.39
11	5870000	5880000	6110	-	ENSMUSG00000020471	Pold2	protein_coding	0.295	2.75	4.43	0.0404	0.51	1.39
19	5070000	5070000	2560	+	ENSMUSG00000056481	Cd248	protein_coding	-0.353	1.58	4.43	0.0404	0.51	1.39
12	20900000	20900000	44200	-	ENSMUSG00000069755	Zfp125	transcribed_unprocessed_pseudogene	0.293	1.92	4.43	0.0404	0.51	1.39
3	81800000	81800000	3140	+	ENSMUSG00000103695	A830029E22Rik	lincRNA	0.719	-0.783	4.43	0.0404	0.51	1.39
2	118000000	118000000	15300	+	ENSMUSG00000040152	Thbs1	protein_coding	-0.49	0.992	4.42	0.0405	0.51	1.39
7	118000000	118000000	67500	-	ENSMUSG00000058420	Syt17	protein_coding	0.178	5.08	4.43	0.0405	0.51	1.39
18	36700000	36700000	12700	-	ENSMUSG00000006050	Sra1	protein_coding	0.133	5.17	4.42	0.0406	0.511	1.39
4	119000000	119000000	5990	+	ENSMUSG00000028643	Svbp	protein_coding	0.229	3.05	4.42	0.0406	0.511	1.39
4	102000000	102000000	97900	+	ENSMUSG00000057722	Lepr	protein_coding	-0.599	1.44	4.42	0.0406	0.511	1.39
5	23400000	23400000	52000	-	ENSMUSG00000073147	5031425E22Rik	lincRNA	-0.215	3.46	4.42	0.0406	0.511	1.39
11	97900000	97900000	70	-	ENSMUSG00000093013	Gm22461	miRNA	-0.76	-2.06	4.42	0.0406	0.511	1.39
3	97200000	97300000	94300	-	ENSMUSG00000038256	Bcl9	protein_coding	-0.223	5.06	4.41	0.0407	0.511	1.39
7	127000000	127000000	4400	+	ENSMUSG00000047721	Bola2	protein_coding	0.291	4.07	4.41	0.0407	0.511	1.39
12	104000000	104000000	7600	+	ENSMUSG00000021091	Serpina3n	protein_coding	-0.534	2.93	4.41	0.0408	0.511	1.39
9	119000000	119000000	20600	+	ENSMUSG00000042787	Exog	protein_coding	0.153	3.96	4.41	0.0408	0.511	1.39
3	88000000	88000000	9370	+	ENSMUSG00000004891	Nes	protein_coding	-0.419	3.22	4.41	0.0409	0.511	1.39
X	134000000	134000000	16400	-	ENSMUSG00000009596	Taf7l	protein_coding	-1.18	-2.67	4.41	0.0409	0.511	1.39
12	119000000	119000000	80800	-	ENSMUSG00000025321	Itgb8	protein_coding	-0.184	6.69	4.4	0.0409	0.511	1.39
1	45300000	45300000	38200	+	ENSMUSG00000026043	Col3a1	protein_coding	-0.828	2.36	4.4	0.0409	0.511	1.39
2	181000000	181000000	8040	-	ENSMUSG00000027581	Stmn3	protein_coding	0.222	7.81	4.41	0.0409	0.511	1.39
4	101000000	101000000	941	-	ENSMUSG00000081553	Ccdc50-ps	processed_pseudogene	-1.38	-2.55	4.41	0.0409	0.511	1.39
11	120000000	120000000	39900	-	ENSMUSG00000025375	Aatk	protein_coding	0.116	7.77	4.4	0.041	0.511	1.39
3	88500000	88600000	3260	-	ENSMUSG00000028062	Lamtor2	protein_coding	0.187	4.86	4.4	0.041	0.511	1.39
5	115000000	115000000	2340	+	ENSMUSG00000029535	Triap1	protein_coding	0.195	3.12	4.4	0.041	0.511	1.39
10	95900000	96000000	105000	+	ENSMUSG00000036499	Eea1	protein_coding	-0.121	5.31	4.4	0.041	0.511	1.39
11	59200000	59200000	3650	+	ENSMUSG00000036860	Mrpl55	protein_coding	0.17	3.61	4.4	0.041	0.511	1.39
2	103000000	103000000	132000	+	ENSMUSG00000005089	Slc1a2	protein_coding	-0.253	12.7	4.4	0.0411	0.511	1.39
X	101000000	101000000	9250	+	ENSMUSG00000047797	Gjb1	protein_coding	0.338	2.24	4.4	0.0411	0.511	1.39
1	173000000	173000000	5910	-	ENSMUSG00000070504	Fcrl6	protein_coding	-0.934	-2.5	4.4	0.0411	0.511	1.39
X	160000000	160000000	135000	+	ENSMUSG00000031303	Map3k15	protein_coding	-0.458	0.353	4.39	0.0412	0.512	1.38
1	139000000	139000000	216000	+	ENSMUSG00000056268	Dennd1b	protein_coding	-0.165	3.42	4.39	0.0412	0.511	1.39
3	90600000	90600000	2280	+	ENSMUSG00000001020	S100a4	protein_coding	-0.479	0.151	4.39	0.0413	0.512	1.38
4	117000000	117000000	16600	+	ENSMUSG00000048772	Tmem53	protein_coding	0.423	0.0807	4.39	0.0413	0.512	1.38
15	98500000	98500000	10200	+	ENSMUSG00000054036	Olfr279	protein_coding	-0.368	0.0844	4.39	0.0413	0.512	1.38
17	23600000	23600000	1540	+	ENSMUSG00000097517	Gm26695	lincRNA	0.804	-2.33	4.38	0.0413	0.512	1.38
10	83500000	83600000	52700	+	ENSMUSG00000034560	Washc4	protein_coding	-0.2	4.85	4.38	0.0414	0.512	1.38
2	77900000	77900000	65200	-	ENSMUSG00000027014	Cwc22	protein_coding	-0.245	3.65	4.38	0.0415	0.513	1.38
7	44400000	44500000	34300	+	ENSMUSG00000047085	Lrrc4b	protein_coding	0.132	7.11	4.38	0.0415	0.513	1.38
1	181000000	181000000	3800	+	ENSMUSG00000026520	Pycr2	protein_coding	0.159	3.9	4.37	0.0416	0.513	1.38
6	7680000	7690000	18100	-	ENSMUSG00000029752	Asns	protein_coding	0.155	5.39	4.37	0.0416	0.513	1.38
9	108000000	108000000	5450	+	ENSMUSG00000032607	Amt	protein_coding	-0.163	4.54	4.37	0.0416	0.513	1.38
2	25200000	25200000	2010	+	ENSMUSG00000044628	Rnf208	protein_coding	0.138	6.18	4.37	0.0416	0.513	1.38
5	86800000	86800000	15900	-	ENSMUSG00000104937	Gm43057	lincRNA	-0.838	-2.05	4.37	0.0416	0.513	1.38
8	71700000	71700000	14300	+	ENSMUSG00000031805	Jak3	protein_coding	-0.232	2.53	4.37	0.0417	0.513	1.38
15	58100000	58200000	17200	+	ENSMUSG00000022359	Wdyhv1	protein_coding	0.17	3.27	4.37	0.0418	0.513	1.38
19	57000000	57300000	282000	-	ENSMUSG00000025085	Ablim1	protein_coding	-0.141	6.55	4.36	0.0418	0.513	1.38
2	155000000	155000000	14500	-	ENSMUSG00000027489	Necab3	protein_coding	0.163	5.4	4.37	0.0418	0.513	1.38
2	158000000	158000000	104000	+	ENSMUSG00000027651	Rprd1b	protein_coding	0.157	3.98	4.36	0.0418	0.513	1.38
8	124000000	124000000	30700	-	ENSMUSG00000031974	Abcb10	protein_coding	0.134	4.68	4.37	0.0418	0.513	1.38
17	84500000	84600000	110000	+	ENSMUSG00000040852	Plekhh2	protein_coding	-0.259	2.57	4.36	0.0419	0.513	1.38
3	94400000	94400000	21400	+	ENSMUSG00000041912	Tdrkh	protein_coding	0.15	4.99	4.36	0.0419	0.513	1.38
19	59300000	59300000	494	+	ENSMUSG00000067038	Rps12-ps3	protein_coding	0.193	6.87	4.36	0.0419	0.513	1.38
11	65000000	65000000	23000	+	ENSMUSG00000020549	Elac2	protein_coding	0.113	4.58	4.35	0.042	0.514	1.38
2	105000000	105000000	19100	-	ENSMUSG00000027171	Prrg4	protein_coding	-0.614	-1.55	4.35	0.042	0.514	1.38
5	81000000	81800000	805000	+	ENSMUSG00000037605	Adgrl3	protein_coding	-0.213	6.53	4.35	0.042	0.514	1.38
1	180000000	180000000	36400	-	ENSMUSG00000010609	Psen2	protein_coding	0.179	3.17	4.35	0.0421	0.514	1.38
X	163000000	163000000	31400	-	ENSMUSG00000031357	Syap1	protein_coding	-0.123	4.54	4.35	0.0421	0.514	1.38
7	90100000	90200000	83300	+	ENSMUSG00000039361	Picalm	protein_coding	-0.124	6.59	4.35	0.0421	0.514	1.38
19	8840000	8850000	11200	+	ENSMUSG00000071657	Bscl2	protein_coding	0.164	5.62	4.35	0.0421	0.514	1.38
13	116000000	116000000	11400	-	ENSMUSG00000042258	Isl1	protein_coding	1.59	-0.959	4.35	0.0422	0.514	1.37
6	4670000	4750000	72900	-	ENSMUSG00000004631	Sgce	protein_coding	0.148	4.15	4.34	0.0423	0.515	1.37
1	167000000	167000000	21900	-	ENSMUSG00000026688	Mgst3	protein_coding	0.212	5.76	4.34	0.0423	0.515	1.37
6	148000000	148000000	943	+	ENSMUSG00000063171	Rps4l	transcribed_processed_pseudogene	0.279	3.02	4.34	0.0423	0.515	1.37
9	108000000	108000000	1440	+	ENSMUSG00000063856	Gpx1	protein_coding	0.181	5.68	4.34	0.0423	0.515	1.37
2	27200000	27200000	59900	-	ENSMUSG00000009614	Sardh	protein_coding	-0.298	4.62	4.34	0.0424	0.515	1.37
12	24800000	25000000	134000	+	ENSMUSG00000020646	Mboat2	protein_coding	-0.163	6.48	4.34	0.0424	0.515	1.37
6	51400000	51500000	26100	+	ENSMUSG00000029832	Nfe2l3	protein_coding	0.368	0.739	4.34	0.0425	0.515	1.37
15	85200000	85300000	80600	+	ENSMUSG00000006369	Fbln1	protein_coding	-0.293	3.22	4.33	0.0426	0.515	1.37
14	75100000	75200000	99700	+	ENSMUSG00000021998	Lcp1	protein_coding	-0.258	3.84	4.33	0.0426	0.515	1.37
8	69800000	69800000	8670	+	ENSMUSG00000031861	Lpar2	protein_coding	-0.44	-0.327	4.33	0.0426	0.515	1.37
9	58000000	58000000	20600	+	ENSMUSG00000032323	Cyp11a1	protein_coding	-0.303	1.91	4.33	0.0426	0.515	1.37
17	26100000	26100000	386	-	ENSMUSG00000049124	Gm8186	protein_coding	0.343	1.29	4.33	0.0426	0.515	1.37
2	87300000	87300000	6040	+	ENSMUSG00000083706	Olfr1117-ps1	protein_coding	-0.958	-1.94	4.33	0.0426	0.515	1.37
2	106000000	106000000	134000	-	ENSMUSG00000086029	Pax6os1	antisense_RNA	-0.851	-1.72	4.33	0.0426	0.515	1.37
14	41100000	41100000	7960	+	ENSMUSG00000114196	AC154597.1	antisense_RNA	-0.571	-0.823	4.33	0.0426	0.515	1.37
13	52800000	52900000	94600	-	ENSMUSG00000021460	Auh	protein_coding	0.139	4.7	4.32	0.0427	0.515	1.37
6	35300000	35300000	10800	+	ENSMUSG00000073155	1810058I24Rik	lincRNA	0.199	3.35	4.32	0.0427	0.515	1.37
2	131000000	131000000	19000	+	ENSMUSG00000074793	Hspa12b	protein_coding	-0.335	2.32	4.33	0.0427	0.515	1.37
8	45900000	45900000	306	+	ENSMUSG00000087542	Gm15878	processed_pseudogene	-0.771	-1.45	4.32	0.0427	0.515	1.37
16	11100000	11100000	59700	-	ENSMUSG00000022498	Txndc11	protein_coding	-0.151	4.41	4.32	0.0428	0.515	1.37
14	69600000	69700000	86800	+	ENSMUSG00000034205	Loxl2	protein_coding	-0.613	-0.318	4.32	0.0428	0.515	1.37
X	21400000	21400000	3760	+	ENSMUSG00000051537	Gm5124	transcribed_processed_pseudogene	0.199	3.34	4.32	0.0428	0.515	1.37
10	111000000	111000000	132000	+	ENSMUSG00000020189	Osbpl8	protein_coding	-0.191	5.95	4.32	0.0429	0.515	1.37
15	82100000	82100000	56800	+	ENSMUSG00000068117	Mei1	protein_coding	-0.274	1.85	4.32	0.0429	0.515	1.37
6	85100000	85100000	7590	-	ENSMUSG00000033735	Spr	protein_coding	0.189	4.58	4.31	0.043	0.516	1.37
5	28100000	28100000	7300	+	ENSMUSG00000045294	Insig1	protein_coding	0.16	6.4	4.31	0.043	0.515	1.37
8	19800000	19800000	111	+	ENSMUSG00000110669	Gm10060	processed_pseudogene	-0.791	-1.96	4.31	0.043	0.516	1.37
11	80800000	80800000	11900	+	ENSMUSG00000035413	Tmem98	protein_coding	0.217	2.48	4.31	0.0431	0.516	1.37
11	101000000	101000000	54400	-	ENSMUSG00000004040	Stat3	protein_coding	-0.213	5.23	4.3	0.0432	0.517	1.36
10	80100000	80100000	7190	+	ENSMUSG00000003072	Atp5d	protein_coding	0.181	6.75	4.29	0.0434	0.519	1.36
7	27600000	27600000	49300	+	ENSMUSG00000004056	Akt2	protein_coding	-0.211	7.21	4.3	0.0434	0.519	1.36
16	5010000	5010000	4820	-	ENSMUSG00000022540	Rogdi	protein_coding	0.15	5.61	4.29	0.0435	0.519	1.36
4	40800000	40900000	49400	-	ENSMUSG00000028413	B4galt1	protein_coding	-0.239	2.49	4.29	0.0435	0.519	1.36
8	72700000	72800000	34900	+	ENSMUSG00000031622	Sin3b	protein_coding	0.113	5.79	4.29	0.0435	0.519	1.36
3	37400000	37400000	15300	-	ENSMUSG00000050174	Nudt6	protein_coding	-0.318	0.832	4.29	0.0435	0.519	1.36
9	46000000	46200000	211000	+	ENSMUSG00000034135	Sik3	protein_coding	-0.198	6.46	4.29	0.0436	0.519	1.36
3	54500000	54500000	1490	+	ENSMUSG00000069014	Gm5641	transcribed_processed_pseudogene	-2.21	3.21	4.3	0.0436	0.519	1.36
X	7650000	7660000	6150	-	ENSMUSG00000087644	Gm14703	antisense_RNA	0.616	1.69	4.28	0.0436	0.519	1.36
11	80200000	80200000	24900	+	ENSMUSG00000020709	Adap2	protein_coding	-0.306	2.31	4.28	0.0437	0.519	1.36
7	99500000	99500000	5840	-	ENSMUSG00000030744	Rps3	protein_coding	0.203	8.2	4.28	0.0437	0.519	1.36
9	96900000	96900000	490	+	ENSMUSG00000062933	Gm10123	processed_pseudogene	0.205	6.4	4.28	0.0437	0.519	1.36
10	18100000	18200000	82000	-	ENSMUSG00000071392	Ect2l	protein_coding	-0.56	-1.59	4.28	0.0437	0.519	1.36
7	7360000	7370000	11700	-	ENSMUSG00000109654	Gm3912	transcribed_unprocessed_pseudogene	-0.704	-1.84	4.28	0.0437	0.519	1.36
5	90800000	90800000	3500	+	ENSMUSG00000029379	Cxcl3	protein_coding	-0.9	-2.31	4.28	0.0438	0.519	1.36
12	34000000	34000000	2160	+	ENSMUSG00000035799	Twist1	protein_coding	-0.725	-1.28	4.28	0.0438	0.519	1.36
8	83400000	83500000	28300	-	ENSMUSG00000063253	Scoc	protein_coding	0.119	6.52	4.28	0.0438	0.519	1.36
10	121000000	121000000	118000	-	ENSMUSG00000051236	Msrb3	protein_coding	-0.226	2.57	4.28	0.0439	0.519	1.36
10	80900000	80900000	27600	+	ENSMUSG00000059406	Tmprss9	protein_coding	1.03	-1.64	4.27	0.0439	0.519	1.36
6	65100000	65100000	27600	-	ENSMUSG00000029919	Hpgds	protein_coding	-0.365	3.54	4.27	0.044	0.52	1.36
11	75400000	75400000	12900	-	ENSMUSG00000000753	Serpinf1	protein_coding	-0.333	2.62	4.27	0.0441	0.52	1.36
9	114000000	114000000	56500	-	ENSMUSG00000032504	Pdcd6ip	protein_coding	-0.133	5.77	4.27	0.0441	0.52	1.36
17	28800000	28800000	37500	+	ENSMUSG00000063952	Brpf3	protein_coding	0.17	4.86	4.26	0.0441	0.52	1.36
9	44100000	44100000	47200	-	ENSMUSG00000111409	Rnf26	protein_coding	-1.24	-2.14	4.27	0.0441	0.52	1.36
2	172000000	172000000	7230	-	ENSMUSG00000067578	Cbln4	protein_coding	-0.365	3.39	4.26	0.0442	0.52	1.36
12	113000000	113000000	21100	-	ENSMUSG00000001729	Akt1	protein_coding	0.114	7.31	4.25	0.0443	0.521	1.35
17	57400000	57500000	125000	+	ENSMUSG00000004730	Adgre1	protein_coding	-0.261	3.59	4.25	0.0443	0.521	1.35
5	115000000	115000000	21600	-	ENSMUSG00000011884	Gltp	protein_coding	0.162	5.07	4.25	0.0443	0.521	1.35
8	93800000	93800000	63600	-	ENSMUSG00000097520	4930488L21Rik	antisense_RNA	-0.434	1.21	4.26	0.0443	0.521	1.35
7	135000000	135000000	2490	-	ENSMUSG00000109891	Gm45339	lincRNA	-0.932	-2.3	4.26	0.0443	0.521	1.35
7	7130000	7140000	9680	-	ENSMUSG00000063535	Zfp773	protein_coding	0.256	1.04	4.25	0.0444	0.522	1.35
11	103000000	103000000	40700	+	ENSMUSG00000020936	Nmt1	protein_coding	0.0947	6.86	4.25	0.0445	0.522	1.35
19	44000000	44100000	34800	-	ENSMUSG00000025198	Erlin1	protein_coding	0.165	4.08	4.25	0.0445	0.522	1.35
4	41700000	41700000	8370	-	ENSMUSG00000028447	Dctn3	protein_coding	0.177	5.49	4.24	0.0446	0.523	1.35
4	127000000	127000000	15700	+	ENSMUSG00000085334	Gm12940	processed_transcript	-0.408	4.38	4.24	0.0446	0.523	1.35
7	15900000	15900000	9890	-	ENSMUSG00000041560	Nop53	protein_coding	0.218	5.83	4.24	0.0447	0.523	1.35
4	135000000	136000000	43000	+	ENSMUSG00000028801	Stpg1	protein_coding	-0.453	0.271	4.24	0.0448	0.524	1.35
17	56000000	56000000	4610	-	ENSMUSG00000097077	Gm16712	lincRNA	-0.734	-1.87	4.23	0.0449	0.525	1.35
13	69000000	69000000	32800	+	ENSMUSG00000113121	AC160995.1	antisense_RNA	-0.341	1.74	4.23	0.0449	0.525	1.35
4	119000000	119000000	44600	+	ENSMUSG00000070806	Zmynd12	protein_coding	1.01	-2.37	4.23	0.045	0.526	1.35
6	8510000	8600000	87900	+	ENSMUSG00000029638	Glcci1	protein_coding	-0.17	5.24	4.22	0.0451	0.526	1.35
X	20400000	20400000	41200	+	ENSMUSG00000060090	Rp2	protein_coding	-0.168	4.13	4.22	0.0451	0.526	1.35
7	84400000	84400000	3230	-	ENSMUSG00000108864	Gm44933	lincRNA	-1.02	-2.48	4.22	0.0451	0.526	1.35
17	10200000	10300000	113000	-	ENSMUSG00000062078	Qk	protein_coding	-0.167	9.11	4.22	0.0452	0.526	1.35
3	94800000	94800000	26400	-	ENSMUSG00000068876	Cgn	protein_coding	0.267	1.7	4.22	0.0452	0.526	1.34
17	15500000	15500000	28500	+	ENSMUSG00000014767	Tbp	protein_coding	-0.255	4	4.21	0.0453	0.526	1.34
9	106000000	106000000	7630	-	ENSMUSG00000042210	Abhd14a	protein_coding	0.149	3.98	4.21	0.0453	0.526	1.34
5	123000000	123000000	29600	-	ENSMUSG00000029449	Rhof	protein_coding	0.128	4.63	4.21	0.0454	0.526	1.34
11	64400000	64500000	87500	+	ENSMUSG00000047759	Hs3st3a1	protein_coding	-0.461	0.356	4.21	0.0454	0.526	1.34
2	72000000	72300000	276000	+	ENSMUSG00000049044	Rapgef4	protein_coding	-0.163	9.73	4.21	0.0454	0.526	1.34
17	20900000	21000000	20600	+	ENSMUSG00000007564	Ppp2r1a	protein_coding	0.129	8.23	4.21	0.0455	0.526	1.34
11	72200000	72200000	2470	+	ENSMUSG00000020803	Txndc17	protein_coding	0.188	3.99	4.21	0.0455	0.526	1.34
15	88800000	88800000	32900	+	ENSMUSG00000034333	Zbed4	protein_coding	-0.172	2.98	4.21	0.0455	0.526	1.34
7	29300000	29300000	4490	+	ENSMUSG00000037166	Ppp1r14a	protein_coding	0.42	2.49	4.21	0.0455	0.526	1.34
2	182000000	182000000	1890	+	ENSMUSG00000083397	Gm5466	processed_pseudogene	-0.783	-1.58	4.21	0.0455	0.526	1.34
2	25300000	25300000	13400	+	ENSMUSG00000026965	Anapc2	protein_coding	0.112	5.84	4.2	0.0456	0.526	1.34
7	27700000	27700000	3430	+	ENSMUSG00000007944	Ttc9b	protein_coding	0.249	6.62	4.2	0.0457	0.526	1.34
3	105000000	106000000	222000	+	ENSMUSG00000040896	Kcnd3	protein_coding	-0.17	5.65	4.2	0.0457	0.526	1.34
8	87500000	87500000	65100	+	ENSMUSG00000097248	Gm2694	lincRNA	0.466	0.475	4.2	0.0457	0.526	1.34
19	10000000	10100000	18100	+	ENSMUSG00000024664	Fads3	protein_coding	0.178	4.44	4.19	0.0458	0.526	1.34
9	109000000	109000000	13000	+	ENSMUSG00000025651	Uqcrc1	protein_coding	0.126	7.33	4.19	0.0458	0.526	1.34
4	139000000	139000000	6310	+	ENSMUSG00000041202	Pla2g2d	protein_coding	-0.694	-1.04	4.19	0.0458	0.526	1.34
18	37300000	37300000	3500	+	ENSMUSG00000045062	Pcdhb7	protein_coding	0.242	2.38	4.2	0.0458	0.526	1.34
7	83900000	84100000	154000	-	ENSMUSG00000052353	Cemip	protein_coding	-0.211	4.22	4.2	0.0458	0.526	1.34
19	6060000	6070000	5550	-	ENSMUSG00000024799	Tm7sf2	protein_coding	0.189	4.06	4.19	0.0459	0.526	1.34
18	4630000	4680000	47900	+	ENSMUSG00000033960	Jcad	protein_coding	-0.175	6.59	4.19	0.0459	0.526	1.34
15	12200000	12300000	67200	+	ENSMUSG00000039458	Mtmr12	protein_coding	-0.147	4.83	4.19	0.0459	0.526	1.34
X	12900000	12900000	1260	+	ENSMUSG00000083307	AA414768	processed_pseudogene	0.252	1.71	4.19	0.0459	0.526	1.34
7	4970000	4970000	5910	-	ENSMUSG00000085272	Sbk3	protein_coding	-0.484	-0.363	4.19	0.0459	0.526	1.34
11	121000000	121000000	18600	+	ENSMUSG00000000056	Narf	protein_coding	0.164	5.38	4.19	0.046	0.526	1.34
14	46900000	47100000	223000	+	ENSMUSG00000021838	Samd4	protein_coding	-0.199	5.07	4.19	0.046	0.526	1.34
15	104000000	104000000	26800	+	ENSMUSG00000022489	Pde1b	protein_coding	0.326	6.93	4.19	0.046	0.526	1.34
2	84800000	84800000	10100	-	ENSMUSG00000023224	Serping1	protein_coding	-0.423	1.71	4.19	0.046	0.526	1.34
17	23700000	23700000	4140	-	ENSMUSG00000023909	Paqr4	protein_coding	0.116	5.61	4.19	0.046	0.526	1.34
11	86100000	86200000	143000	-	ENSMUSG00000034329	Brip1	protein_coding	-0.288	1.76	4.19	0.046	0.526	1.34
12	111000000	111000000	3690	-	ENSMUSG00000037904	Ankrd9	protein_coding	0.237	2.93	4.19	0.046	0.526	1.34
16	34000000	34600000	599000	-	ENSMUSG00000061751	Kalrn	protein_coding	0.137	8.59	4.19	0.046	0.526	1.34
X	61700000	61700000	1460	+	ENSMUSG00000057615	Ldoc1	protein_coding	0.452	-0.749	4.18	0.0461	0.526	1.34
2	129000000	129000000	4440	+	ENSMUSG00000037938	Chchd5	protein_coding	0.266	1.99	4.18	0.0462	0.527	1.34
15	34400000	34400000	3140	-	ENSMUSG00000058600	Rpl30	protein_coding	0.21	6.5	4.18	0.0462	0.528	1.33
9	107000000	107000000	13000	-	ENSMUSG00000023192	Grm2	protein_coding	0.256	5.42	4.17	0.0464	0.529	1.33
10	41700000	41800000	36700	+	ENSMUSG00000102114	BC048559	antisense_RNA	0.916	-2.42	4.17	0.0464	0.529	1.33
8	27100000	27100000	5320	-	ENSMUSG00000031487	Brf2	protein_coding	0.211	3.11	4.17	0.0465	0.529	1.33
5	35300000	35300000	3440	+	ENSMUSG00000045318	Adra2c	protein_coding	0.201	4.24	4.17	0.0465	0.529	1.33
14	61300000	61400000	28700	-	ENSMUSG00000021928	Ebpl	protein_coding	0.169	3.35	4.16	0.0466	0.529	1.33
5	125000000	125000000	28000	-	ENSMUSG00000037979	Ccdc92	protein_coding	0.135	5.5	4.16	0.0466	0.529	1.33
5	103000000	104000000	173000	+	ENSMUSG00000034573	Ptpn13	protein_coding	-0.215	4.4	4.16	0.0467	0.529	1.33
8	79600000	79700000	38100	+	ENSMUSG00000036990	Otud4	protein_coding	-0.183	5.48	4.16	0.0467	0.529	1.33
19	32100000	32400000	267000	-	ENSMUSG00000040451	Sgms1	protein_coding	-0.162	4.65	4.16	0.0467	0.529	1.33
1	72300000	72300000	25100	-	ENSMUSG00000026189	Pecr	protein_coding	0.237	1.42	4.15	0.0468	0.529	1.33
5	31200000	31300000	10700	+	ENSMUSG00000029148	Nrbp1	protein_coding	0.103	5.42	4.16	0.0468	0.529	1.33
5	145000000	145000000	19600	-	ENSMUSG00000029624	Ptcd1	protein_coding	0.153	3.68	4.16	0.0468	0.529	1.33
8	41200000	41200000	23700	-	ENSMUSG00000031594	Fgl1	protein_coding	0.872	-1.62	4.16	0.0468	0.529	1.33
14	69700000	69700000	15500	-	ENSMUSG00000034190	Chmp7	protein_coding	0.104	5.81	4.16	0.0468	0.529	1.33
13	32800000	32900000	9090	-	ENSMUSG00000044734	Serpinb1a	protein_coding	0.374	1.83	4.16	0.0468	0.529	1.33
5	33700000	33700000	15400	+	ENSMUSG00000054252	Fgfr3	protein_coding	-0.181	7.58	4.15	0.0468	0.529	1.33
13	58800000	59100000	327000	+	ENSMUSG00000055254	Ntrk2	protein_coding	-0.177	9.69	4.15	0.0468	0.529	1.33
8	45900000	45900000	9530	+	ENSMUSG00000071104	Ccdc110	protein_coding	-0.628	-1.16	4.16	0.0468	0.529	1.33
8	69900000	69900000	7320	-	ENSMUSG00000044006	Cilp2	protein_coding	-0.601	-0.211	4.15	0.0469	0.529	1.33
11	57800000	57800000	5920	-	ENSMUSG00000087165	2010001A14Rik	processed_transcript	0.28	2.04	4.15	0.0469	0.529	1.33
10	116000000	116000000	33100	+	ENSMUSG00000034127	Tspan8	protein_coding	-0.72	-1.07	4.15	0.047	0.529	1.33
11	62300000	62300000	14200	-	ENSMUSG00000014243	Zswim7	protein_coding	0.207	2.27	4.14	0.0471	0.529	1.33
13	42100000	42200000	141000	+	ENSMUSG00000021366	Hivep1	protein_coding	-0.259	6.16	4.14	0.0471	0.529	1.33
5	122000000	122000000	7780	-	ENSMUSG00000029463	Fam216a	protein_coding	0.135	4.64	4.14	0.0471	0.529	1.33
17	34000000	34000000	6580	+	ENSMUSG00000039656	Rxrb	protein_coding	0.108	5.51	4.15	0.0471	0.529	1.33
16	3950000	3980000	31600	-	ENSMUSG00000049871	Nlrc3	protein_coding	-0.631	-0.484	4.14	0.0471	0.529	1.33
GL456212.1	129000	150000	21900	-	ENSMUSG00000079808	AC168977.1	protein_coding	-1.19	-2.5	4.14	0.0471	0.529	1.33
2	177000000	177000000	2250	-	ENSMUSG00000082765	Gm14411	unprocessed_pseudogene	0.739	-1.99	4.14	0.0471	0.529	1.33
13	99100000	99100000	6880	+	ENSMUSG00000097848	Gm807	lincRNA	-1.09	-2.16	4.14	0.0471	0.529	1.33
17	53600000	53700000	106000	+	ENSMUSG00000000708	Kat2b	protein_coding	-0.245	4.35	4.14	0.0472	0.529	1.33
1	131000000	131000000	68800	-	ENSMUSG00000026430	Rassf5	protein_coding	0.145	4.05	4.14	0.0472	0.529	1.33
2	26400000	26400000	7780	+	ENSMUSG00000026926	Pmpca	protein_coding	0.0935	6.26	4.14	0.0472	0.529	1.33
1	167000000	167000000	107	+	ENSMUSG00000095752	Gm24182	snRNA	3.67	-3.24	4.21	0.0472	0.529	1.33
16	4620000	4620000	8520	-	ENSMUSG00000014301	Pam16	protein_coding	0.454	2.43	4.13	0.0473	0.529	1.32
19	45400000	45500000	166000	+	ENSMUSG00000025217	Btrc	protein_coding	0.119	5.5	4.13	0.0473	0.529	1.32
8	112000000	112000000	17900	-	ENSMUSG00000031948	Kars	protein_coding	0.113	5.3	4.14	0.0473	0.529	1.33
12	80900000	80900000	2130	-	ENSMUSG00000097369	Gm26545	lincRNA	-0.86	-1.52	4.14	0.0473	0.529	1.33
9	57500000	57500000	11200	+	ENSMUSG00000000088	Cox5a	protein_coding	0.242	5.96	4.13	0.0474	0.529	1.32
1	185000000	185000000	13900	+	ENSMUSG00000026614	Slc30a10	protein_coding	-0.188	4.5	4.13	0.0474	0.529	1.32
16	91600000	91700000	31700	+	ENSMUSG00000022961	Son	protein_coding	-0.175	7.8	4.13	0.0475	0.529	1.32
15	52700000	52700000	18000	+	ENSMUSG00000038622	Med30	protein_coding	0.219	2.99	4.13	0.0475	0.529	1.32
7	102000000	102000000	20900	-	ENSMUSG00000064307	Lrrc51	protein_coding	0.285	0.662	4.13	0.0475	0.529	1.32
14	20300000	20400000	35300	+	ENSMUSG00000039599	Fam149b	protein_coding	-0.154	4.95	4.12	0.0476	0.529	1.32
14	34400000	34400000	28800	+	ENSMUSG00000041445	Mmrn2	protein_coding	-0.43	1.5	4.12	0.0476	0.529	1.32
11	29700000	30000000	283000	-	ENSMUSG00000044072	Eml6	protein_coding	-0.261	4.48	4.12	0.0476	0.529	1.32
2	156000000	156000000	83400	-	ENSMUSG00000005882	Uqcc1	protein_coding	0.149	5.06	4.12	0.0477	0.529	1.32
18	57100000	57300000	164000	+	ENSMUSG00000024593	Megf10	protein_coding	-0.211	5.03	4.12	0.0477	0.529	1.32
2	23200000	23200000	42900	+	ENSMUSG00000026775	Yme1l1	protein_coding	-0.117	5.68	4.12	0.0477	0.529	1.32
7	116000000	116000000	106000	-	ENSMUSG00000030660	Pik3c2a	protein_coding	-0.187	4.69	4.12	0.0477	0.529	1.32
4	119000000	119000000	3100	-	ENSMUSG00000050854	Tmem125	protein_coding	0.309	1.95	4.12	0.0477	0.529	1.32
15	77800000	77800000	81600	-	ENSMUSG00000022443	Myh9	protein_coding	-0.186	6.52	4.12	0.0478	0.529	1.32
2	156000000	156000000	29600	-	ENSMUSG00000027610	Gss	protein_coding	0.168	3.19	4.11	0.0478	0.529	1.32
6	85400000	85500000	5160	-	ENSMUSG00000030008	Pradc1	protein_coding	0.207	2.96	4.12	0.0478	0.529	1.32
11	83500000	83500000	33700	+	ENSMUSG00000020680	Taf15	protein_coding	0.155	5.22	4.11	0.0479	0.529	1.32
9	3340000	3390000	56000	+	ENSMUSG00000025899	Alkbh8	protein_coding	-0.164	4.86	4.11	0.0479	0.529	1.32
14	57500000	57500000	4090	-	ENSMUSG00000086486	Ift88os	antisense_RNA	-1.03	-2.71	4.11	0.0479	0.529	1.32
4	76500000	76500000	38900	+	ENSMUSG00000110373	Gm42303	antisense_RNA	0.529	-0.981	4.11	0.0479	0.529	1.32
11	78500000	78500000	10500	+	ENSMUSG00000001100	Poldip2	protein_coding	0.107	6.14	4.11	0.048	0.529	1.32
5	109000000	109000000	14500	+	ENSMUSG00000008090	Fgfrl1	protein_coding	-0.291	4.82	4.11	0.048	0.529	1.32
10	80200000	80300000	7670	+	ENSMUSG00000020153	Ndufs7	protein_coding	0.175	5.21	4.11	0.048	0.529	1.32
9	22100000	22100000	16000	-	ENSMUSG00000038895	Zfp653	protein_coding	0.167	3.33	4.11	0.048	0.529	1.32
14	52000000	52000000	21500	+	ENSMUSG00000004562	Arhgef40	protein_coding	-0.214	4.33	4.1	0.0481	0.529	1.32
11	49300000	49300000	4470	+	ENSMUSG00000059864	Olfr1393	protein_coding	1.02	-1.28	4.1	0.0481	0.529	1.32
10	94000000	94100000	109000	+	ENSMUSG00000020021	Fgd6	protein_coding	-0.231	4.89	4.1	0.0482	0.529	1.32
10	62400000	62400000	39400	-	ENSMUSG00000020080	Hkdc1	protein_coding	0.252	3.91	4.1	0.0482	0.529	1.32
2	58700000	58700000	29600	+	ENSMUSG00000086129	Gm13558	sense_intronic	0.469	-0.747	4.1	0.0482	0.529	1.32
5	91300000	91300000	25900	-	ENSMUSG00000107198	Gm19619	lincRNA	-0.595	-1.4	4.1	0.0482	0.529	1.32
15	77400000	77400000	10900	-	ENSMUSG00000010601	Apol7a	protein_coding	-0.94	-1.19	4.1	0.0483	0.529	1.32
X	167000000	167000000	36400	-	ENSMUSG00000025742	Prps2	protein_coding	0.141	4.5	4.1	0.0483	0.529	1.32
5	125000000	125000000	9330	+	ENSMUSG00000037962	Rflna	protein_coding	-0.729	-1.44	4.1	0.0483	0.529	1.32
8	70200000	70200000	14300	-	ENSMUSG00000002343	Armc6	protein_coding	0.17	4.06	4.09	0.0484	0.529	1.31
10	61600000	61700000	25600	+	ENSMUSG00000020089	Ppa1	protein_coding	0.143	5.28	4.09	0.0484	0.529	1.32
1	20900000	20900000	49000	+	ENSMUSG00000025931	Paqr8	protein_coding	-0.213	8.43	4.1	0.0484	0.529	1.32
10	61500000	61500000	3360	-	ENSMUSG00000043126	D830039M14Rik	antisense_RNA	0.785	-2.03	4.1	0.0484	0.529	1.32
17	13100000	13100000	21400	+	ENSMUSG00000055602	Tcp10b	protein_coding	-0.8	-1.78	4.09	0.0484	0.529	1.32
5	115000000	115000000	14400	-	ENSMUSG00000092252	Gm20499	protein_coding	0.569	-0.749	4.09	0.0484	0.529	1.32
17	35000000	35000000	4030	+	ENSMUSG00000007050	Lsm2	protein_coding	0.205	1.91	4.09	0.0485	0.529	1.31
15	8970000	9070000	98100	+	ENSMUSG00000048424	Ranbp3l	protein_coding	-0.529	3.06	4.09	0.0485	0.529	1.31
16	77200000	77700000	455000	+	ENSMUSG00000090386	Mir99ahg	processed_transcript	-0.323	2.27	4.09	0.0485	0.529	1.31
16	34700000	35000000	257000	+	ENSMUSG00000022836	Mylk	protein_coding	-0.26	4.08	4.09	0.0486	0.529	1.31
12	106000000	106000000	18200	+	ENSMUSG00000044715	Gskip	protein_coding	0.137	4.07	4.09	0.0486	0.529	1.31
17	32500000	32600000	15200	+	ENSMUSG00000048440	Cyp4f16	protein_coding	-0.311	1.91	4.09	0.0486	0.529	1.31
9	46000000	46000000	49800	-	ENSMUSG00000003131	Pafah1b2	protein_coding	0.143	6.88	4.08	0.0487	0.53	1.31
15	98900000	98900000	3140	-	ENSMUSG00000023004	Tuba1b	protein_coding	0.143	8.79	4.08	0.0487	0.53	1.31
8	35400000	35400000	12400	+	ENSMUSG00000046794	Ppp1r3b	protein_coding	-0.38	0.318	4.08	0.0487	0.53	1.31
11	4090000	4100000	3970	-	ENSMUSG00000004748	Mtfp1	protein_coding	0.164	5.38	4.08	0.0488	0.53	1.31
2	10100000	10100000	36800	-	ENSMUSG00000037254	Itih2	protein_coding	-0.496	1.36	4.08	0.0488	0.53	1.31
6	48100000	48100000	24200	-	ENSMUSG00000057691	Zfp746	protein_coding	0.17	4.09	4.08	0.0488	0.53	1.31
17	25400000	25400000	59500	-	ENSMUSG00000024112	Cacna1h	protein_coding	0.267	5.1	4.08	0.0489	0.53	1.31
3	32400000	32500000	70800	+	ENSMUSG00000027665	Pik3ca	protein_coding	-0.242	5.94	4.07	0.0489	0.53	1.31
7	101000000	101000000	29500	+	ENSMUSG00000030688	Stard10	protein_coding	0.158	5.43	4.07	0.0489	0.53	1.31
8	34100000	34100000	18400	-	ENSMUSG00000031516	Dctn6	protein_coding	0.159	4.99	4.07	0.0489	0.53	1.31
15	103000000	103000000	9490	-	ENSMUSG00000062683	Atp5g2	protein_coding	-0.469	3.53	4.08	0.0489	0.53	1.31
10	7120000	7210000	93200	-	ENSMUSG00000015202	Cnksr3	protein_coding	-0.182	2.51	4.07	0.049	0.53	1.31
17	74500000	74500000	10800	+	ENSMUSG00000024072	Yipf4	protein_coding	0.15	5.02	4.07	0.049	0.53	1.31
2	22900000	22900000	44700	+	ENSMUSG00000026784	Pdss1	protein_coding	-0.248	2.49	4.06	0.0492	0.531	1.31
X	105000000	105000000	730	-	ENSMUSG00000083889	E530001F21Rik	processed_pseudogene	-0.598	-0.773	4.06	0.0492	0.531	1.31
4	117000000	117000000	888	+	ENSMUSG00000087299	Gm12953	antisense_RNA	-0.739	-1.86	4.06	0.0492	0.531	1.31
9	108000000	108000000	4780	+	ENSMUSG00000010051	Hyal1	protein_coding	-0.285	2.85	4.06	0.0493	0.531	1.31
3	142000000	142000000	156000	-	ENSMUSG00000028273	Pdlim5	protein_coding	-0.19	5.44	4.06	0.0493	0.531	1.31
18	80300000	80300000	39400	+	ENSMUSG00000034006	Pqlc1	protein_coding	0.181	3.58	4.06	0.0494	0.531	1.31
12	54900000	55000000	121000	-	ENSMUSG00000035021	Baz1a	protein_coding	-0.56	1.81	4.06	0.0494	0.531	1.31
18	37300000	37300000	3720	+	ENSMUSG00000045689	Pcdhb4	protein_coding	0.351	0.839	4.06	0.0494	0.531	1.31
11	49500000	49600000	12700	+	ENSMUSG00000095187	Olfr1381	protein_coding	-0.903	-1.6	4.06	0.0494	0.531	1.31
7	44500000	44500000	6080	-	ENSMUSG00000008193	Spib	protein_coding	-0.85	-2.21	4.05	0.0495	0.531	1.31
2	71400000	71400000	52700	+	ENSMUSG00000027018	Hat1	protein_coding	0.179	3.03	4.05	0.0495	0.531	1.31
13	43200000	43300000	109000	-	ENSMUSG00000051335	Gfod1	protein_coding	-0.208	6.95	4.05	0.0495	0.531	1.31
7	29800000	29800000	227	-	ENSMUSG00000109205	Gm44954	processed_pseudogene	-0.543	-0.75	4.05	0.0495	0.531	1.31
14	34800000	35600000	764000	+	ENSMUSG00000041078	Grid1	protein_coding	0.214	5.62	4.05	0.0496	0.532	1.3
3	32600000	32600000	36300	-	ENSMUSG00000027669	Gnb4	protein_coding	0.183	4.98	4.05	0.0497	0.532	1.3
12	24800000	24800000	34500	-	ENSMUSG00000113621	AC121804.3	bidirectional_promoter_lncRNA	0.328	1.25	4.04	0.0497	0.532	1.3
14	115000000	115000000	3850	+	ENSMUSG00000089726	Mir17hg	lincRNA	-0.593	-1.44	4.04	0.0498	0.532	1.3
18	80700000	80900000	200000	-	ENSMUSG00000024566	Atp9b	protein_coding	-0.223	5.55	4.04	0.0499	0.532	1.3
19	4110000	4130000	11400	-	ENSMUSG00000024847	Aip	protein_coding	0.139	5.81	4.04	0.0499	0.532	1.3
6	125000000	125000000	4470	+	ENSMUSG00000030335	Mrpl51	protein_coding	0.263	4.52	4.04	0.0499	0.532	1.3
8	60600000	60700000	43900	+	ENSMUSG00000031647	Mfap3l	protein_coding	-0.185	6.83	4.04	0.0499	0.532	1.3
13	58200000	58200000	6420	-	ENSMUSG00000114524	AC163038.2	sense_intronic	-0.556	-1.13	4.04	0.0499	0.532	1.3
16	23500000	23600000	93900	+	ENSMUSG00000033355	Rtp4	protein_coding	-0.359	0.765	4.03	0.05	0.532	1.3
11	72400000	72400000	22600	-	ENSMUSG00000045667	Smtnl2	protein_coding	0.614	-0.464	4.03	0.05	0.532	1.3
X	136000000	136000000	1730	+	ENSMUSG00000046432	Bex3	protein_coding	0.182	5.91	4.04	0.05	0.532	1.3
7	4790000	4810000	18000	-	ENSMUSG00000060860	Ube2s	protein_coding	0.154	5.37	4.03	0.05	0.532	1.3
7	104000000	104000000	4890	+	ENSMUSG00000073931	Olfr646	protein_coding	0.939	-2.52	4.03	0.05	0.532	1.3
6	99600000	99700000	41600	-	ENSMUSG00000093661	Eif4e3	protein_coding	0.139	3.62	4.03	0.05	0.532	1.3
5	145000000	145000000	24900	+	ENSMUSG00000029621	Arpc1a	protein_coding	0.128	6.43	4.03	0.0501	0.532	1.3
10	127000000	127000000	7980	+	ENSMUSG00000040345	Arhgap9	protein_coding	-0.409	0.159	4.03	0.0501	0.532	1.3
15	103000000	103000000	4520	+	ENSMUSG00000046434	Hnrnpa1	protein_coding	0.0995	7.29	4.03	0.0501	0.532	1.3
10	130000000	130000000	6880	-	ENSMUSG00000058513	Olfr801	protein_coding	-1.14	-2.35	4.03	0.0501	0.532	1.3
8	120000000	124000000	4430000	+	ENSMUSG00000092329	Gm20388	protein_coding	2.42	0.376	4.05	0.0501	0.532	1.3
17	56000000	56100000	27600	+	ENSMUSG00000002835	Chaf1a	protein_coding	0.214	1.92	4.03	0.0502	0.532	1.3
17	6110000	6250000	145000	+	ENSMUSG00000034377	Tulp4	protein_coding	-0.163	7.41	4.03	0.0502	0.532	1.3
7	127000000	127000000	3560	+	ENSMUSG00000042675	Ypel3	protein_coding	0.176	6.52	4.02	0.0503	0.532	1.3
2	168000000	168000000	20200	+	ENSMUSG00000044641	Pard6b	protein_coding	0.236	1.6	4.02	0.0503	0.532	1.3
17	36000000	36000000	44000	+	ENSMUSG00000092368	A930015D03Rik	antisense_RNA	-0.365	-0.192	4.02	0.0503	0.532	1.3
1	40700000	40800000	88700	+	ENSMUSG00000026062	Slc9a2	protein_coding	-0.42	1.71	4.02	0.0504	0.532	1.3
8	70800000	70800000	3890	-	ENSMUSG00000031838	Ifi30	processed_transcript	-0.346	1.04	4.02	0.0504	0.532	1.3
12	45100000	45200000	68000	+	ENSMUSG00000112112	AC154300.1	lincRNA	0.513	-0.743	4.02	0.0504	0.532	1.3
2	15000000	15100000	59900	-	ENSMUSG00000026707	Nsun6	protein_coding	-0.252	2.13	4.02	0.0505	0.532	1.3
4	156000000	156000000	1400	-	ENSMUSG00000035692	Isg15	protein_coding	-0.486	0.0645	4.02	0.0505	0.532	1.3
6	6560000	6580000	21400	-	ENSMUSG00000042541	Sem1	protein_coding	0.243	4.12	4.02	0.0505	0.532	1.3
8	69700000	69700000	4390	-	ENSMUSG00000054648	Zfp869	protein_coding	-0.141	3.18	4.02	0.0505	0.532	1.3
17	34900000	34900000	6140	-	ENSMUSG00000090231	Cfb	protein_coding	-0.954	-1.92	4.02	0.0505	0.532	1.3
15	25600000	25800000	191000	+	ENSMUSG00000022272	Myo10	protein_coding	-0.201	5.83	4.01	0.0506	0.533	1.3
19	20400000	20400000	17500	-	ENSMUSG00000024659	Anxa1	protein_coding	-0.547	0.305	4.01	0.0506	0.533	1.3
3	121000000	121000000	31700	+	ENSMUSG00000053931	Cnn3	protein_coding	-0.188	6.3	4.01	0.0506	0.533	1.3
2	112000000	112000000	7640	+	ENSMUSG00000027134	Lpcat4	protein_coding	0.149	6.21	4.01	0.0507	0.533	1.3
3	89300000	89300000	9070	-	ENSMUSG00000028039	Efna3	protein_coding	0.148	4.97	4.01	0.0507	0.533	1.3
18	80200000	80200000	17300	-	ENSMUSG00000078963	Hsbp1l1	protein_coding	0.414	-0.453	4.01	0.0508	0.533	1.29
5	138000000	138000000	1260	+	ENSMUSG00000029725	Ppp1r35	protein_coding	0.238	2.74	4	0.0509	0.533	1.29
17	57000000	57000000	6110	+	ENSMUSG00000002660	Clpp	protein_coding	0.146	4.72	4	0.051	0.533	1.29
11	121000000	121000000	2630	-	ENSMUSG00000025150	Cbr2	protein_coding	-0.617	-0.535	4	0.051	0.533	1.29
6	85800000	85800000	1700	-	ENSMUSG00000030004	Nat8	protein_coding	-0.393	0.148	4	0.051	0.533	1.29
11	82100000	82100000	1560	+	ENSMUSG00000035352	Ccl12	protein_coding	-0.713	-1.67	4	0.051	0.533	1.29
3	142000000	142000000	332000	-	ENSMUSG00000052430	Bmpr1b	protein_coding	-0.211	5.45	4	0.051	0.533	1.29
X	21000000	21100000	33400	-	ENSMUSG00000054737	Zfp182	protein_coding	-0.244	2.54	4	0.051	0.533	1.29
8	25200000	25300000	102000	-	ENSMUSG00000065954	Tacc1	protein_coding	-0.125	7.85	4	0.051	0.533	1.29
9	46300000	46400000	46800	+	ENSMUSG00000110864	AC164105.2	lincRNA	-0.691	-0.954	4	0.051	0.533	1.29
11	94900000	95000000	16800	+	ENSMUSG00000001506	Col1a1	protein_coding	-0.507	3.57	3.99	0.0511	0.533	1.29
8	85000000	85000000	5250	+	ENSMUSG00000005161	Prdx2	protein_coding	0.161	6.93	3.99	0.0511	0.533	1.29
3	107000000	107000000	30200	-	ENSMUSG00000040747	Cd53	protein_coding	-0.211	3.64	4	0.0511	0.533	1.29
X	73200000	73200000	2500	+	ENSMUSG00000078317	F8a	protein_coding	0.197	3.24	4	0.0511	0.533	1.29
13	51400000	51600000	138000	-	ENSMUSG00000021448	Shc3	protein_coding	-0.259	5.72	3.99	0.0512	0.533	1.29
5	36500000	36500000	9080	+	ENSMUSG00000029198	Grpel1	protein_coding	0.159	4.49	3.99	0.0512	0.533	1.29
17	23600000	23600000	23600	-	ENSMUSG00000062012	Zfp13	protein_coding	0.153	3.77	3.99	0.0512	0.533	1.29
10	13200000	13500000	267000	-	ENSMUSG00000062866	Phactr2	protein_coding	-0.16	4.65	3.99	0.0512	0.533	1.29
12	14100000	14200000	5220	-	ENSMUSG00000020607	Fam84a	protein_coding	-0.163	5.48	3.99	0.0513	0.534	1.29
8	56600000	56600000	42800	+	ENSMUSG00000038206	Fbxo8	protein_coding	-0.212	4.28	3.99	0.0513	0.533	1.29
9	34900000	34900000	11300	-	ENSMUSG00000053889	Kirrel3os	antisense_RNA	-0.686	-1.23	3.99	0.0513	0.533	1.29
9	50600000	50600000	7460	-	ENSMUSG00000000171	Sdhd	protein_coding	0.138	5.61	3.99	0.0514	0.534	1.29
7	131000000	131000000	49600	+	ENSMUSG00000006205	Htra1	protein_coding	-0.182	7.6	3.98	0.0515	0.534	1.29
2	30000000	30000000	17300	-	ENSMUSG00000039715	Wdr34	protein_coding	0.16	4.24	3.98	0.0515	0.534	1.29
4	154000000	154000000	4690	+	ENSMUSG00000047613	A430005L14Rik	protein_coding	0.209	3.01	3.98	0.0515	0.534	1.29
8	70300000	70400000	21800	-	ENSMUSG00000058301	Upf1	protein_coding	0.118	5.58	3.98	0.0515	0.534	1.29
7	104000000	104000000	16400	+	ENSMUSG00000072244	Trim6	protein_coding	-0.849	-1.9	3.98	0.0515	0.534	1.29
9	98600000	98600000	1460	-	ENSMUSG00000111777	AC140449.1	processed_pseudogene	-0.618	-0.759	3.98	0.0515	0.534	1.29
2	165000000	165000000	8600	+	ENSMUSG00000085436	Zfp335os	antisense_RNA	-0.348	0.931	3.98	0.0516	0.534	1.29
7	45600000	45600000	7530	-	ENSMUSG00000109644	0610005C13Rik	antisense_RNA	-1.16	-2.38	3.98	0.0516	0.534	1.29
13	38900000	39000000	28700	-	ENSMUSG00000021432	Slc35b3	protein_coding	-0.199	3.03	3.97	0.0517	0.534	1.29
2	33500000	33500000	18300	-	ENSMUSG00000026788	Zbtb43	protein_coding	0.191	4.37	3.97	0.0517	0.534	1.29
X	163000000	163000000	50500	-	ENSMUSG00000038344	Txlng	protein_coding	-0.208	3.89	3.97	0.0517	0.534	1.29
18	42600000	42600000	1630	-	ENSMUSG00000042816	Gpr151	protein_coding	0.687	-1.27	3.97	0.0517	0.534	1.29
13	19500000	19500000	41500	-	ENSMUSG00000114189	AC134608.1	lincRNA	0.692	-2.38	3.97	0.0517	0.534	1.29
7	19100000	19200000	3820	+	ENSMUSG00000040824	Snrpd2	protein_coding	0.221	4.61	3.97	0.0518	0.534	1.29
7	25500000	25500000	15900	-	ENSMUSG00000074272	Ceacam1	protein_coding	-0.389	1.4	3.97	0.0518	0.534	1.29
6	90500000	90500000	1220	+	ENSMUSG00000107451	Gm44421	lincRNA	-0.364	1.26	3.97	0.0518	0.534	1.29
19	7200000	7210000	8120	-	ENSMUSG00000024767	Otub1	protein_coding	0.134	6.65	3.96	0.0519	0.534	1.28
5	130000000	130000000	14000	-	ENSMUSG00000025534	Gusb	protein_coding	-0.165	3.83	3.97	0.0519	0.534	1.28
5	122000000	122000000	5650	+	ENSMUSG00000044134	Fam109a	protein_coding	0.185	3.06	3.97	0.0519	0.534	1.28
10	94800000	94900000	154000	-	ENSMUSG00000074785	Plxnc1	protein_coding	-0.186	5.47	3.97	0.0519	0.534	1.28
X	36900000	37000000	80500	-	ENSMUSG00000050379	2006-09-01	protein_coding	0.129	5.62	3.96	0.052	0.534	1.28
6	137000000	138000000	178000	-	ENSMUSG00000015766	Eps8	protein_coding	-0.228	5.63	3.96	0.0521	0.534	1.28
11	11900000	12000000	108000	-	ENSMUSG00000020176	Grb10	protein_coding	0.192	4.67	3.96	0.0521	0.534	1.28
19	46600000	46600000	23500	+	ENSMUSG00000025036	Sfxn2	protein_coding	-0.255	2.01	3.96	0.0521	0.534	1.28
3	73600000	73700000	72600	-	ENSMUSG00000027792	Bche	protein_coding	-0.436	1.9	3.96	0.0521	0.534	1.28
15	102000000	102000000	13400	+	ENSMUSG00000037003	Tns2	protein_coding	-0.276	3.36	3.96	0.0521	0.534	1.28
12	76100000	76200000	56800	-	ENSMUSG00000021055	Esr2	protein_coding	-0.686	-1.42	3.95	0.0522	0.534	1.28
1	128000000	128000000	39800	-	ENSMUSG00000051590	Map3k19	protein_coding	-0.318	2.22	3.96	0.0522	0.534	1.28
8	33700000	33700000	5660	-	ENSMUSG00000094500	Smim18	protein_coding	0.317	1.05	3.96	0.0522	0.534	1.28
8	124000000	124000000	29300	+	ENSMUSG00000019478	Rab4a	protein_coding	0.155	4.64	3.95	0.0523	0.535	1.28
2	59600000	59800000	234000	+	ENSMUSG00000035168	Tanc1	protein_coding	-0.22	4.09	3.95	0.0524	0.535	1.28
15	5190000	5220000	32800	+	ENSMUSG00000022151	Ttc33	protein_coding	0.158	4.76	3.94	0.0525	0.535	1.28
18	31800000	31800000	7480	+	ENSMUSG00000024258	Polr2d	protein_coding	0.186	3.12	3.95	0.0525	0.535	1.28
11	98600000	98600000	6110	-	ENSMUSG00000038150	Ormdl3	protein_coding	0.124	5.35	3.94	0.0525	0.535	1.28
6	72600000	72600000	9950	+	ENSMUSG00000056666	Retsat	protein_coding	-0.211	3.94	3.94	0.0525	0.535	1.28
14	48700000	48700000	9970	-	ENSMUSG00000021848	Otx2	protein_coding	2.03	-2.74	3.94	0.0526	0.535	1.28
6	122000000	122000000	51500	-	ENSMUSG00000040649	Rimklb	protein_coding	0.154	5.38	3.94	0.0526	0.535	1.28
11	120000000	120000000	2850	-	ENSMUSG00000062825	Actg1	protein_coding	0.125	9.44	3.94	0.0526	0.535	1.28
16	35800000	35800000	3000	-	ENSMUSG00000097914	Gm26838	lincRNA	-0.731	-1.16	3.94	0.0526	0.535	1.28
9	30900000	30900000	23300	-	ENSMUSG00000033453	Adamts15	protein_coding	-0.308	2.33	3.94	0.0527	0.535	1.28
15	103000000	103000000	99500	-	ENSMUSG00000099083	Atf7	protein_coding	-0.285	4.63	3.94	0.0527	0.535	1.28
17	3330000	3520000	193000	+	ENSMUSG00000023800	Tiam2	protein_coding	0.163	5.08	3.94	0.0528	0.535	1.28
2	155000000	155000000	1780	+	ENSMUSG00000027602	Map1lc3a	protein_coding	0.176	6.82	3.93	0.0528	0.535	1.28
5	66700000	66700000	11100	+	ENSMUSG00000029223	Uchl1	protein_coding	0.178	8.01	3.94	0.0528	0.535	1.28
16	48900000	49000000	69900	-	ENSMUSG00000064061	Dzip3	protein_coding	-0.167	5.6	3.93	0.0528	0.535	1.28
11	77500000	77500000	1560	+	ENSMUSG00000097165	2210008F06Rik	lincRNA	0.276	1	3.93	0.0528	0.535	1.28
2	105000000	105000000	13000	-	ENSMUSG00000005973	Rcn1	protein_coding	0.161	4.5	3.93	0.0529	0.535	1.28
13	99500000	99500000	5130	+	ENSMUSG00000097027	Gm26559	bidirectional_promoter_lncRNA	-0.373	-0.31	3.93	0.0529	0.535	1.28
5	23900000	24000000	115000	-	ENSMUSG00000028995	Fam126a	protein_coding	0.153	4.24	3.93	0.053	0.535	1.28
8	112000000	112000000	9130	+	ENSMUSG00000033430	Terf2ip	protein_coding	0.12	5.13	3.93	0.053	0.535	1.28
2	37200000	37200000	12900	+	ENSMUSG00000068947	Olfr366	protein_coding	-0.642	-1.03	3.93	0.053	0.535	1.28
9	64200000	64300000	67900	-	ENSMUSG00000004936	Map2k1	protein_coding	0.128	7.29	3.92	0.0531	0.535	1.28
14	30900000	30900000	15000	-	ENSMUSG00000006522	Itih3	protein_coding	-0.293	5.02	3.92	0.0531	0.535	1.28
2	24000000	24000000	46500	-	ENSMUSG00000026986	Hnmt	protein_coding	0.165	3.9	3.92	0.0531	0.535	1.27
3	133000000	133000000	68100	+	ENSMUSG00000028013	Ppa2	protein_coding	0.154	4.57	3.92	0.0531	0.535	1.27
X	161000000	161000000	31700	+	ENSMUSG00000031293	Rs1	protein_coding	-0.994	-1.7	3.93	0.0531	0.535	1.28
7	31100000	31100000	11600	+	ENSMUSG00000036560	Lgi4	protein_coding	-0.187	5.66	3.93	0.0531	0.535	1.28
7	27200000	27200000	10500	-	ENSMUSG00000053291	Rab4b	protein_coding	0.132	5.15	3.92	0.0531	0.535	1.27
5	33800000	33900000	77300	+	ENSMUSG00000057406	Nsd2	protein_coding	-0.141	6.42	3.92	0.0531	0.535	1.27
9	96500000	96600000	92300	-	ENSMUSG00000032413	Rasa2	protein_coding	-0.204	4.98	3.92	0.0533	0.535	1.27
2	30200000	30200000	2580	+	ENSMUSG00000015337	Endog	protein_coding	0.192	2.88	3.91	0.0534	0.535	1.27
9	37200000	37200000	16500	+	ENSMUSG00000032121	Tmem218	protein_coding	0.182	3.64	3.92	0.0534	0.535	1.27
6	72400000	72400000	5480	-	ENSMUSG00000050732	Vamp8	protein_coding	-0.234	2.97	3.91	0.0534	0.535	1.27
5	145000000	145000000	11500	-	ENSMUSG00000029623	Pdap1	protein_coding	0.152	5.89	3.91	0.0535	0.535	1.27
7	19100000	19100000	6550	+	ENSMUSG00000030410	Dmwd	protein_coding	0.114	6.55	3.91	0.0535	0.535	1.27
13	90900000	90900000	1990	+	ENSMUSG00000049517	Rps23	protein_coding	0.175	6.31	3.91	0.0535	0.535	1.27
10	123000000	123000000	92000	-	ENSMUSG00000020124	Usp15	protein_coding	-0.138	5.71	3.91	0.0536	0.535	1.27
14	57700000	57800000	68700	-	ENSMUSG00000021959	Lats2	protein_coding	-0.153	4.33	3.91	0.0536	0.535	1.27
9	92300000	92300000	22200	+	ENSMUSG00000032372	Plscr2	protein_coding	-0.356	0.068	3.91	0.0536	0.535	1.27
16	33100000	33100000	3740	+	ENSMUSG00000060636	Rpl35a	protein_coding	0.198	6.5	3.91	0.0536	0.535	1.27
11	103000000	103000000	4620	-	ENSMUSG00000086283	2810433D01Rik	lincRNA	-0.57	-0.802	3.91	0.0536	0.535	1.27
16	58400000	58400000	3400	-	ENSMUSG00000086827	4930461C15Rik	processed_transcript	0.768	-2.32	3.91	0.0536	0.535	1.27
13	90100000	90100000	54800	+	ENSMUSG00000012422	Tmem167	protein_coding	-0.102	5.32	3.9	0.0537	0.535	1.27
X	141000000	142000000	214000	+	ENSMUSG00000031274	Col4a5	protein_coding	-0.325	2.24	3.9	0.0537	0.535	1.27
19	13100000	13100000	11500	-	ENSMUSG00000057503	Olfr1459	protein_coding	-0.331	1.37	3.9	0.0537	0.535	1.27
9	21100000	21100000	6100	-	ENSMUSG00000079677	Fdx1l	protein_coding	0.202	4.46	3.9	0.0537	0.535	1.27
19	6140000	6170000	31500	+	ENSMUSG00000039699	Batf2	protein_coding	-0.965	-2.5	3.9	0.0538	0.535	1.27
12	62300000	62300000	2740	+	ENSMUSG00000113395	AC160130.2	processed_pseudogene	-0.575	0.735	3.9	0.0538	0.535	1.27
11	73000000	73000000	31900	+	ENSMUSG00000020788	Atp2a3	protein_coding	-0.469	2.16	3.9	0.0539	0.535	1.27
1	132000000	132000000	25000	+	ENSMUSG00000026436	Elk4	protein_coding	-0.313	4.15	3.9	0.0539	0.535	1.27
15	40500000	40500000	16000	-	ENSMUSG00000056332	Gm16294	lincRNA	0.811	-2.17	3.9	0.0539	0.535	1.27
7	3630000	3640000	12800	-	ENSMUSG00000085039	Gm15927	processed_transcript	-0.953	-0.456	3.89	0.054	0.535	1.27
7	44800000	44800000	14700	+	ENSMUSG00000109511	Nup62	protein_coding	0.15	3.93	3.89	0.054	0.535	1.27
2	181000000	181000000	9360	-	ENSMUSG00000016349	Eef1a2	protein_coding	0.152	9.62	3.89	0.0541	0.535	1.27
8	3610000	3620000	12900	-	ENSMUSG00000019470	Xab2	protein_coding	0.113	4.49	3.89	0.0541	0.535	1.27
12	109000000	109000000	34100	-	ENSMUSG00000021266	Wars	protein_coding	0.105	5.83	3.89	0.0541	0.535	1.27
17	34300000	34300000	10300	+	ENSMUSG00000060586	H2-Eb1	protein_coding	-0.452	-0.218	3.89	0.0541	0.535	1.27
18	36700000	36700000	1860	+	ENSMUSG00000090264	Eif4ebp3	protein_coding	-0.663	0.0839	3.89	0.0541	0.535	1.27
2	132000000	132000000	47700	-	ENSMUSG00000050558	Prokr2	protein_coding	-0.504	0.365	3.89	0.0542	0.535	1.27
8	20100000	20200000	15200	+	ENSMUSG00000096401	Gm21811	unprocessed_pseudogene	-0.26	1.34	3.89	0.0542	0.535	1.27
10	84800000	84900000	150000	+	ENSMUSG00000020037	Rfx4	protein_coding	-0.243	4.25	3.88	0.0543	0.535	1.26
9	55000000	55000000	7240	+	ENSMUSG00000032301	Psma4	protein_coding	0.125	5.42	3.88	0.0543	0.535	1.26
17	47400000	47500000	34000	+	ENSMUSG00000034382	AI661453	protein_coding	-0.715	-1.2	3.88	0.0543	0.535	1.27
2	180000000	180000000	18600	+	ENSMUSG00000038963	Slco4a1	protein_coding	-0.498	0.774	3.88	0.0543	0.535	1.26
2	90900000	90900000	9540	-	ENSMUSG00000063235	Ptpmt1	processed_transcript	0.197	4.15	3.88	0.0543	0.535	1.27
18	42500000	42600000	64000	+	ENSMUSG00000024498	Tcerg1	protein_coding	-0.116	5.36	3.88	0.0544	0.535	1.26
9	92200000	92300000	22500	+	ENSMUSG00000032369	Plscr1	protein_coding	-0.34	0.492	3.88	0.0544	0.535	1.26
5	37000000	37000000	23100	-	ENSMUSG00000039474	Wfs1	protein_coding	-0.263	6.54	3.88	0.0544	0.535	1.26
7	131000000	131000000	21900	-	ENSMUSG00000040167	Ikzf5	protein_coding	-0.164	4.62	3.88	0.0544	0.535	1.26
14	31100000	31100000	4270	+	ENSMUSG00000071547	Nt5dc2	protein_coding	-0.289	1.69	3.88	0.0544	0.535	1.26
4	52000000	52100000	83000	-	ENSMUSG00000085515	C630028M04Rik	lincRNA	-0.646	-1.34	3.88	0.0544	0.535	1.26
17	46400000	46400000	2850	+	ENSMUSG00000023968	Crip3	protein_coding	-0.682	0.0508	3.88	0.0545	0.535	1.26
9	70500000	70600000	49500	+	ENSMUSG00000032212	Sltm	protein_coding	-0.161	5.79	3.88	0.0545	0.535	1.26
10	115000000	115000000	47800	+	ENSMUSG00000034163	Zfc3h1	protein_coding	-0.293	5.09	3.88	0.0545	0.535	1.26
14	67700000	67700000	39500	-	ENSMUSG00000048922	Cdca2	protein_coding	-1.26	-1.83	3.88	0.0545	0.535	1.26
16	36000000	36000000	16500	-	ENSMUSG00000086324	Gm15564	antisense_RNA	-0.813	-1.74	3.88	0.0545	0.535	1.26
7	29100000	29100000	9540	+	ENSMUSG00000097079	Gm26604	antisense_RNA	-0.412	-0.733	3.88	0.0545	0.535	1.26
3	94500000	94500000	13900	+	ENSMUSG00000028137	Celf3	protein_coding	0.115	6.41	3.87	0.0546	0.535	1.26
5	137000000	137000000	10600	-	ENSMUSG00000043279	Trim56	protein_coding	-0.304	3.53	3.87	0.0546	0.535	1.26
11	73200000	73200000	1520	-	ENSMUSG00000047260	Emc6	protein_coding	0.177	4.6	3.87	0.0546	0.535	1.26
13	62900000	62900000	23500	-	ENSMUSG00000069805	Fbp1	protein_coding	0.726	-2.05	3.87	0.0546	0.535	1.26
13	113000000	113000000	67100	+	ENSMUSG00000021759	Plpp1	protein_coding	0.202	3.6	3.87	0.0547	0.535	1.26
14	54900000	54900000	5670	+	ENSMUSG00000022194	Pabpn1	protein_coding	-0.155	6.31	3.87	0.0547	0.535	1.26
19	6950000	6970000	16000	-	ENSMUSG00000024960	Plcb3	protein_coding	-0.186	4.77	3.87	0.0547	0.535	1.26
1	182000000	182000000	7670	+	ENSMUSG00000026511	Srp9	protein_coding	0.181	5.43	3.87	0.0547	0.535	1.26
X	134000000	134000000	54600	-	ENSMUSG00000067369	Trmt2b	protein_coding	-0.143	3.59	3.87	0.0547	0.535	1.26
13	38300000	38500000	155000	+	ENSMUSG00000039004	Bmp6	protein_coding	-0.326	2.68	3.87	0.0548	0.536	1.26
7	106000000	106000000	3580	+	ENSMUSG00000089847	Timm10b	protein_coding	0.245	3.89	3.86	0.0549	0.536	1.26
13	103000000	103000000	27100	-	ENSMUSG00000114846	AC122382.2	lincRNA	-0.758	-1.65	3.86	0.0549	0.536	1.26
[truncated: 17,535 more rows]
