# Supplementary material for: Synaptic FUS accumulation triggers early misregulation of synaptic RNAs in a mouse model of ALS
Source: Nat Commun. 2021 May 21;12:3027. doi: 10.1038/s41467-021-23188-8 (PMC8140117; doi:10.1038/s41467-021-23188-8)
Supplement: Supplementary file 9 — Supplementary Data 6 [file 41467_2021_23188_MOESM9_ESM.xlsx]

## Sheet: Table explanation
Supplementary Table 6. Differential gene expression analysis Fus+/+ vs FusΔNLS/+ synaptoneurosomes (1-month-old) .
Column name	explanation
seqnames	sequence (chromosome) name
start	start coordinate of the gene
end	end coordinate of the gene
width	gene length
strand	strand on which the gene is located ("+" or "-")
gene_id	Ensembl gene ID
gene_name	gene name
gene_biotype	gene biotype as defined by Ensembl (see https://www.ensembl.org/info/genome/genebuild/biotypes.html)
logFC	log2 fold-change of the gene
logCPM	log-average counts per million (CPM) of the gene in the two groups being compared
F	F value
PValue	p-value of the gene
FDR	false discovery rate of the gene (adjusted with Benjamin-Hochberg)
mlog10PValue	minus log10 of the p-value

## Sheet: DE analysis results
seqnames	start	end	width	strand	gene_id	gene_name	gene_biotype	logFC	logCPM	F	PValue	FDR	mlog10PValue
7	128000000	128000000	2310	-	ENSMUSG00000097751	Gm26690	lincRNA	5.34	-2.37	41.9	3.93e-08	0.000769	7.41
7	128000000	128000000	18200	+	ENSMUSG00000030795	Fus	protein_coding	0.401	7.26	36.6	1.84e-07	0.0018	6.73
8	120000000	120000000	11800	-	ENSMUSG00000045246	Kcng4	protein_coding	-0.509	3.22	32.9	5.53e-07	0.00314	6.26
10	61400000	61400000	7370	+	ENSMUSG00000037171	Nodal	protein_coding	-5.28	-1.48	34.5	6.43e-07	0.00314	6.19
14	70200000	70200000	5100	-	ENSMUSG00000044551	9930012K11Rik	protein_coding	-1.84	-0.265	30.8	1.09e-06	0.00427	5.96
13	23700000	23700000	1560	+	ENSMUSG00000036181	Hist1h1c	protein_coding	-0.637	4.26	26.7	4.2e-06	0.0134	5.38
6	116000000	116000000	175000	-	ENSMUSG00000030126	Tmcc1	protein_coding	0.279	5.91	25.9	5.37e-06	0.0134	5.27
9	15200000	15300000	20400	+	ENSMUSG00000031937	Vstm5	protein_coding	0.47	2.87	25.9	5.51e-06	0.0134	5.26
11	73200000	73200000	25100	+	ENSMUSG00000005951	Shpk	protein_coding	-0.612	1.42	23.3	1.35e-05	0.0285	4.87
10	67300000	67300000	18600	-	ENSMUSG00000075000	Nrbf2	protein_coding	0.307	3.51	22.9	1.54e-05	0.0285	4.81
12	112000000	112000000	79700	-	ENSMUSG00000021285	Ppp1r13b	protein_coding	0.284	5.5	22.8	1.61e-05	0.0285	4.79
14	65900000	66000000	34500	-	ENSMUSG00000034463	Scara3	protein_coding	-0.38	5.21	20.2	4.14e-05	0.062	4.38
5	28100000	28100000	7300	+	ENSMUSG00000045294	Insig1	protein_coding	-0.347	6.4	20.1	4.25e-05	0.062	4.37
2	121000000	121000000	21200	-	ENSMUSG00000033486	Catsper2	protein_coding	-0.643	1.63	20	4.45e-05	0.062	4.35
9	124000000	124000000	6570	-	ENSMUSG00000025804	Ccr1	protein_coding	-1.8	-1.16	18.5	7.79e-05	0.101	4.11
15	38500000	38500000	31800	-	ENSMUSG00000037458	Azin1	protein_coding	0.247	7.1	18.3	8.33e-05	0.102	4.08
9	122000000	122000000	8490	-	ENSMUSG00000032523	Hhatl	protein_coding	-0.529	3.05	18.2	8.96e-05	0.103	4.05
8	85800000	86100000	220000	+	ENSMUSG00000036879	Phkb	protein_coding	-0.308	5.4	17.8	0.000102	0.11	3.99
3	96200000	96200000	2960	+	ENSMUSG00000070392	Gm20634	processed_transcript	-0.726	2.94	17.7	0.000107	0.11	3.97
16	5050000	5090000	36200	+	ENSMUSG00000039473	Ubn1	protein_coding	0.261	5.53	17.5	0.000115	0.112	3.94
11	53800000	53800000	8360	+	ENSMUSG00000018899	Irf1	protein_coding	-0.626	2.01	17.2	0.000128	0.112	3.89
13	21700000	21700000	774	+	ENSMUSG00000067455	Hist1h4j	protein_coding	-2.21	-2.35	17.2	0.00013	0.112	3.88
8	124000000	124000000	9960	+	ENSMUSG00000039960	Rhou	protein_coding	0.414	5.25	17.2	0.000132	0.112	3.88
11	114000000	114000000	25000	-	ENSMUSG00000041598	Cdc42ep4	protein_coding	-0.363	5.23	16.6	0.000165	0.114	3.78
13	67100000	67100000	20100	+	ENSMUSG00000057396	Zfp759	protein_coding	0.543	1.88	16.5	0.000169	0.114	3.77
4	11900000	11900000	64	+	ENSMUSG00000080663	Gm25002	miRNA	2.53	-2.38	16.4	0.000177	0.114	3.75
11	23300000	23500000	184000	+	ENSMUSG00000056342	Usp34	protein_coding	0.264	6.82	16.2	0.00019	0.114	3.72
7	80900000	80900000	2850	-	ENSMUSG00000025723	Nmb	protein_coding	-0.65	0.801	16.2	0.000194	0.114	3.71
12	5080000	5380000	298000	-	ENSMUSG00000020627	Klhl29	protein_coding	0.262	5.53	16.1	0.000199	0.114	3.7
2	156000000	156000000	43000	+	ENSMUSG00000027612	Mmp24	protein_coding	0.261	5.43	16.1	0.0002	0.114	3.7
2	26600000	26600000	11400	-	ENSMUSG00000026922	Agpat2	protein_coding	-1.09	-0.161	16.1	0.000203	0.114	3.69
11	78500000	78500000	6360	+	ENSMUSG00000020829	Slc46a1	protein_coding	-0.417	2.73	16	0.000205	0.114	3.69
2	129000000	129000000	17800	-	ENSMUSG00000027387	Zc3h8	protein_coding	0.48	2.17	16	0.000205	0.114	3.69
5	52600000	52600000	11500	-	ENSMUSG00000052295	8030423F21Rik	lincRNA	-2.48	-1.7	16	0.000212	0.114	3.67
10	80700000	80700000	12800	-	ENSMUSG00000020190	Mknk2	protein_coding	0.271	5.05	15.9	0.000213	0.114	3.67
13	41300000	41500000	178000	-	ENSMUSG00000021365	Nedd9	protein_coding	0.405	2.6	15.8	0.000224	0.114	3.65
11	58200000	58200000	1270	+	ENSMUSG00000082292	Gm12250	processed_pseudogene	2.77	-2.09	15.8	0.000224	0.114	3.65
18	34400000	34500000	64500	-	ENSMUSG00000036501	Fam13b	protein_coding	0.255	5.24	15.8	0.000225	0.114	3.65
15	103000000	103000000	1100	-	ENSMUSG00000023052	Npff	protein_coding	-1.65	-0.529	15.8	0.000228	0.114	3.64
7	124000000	124000000	12400	-	ENSMUSG00000098129	Gm27040	antisense_RNA	-1.41	-1.18	15.7	0.00024	0.115	3.62
8	95100000	95100000	22000	+	ENSMUSG00000031787	Katnb1	protein_coding	0.265	4.67	15.6	0.000241	0.115	3.62
18	61200000	61300000	69400	+	ENSMUSG00000024575	Pde6a	protein_coding	-1.37	-1.15	15.4	0.000267	0.124	3.57
15	74700000	74700000	3490	-	ENSMUSG00000022602	Arc	protein_coding	1.87	7.04	15.3	0.00028	0.127	3.55
7	142000000	142000000	54500	+	ENSMUSG00000053046	Brsk2	protein_coding	0.218	7.15	15.2	0.000293	0.129	3.53
7	100000000	101000000	8680	+	ENSMUSG00000033685	Ucp2	protein_coding	0.391	4.32	15.1	0.000299	0.129	3.52
3	79900000	79900000	61700	+	ENSMUSG00000027955	Fam198b	protein_coding	-0.902	1.67	15.1	0.000304	0.129	3.52
18	67300000	67300000	29900	+	ENSMUSG00000024525	Impa2	protein_coding	-0.432	1.75	14.9	0.000328	0.133	3.48
9	67200000	67600000	343000	-	ENSMUSG00000052698	Tln2	protein_coding	0.384	6.71	14.8	0.000337	0.133	3.47
8	24400000	24400000	1800	-	ENSMUSG00000056313	1810011O10Rik	protein_coding	1.48	-0.356	14.7	0.000354	0.133	3.45
14	73100000	73200000	84800	+	ENSMUSG00000022106	Rcbtb2	protein_coding	-0.323	4.28	14.7	0.000356	0.133	3.45
4	135000000	135000000	58800	-	ENSMUSG00000037242	Clic4	protein_coding	-0.332	6.35	14.7	0.000357	0.133	3.45
3	96200000	96200000	1020	-	ENSMUSG00000081058	Hist2h3c2	protein_coding	-0.811	1.17	14.6	0.000361	0.133	3.44
7	70400000	70500000	125000	+	ENSMUSG00000100005	B130024G19Rik	processed_transcript	2.55	-1.08	14.5	0.000379	0.133	3.42
10	100000000	100000000	84800	+	ENSMUSG00000019966	Kitl	protein_coding	0.356	5.3	14.5	0.00039	0.133	3.41
4	11100000	11100000	4190	+	ENSMUSG00000086765	Gm11827	lincRNA	2.58	-2.55	14.4	0.000395	0.133	3.4
11	102000000	102000000	2290	+	ENSMUSG00000034936	Arl4d	protein_coding	0.795	3.1	14.4	0.000396	0.133	3.4
2	117000000	117000000	12600	+	ENSMUSG00000085316	D330050G23Rik	lincRNA	0.623	0.92	14.4	0.000397	0.133	3.4
15	36200000	36300000	43200	-	ENSMUSG00000022280	Rnf19a	protein_coding	0.287	4.55	14.4	0.000401	0.133	3.4
8	85000000	85000000	4240	-	ENSMUSG00000052837	Junb	protein_coding	0.977	4.93	14.4	0.000402	0.133	3.4
7	106000000	106000000	101000	+	ENSMUSG00000086414	Gm15645	transcribed_processed_pseudogene	-1.46	-1.54	14.1	0.000447	0.144	3.35
15	82100000	82100000	56800	+	ENSMUSG00000068117	Mei1	protein_coding	-0.557	1.85	14	0.000466	0.144	3.33
4	49500000	49500000	10300	+	ENSMUSG00000039634	Zfp189	protein_coding	0.613	2.19	14	0.000468	0.144	3.33
5	124000000	124000000	34300	-	ENSMUSG00000029408	Abcb9	protein_coding	-0.196	5.36	13.9	0.000488	0.144	3.31
7	141000000	141000000	2950	+	ENSMUSG00000025481	Urah	protein_coding	-1.58	-1.52	13.9	0.000491	0.144	3.31
11	33200000	33500000	302000	-	ENSMUSG00000040594	Ranbp17	protein_coding	0.608	2.04	13.9	0.000498	0.144	3.3
19	57300000	57400000	37400	-	ENSMUSG00000097785	B230217O12Rik	lincRNA	0.5	2.27	13.8	0.000507	0.144	3.3
8	72500000	72500000	53700	-	ENSMUSG00000045248	Med26	protein_coding	0.435	2.34	13.8	0.00051	0.144	3.29
7	25100000	25100000	10900	+	ENSMUSG00000045252	Zfp574	protein_coding	0.224	4.44	13.8	0.000518	0.144	3.29
1	15800000	15800000	38400	+	ENSMUSG00000025925	Terf1	protein_coding	0.39	2.9	13.8	0.000522	0.144	3.28
10	41500000	41500000	10700	+	ENSMUSG00000019823	Mical1	protein_coding	-0.401	3.47	13.7	0.000524	0.144	3.28
7	47000000	47000000	18000	-	ENSMUSG00000049516	Spty2d1	protein_coding	0.297	3.58	13.7	0.000525	0.144	3.28
3	116000000	116000000	4640	-	ENSMUSG00000045092	S1pr1	protein_coding	-0.401	7.62	13.7	0.000542	0.145	3.27
2	122000000	122000000	57600	+	ENSMUSG00000033411	Ctdspl2	protein_coding	0.495	4.04	13.7	0.000543	0.145	3.27
8	83600000	83600000	4460	+	ENSMUSG00000005483	Dnajb1	protein_coding	0.362	5	13.5	0.000573	0.147	3.24
6	23300000	23800000	577000	-	ENSMUSG00000017978	Cadps2	protein_coding	0.309	5.9	13.5	0.000581	0.147	3.24
11	43400000	43400000	14200	+	ENSMUSG00000020409	Slu7	protein_coding	-0.29	5.25	13.5	0.00059	0.147	3.23
9	46300000	46300000	3140	-	ENSMUSG00000097463	4930448E22Rik	processed_transcript	-1.72	-1.66	13.4	0.000595	0.147	3.23
2	25200000	25200000	3920	-	ENSMUSG00000059555	Tor4a	protein_coding	-0.537	1.33	13.4	0.000597	0.147	3.22
14	32300000	32300000	25800	+	ENSMUSG00000021913	Ogdhl	protein_coding	-0.219	6.47	13.4	0.000602	0.147	3.22
6	91400000	91400000	47400	-	ENSMUSG00000030093	Wnt7a	protein_coding	-0.446	3.72	13.4	0.00061	0.147	3.21
2	180000000	180000000	27700	+	ENSMUSG00000039086	Ss18l1	protein_coding	0.21	5.12	13.4	0.000611	0.147	3.21
3	51600000	51600000	7080	+	ENSMUSG00000097885	5031434O11Rik	processed_transcript	-0.659	2.09	13.3	0.000638	0.152	3.2
X	98100000	98300000	174000	+	ENSMUSG00000046532	Ar	protein_coding	0.326	4.26	13.1	0.00068	0.16	3.17
11	73500000	73500000	7330	-	ENSMUSG00000072708	Olfr381	protein_coding	-1.85	-1.16	13.1	0.000694	0.161	3.16
7	84600000	84600000	21600	-	ENSMUSG00000030630	Fah	protein_coding	-0.3	3.44	13.1	0.0007	0.161	3.15
1	170000000	170000000	6010	+	ENSMUSG00000070532	Ccdc190	protein_coding	-0.511	4.16	12.9	0.000745	0.166	3.13
1	72800000	72900000	28000	+	ENSMUSG00000039323	Igfbp2	protein_coding	-0.386	5.68	12.9	0.000746	0.166	3.13
12	40900000	40900000	803	+	ENSMUSG00000113337	AC159315.1	processed_pseudogene	-0.461	1.37	12.9	0.000749	0.166	3.13
12	33000000	33000000	26000	+	ENSMUSG00000020570	Sypl	protein_coding	-0.244	4.91	12.9	0.000757	0.166	3.12
15	27700000	28000000	295000	-	ENSMUSG00000022263	Trio	protein_coding	0.275	6.9	12.8	0.00077	0.166	3.11
18	12300000	12600000	249000	+	ENSMUSG00000024421	Lama3	protein_coding	-0.544	2.43	12.8	0.000776	0.166	3.11
14	66100000	66100000	40100	-	ENSMUSG00000022040	Ephx2	protein_coding	-0.338	4.52	12.8	0.000787	0.166	3.1
2	62500000	62600000	73100	-	ENSMUSG00000000392	Fap	protein_coding	0.632	1.07	12.8	0.000792	0.166	3.1
10	58800000	59100000	326000	+	ENSMUSG00000037990	Sh3rf3	protein_coding	0.381	4.78	12.7	0.000815	0.166	3.09
9	50600000	50600000	27000	+	ENSMUSG00000039217	Il18	protein_coding	-0.29	3.99	12.7	0.00082	0.166	3.09
19	7360000	7380000	26600	-	ENSMUSG00000024970	AI846148	protein_coding	0.29	3.88	12.7	0.000823	0.166	3.08
4	151000000	151000000	15000	+	ENSMUSG00000028967	Errfi1	protein_coding	0.308	3.93	12.7	0.000826	0.166	3.08
18	31600000	31700000	88700	+	ENSMUSG00000024260	Sap130	protein_coding	0.249	4.48	12.6	0.000842	0.167	3.07
5	114000000	114000000	4800	+	ENSMUSG00000053334	Ficd	protein_coding	-0.301	3.49	12.6	0.000845	0.167	3.07
13	21800000	21800000	430	-	ENSMUSG00000069305	Hist1h4n	protein_coding	-1.8	-1.87	12.6	0.000864	0.169	3.06
19	5130000	5270000	139000	-	ENSMUSG00000024855	Pacs1	protein_coding	0.282	5.75	12.5	0.000884	0.17	3.05
11	4990000	5040000	56000	+	ENSMUSG00000009090	Ap1b1	protein_coding	0.186	7.17	12.5	0.000891	0.17	3.05
17	28400000	28500000	118000	-	ENSMUSG00000024222	Fkbp5	protein_coding	0.678	4.58	12.5	0.000894	0.17	3.05
15	101000000	101000000	7950	+	ENSMUSG00000023034	Nr4a1	protein_coding	1	5.53	12.4	0.00093	0.173	3.03
19	24300000	24600000	261000	-	ENSMUSG00000024867	Pip5k1b	protein_coding	0.407	3.23	12.4	0.000932	0.173	3.03
4	19600000	19600000	31800	+	ENSMUSG00000028229	Rmdn1	protein_coding	-0.379	2.78	12.4	0.000939	0.173	3.03
12	71000000	71100000	82600	+	ENSMUSG00000048118	Arid4a	protein_coding	0.253	4.82	12.3	0.000946	0.173	3.02
X	101000000	101000000	9250	+	ENSMUSG00000047797	Gjb1	protein_coding	-0.634	2.24	12.3	0.000955	0.173	3.02
17	21600000	21600000	7020	+	ENSMUSG00000051341	Zfp52	protein_coding	0.563	1.25	12.2	0.000991	0.177	3
9	110000000	110000000	18800	+	ENSMUSG00000032482	Cspg5	protein_coding	-0.248	8.63	12.2	0.000999	0.177	3
10	70100000	70200000	96100	+	ENSMUSG00000048701	Ccdc6	protein_coding	0.244	5.35	12.1	0.00103	0.182	2.99
2	165000000	165000000	4190	+	ENSMUSG00000017764	Zswim1	protein_coding	0.283	3.62	12.1	0.00105	0.183	2.98
12	20800000	20800000	11400	-	ENSMUSG00000099759	1700030C10Rik	processed_transcript	-1.68	-1.12	12.1	0.00106	0.183	2.98
4	87800000	88000000	263000	-	ENSMUSG00000028496	Mllt3	protein_coding	0.493	4.03	12	0.00109	0.186	2.96
16	93700000	93700000	7780	+	ENSMUSG00000022947	Cbr3	protein_coding	-0.413	3.1	12	0.0011	0.186	2.96
13	23600000	23600000	1930	-	ENSMUSG00000051627	Hist1h1e	protein_coding	-0.9	0.826	12	0.00112	0.187	2.95
1	191000000	191000000	1690	+	ENSMUSG00000073478	D730003I15Rik	lincRNA	0.56	1.2	12	0.00112	0.187	2.95
7	38200000	38200000	11000	-	ENSMUSG00000074170	Plekhf1	protein_coding	0.68	1.17	11.9	0.00113	0.187	2.95
8	111000000	111000000	28600	-	ENSMUSG00000033658	Ddx19b	protein_coding	0.256	4.97	11.9	0.00114	0.187	2.94
12	55500000	55500000	3240	-	ENSMUSG00000021025	Nfkbia	protein_coding	0.664	3.66	11.8	0.00118	0.19	2.93
X	159000000	159000000	84200	+	ENSMUSG00000041020	Map7d2	protein_coding	0.232	6.79	11.8	0.00118	0.19	2.93
11	115000000	115000000	4730	-	ENSMUSG00000000202	Btbd17	protein_coding	-0.35	5.04	11.8	0.00119	0.19	2.93
1	93600000	93700000	38900	-	ENSMUSG00000026277	Stk25	protein_coding	0.157	7.12	11.8	0.00121	0.192	2.92
1	185000000	185000000	13900	+	ENSMUSG00000026614	Slc30a10	protein_coding	-0.32	4.5	11.7	0.00125	0.195	2.9
13	99100000	99100000	6880	+	ENSMUSG00000097848	Gm807	lincRNA	1.94	-2.16	11.7	0.00125	0.195	2.9
11	71700000	71800000	39700	+	ENSMUSG00000020811	Wscd1	protein_coding	-0.218	5.88	11.7	0.00127	0.195	2.9
12	106000000	106000000	69100	-	ENSMUSG00000041341	Atg2b	protein_coding	0.334	4.91	11.6	0.00129	0.195	2.89
19	3770000	3820000	50900	+	ENSMUSG00000045098	Kmt5b	protein_coding	0.258	5.2	11.6	0.00129	0.195	2.89
7	100000000	100000000	13400	+	ENSMUSG00000032942	Ucp3	protein_coding	-0.581	2.05	11.6	0.0013	0.195	2.89
12	17300000	17400000	81600	+	ENSMUSG00000061458	Nol10	protein_coding	0.272	3.76	11.6	0.0013	0.195	2.89
1	118000000	119000000	224000	+	ENSMUSG00000064302	Clasp1	protein_coding	0.217	6.22	11.6	0.00131	0.195	2.88
X	71100000	71200000	106000	+	ENSMUSG00000059401	Mamld1	protein_coding	0.322	4.57	11.5	0.00134	0.196	2.87
12	87200000	87200000	34200	-	ENSMUSG00000034111	Tmed8	protein_coding	0.229	5.55	11.5	0.00135	0.196	2.87
10	105000000	106000000	387000	-	ENSMUSG00000036019	Tmtc2	protein_coding	-0.303	3.43	11.5	0.00135	0.196	2.87
11	60800000	60800000	23600	-	ENSMUSG00000020534	Shmt1	protein_coding	-1.03	0.131	11.5	0.00138	0.196	2.86
17	85700000	85700000	4000	-	ENSMUSG00000024134	Six2	protein_coding	-1.24	-0.637	11.5	0.00138	0.196	2.86
13	32800000	32900000	9090	-	ENSMUSG00000044734	Serpinb1a	protein_coding	-0.68	1.83	11.5	0.00138	0.196	2.86
8	24800000	24900000	113000	-	ENSMUSG00000037437	Adam32	protein_coding	-2.32	-1.57	11.5	0.00139	0.196	2.86
12	84000000	84000000	8880	+	ENSMUSG00000072949	Acot1	protein_coding	-0.5	3.18	11.4	0.00143	0.199	2.84
19	11000000	11100000	2950	-	ENSMUSG00000075010	AW112010	lincRNA	-1.81	-1.33	11.4	0.00143	0.199	2.85
5	121000000	121000000	46400	+	ENSMUSG00000042719	Naa25	protein_coding	0.262	5.06	11.4	0.00144	0.199	2.84
10	17700000	17700000	2460	+	ENSMUSG00000039910	Cited2	protein_coding	0.3	4.32	11.3	0.00147	0.201	2.83
1	36500000	36500000	6700	-	ENSMUSG00000067653	Ankrd23	protein_coding	-1.04	1.29	11.3	0.00148	0.201	2.83
11	77500000	77500000	14200	+	ENSMUSG00000011877	Git1	protein_coding	0.221	8.52	11.3	0.00149	0.201	2.83
11	58000000	58100000	53000	+	ENSMUSG00000037331	Larp1	protein_coding	0.151	7.03	11.3	0.0015	0.201	2.82
4	152000000	152000000	51500	+	ENSMUSG00000005045	Chd5	protein_coding	0.219	7.69	11.3	0.00151	0.201	2.82
6	119000000	119000000	2960	+	ENSMUSG00000030019	Fbxl14	protein_coding	0.223	4.51	11.3	0.00151	0.201	2.82
19	29800000	29800000	4580	-	ENSMUSG00000074909	Ranbp6	protein_coding	0.251	4.56	11.2	0.00154	0.204	2.81
6	29200000	29200000	15900	-	ENSMUSG00000003500	Impdh1	protein_coding	0.227	5.18	11.2	0.00156	0.204	2.81
6	86000000	86000000	4980	+	ENSMUSG00000106791	4930553P18Rik	lincRNA	0.934	-0.556	11.1	0.0016	0.207	2.8
7	27600000	27600000	49300	+	ENSMUSG00000004056	Akt2	protein_coding	-0.339	7.21	11.1	0.00161	0.207	2.79
1	86000000	86100000	9590	+	ENSMUSG00000026227	2810459M11Rik	protein_coding	-0.348	3.87	11.1	0.00161	0.207	2.79
8	120000000	124000000	4430000	+	ENSMUSG00000092329	Gm20388	protein_coding	9.47	0.376	11.2	0.00163	0.209	2.79
1	85200000	85200000	14200	+	ENSMUSG00000079457	Gm7609	transcribed_unprocessed_pseudogene	-4.66	-2.53	11.2	0.00165	0.209	2.78
4	46500000	46600000	65300	-	ENSMUSG00000028337	Coro2a	protein_coding	0.2	4.74	11.1	0.00166	0.209	2.78
1	52800000	52900000	76100	+	ENSMUSG00000041426	Hibch	protein_coding	-0.276	3.71	11	0.0017	0.213	2.77
5	45500000	45500000	19300	+	ENSMUSG00000039682	Lap3	protein_coding	-0.279	5.99	11	0.00171	0.213	2.77
1	193000000	193000000	136000	+	ENSMUSG00000026639	Lamb3	protein_coding	1.48	0.532	10.9	0.00176	0.218	2.75
4	136000000	136000000	2260	+	ENSMUSG00000007872	Id3	protein_coding	-0.327	4.54	10.9	0.0018	0.221	2.74
3	34700000	34700000	2060	+	ENSMUSG00000074637	Sox2	protein_coding	-0.356	5.61	10.9	0.00181	0.221	2.74
3	88000000	88000000	12700	-	ENSMUSG00000004892	Bcan	protein_coding	-0.261	8.46	10.8	0.00182	0.221	2.74
13	33900000	34000000	84900	-	ENSMUSG00000060147	Serpinb6a	protein_coding	-0.241	4.23	10.8	0.00183	0.221	2.74
12	23000000	23000000	56300	-	ENSMUSG00000073164	2410018L13Rik	lincRNA	-0.824	0.812	10.8	0.00188	0.224	2.72
16	94500000	94500000	29000	-	ENSMUSG00000022898	Dscr3	protein_coding	-0.262	4.82	10.7	0.00193	0.224	2.71
9	66200000	66300000	114000	+	ENSMUSG00000032380	Dapk2	protein_coding	0.947	0.284	10.7	0.00193	0.224	2.71
15	81000000	81200000	178000	-	ENSMUSG00000042292	Mkl1	protein_coding	0.283	5.07	10.7	0.00193	0.224	2.71
9	21200000	21200000	5530	-	ENSMUSG00000045087	S1pr5	protein_coding	-0.411	3.1	10.7	0.00193	0.224	2.71
X	104000000	104000000	124000	-	ENSMUSG00000046449	C77370	protein_coding	0.352	4.61	10.7	0.00196	0.224	2.71
4	15000000	15100000	198000	-	ENSMUSG00000040536	Necab1	protein_coding	0.235	6.31	10.7	0.00197	0.224	2.71
GL456233.1	160000	334000	175000	+	ENSMUSG00000079834	Tmlhe	protein_coding	-0.348	2.21	10.6	0.00199	0.224	2.7
10	81100000	81100000	14600	-	ENSMUSG00000035041	Creb3l3	protein_coding	-1.35	-1.24	10.6	0.002	0.224	2.7
7	44800000	44800000	14700	+	ENSMUSG00000109511	Nup62	protein_coding	0.265	3.93	10.6	0.002	0.224	2.7
19	38100000	38100000	8700	-	ENSMUSG00000024990	Rbp4	protein_coding	-0.44	2.62	10.6	0.00201	0.224	2.7
9	58300000	58300000	25400	-	ENSMUSG00000032334	Loxl1	protein_coding	-0.596	0.791	10.6	0.00201	0.224	2.7
2	181000000	181000000	6290	-	ENSMUSG00000074507	Gm14340	lincRNA	-0.76	-0.16	10.6	0.00201	0.224	2.7
7	131000000	131000000	21900	-	ENSMUSG00000040167	Ikzf5	protein_coding	-0.277	4.62	10.6	0.00203	0.224	2.69
6	85700000	85800000	33200	-	ENSMUSG00000051262	Nat8f3	protein_coding	-0.464	3.04	10.6	0.00203	0.224	2.69
4	142000000	142000000	5000	-	ENSMUSG00000040740	Slc25a34	protein_coding	-0.352	3.4	10.6	0.00204	0.224	2.69
3	122000000	122000000	10900	+	ENSMUSG00000039756	Dnttip2	protein_coding	0.231	3.76	10.6	0.00207	0.226	2.68
2	30800000	30800000	15200	+	ENSMUSG00000026857	Ntmt1	protein_coding	-0.265	3.66	10.5	0.00212	0.229	2.67
X	136000000	136000000	60700	+	ENSMUSG00000043384	Gprasp1	protein_coding	0.243	8.21	10.5	0.00212	0.229	2.67
3	96600000	96600000	23200	-	ENSMUSG00000045327	6330549D23Rik	transcribed_processed_pseudogene	0.872	-0.0766	10.5	0.00217	0.231	2.66
4	134000000	134000000	12900	-	ENSMUSG00000050890	Pdik1l	protein_coding	0.366	3.32	10.4	0.00218	0.231	2.66
11	113000000	113000000	5540	+	ENSMUSG00000000567	Sox9	protein_coding	-0.375	5.35	10.4	0.00219	0.231	2.66
16	95700000	95700000	19000	+	ENSMUSG00000022895	Ets2	protein_coding	0.308	5.45	10.4	0.00221	0.231	2.66
1	66700000	66800000	98300	-	ENSMUSG00000026004	Kansl1l	protein_coding	0.282	3.17	10.4	0.00221	0.231	2.65
2	153000000	153000000	51100	-	ENSMUSG00000007659	Bcl2l1	protein_coding	0.211	6.02	10.4	0.00222	0.231	2.65
8	104000000	104000000	48700	+	ENSMUSG00000031872	Bean1	protein_coding	0.277	3.85	10.3	0.00227	0.233	2.64
X	48000000	48000000	9710	-	ENSMUSG00000037010	Apln	protein_coding	-0.445	6.04	10.3	0.00227	0.233	2.64
5	129000000	129000000	196000	-	ENSMUSG00000029420	Rimbp2	protein_coding	0.261	6.94	10.3	0.00228	0.233	2.64
2	91300000	91400000	170000	-	ENSMUSG00000040591	1110051M20Rik	protein_coding	-0.203	5.13	10.3	0.00228	0.233	2.64
11	86500000	86500000	14400	+	ENSMUSG00000020521	Rnft1	protein_coding	-0.425	4.09	10.3	0.00231	0.234	2.64
17	21600000	21600000	21700	+	ENSMUSG00000067931	Zfp948	protein_coding	0.434	2.67	10.3	0.00231	0.234	2.64
16	18600000	18600000	2080	-	ENSMUSG00000050761	Gp1bb	protein_coding	-0.376	4.45	10.3	0.00233	0.234	2.63
7	79100000	79100000	61600	+	ENSMUSG00000030607	Acan	protein_coding	0.556	1.83	10.3	0.00234	0.234	2.63
1	172000000	172000000	9400	-	ENSMUSG00000104413	Gm37065	antisense_RNA	-0.98	-0.903	10.3	0.00236	0.235	2.63
19	20500000	20600000	17800	-	ENSMUSG00000114469	AC152162.1	antisense_RNA	-0.389	2.8	10.2	0.00238	0.236	2.62
5	144000000	144000000	14500	-	ENSMUSG00000087484	2900089D17Rik	antisense_RNA	1.47	0.211	10.2	0.0024	0.237	2.62
13	23600000	23600000	37500	-	ENSMUSG00000047246	Hist1h2be	protein_coding	-0.664	2.17	10.2	0.00246	0.241	2.61
1	91800000	91800000	4410	-	ENSMUSG00000100980	Gm29100	antisense_RNA	-0.538	0.642	10.1	0.0025	0.244	2.6
8	9970000	9980000	8640	-	ENSMUSG00000049717	Lig4	protein_coding	0.262	3.03	10.1	0.00255	0.245	2.59
8	71200000	71300000	24400	-	ENSMUSG00000035439	Haus8	protein_coding	-0.384	2.47	10.1	0.00256	0.245	2.59
5	130000000	130000000	35100	-	ENSMUSG00000025537	Phkg1	protein_coding	-0.284	4.72	10.1	0.00258	0.245	2.59
2	153000000	153000000	42000	+	ENSMUSG00000027475	Kif3b	protein_coding	0.188	5.79	10.1	0.00258	0.245	2.59
5	48400000	49500000	1140000	-	ENSMUSG00000029088	Kcnip4	protein_coding	0.292	4.89	10.1	0.00259	0.245	2.59
3	82400000	82400000	37200	+	ENSMUSG00000033900	Map9	protein_coding	0.247	6.38	10.1	0.00259	0.245	2.59
13	23500000	23500000	470	+	ENSMUSG00000060981	Hist1h4h	protein_coding	-0.928	-0.678	10.1	0.0026	0.245	2.59
18	84100000	84100000	9360	+	ENSMUSG00000049090	Zadh2	protein_coding	-0.171	4.68	10	0.00263	0.247	2.58
4	20300000	20300000	4110	+	ENSMUSG00000086017	Gm11872	antisense_RNA	1.99	-2.4	10	0.00265	0.247	2.58
12	54900000	54900000	1020	+	ENSMUSG00000113209	CT030142.1	bidirectional_promoter_lncRNA	-2.91	-2.28	10.7	0.00267	0.247	2.57
8	112000000	112000000	89900	+	ENSMUSG00000033545	Znrf1	protein_coding	0.219	7.17	9.98	0.00268	0.247	2.57
10	56400000	56400000	25200	+	ENSMUSG00000050953	Gja1	protein_coding	-0.339	8.03	9.98	0.00268	0.247	2.57
15	79000000	79000000	2290	+	ENSMUSG00000096210	H1f0	protein_coding	-0.22	6.07	9.94	0.00274	0.249	2.56
19	46100000	46100000	9670	+	ENSMUSG00000015176	Nolc1	protein_coding	0.235	5.13	9.9	0.00278	0.249	2.56
2	106000000	106000000	28500	+	ENSMUSG00000027168	Pax6	protein_coding	-0.314	3.56	9.9	0.00278	0.249	2.56
3	102000000	102000000	183000	+	ENSMUSG00000105891	A230001M10Rik	lincRNA	-1.02	0.0226	9.9	0.00278	0.249	2.56
5	147000000	147000000	2660	+	ENSMUSG00000029641	Rasl11a	protein_coding	0.904	0.532	9.86	0.00283	0.249	2.55
1	182000000	183000000	50300	-	ENSMUSG00000026509	Capn2	protein_coding	-0.202	6.13	9.85	0.00284	0.249	2.55
6	149000000	149000000	7520	-	ENSMUSG00000070995	Gm6313	lincRNA	2.38	-2.34	9.85	0.00285	0.249	2.55
14	121000000	121000000	93000	-	ENSMUSG00000063410	Stk24	protein_coding	0.201	4.99	9.84	0.00286	0.249	2.54
6	5220000	5260000	35400	-	ENSMUSG00000029759	Pon3	protein_coding	-0.543	1.41	9.82	0.00288	0.249	2.54
13	110000000	110000000	5800	+	ENSMUSG00000021701	Plk2	protein_coding	0.313	6.57	9.8	0.00292	0.249	2.54
9	65200000	65200000	43900	+	ENSMUSG00000032392	Parp16	protein_coding	-0.445	1.38	9.79	0.00292	0.249	2.53
11	70000000	70000000	5230	-	ENSMUSG00000018574	Acadvl	protein_coding	-0.222	5.41	9.78	0.00293	0.249	2.53
13	23400000	23400000	16100	-	ENSMUSG00000046351	Zfp322a	protein_coding	0.264	4.41	9.78	0.00293	0.249	2.53
6	5480000	5500000	13000	-	ENSMUSG00000019577	Pdk4	protein_coding	-0.374	4.11	9.78	0.00294	0.249	2.53
3	96700000	96700000	20900	+	ENSMUSG00000038354	Ankrd35	protein_coding	-0.258	3.22	9.77	0.00294	0.249	2.53
11	72500000	72500000	38300	-	ENSMUSG00000040447	Spns2	protein_coding	0.319	5.15	9.78	0.00294	0.249	2.53
5	53300000	53300000	11500	+	ENSMUSG00000061461	Smim20	protein_coding	-0.325	3.71	9.78	0.00294	0.249	2.53
3	97600000	97700000	26500	+	ENSMUSG00000028088	Fmo5	protein_coding	-0.515	2.11	9.75	0.00297	0.249	2.53
18	37800000	37800000	80100	+	ENSMUSG00000103081	Pcdhgb8	polymorphic_pseudogene	0.741	0.386	9.74	0.00299	0.249	2.52
2	163000000	163000000	28800	+	ENSMUSG00000017858	Ift52	protein_coding	-0.211	4.07	9.73	0.003	0.249	2.52
14	27600000	28500000	856000	+	ENSMUSG00000040640	Erc2	protein_coding	0.256	6.77	9.74	0.003	0.249	2.52
2	14600000	15000000	385000	+	ENSMUSG00000057914	Cacnb2	protein_coding	0.353	4.55	9.73	0.00301	0.249	2.52
19	13600000	13600000	5320	+	ENSMUSG00000096289	Olfr1484	protein_coding	-3.27	-1.78	9.72	0.00301	0.249	2.52
9	15300000	15400000	40900	-	ENSMUSG00000046111	Cep295	protein_coding	-0.429	4.05	9.72	0.00302	0.249	2.52
13	67700000	67800000	7430	-	ENSMUSG00000058331	Zfp85	protein_coding	0.58	1.04	9.72	0.00302	0.249	2.52
1	17000000	17100000	133000	-	ENSMUSG00000042686	Jph1	protein_coding	0.304	3.8	9.7	0.00304	0.249	2.52
6	137000000	137000000	13000	+	ENSMUSG00000047515	BC049715	protein_coding	1.09	-0.65	9.69	0.00306	0.249	2.51
5	4780000	4800000	14300	-	ENSMUSG00000105560	Gm42744	lincRNA	2.18	-2.29	9.69	0.00306	0.249	2.51
11	83300000	83300000	7940	-	ENSMUSG00000018733	Pex12	protein_coding	-0.325	2.43	9.62	0.00315	0.256	2.5
6	85500000	85500000	2470	-	ENSMUSG00000071341	Egr4	protein_coding	0.645	4.38	9.61	0.00317	0.256	2.5
2	3460000	3480000	19200	-	ENSMUSG00000026646	Suv39h2	protein_coding	-0.416	1.48	9.59	0.00321	0.258	2.49
17	37000000	37100000	29100	+	ENSMUSG00000024462	Gabbr1	protein_coding	-0.162	9.39	9.57	0.00323	0.258	2.49
13	22000000	22000000	727	-	ENSMUSG00000060639	Hist1h4i	protein_coding	-0.622	0.121	9.56	0.00324	0.258	2.49
2	127000000	127000000	2220	+	ENSMUSG00000027368	Dusp2	protein_coding	-0.992	-0.788	9.55	0.00326	0.259	2.49
6	24600000	24700000	51200	-	ENSMUSG00000029684	Wasl	protein_coding	0.177	6.34	9.51	0.00332	0.263	2.48
2	168000000	168000000	47300	+	ENSMUSG00000027540	Ptpn1	protein_coding	0.336	5.52	9.5	0.00334	0.263	2.48
11	69900000	69900000	3150	-	ENSMUSG00000046731	Kctd11	protein_coding	-0.502	0.694	9.49	0.00336	0.263	2.47
12	87100000	87100000	41100	-	ENSMUSG00000034126	Pomt2	protein_coding	-0.297	4.39	9.47	0.00338	0.264	2.47
13	8200000	8770000	566000	+	ENSMUSG00000052551	Adarb2	protein_coding	0.39	3.51	9.44	0.00343	0.267	2.46
12	11200000	11300000	26900	-	ENSMUSG00000051235	Gen1	protein_coding	0.909	0.569	9.42	0.00345	0.268	2.46
1	58500000	58600000	63500	-	ENSMUSG00000038174	Fam126b	protein_coding	0.259	6.41	9.4	0.0035	0.268	2.46
17	24400000	24400000	12600	+	ENSMUSG00000024132	Eci1	protein_coding	-0.28	4.24	9.39	0.00351	0.268	2.45
2	4920000	4940000	19700	+	ENSMUSG00000026664	Phyh	protein_coding	-0.243	6.17	9.39	0.00351	0.268	2.46
1	59500000	59500000	4530	+	ENSMUSG00000041075	Fzd7	protein_coding	-0.334	2.71	9.39	0.00351	0.268	2.46
6	86800000	87000000	154000	+	ENSMUSG00000057230	Aak1	protein_coding	0.269	8.13	9.38	0.00352	0.268	2.45
4	141000000	141000000	18100	+	ENSMUSG00000028919	Arhgef19	protein_coding	-0.351	4.41	9.36	0.00355	0.269	2.45
12	118000000	118000000	243000	+	ENSMUSG00000041992	Rapgef5	protein_coding	0.274	6.42	9.35	0.00357	0.269	2.45
11	97900000	97900000	30300	-	ENSMUSG00000070336	Fbxo47	protein_coding	-1.06	-0.914	9.34	0.0036	0.27	2.44
15	76700000	76700000	2910	+	ENSMUSG00000022546	Gpt	protein_coding	-0.308	3.91	9.33	0.00361	0.27	2.44
18	77100000	77200000	90500	+	ENSMUSG00000025423	Pias2	protein_coding	0.149	5.67	9.31	0.00364	0.272	2.44
9	44300000	44300000	15900	-	ENSMUSG00000032109	Nlrx1	protein_coding	-0.404	2.81	9.3	0.00366	0.272	2.44
4	11600000	11600000	7930	+	ENSMUSG00000094595	Fsbp	protein_coding	-0.423	1.11	9.29	0.00368	0.272	2.43
17	45500000	45500000	7740	-	ENSMUSG00000096847	Tmem151b	protein_coding	0.276	7.41	9.27	0.00371	0.272	2.43
10	78100000	78100000	16700	-	ENSMUSG00000112662	AC164573.1	lincRNA	-2.03	-2.58	9.27	0.00371	0.272	2.43
19	47700000	47900000	182000	-	ENSMUSG00000044948	Cfap43	protein_coding	0.629	0.146	9.26	0.00372	0.272	2.43
7	45100000	45100000	10900	-	ENSMUSG00000003420	Fcgrt	protein_coding	-0.255	4.14	9.24	0.00376	0.273	2.42
5	31000000	31100000	6310	+	ENSMUSG00000013622	Atraid	protein_coding	-0.255	5.03	9.24	0.00376	0.273	2.42
11	4940000	4950000	9310	-	ENSMUSG00000020396	Nefh	protein_coding	0.267	5.63	9.22	0.00379	0.274	2.42
11	101000000	101000000	4930	+	ENSMUSG00000017801	Mlx	protein_coding	0.334	3.72	9.22	0.0038	0.274	2.42
12	84000000	84000000	6010	+	ENSMUSG00000021226	Acot2	protein_coding	-0.303	2.68	9.19	0.00384	0.275	2.42
1	181000000	181000000	24300	+	ENSMUSG00000062169	Cnih4	protein_coding	-0.194	5.16	9.19	0.00384	0.275	2.42
15	59600000	59700000	8200	+	ENSMUSG00000032501	Trib1	protein_coding	0.567	3.93	9.17	0.00388	0.275	2.41
15	97900000	97900000	56200	-	ENSMUSG00000022479	Vdr	protein_coding	-1.95	-1.73	9.16	0.0039	0.275	2.41
12	113000000	113000000	3610	-	ENSMUSG00000076612	Ighg2c	IG_C_gene	-0.554	1.32	9.15	0.00392	0.275	2.41
8	85300000	85400000	62000	-	ENSMUSG00000031698	Mylk3	protein_coding	0.929	1.42	9.15	0.00393	0.275	2.41
13	85200000	85200000	34100	+	ENSMUSG00000021548	Ccnh	protein_coding	-0.184	4.67	9.13	0.00396	0.275	2.4
12	31300000	31300000	64400	+	ENSMUSG00000002900	Lamb1	protein_coding	0.441	3.56	9.12	0.00398	0.275	2.4
14	56900000	57000000	76000	+	ENSMUSG00000021945	Zmym2	protein_coding	0.287	5.7	9.12	0.00398	0.275	2.4
5	123000000	123000000	5380	+	ENSMUSG00000106636	Gm43813	processed_transcript	-0.803	-0.389	9.12	0.00398	0.275	2.4
5	33300000	33400000	37800	+	ENSMUSG00000079562	Maea	protein_coding	0.179	5.54	9.11	0.00399	0.275	2.4
12	59200000	59200000	19100	-	ENSMUSG00000035329	Fbxo33	protein_coding	0.206	4.99	9.1	0.004	0.275	2.4
17	33800000	33800000	1880	+	ENSMUSG00000090952	Gm17251	processed_transcript	-0.552	0.831	9.09	0.00403	0.275	2.39
2	35600000	35700000	173000	+	ENSMUSG00000026883	Dab2ip	protein_coding	0.229	7.23	9.08	0.00404	0.275	2.39
15	81800000	81900000	10100	-	ENSMUSG00000048546	Tob2	protein_coding	0.286	4.23	9.07	0.00406	0.275	2.39
13	43700000	43700000	2250	+	ENSMUSG00000110016	Gm20751	lincRNA	1.06	-0.825	12.9	0.00406	0.275	2.39
13	23700000	23700000	8710	+	ENSMUSG00000018102	Hist1h2bc	protein_coding	-0.319	5.15	9.07	0.00407	0.275	2.39
5	117000000	117000000	10900	-	ENSMUSG00000029363	Rfc5	protein_coding	-0.514	2.53	9.06	0.00408	0.275	2.39
2	132000000	132000000	1570	+	ENSMUSG00000087524	Gm14285	antisense_RNA	-0.749	-0.529	9.06	0.00408	0.275	2.39
X	131000000	131000000	1390	-	ENSMUSG00000084256	Gm14976	processed_pseudogene	-4.16	-2.49	9.15	0.0041	0.275	2.39
18	61100000	61200000	45800	-	ENSMUSG00000024622	Hmgxb3	protein_coding	0.181	5.08	9.05	0.00411	0.275	2.39
14	27100000	27400000	289000	+	ENSMUSG00000021895	Arhgef3	protein_coding	0.266	5.34	9.03	0.00413	0.275	2.38
12	87400000	87500000	8310	+	ENSMUSG00000021040	Slirp	protein_coding	0.48	3.1	9.02	0.00416	0.275	2.38
9	120000000	120000000	111000	-	ENSMUSG00000034533	Scn10a	protein_coding	1.75	-1.82	9.01	0.00417	0.275	2.38
3	94400000	94400000	2130	+	ENSMUSG00000091648	C2cd4d	protein_coding	-1.62	-2.11	9.01	0.00417	0.275	2.38
11	117000000	117000000	28900	-	ENSMUSG00000020806	Rhbdf2	protein_coding	1.12	-0.146	9.01	0.00418	0.275	2.38
15	75900000	75900000	3520	-	ENSMUSG00000022574	Naprt	protein_coding	-0.348	2.29	8.99	0.00421	0.275	2.38
2	82100000	82300000	207000	+	ENSMUSG00000070866	Zfp804a	protein_coding	0.398	2.95	8.97	0.00425	0.275	2.37
4	152000000	152000000	8880	+	ENSMUSG00000073700	Klhl21	protein_coding	0.279	3.73	8.97	0.00425	0.275	2.37
13	58000000	58100000	113000	-	ENSMUSG00000014164	Klhl3	protein_coding	0.232	5.45	8.97	0.00426	0.275	2.37
4	109000000	109000000	143000	-	ENSMUSG00000034557	Zfyve9	protein_coding	0.198	5.82	8.97	0.00426	0.275	2.37
7	109000000	109000000	84100	+	ENSMUSG00000031028	Tub	protein_coding	0.239	7.7	8.96	0.00427	0.275	2.37
15	73600000	73600000	68300	-	ENSMUSG00000079020	Slc45a4	protein_coding	0.271	5.66	8.96	0.00428	0.275	2.37
13	101000000	101000000	4480	+	ENSMUSG00000052293	Taf9	protein_coding	0.446	2.58	8.94	0.00433	0.277	2.36
5	37200000	37300000	50200	+	ENSMUSG00000029121	Crmp1	protein_coding	0.2	6.73	8.91	0.00438	0.279	2.36
9	65900000	66000000	136000	+	ENSMUSG00000032384	Csnk1g1	protein_coding	0.334	4.59	8.91	0.00438	0.279	2.36
8	70900000	70900000	9870	-	ENSMUSG00000000792	Slc5a5	protein_coding	0.34	3.45	8.86	0.00447	0.283	2.35
4	152000000	152000000	32000	-	ENSMUSG00000028943	Espn	protein_coding	-0.707	0.866	8.86	0.00449	0.283	2.35
9	21800000	21800000	32000	-	ENSMUSG00000032194	Kank2	protein_coding	-0.299	3.53	8.85	0.00451	0.283	2.35
11	65000000	65200000	161000	-	ENSMUSG00000033389	Arhgap44	protein_coding	0.185	6.79	8.85	0.00451	0.283	2.35
1	38900000	38900000	34300	-	ENSMUSG00000026080	Chst10	protein_coding	-0.182	5.92	8.83	0.00454	0.283	2.34
7	4930000	4940000	19000	+	ENSMUSG00000035279	Ssc5d	protein_coding	-0.852	0.52	8.83	0.00455	0.283	2.34
15	90900000	91000000	117000	-	ENSMUSG00000022629	Kif21a	protein_coding	0.186	7.14	8.82	0.00457	0.283	2.34
12	120000000	120000000	75400	+	ENSMUSG00000048004	Tmem196	protein_coding	0.288	4.25	8.82	0.00457	0.283	2.34
10	118000000	118000000	3040	-	ENSMUSG00000112711	AC135019.3	lincRNA	-1.77	-2.09	8.82	0.00457	0.283	2.34
1	91300000	91300000	40000	+	ENSMUSG00000034343	Ube2f	protein_coding	-0.178	4.84	8.81	0.00459	0.283	2.34
10	40900000	40900000	55100	+	ENSMUSG00000019831	Wasf1	protein_coding	0.213	7.08	8.79	0.00463	0.283	2.33
2	172000000	172000000	40000	+	ENSMUSG00000074570	Cass4	protein_coding	-0.939	-0.742	8.79	0.00463	0.283	2.33
10	3970000	4170000	194000	+	ENSMUSG00000040675	Mthfd1l	protein_coding	0.391	3.34	8.78	0.00464	0.283	2.33
12	112000000	112000000	5800	+	ENSMUSG00000060950	Trmt61a	protein_coding	-0.365	3.29	8.77	0.00466	0.283	2.33
18	34900000	34900000	5160	+	ENSMUSG00000038418	Egr1	protein_coding	0.751	7.11	8.77	0.00467	0.283	2.33
14	30500000	30500000	47500	+	ENSMUSG00000021962	Dcp1a	protein_coding	0.268	3.89	8.77	0.00468	0.283	2.33
9	108000000	108000000	18900	-	ENSMUSG00000010064	Slc38a3	protein_coding	-0.298	6.27	8.74	0.00474	0.285	2.32
4	130000000	130000000	9140	-	ENSMUSG00000028778	Hcrtr1	protein_coding	0.573	0.58	8.72	0.00477	0.285	2.32
1	134000000	134000000	11100	-	ENSMUSG00000041577	Prelp	protein_coding	-0.465	3.65	8.72	0.00478	0.285	2.32
10	18200000	18200000	21300	-	ENSMUSG00000059554	Ccdc28a	protein_coding	-0.266	3.49	8.71	0.00479	0.285	2.32
X	60000000	60000000	31300	+	ENSMUSG00000031138	F9	protein_coding	-0.846	-0.911	8.71	0.0048	0.285	2.32
11	11300000	11500000	183000	-	ENSMUSG00000020193	Zpbp	protein_coding	-0.538	0.241	8.71	0.00481	0.285	2.32
10	79500000	79600000	15000	-	ENSMUSG00000042570	Mier2	protein_coding	0.295	4.22	8.71	0.00481	0.285	2.32
17	24700000	24700000	12300	+	ENSMUSG00000041130	Zfp598	protein_coding	0.245	4.53	8.7	0.00483	0.285	2.32
5	31100000	31200000	13600	-	ENSMUSG00000107283	Mpv17	protein_coding	-0.19	5.1	8.69	0.00485	0.285	2.31
15	78800000	78900000	8260	+	ENSMUSG00000049521	Cdc42ep1	protein_coding	-0.332	3.63	8.68	0.00487	0.285	2.31
13	33000000	33000000	13900	+	ENSMUSG00000042842	Serpinb6b	protein_coding	-1.42	-0.158	8.67	0.00489	0.285	2.31
5	135000000	135000000	14700	+	ENSMUSG00000053388	Trim50	protein_coding	2.07	-2.31	8.67	0.0049	0.285	2.31
4	43400000	43400000	45100	+	ENSMUSG00000035969	Rusc2	protein_coding	0.185	6.65	8.66	0.00491	0.285	2.31
11	120000000	120000000	1460	-	ENSMUSG00000039670	Oxld1	protein_coding	-0.424	1.44	8.66	0.00492	0.285	2.31
11	52200000	52200000	2900	+	ENSMUSG00000086920	Gm12207	antisense_RNA	-2.25	-1.27	8.65	0.00495	0.286	2.31
2	51900000	52000000	25000	-	ENSMUSG00000026946	Nmi	protein_coding	-0.397	1.74	8.62	0.00501	0.289	2.3
X	36900000	36900000	15400	-	ENSMUSG00000044149	Nkrf	protein_coding	0.315	4	8.61	0.00504	0.289	2.3
2	91300000	91300000	8730	+	ENSMUSG00000027257	Pacsin3	protein_coding	-0.219	5.06	8.59	0.00508	0.289	2.29
17	12900000	12900000	16600	-	ENSMUSG00000062480	Acat3	protein_coding	-0.352	3.03	8.58	0.0051	0.289	2.29
17	25500000	25500000	5000	+	ENSMUSG00000024175	Tekt4	protein_coding	1.17	-0.347	8.57	0.00514	0.289	2.29
4	41500000	41500000	7470	-	ENSMUSG00000046312	AI464131	protein_coding	-0.284	5.87	8.56	0.00514	0.289	2.29
7	17000000	17000000	5070	+	ENSMUSG00000108348	Gm42372	protein_coding	0.215	6.2	8.56	0.00514	0.289	2.29
4	17900000	18100000	266000	+	ENSMUSG00000028226	Mmp16	protein_coding	0.351	3.86	8.56	0.00515	0.289	2.29
2	110000000	110000000	96600	+	ENSMUSG00000050199	Lgr4	protein_coding	-0.243	5.18	8.56	0.00515	0.289	2.29
6	134000000	135000000	120000	-	ENSMUSG00000030201	Lrp6	protein_coding	0.185	5.56	8.56	0.00516	0.289	2.29
5	141000000	141000000	128000	-	ENSMUSG00000036526	Card11	protein_coding	-1.56	-1.79	8.52	0.00524	0.289	2.28
4	133000000	133000000	61000	-	ENSMUSG00000037622	Wdtc1	protein_coding	0.158	6.29	8.53	0.00524	0.289	2.28
15	75700000	75700000	1080	-	ENSMUSG00000047591	Mafa	protein_coding	-0.945	-0.865	8.53	0.00524	0.289	2.28
7	6290000	6310000	21300	+	ENSMUSG00000054893	Zfp667	protein_coding	0.381	3.07	8.52	0.00525	0.289	2.28
10	31500000	31600000	116000	-	ENSMUSG00000063760	Rnf217	protein_coding	0.178	4.47	8.5	0.0053	0.289	2.28
8	94900000	94900000	12500	-	ENSMUSG00000040631	Dok4	protein_coding	0.311	3.49	8.49	0.00531	0.289	2.27
5	32200000	32400000	134000	+	ENSMUSG00000029134	Plb1	protein_coding	0.76	1.52	8.48	0.00536	0.289	2.27
9	108000000	108000000	6070	+	ENSMUSG00000032606	Nicn1	protein_coding	-0.225	5.74	8.47	0.00536	0.289	2.27
19	58200000	58500000	220000	-	ENSMUSG00000025089	Gfra1	protein_coding	-0.308	5.97	8.47	0.00537	0.289	2.27
1	158000000	158000000	111000	-	ENSMUSG00000004031	Brinp2	protein_coding	0.261	6.31	8.45	0.00541	0.289	2.27
8	86800000	86900000	77100	-	ENSMUSG00000031652	N4bp1	protein_coding	0.212	5.19	8.46	0.00541	0.289	2.27
16	16200000	16300000	59400	+	ENSMUSG00000041957	Pkp2	protein_coding	0.579	1.42	8.45	0.00542	0.289	2.27
11	98000000	98000000	21500	-	ENSMUSG00000020882	Cacnb1	protein_coding	0.198	6.4	8.45	0.00543	0.289	2.26
9	21500000	21600000	45700	+	ENSMUSG00000032185	Carm1	protein_coding	0.162	5.4	8.45	0.00543	0.289	2.26
16	52000000	52200000	176000	+	ENSMUSG00000022637	Cblb	protein_coding	0.214	3.82	8.45	0.00544	0.289	2.26
13	55300000	55300000	4660	-	ENSMUSG00000021485	Mxd3	protein_coding	1.08	-1.1	8.43	0.00548	0.289	2.26
1	135000000	135000000	7450	-	ENSMUSG00000026424	Gpr37l1	protein_coding	-0.259	8.01	8.42	0.0055	0.289	2.26
6	90500000	90600000	114000	+	ENSMUSG00000030088	Aldh1l1	protein_coding	-0.243	6.78	8.42	0.0055	0.289	2.26
13	64100000	64100000	33100	-	ENSMUSG00000033114	Slc35d2	protein_coding	-1.51	-1.16	8.42	0.0055	0.289	2.26
7	127000000	127000000	2320	-	ENSMUSG00000030680	Pagr1a	protein_coding	-1.63	0.894	8.41	0.00552	0.289	2.26
17	70800000	70900000	9340	-	ENSMUSG00000047407	Tgif1	protein_coding	-0.836	-0.317	8.41	0.00553	0.289	2.26
14	56700000	56800000	57600	-	ENSMUSG00000021938	Pspc1	protein_coding	0.263	4.7	8.4	0.00554	0.289	2.26
18	37700000	37800000	21700	-	ENSMUSG00000097330	Gm26672	processed_transcript	-0.643	0.308	8.4	0.00555	0.289	2.26
5	35600000	35600000	18900	-	ENSMUSG00000029097	Trmt44	protein_coding	0.388	2.16	8.4	0.00556	0.289	2.26
15	78400000	78400000	7290	+	ENSMUSG00000071711	Mpst	protein_coding	-0.259	4.51	8.39	0.00557	0.289	2.25
6	123000000	123000000	7000	-	ENSMUSG00000097635	Gm26826	antisense_RNA	1.23	-1.52	8.39	0.00557	0.289	2.25
7	119000000	119000000	23200	-	ENSMUSG00000008734	Gprc5b	protein_coding	-0.258	7.83	8.39	0.00558	0.289	2.25
11	67300000	67300000	31500	+	ENSMUSG00000055775	Myh8	protein_coding	0.878	-0.671	8.38	0.0056	0.289	2.25
11	69100000	69100000	14700	+	ENSMUSG00000020893	Per1	protein_coding	0.577	5.91	8.38	0.00561	0.289	2.25
14	16200000	16200000	11200	-	ENSMUSG00000021786	Oxsm	protein_coding	-0.289	2.9	8.37	0.00562	0.289	2.25
2	49500000	49600000	100000	+	ENSMUSG00000069495	Epc2	protein_coding	0.216	5.02	8.38	0.00562	0.289	2.25
16	13300000	13400000	161000	+	ENSMUSG00000009569	Mkl2	protein_coding	0.225	7.43	8.37	0.00563	0.289	2.25
2	48900000	49300000	376000	+	ENSMUSG00000036792	Mbd5	protein_coding	0.308	5.11	8.36	0.00566	0.29	2.25
2	174000000	174000000	12700	+	ENSMUSG00000039263	Npepl1	protein_coding	-0.236	3.64	8.36	0.00566	0.29	2.25
13	113000000	113000000	78000	+	ENSMUSG00000047789	Slc38a9	protein_coding	-0.306	4.09	8.35	0.00569	0.29	2.24
X	141000000	141000000	61100	-	ENSMUSG00000031431	Tsc22d3	protein_coding	0.585	6.1	8.34	0.00571	0.29	2.24
8	22200000	22300000	34000	+	ENSMUSG00000031480	Thsd1	protein_coding	-0.747	1.26	8.34	0.00571	0.29	2.24
11	35800000	35800000	26100	-	ENSMUSG00000018848	Rars	protein_coding	0.227	4.47	8.32	0.00576	0.291	2.24
15	78400000	78400000	6300	-	ENSMUSG00000044986	Tst	protein_coding	-0.335	5.19	8.31	0.00578	0.292	2.24
8	106000000	106000000	17000	+	ENSMUSG00000038604	Ripor1	protein_coding	0.184	5.82	8.31	0.0058	0.292	2.24
3	117000000	117000000	50700	-	ENSMUSG00000033377	Palmd	protein_coding	0.34	3.4	8.27	0.0059	0.295	2.23
14	52300000	52300000	17600	-	ENSMUSG00000049532	Sall2	protein_coding	-0.242	5.47	8.27	0.00591	0.295	2.23
10	9760000	9900000	146000	-	ENSMUSG00000019790	Stxbp5	protein_coding	0.249	6.14	8.26	0.00593	0.295	2.23
11	90600000	90700000	44900	-	ENSMUSG00000020541	Tom1l1	protein_coding	-0.264	4.5	8.26	0.00593	0.295	2.23
19	58800000	58900000	65200	-	ENSMUSG00000025092	Hspa12a	protein_coding	0.235	6.94	8.26	0.00595	0.295	2.23
2	174000000	174000000	11500	-	ENSMUSG00000016256	Ctsz	protein_coding	-0.216	5.03	8.25	0.00597	0.295	2.22
12	113000000	113000000	26100	+	ENSMUSG00000072825	Cep170b	protein_coding	0.173	7.95	8.25	0.00597	0.295	2.22
11	61200000	61300000	44000	-	ENSMUSG00000010025	Aldh3a2	protein_coding	-0.155	5.11	8.24	0.006	0.296	2.22
11	121000000	121000000	8480	-	ENSMUSG00000051510	Mafg	protein_coding	0.243	6.61	8.23	0.00601	0.296	2.22
8	105000000	105000000	27900	+	ENSMUSG00000031889	D230025D16Rik	protein_coding	0.171	4.51	8.22	0.00603	0.296	2.22
6	128000000	128000000	182000	-	ENSMUSG00000030352	Tspan9	protein_coding	-0.238	5.35	8.22	0.00605	0.296	2.22
1	83300000	83400000	154000	-	ENSMUSG00000026163	Sphkap	protein_coding	0.293	6.74	8.21	0.00607	0.297	2.22
11	30900000	31100000	217000	+	ENSMUSG00000020305	Asb3	protein_coding	0.248	3.1	8.2	0.00609	0.297	2.22
11	121000000	121000000	2500	+	ENSMUSG00000018012	Rac3	protein_coding	0.332	3.6	8.2	0.00611	0.297	2.21
17	56900000	56900000	42800	-	ENSMUSG00000024212	Mllt1	protein_coding	0.172	6.3	8.17	0.00618	0.298	2.21
6	53800000	53800000	5360	-	ENSMUSG00000043496	Tril	protein_coding	-0.289	6.21	8.17	0.00619	0.298	2.21
16	56000000	56000000	14400	+	ENSMUSG00000098371	Gm28037	processed_transcript	3.06	-1.04	8.17	0.00619	0.298	2.21
18	34600000	34600000	26000	-	ENSMUSG00000003778	Brd8	protein_coding	0.183	5.03	8.16	0.00622	0.299	2.21
4	109000000	109000000	27400	-	ENSMUSG00000084968	Gm12743	processed_transcript	-1.02	-0.848	8.15	0.00624	0.3	2.2
JH584293.1	86300	87700	1400	-	ENSMUSG00000096646	CR974586.6	protein_coding	-7.51	-1.83	8.14	0.00626	0.3	2.2
15	73800000	73800000	78300	-	ENSMUSG00000072487	Mroh5	protein_coding	0.466	0.759	8.14	0.00628	0.3	2.2
1	59100000	59100000	2310	+	ENSMUSG00000097573	G730003C15Rik	antisense_RNA	-0.912	-0.768	8.13	0.0063	0.3	2.2
8	120000000	120000000	21900	+	ENSMUSG00000023336	Wfdc1	protein_coding	-0.563	1.8	8.1	0.0064	0.304	2.19
12	71300000	71300000	10200	+	ENSMUSG00000044548	Dact1	protein_coding	0.461	2.34	8.09	0.00642	0.304	2.19
17	87000000	87000000	37000	+	ENSMUSG00000024143	Rhoq	protein_coding	-0.217	5.5	8.09	0.00643	0.304	2.19
5	111000000	111000000	11100	+	ENSMUSG00000048215	A630023P12Rik	lincRNA	0.783	-0.444	8.08	0.00646	0.305	2.19
19	4880000	4890000	6730	+	ENSMUSG00000006463	Zdhhc24	protein_coding	-0.209	4.04	8.07	0.00649	0.305	2.19
2	91600000	91600000	6120	-	ENSMUSG00000075040	Zfp408	protein_coding	-0.396	3.04	8.07	0.00649	0.305	2.19
7	30800000	30800000	4660	+	ENSMUSG00000046056	Sbsn	protein_coding	-1.03	1.68	8.06	0.00652	0.305	2.19
1	10100000	10200000	95100	-	ENSMUSG00000067851	Arfgef1	protein_coding	0.291	6.14	8.05	0.00655	0.306	2.18
16	91500000	91500000	5020	+	ENSMUSG00000084866	A930006K02Rik	processed_transcript	-1.74	-2.55	8.04	0.00657	0.306	2.18
1	120000000	120000000	81900	-	ENSMUSG00000026389	Steap3	protein_coding	-0.306	3.01	8.04	0.00659	0.307	2.18
11	103000000	103000000	42500	-	ENSMUSG00000020929	Eftud2	protein_coding	0.228	5.82	8.03	0.00663	0.307	2.18
7	88300000	88300000	32800	+	ENSMUSG00000030560	Ctsc	protein_coding	-0.345	2.84	8.02	0.00666	0.307	2.18
4	152000000	152000000	6630	-	ENSMUSG00000047777	Phf13	protein_coding	0.317	3.33	8.01	0.00667	0.307	2.18
12	29500000	29900000	395000	+	ENSMUSG00000061911	Myt1l	protein_coding	0.203	7.18	8.01	0.00668	0.307	2.17
16	89800000	90000000	193000	-	ENSMUSG00000002489	Tiam1	protein_coding	0.216	6.1	8.01	0.00669	0.307	2.17
11	116000000	116000000	6050	-	ENSMUSG00000016559	H3f3b	protein_coding	-0.154	6.74	8	0.0067	0.307	2.17
11	95300000	95400000	44900	+	ENSMUSG00000038893	Fam117a	protein_coding	-0.457	1.74	7.99	0.00674	0.308	2.17
5	150000000	150000000	22100	-	ENSMUSG00000029657	Hsph1	protein_coding	0.311	7.33	7.97	0.00681	0.309	2.17
3	108000000	108000000	5530	-	ENSMUSG00000048796	Cyb561d1	protein_coding	-0.199	4.11	7.96	0.00682	0.309	2.17
10	63300000	63400000	62700	-	ENSMUSG00000020063	Sirt1	protein_coding	0.321	3.42	7.95	0.00686	0.309	2.16
7	60000000	60000000	9600	-	ENSMUSG00000102627	Snurf	protein_coding	0.753	1.64	7.95	0.00688	0.309	2.16
14	61100000	61200000	102000	+	ENSMUSG00000048279	Sacs	protein_coding	0.486	5.76	7.94	0.0069	0.309	2.16
8	3570000	3580000	17000	+	ENSMUSG00000065952	C330021F23Rik	protein_coding	-1.54	-2.26	7.94	0.0069	0.309	2.16
11	121000000	121000000	9890	+	ENSMUSG00000039253	Fn3krp	protein_coding	-0.156	4.7	7.94	0.00691	0.309	2.16
2	152000000	152000000	5540	+	ENSMUSG00000068079	Tcf15	protein_coding	-2.11	-1.87	7.93	0.00692	0.309	2.16
7	109000000	110000000	59100	-	ENSMUSG00000031026	Trim66	protein_coding	0.28	4.62	7.93	0.00693	0.309	2.16
1	171000000	171000000	6050	-	ENSMUSG00000053483	Usp21	protein_coding	0.201	4.65	7.92	0.00698	0.309	2.16
18	11600000	11700000	110000	+	ENSMUSG00000041238	Rbbp8	protein_coding	0.333	1.66	7.91	0.007	0.309	2.15
18	31900000	31900000	2810	-	ENSMUSG00000044982	Sft2d3	protein_coding	-0.361	1.8	7.91	0.007	0.309	2.16
10	80000000	80000000	14800	+	ENSMUSG00000035697	Arhgap45	protein_coding	-0.338	2.98	7.91	0.00701	0.309	2.15
8	40600000	40600000	83700	-	ENSMUSG00000039431	Mtmr7	protein_coding	0.218	4.89	7.9	0.00704	0.309	2.15
17	84200000	84200000	4020	-	ENSMUSG00000045817	Zfp36l2	protein_coding	-0.318	4.97	7.9	0.00704	0.309	2.15
11	74800000	74800000	14800	+	ENSMUSG00000000282	Mnt	protein_coding	0.211	5.14	7.89	0.00705	0.309	2.15
14	45700000	45700000	1880	-	ENSMUSG00000086124	A530076I17Rik	lincRNA	-1.01	-1.52	7.89	0.00706	0.309	2.15
7	100000000	100000000	51500	+	ENSMUSG00000030729	Pgm2l1	protein_coding	0.266	8.18	7.88	0.0071	0.309	2.15
1	34600000	34600000	11300	+	ENSMUSG00000045174	Amer3	protein_coding	0.26	4.04	7.88	0.0071	0.309	2.15
18	75400000	75700000	266000	-	ENSMUSG00000052928	Ctif	protein_coding	0.188	5.81	7.88	0.0071	0.309	2.15
11	102000000	102000000	31500	-	ENSMUSG00000017314	Mpp2	protein_coding	0.215	6.85	7.88	0.00712	0.309	2.15
1	161000000	161000000	11100	-	ENSMUSG00000026701	Prdx6	protein_coding	-0.253	7.98	7.87	0.00712	0.309	2.15
4	136000000	136000000	31700	-	ENSMUSG00000037188	Grhl3	protein_coding	-0.924	-0.875	7.87	0.00715	0.309	2.15
14	67700000	67700000	4260	+	ENSMUSG00000015812	Gnrh1	protein_coding	-2.06	-1.58	7.86	0.00716	0.309	2.14
12	85500000	85500000	3380	+	ENSMUSG00000021250	Fos	protein_coding	1.01	3.69	7.86	0.00717	0.309	2.14
18	12100000	12200000	28500	+	ENSMUSG00000024404	Riok3	protein_coding	-0.123	5.61	7.85	0.00722	0.309	2.14
10	34000000	34000000	7840	-	ENSMUSG00000112280	AC153962.3	processed_transcript	0.314	4.29	7.83	0.00726	0.309	2.14
13	55700000	55700000	11600	+	ENSMUSG00000021497	Txndc15	protein_coding	-0.221	5.24	7.83	0.00728	0.309	2.14
1	150000000	150000000	57100	+	ENSMUSG00000006005	Tpr	protein_coding	0.299	6.16	7.82	0.0073	0.309	2.14
7	127000000	127000000	15100	-	ENSMUSG00000030674	Qprt	protein_coding	-0.87	-0.995	7.82	0.0073	0.309	2.14
9	86800000	86900000	115000	-	ENSMUSG00000033419	Snap91	protein_coding	0.17	8.01	7.82	0.0073	0.309	2.14
5	24400000	24400000	7960	-	ENSMUSG00000038295	Atg9b	protein_coding	0.473	1.47	7.82	0.00732	0.309	2.14
2	129000000	129000000	12900	+	ENSMUSG00000027397	Slc20a1	protein_coding	-0.24	7.07	7.81	0.00733	0.309	2.14
11	50600000	50800000	205000	+	ENSMUSG00000036545	Adamts2	protein_coding	0.377	3.05	7.81	0.00735	0.309	2.13
3	106000000	106000000	9300	-	ENSMUSG00000027905	Ddx20	protein_coding	0.303	2.8	7.81	0.00736	0.309	2.13
9	120000000	120000000	4950	+	ENSMUSG00000111639	AC117245.4	antisense_RNA	1.85	-2.53	7.8	0.00736	0.309	2.13
2	27200000	27200000	59900	-	ENSMUSG00000009614	Sardh	protein_coding	-0.383	4.62	7.79	0.0074	0.309	2.13
2	121000000	121000000	103000	+	ENSMUSG00000033705	Stard9	protein_coding	-0.377	3.82	7.79	0.00742	0.309	2.13
5	130000000	130000000	85900	+	ENSMUSG00000056310	Tyw1	protein_coding	-0.204	3.62	7.79	0.00742	0.309	2.13
2	29600000	29700000	121000	+	ENSMUSG00000039844	Rapgef1	protein_coding	0.183	7.22	7.78	0.00743	0.309	2.13
2	164000000	164000000	25100	+	ENSMUSG00000054582	Pabpc1l	protein_coding	-2.16	-1.78	7.78	0.00744	0.309	2.13
3	101000000	101000000	36000	-	ENSMUSG00000086564	Cd101	protein_coding	0.939	-1.58	7.78	0.00744	0.309	2.13
7	108000000	108000000	23600	+	ENSMUSG00000051041	Olfml1	protein_coding	-0.254	3.25	7.77	0.00747	0.309	2.13
12	72700000	72700000	14600	-	ENSMUSG00000021094	Dhrs7	protein_coding	-0.244	4.43	7.77	0.0075	0.309	2.12
13	114000000	114000000	26400	-	ENSMUSG00000042364	Snx18	protein_coding	-0.206	4.78	7.76	0.00753	0.309	2.12
2	156000000	156000000	29600	-	ENSMUSG00000027610	Gss	protein_coding	-0.241	3.19	7.75	0.00754	0.309	2.12
6	54400000	54500000	74200	+	ENSMUSG00000086040	Wipf3	protein_coding	0.286	6.5	7.75	0.00755	0.309	2.12
10	99300000	99300000	4260	+	ENSMUSG00000019960	Dusp6	protein_coding	0.468	5.38	7.75	0.00756	0.309	2.12
15	84700000	84700000	34100	+	ENSMUSG00000036106	Prr5	protein_coding	0.323	3.08	7.75	0.00756	0.309	2.12
1	171000000	171000000	6570	+	ENSMUSG00000052423	B4galt3	protein_coding	0.222	4.68	7.75	0.00756	0.309	2.12
1	93800000	93800000	39100	+	ENSMUSG00000026280	Atg4b	protein_coding	0.261	5.24	7.75	0.00757	0.309	2.12
2	130000000	130000000	31800	+	ENSMUSG00000037885	Stk35	protein_coding	0.204	4.77	7.74	0.00761	0.31	2.12
X	10700000	10700000	4680	+	ENSMUSG00000008035	Mid1ip1	protein_coding	-0.224	6.92	7.72	0.00767	0.312	2.12
5	30200000	30200000	29300	+	ENSMUSG00000059447	Hadhb	protein_coding	-0.202	6.57	7.71	0.00769	0.312	2.11
4	120000000	121000000	125000	+	ENSMUSG00000000085	Scmh1	protein_coding	0.226	5.04	7.71	0.0077	0.312	2.11
3	151000000	152000000	107000	+	ENSMUSG00000039167	Adgrl4	protein_coding	1.16	3.48	7.69	0.00778	0.314	2.11
7	25200000	25300000	8200	-	ENSMUSG00000040857	Erf	protein_coding	0.215	5.06	7.68	0.0078	0.315	2.11
7	7110000	7120000	6800	-	ENSMUSG00000062116	Zfp954	protein_coding	0.299	2.62	7.67	0.00784	0.316	2.11
5	117000000	117000000	35900	+	ENSMUSG00000066894	Vsig10	protein_coding	-0.763	0.904	7.65	0.00792	0.317	2.1
11	78300000	78300000	5960	+	ENSMUSG00000037593	BC030499	protein_coding	-0.699	3.06	7.65	0.00793	0.317	2.1
17	71700000	71700000	56400	+	ENSMUSG00000045761	Togaram2	protein_coding	0.935	0.513	7.64	0.00795	0.317	2.1
6	29300000	29300000	2960	+	ENSMUSG00000043421	Hilpda	protein_coding	-0.466	1.1	7.64	0.00796	0.317	2.1
16	30600000	30600000	3080	+	ENSMUSG00000046546	Fam43a	protein_coding	0.325	3.45	7.64	0.00796	0.317	2.1
10	67600000	67600000	3470	-	ENSMUSG00000112141	AC153379.2	lincRNA	3.75	-2.21	7.71	0.00796	0.317	2.1
X	99800000	99800000	27800	+	ENSMUSG00000071719	Tmem28	protein_coding	0.227	4.12	7.64	0.00798	0.317	2.1
9	111000000	111000000	14400	-	ENSMUSG00000049555	Tmie	protein_coding	-0.481	2.32	7.63	0.008	0.317	2.1
10	89700000	89700000	14500	+	ENSMUSG00000097383	1500026H17Rik	bidirectional_promoter_lncRNA	0.489	0.488	7.59	0.00816	0.323	2.09
2	153000000	153000000	8250	+	ENSMUSG00000000359	Rem1	protein_coding	1.95	-1.68	7.75	0.00823	0.325	2.08
13	99400000	99500000	95100	-	ENSMUSG00000052727	Map1b	protein_coding	0.203	9.27	7.56	0.00828	0.325	2.08
16	33200000	33200000	58200	+	ENSMUSG00000022807	Osbpl11	protein_coding	0.193	3.96	7.56	0.00829	0.325	2.08
5	143000000	143000000	2440	+	ENSMUSG00000105345	BC030343	lincRNA	-0.4	2.01	7.56	0.0083	0.325	2.08
4	132000000	133000000	18500	-	ENSMUSG00000028893	Sesn2	protein_coding	0.275	3.21	7.55	0.00831	0.325	2.08
9	121000000	121000000	177000	+	ENSMUSG00000032536	Trak1	protein_coding	0.183	7.63	7.54	0.00835	0.325	2.08
17	24600000	24600000	36700	-	ENSMUSG00000002496	Tsc2	protein_coding	0.177	6.21	7.54	0.00837	0.325	2.08
10	43600000	43600000	5980	+	ENSMUSG00000047139	Cd24a	protein_coding	0.416	1.87	7.53	0.00838	0.325	2.08
7	6160000	6160000	1100	+	ENSMUSG00000109108	Gm36371	bidirectional_promoter_lncRNA	-0.432	0.49	7.53	0.00841	0.325	2.08
2	34800000	34800000	22400	-	ENSMUSG00000070953	Rabepk	protein_coding	0.249	3.68	7.52	0.00842	0.325	2.07
2	165000000	165000000	68200	-	ENSMUSG00000018459	Slc13a3	protein_coding	-0.371	4.44	7.52	0.00843	0.325	2.07
16	32300000	32300000	3310	+	ENSMUSG00000046345	Smco1	protein_coding	-3.54	-2.5	8.31	0.00843	0.325	2.07
1	38200000	38700000	488000	-	ENSMUSG00000037138	Aff3	protein_coding	0.303	5.06	7.52	0.00844	0.325	2.07
13	51700000	51700000	15500	-	ENSMUSG00000051107	Gm15440	protein_coding	-0.196	3.65	7.52	0.00845	0.325	2.07
17	80200000	80300000	52200	-	ENSMUSG00000035051	Dhx57	protein_coding	0.243	4.85	7.5	0.00852	0.326	2.07
9	89700000	89700000	13200	-	ENSMUSG00000047606	Ankrd34c	protein_coding	0.398	2.94	7.5	0.00852	0.326	2.07
6	108000000	108000000	12100	+	ENSMUSG00000034639	Setmar	protein_coding	0.396	1.53	7.49	0.00854	0.327	2.07
4	56800000	56900000	54300	-	ENSMUSG00000038816	Ctnnal1	protein_coding	-0.405	3.91	7.49	0.00857	0.327	2.07
9	60500000	60500000	21900	-	ENSMUSG00000111761	AC112680.3	lincRNA	-1.15	-0.181	7.48	0.00858	0.327	2.07
16	10800000	10800000	1730	-	ENSMUSG00000038037	Socs1	protein_coding	-0.766	-0.662	7.47	0.00863	0.327	2.06
16	38600000	38600000	33500	+	ENSMUSG00000002845	Tmem39a	protein_coding	0.528	2.3	7.46	0.00867	0.327	2.06
15	82000000	82000000	41300	-	ENSMUSG00000022472	Desi1	protein_coding	-0.179	7.03	7.46	0.00867	0.327	2.06
17	32200000	32300000	88400	-	ENSMUSG00000024002	Brd4	protein_coding	0.197	6.07	7.46	0.00868	0.327	2.06
8	105000000	105000000	7580	+	ENSMUSG00000048371	Pdp2	protein_coding	-0.233	3.43	7.46	0.00868	0.327	2.06
5	108000000	108000000	7840	-	ENSMUSG00000029490	Mfsd7a	protein_coding	-0.766	-0.306	7.45	0.00872	0.328	2.06
3	96500000	96500000	4040	+	ENSMUSG00000038403	Hfe2	protein_coding	-0.809	-0.272	7.45	0.00872	0.328	2.06
17	32900000	32900000	22700	-	ENSMUSG00000024055	Cyp4f13	protein_coding	-0.313	2.68	7.45	0.00875	0.328	2.06
5	130000000	130000000	33300	+	ENSMUSG00000029432	Nipsnap2	protein_coding	-0.166	5.46	7.44	0.00879	0.329	2.06
1	14800000	14800000	24000	+	ENSMUSG00000054493	Gm9947	antisense_RNA	-0.956	-0.663	7.43	0.0088	0.329	2.06
9	40500000	40500000	2470	+	ENSMUSG00000097205	Gm17540	lincRNA	1.37	-1.82	7.42	0.00886	0.329	2.05
14	55500000	55500000	6990	+	ENSMUSG00000022212	Cpne6	protein_coding	0.223	6.35	7.42	0.00887	0.329	2.05
4	108000000	108000000	13900	+	ENSMUSG00000028601	Echdc2	protein_coding	-0.357	3.05	7.42	0.00887	0.329	2.05
10	78200000	78200000	57900	-	ENSMUSG00000000374	Trappc10	protein_coding	0.122	6.34	7.41	0.00888	0.329	2.05
17	46600000	46600000	14500	-	ENSMUSG00000003546	Klc4	protein_coding	-0.185	4.28	7.41	0.00888	0.329	2.05
18	36000000	36000000	49900	+	ENSMUSG00000024347	Psd2	protein_coding	-0.234	6.26	7.4	0.00896	0.33	2.05
9	120000000	120000000	13500	-	ENSMUSG00000032515	Csrnp1	protein_coding	0.686	2.4	7.4	0.00896	0.33	2.05
X	134000000	134000000	54600	-	ENSMUSG00000067369	Trmt2b	protein_coding	-0.2	3.59	7.39	0.00897	0.33	2.05
8	120000000	120000000	14700	+	ENSMUSG00000031828	Klhl36	protein_coding	0.314	1.91	7.39	0.00898	0.33	2.05
16	38900000	39000000	134000	+	ENSMUSG00000022790	Igsf11	protein_coding	-0.175	4.79	7.39	0.00899	0.33	2.05
1	82800000	82900000	61700	+	ENSMUSG00000026159	Agfg1	protein_coding	0.158	6.03	7.38	0.00902	0.33	2.04
X	167000000	169000000	1110000	-	ENSMUSG00000049176	Frmpd4	protein_coding	0.287	5.5	7.38	0.00903	0.33	2.04
13	81700000	81700000	15200	+	ENSMUSG00000035840	Lysmd3	protein_coding	0.357	2.68	7.38	0.00905	0.33	2.04
2	158000000	158000000	104000	+	ENSMUSG00000027651	Rprd1b	protein_coding	0.216	3.98	7.36	0.0091	0.33	2.04
16	44800000	44800000	29200	+	ENSMUSG00000022667	Cd200r1	protein_coding	-0.843	-0.875	7.36	0.00911	0.33	2.04
5	143000000	143000000	13700	+	ENSMUSG00000029587	Zfp12	protein_coding	0.209	4.31	7.36	0.00911	0.33	2.04
11	23000000	23000000	3280	+	ENSMUSG00000044068	Zrsr1	protein_coding	0.186	5.07	7.36	0.00912	0.33	2.04
6	101000000	101000000	36300	+	ENSMUSG00000052144	Ppp4r2	protein_coding	0.17	5.88	7.35	0.00914	0.33	2.04
11	75500000	75500000	5140	+	ENSMUSG00000085148	Mir22hg	processed_transcript	0.25	4.1	7.35	0.00916	0.33	2.04
18	24500000	24500000	6900	+	ENSMUSG00000024273	2700062C07Rik	protein_coding	-0.3	2.29	7.35	0.00917	0.33	2.04
13	67700000	67700000	23900	-	ENSMUSG00000071281	Zfp65	protein_coding	0.374	2.81	7.34	0.00921	0.331	2.04
18	60600000	60700000	66200	-	ENSMUSG00000043079	Synpo	protein_coding	0.212	7.28	7.33	0.00925	0.331	2.03
2	32300000	32400000	44900	-	ENSMUSG00000026825	Dnm1	protein_coding	0.203	9.52	7.33	0.00927	0.331	2.03
7	45300000	45300000	31100	-	ENSMUSG00000038260	Trpm4	protein_coding	-0.373	3.42	7.33	0.00927	0.331	2.03
17	36100000	36100000	4170	-	ENSMUSG00000073403	Gm10499	transcribed_unprocessed_pseudogene	-1.67	-2.29	7.32	0.00931	0.332	2.03
14	20300000	20300000	22900	+	ENSMUSG00000021809	Nudt13	protein_coding	-0.335	3.28	7.31	0.00935	0.332	2.03
1	179000000	179000000	410000	+	ENSMUSG00000026494	Kif26b	protein_coding	0.291	3.33	7.3	0.00941	0.332	2.03
1	136000000	136000000	32200	+	ENSMUSG00000026421	Csrp1	protein_coding	-0.231	8.12	7.29	0.00942	0.332	2.03
2	35300000	35300000	23000	-	ENSMUSG00000026880	Stom	protein_coding	-0.328	3.68	7.29	0.00942	0.332	2.03
2	180000000	180000000	49500	-	ENSMUSG00000015647	Lama5	protein_coding	0.932	2.91	7.28	0.00946	0.332	2.02
11	53600000	53600000	34600	+	ENSMUSG00000018395	Kif3a	protein_coding	0.151	6.4	7.28	0.00946	0.332	2.02
1	93800000	93900000	27400	+	ENSMUSG00000073609	D2hgdh	protein_coding	-0.235	3.49	7.28	0.00946	0.332	2.02
5	110000000	110000000	51200	+	ENSMUSG00000007080	Pole	protein_coding	0.663	0.511	7.27	0.00953	0.332	2.02
6	147000000	147000000	53800	+	ENSMUSG00000001630	Stk38l	protein_coding	-0.145	4.78	7.26	0.00956	0.332	2.02
17	12200000	12300000	91000	-	ENSMUSG00000014426	Map3k4	protein_coding	0.186	4.87	7.26	0.00957	0.332	2.02
2	165000000	165000000	14000	-	ENSMUSG00000017667	Zfp334	protein_coding	0.24	4.09	7.26	0.00957	0.332	2.02
12	106000000	106000000	18200	+	ENSMUSG00000044715	Gskip	protein_coding	0.193	4.07	7.26	0.00957	0.332	2.02
2	19400000	19400000	23500	+	ENSMUSG00000023094	Msrb2	protein_coding	-0.26	3.6	7.26	0.00958	0.332	2.02
9	37700000	37700000	7290	-	ENSMUSG00000061165	Olfr160	protein_coding	-1.83	-1.86	7.26	0.00958	0.332	2.02
4	155000000	155000000	7150	+	ENSMUSG00000085069	Gm13111	antisense_RNA	-0.333	4.48	7.26	0.00958	0.332	2.02
11	51600000	51600000	19700	+	ENSMUSG00000020359	Phykpl	protein_coding	-0.458	1.6	7.25	0.00961	0.332	2.02
8	36200000	36200000	33500	-	ENSMUSG00000039633	Lonrf1	protein_coding	0.224	4.18	7.25	0.00962	0.332	2.02
4	14900000	15000000	23100	+	ENSMUSG00000086587	Gm11837	antisense_RNA	-0.521	0.431	7.25	0.00963	0.332	2.02
9	99000000	99100000	104000	-	ENSMUSG00000032462	Pik3cb	protein_coding	0.182	4.35	7.23	0.00972	0.334	2.01
6	123000000	123000000	25500	+	ENSMUSG00000003154	Foxj2	protein_coding	0.162	4.72	7.23	0.00973	0.334	2.01
5	30100000	30200000	36900	-	ENSMUSG00000025745	Hadha	protein_coding	-0.19	6.23	7.21	0.0098	0.336	2.01
8	35600000	35700000	91700	+	ENSMUSG00000070056	Mfhas1	protein_coding	0.222	5.34	7.2	0.00985	0.336	2.01
16	4480000	4540000	61600	-	ENSMUSG00000022519	Srl	protein_coding	0.497	2.55	7.2	0.00986	0.336	2.01
6	85900000	85900000	18400	+	ENSMUSG00000054226	Tprkb	protein_coding	-0.296	5.83	7.2	0.00986	0.336	2.01
1	16100000	16100000	28000	+	ENSMUSG00000025921	Rdh10	protein_coding	-0.196	3.25	7.19	0.00989	0.336	2
7	31100000	31100000	11600	+	ENSMUSG00000036560	Lgi4	protein_coding	-0.252	5.66	7.19	0.00989	0.336	2
9	105000000	105000000	1110	+	ENSMUSG00000111472	AC161250.1	processed_pseudogene	0.989	-1.19	7.19	0.0099	0.336	2
2	32800000	32800000	59600	-	ENSMUSG00000026797	Stxbp1	protein_coding	0.193	9.27	7.18	0.00996	0.336	2
19	5740000	5760000	17600	+	ENSMUSG00000024940	Ltbp3	protein_coding	-0.189	4.83	7.17	0.00998	0.336	2
18	53900000	54000000	93600	+	ENSMUSG00000073563	Csnk1g3	protein_coding	0.161	5.3	7.17	0.00998	0.336	2
5	107000000	108000000	74600	+	ENSMUSG00000111375	Btbd8	protein_coding	0.245	6.45	7.17	0.00998	0.336	2
8	4490000	4530000	38700	+	ENSMUSG00000008206	Cers4	protein_coding	-0.238	5.65	7.17	0.01	0.336	2
11	83600000	83600000	5210	-	ENSMUSG00000018927	Ccl6	protein_coding	-0.56	0.957	7.16	0.01	0.336	2
8	11000000	11000000	23800	-	ENSMUSG00000038894	Irs2	protein_coding	0.341	5.19	7.16	0.01	0.336	2
1	118000000	118000000	17000	-	ENSMUSG00000026374	Tsn	protein_coding	-0.243	6.04	7.14	0.0101	0.336	1.99
2	151000000	151000000	50400	-	ENSMUSG00000027452	Acss1	protein_coding	-0.254	5.47	7.15	0.0101	0.336	2
1	58000000	58000000	63900	-	ENSMUSG00000054770	Kctd18	protein_coding	-0.262	3.52	7.14	0.0101	0.336	1.99
5	117000000	117000000	155000	+	ENSMUSG00000061288	Taok3	protein_coding	0.15	5.45	7.14	0.0101	0.336	1.99
7	75800000	75800000	13100	-	ENSMUSG00000097415	AU020206	lincRNA	-0.447	1.26	7.16	0.0101	0.336	2
5	109000000	109000000	14500	+	ENSMUSG00000008090	Fgfrl1	protein_coding	-0.375	4.82	7.12	0.0102	0.336	1.99
11	115000000	115000000	9030	-	ENSMUSG00000018861	Fdxr	protein_coding	-0.41	3.23	7.12	0.0102	0.336	1.99
14	56400000	56400000	23500	+	ENSMUSG00000022229	Atp12a	protein_coding	1.94	-2.36	7.13	0.0102	0.336	1.99
15	64100000	64400000	296000	-	ENSMUSG00000022377	Asap1	protein_coding	0.197	6.61	7.13	0.0102	0.336	1.99
17	24900000	24900000	44800	-	ENSMUSG00000024163	Mapk8ip3	protein_coding	0.148	8.38	7.13	0.0102	0.336	1.99
17	56300000	56300000	11600	-	ENSMUSG00000024197	Plin3	protein_coding	-0.257	3.71	7.14	0.0102	0.336	1.99
2	25000000	25000000	9760	+	ENSMUSG00000026975	Dph7	protein_coding	-0.251	3.46	7.13	0.0102	0.336	1.99
9	87200000	87300000	66000	-	ENSMUSG00000056919	Cep162	protein_coding	0.482	3.22	7.13	0.0102	0.336	1.99
5	124000000	124000000	131000	-	ENSMUSG00000029406	Pitpnm2	protein_coding	0.195	7.65	7.1	0.0103	0.336	1.99
8	27200000	27300000	24800	-	ENSMUSG00000031489	Adrb3	protein_coding	-0.632	0.107	7.11	0.0103	0.336	1.99
12	8500000	8500000	2350	-	ENSMUSG00000054364	Rhob	protein_coding	0.214	7.38	7.11	0.0103	0.336	1.99
14	66200000	66300000	128000	-	ENSMUSG00000059456	Ptk2b	protein_coding	0.201	7.82	7.11	0.0103	0.336	1.99
9	99600000	99700000	39800	+	ENSMUSG00000037784	Dzip1l	protein_coding	0.278	4.24	7.09	0.0104	0.336	1.98
9	106000000	106000000	5460	+	ENSMUSG00000042073	Abhd14b	protein_coding	-0.349	2.79	7.08	0.0104	0.336	1.98
18	20700000	20700000	61800	-	ENSMUSG00000056124	B4galt6	protein_coding	0.199	7.02	7.08	0.0104	0.336	1.98
4	146000000	146000000	21300	+	ENSMUSG00000070605	Zfp992	protein_coding	0.468	0.988	7.09	0.0104	0.336	1.98
10	78400000	78400000	1950	+	ENSMUSG00000005054	Cstb	protein_coding	-0.235	3.11	7.07	0.0105	0.336	1.98
15	38900000	38900000	16300	+	ENSMUSG00000022296	Baalc	protein_coding	-0.246	6.32	7.08	0.0105	0.336	1.98
4	108000000	108000000	19600	-	ENSMUSG00000028607	Cpt2	protein_coding	-0.379	2.37	7.07	0.0105	0.336	1.98
6	13600000	13700000	52300	-	ENSMUSG00000042742	Bmt2	protein_coding	0.169	4.58	7.07	0.0105	0.336	1.98
4	43000000	43100000	7290	+	ENSMUSG00000096974	Gm26881	antisense_RNA	-0.4	1.14	7.06	0.0105	0.336	1.98
5	71000000	71100000	138000	-	ENSMUSG00000000560	Gabra2	protein_coding	-0.222	7.54	7.04	0.0106	0.336	1.97
11	80000000	80000000	41000	+	ENSMUSG00000017548	Suz12	protein_coding	0.137	4.93	7.04	0.0106	0.336	1.97
1	32200000	32700000	486000	+	ENSMUSG00000026058	Khdrbs2	protein_coding	0.347	2.23	7.05	0.0106	0.336	1.97
1	135000000	135000000	122000	-	ENSMUSG00000042793	Lgr6	protein_coding	-0.49	2.67	7.05	0.0106	0.336	1.97
12	91000000	91400000	386000	-	ENSMUSG00000061533	Cep128	protein_coding	-0.665	2.75	7.04	0.0106	0.336	1.97
17	46500000	46600000	9320	-	ENSMUSG00000015605	Srf	protein_coding	0.199	5.66	7.02	0.0107	0.336	1.97
19	30100000	30200000	77000	-	ENSMUSG00000024827	Gldc	protein_coding	-0.278	5.78	7.04	0.0107	0.336	1.97
19	3910000	3930000	16300	-	ENSMUSG00000024885	Aldh3b1	protein_coding	-0.323	1.92	7.03	0.0107	0.336	1.97
4	59600000	59600000	37100	+	ENSMUSG00000028383	Hsdl2	protein_coding	-0.223	5.39	7.03	0.0107	0.336	1.97
11	6620000	6630000	10500	-	ENSMUSG00000000384	Tbrg4	protein_coding	0.198	4.25	7.01	0.0108	0.336	1.97
2	104000000	104000000	68000	-	ENSMUSG00000027177	Hipk3	protein_coding	0.175	6.26	7	0.0108	0.336	1.96
7	64800000	65200000	400000	-	ENSMUSG00000030518	Fam189a1	protein_coding	0.164	5.79	7	0.0108	0.336	1.96
7	105000000	105000000	2220	-	ENSMUSG00000037060	Cavin3	protein_coding	-0.252	3.88	7.01	0.0108	0.336	1.97
7	45800000	45800000	5720	-	ENSMUSG00000053801	Grwd1	protein_coding	0.224	3.19	7.01	0.0108	0.336	1.97
17	17000000	17000000	22600	+	ENSMUSG00000060149	BC002059	lincRNA	-0.393	1.39	7.01	0.0108	0.336	1.97
6	52800000	53100000	300000	-	ENSMUSG00000063568	Jazf1	protein_coding	0.236	3.77	7	0.0108	0.336	1.96
1	94000000	94000000	26600	+	ENSMUSG00000073608	Gal3st2c	protein_coding	-0.695	-0.393	7.02	0.0108	0.336	1.97
13	67500000	67500000	10400	-	ENSMUSG00000097333	Zfp87	protein_coding	0.46	2.82	7.01	0.0108	0.336	1.97
11	4140000	4140000	5970	+	ENSMUSG00000003581	Rnf215	protein_coding	-0.21	4.08	6.99	0.0109	0.336	1.96
18	67900000	68300000	322000	+	ENSMUSG00000024544	Ldlrad4	protein_coding	0.214	4.39	7	0.0109	0.336	1.96
9	109000000	109000000	14400	-	ENSMUSG00000025646	Atrip	protein_coding	0.312	3.16	7	0.0109	0.336	1.96
11	116000000	116000000	4700	-	ENSMUSG00000034227	Foxj1	protein_coding	-0.457	1.62	6.98	0.0109	0.336	1.96
1	137000000	137000000	5150	+	ENSMUSG00000041483	Zfp281	protein_coding	0.179	4.96	6.99	0.0109	0.336	1.96
18	47000000	47100000	129000	+	ENSMUSG00000042705	Commd10	protein_coding	-0.193	3.78	6.98	0.0109	0.336	1.96
11	69700000	69700000	2940	-	ENSMUSG00000089669	Tnfsf13	protein_coding	-0.588	0.951	6.98	0.0109	0.336	1.96
16	21800000	21800000	14700	+	ENSMUSG00000097290	1300002E11Rik	lincRNA	0.402	2.22	6.99	0.0109	0.336	1.96
11	55200000	55200000	26600	-	ENSMUSG00000020264	Slc36a2	protein_coding	-1.02	-1.35	6.98	0.011	0.336	1.96
X	20700000	20700000	16600	+	ENSMUSG00000031066	Usp11	protein_coding	0.228	6.14	6.97	0.011	0.336	1.96
13	103000000	103000000	602000	-	ENSMUSG00000034751	Mast4	protein_coding	0.322	5	6.98	0.011	0.336	1.96
15	80300000	80300000	2360	+	ENSMUSG00000042406	Atf4	protein_coding	0.2	5.81	6.97	0.011	0.336	1.96
X	167000000	167000000	25600	-	ENSMUSG00000044583	Tlr7	protein_coding	0.618	1.93	6.98	0.011	0.336	1.96
10	129000000	129000000	11800	+	ENSMUSG00000025351	Cd63	protein_coding	-0.226	6.07	6.96	0.0111	0.336	1.96
9	79800000	80000000	198000	-	ENSMUSG00000034898	Filip1	protein_coding	0.435	2.61	6.96	0.0111	0.336	1.96
7	113000000	113000000	53800	-	ENSMUSG00000038187	Btbd10	protein_coding	0.218	5.54	6.96	0.0111	0.336	1.96
6	34500000	34500000	29400	+	ENSMUSG00000038871	Bpgm	protein_coding	-0.2	5.62	6.95	0.0111	0.336	1.95
5	86500000	86500000	32700	-	ENSMUSG00000079451	Tmprss11g	protein_coding	1.06	-1.2	6.96	0.0111	0.336	1.96
11	60900000	60900000	8100	+	ENSMUSG00000097747	Gm26534	lincRNA	-0.808	-1	6.95	0.0111	0.336	1.95
12	108000000	108000000	23800	+	ENSMUSG00000021258	Ccnk	protein_coding	0.286	4.1	6.93	0.0112	0.336	1.95
4	136000000	136000000	2930	-	ENSMUSG00000028675	Pnrc2	protein_coding	-0.222	5.27	6.93	0.0112	0.336	1.95
2	119000000	119000000	24200	+	ENSMUSG00000040007	Bahd1	protein_coding	0.176	5.05	6.94	0.0112	0.336	1.95
10	61500000	61500000	3360	-	ENSMUSG00000043126	D830039M14Rik	antisense_RNA	-1.32	-2.03	6.95	0.0112	0.336	1.95
5	138000000	138000000	9640	-	ENSMUSG00000056966	Gjc3	protein_coding	-0.287	5.34	6.94	0.0112	0.336	1.95
6	39500000	39500000	17000	+	ENSMUSG00000085058	8030453O22Rik	processed_transcript	-0.71	0.716	6.93	0.0112	0.336	1.95
13	18900000	19200000	203000	+	ENSMUSG00000021314	Amph	protein_coding	0.194	6.97	6.92	0.0113	0.336	1.95
14	50900000	51000000	20900	+	ENSMUSG00000021871	Pnp	protein_coding	-0.27	4.37	6.91	0.0113	0.336	1.95
1	189000000	189000000	36700	-	ENSMUSG00000026608	Kctd3	protein_coding	0.115	5.94	6.92	0.0113	0.336	1.95
5	146000000	146000000	12400	-	ENSMUSG00000029634	Rnf6	protein_coding	0.162	5.17	6.92	0.0113	0.336	1.95
2	86000000	86000000	3470	+	ENSMUSG00000057207	Olfr1028	protein_coding	0.876	-0.708	6.92	0.0113	0.336	1.95
17	8170000	8200000	31300	+	ENSMUSG00000069135	Fgfr1op	protein_coding	0.244	3.78	6.92	0.0113	0.336	1.95
6	85700000	85700000	6480	-	ENSMUSG00000089694	Nat8f7	protein_coding	-0.782	-0.679	6.91	0.0113	0.336	1.95
6	137000000	137000000	116000	-	ENSMUSG00000030222	Rerg	protein_coding	0.47	1.8	6.89	0.0114	0.337	1.94
X	37200000	37200000	1220	+	ENSMUSG00000036537	Rnf113a1	protein_coding	0.484	0.989	6.9	0.0114	0.337	1.94
8	107000000	107000000	29500	+	ENSMUSG00000041438	Utp4	protein_coding	0.239	3.88	6.89	0.0114	0.337	1.94
2	177000000	177000000	11800	+	ENSMUSG00000078875	Gm14419	protein_coding	-0.482	1.3	6.9	0.0114	0.337	1.94
10	80600000	80600000	4780	+	ENSMUSG00000113640	Adat3	protein_coding	1.13	-0.649	6.89	0.0114	0.337	1.94
9	20900000	21000000	52700	-	ENSMUSG00000004099	Dnmt1	protein_coding	0.19	5.16	6.89	0.0115	0.337	1.94
5	123000000	123000000	47500	+	ENSMUSG00000029468	P2rx7	protein_coding	-0.376	3.07	6.88	0.0115	0.338	1.94
4	45000000	45000000	21200	-	ENSMUSG00000049657	Zbtb5	protein_coding	0.242	2.86	6.88	0.0115	0.338	1.94
3	98300000	98300000	26800	-	ENSMUSG00000053398	Phgdh	protein_coding	-0.251	6.55	6.88	0.0115	0.338	1.94
11	97400000	97400000	36000	+	ENSMUSG00000038485	Socs7	protein_coding	0.152	7	6.86	0.0116	0.338	1.93
1	162000000	162000000	496000	-	ENSMUSG00000040265	Dnm3	protein_coding	0.369	6.33	6.86	0.0116	0.338	1.93
11	101000000	101000000	2450	-	ENSMUSG00000044052	Ccr10	protein_coding	2.12	-2.65	6.87	0.0116	0.338	1.94
2	30900000	30900000	40400	-	ENSMUSG00000050737	Ptges	protein_coding	0.493	2.51	6.86	0.0116	0.338	1.93
7	29900000	29900000	13200	-	ENSMUSG00000062040	Zfp27	protein_coding	0.255	3.32	6.87	0.0116	0.338	1.94
12	72100000	72100000	15900	+	ENSMUSG00000005078	Jkamp	protein_coding	-0.159	4.74	6.85	0.0117	0.339	1.93
X	37100000	37100000	18600	-	ENSMUSG00000036572	Upf3b	protein_coding	0.196	4.24	6.85	0.0117	0.339	1.93
3	84500000	84600000	86500	-	ENSMUSG00000074513	Arfip1	protein_coding	-0.18	4.4	6.84	0.0117	0.339	1.93
14	31000000	31000000	80	-	ENSMUSG00000077212	Snord69	snoRNA	-2.25	-1.83	6.84	0.0117	0.339	1.93
17	88400000	88500000	49800	+	ENSMUSG00000034998	Foxn2	protein_coding	-0.196	4.01	6.83	0.0118	0.339	1.93
10	30600000	30800000	174000	-	ENSMUSG00000039697	Ncoa7	protein_coding	0.215	5.33	6.83	0.0118	0.339	1.93
11	76700000	76700000	18900	+	ENSMUSG00000046275	Tusc5	protein_coding	-0.714	-1.05	6.84	0.0118	0.339	1.93
X	37900000	37900000	4170	-	ENSMUSG00000064137	Rhox8	protein_coding	-1.48	-1.14	6.83	0.0118	0.339	1.93
19	34600000	34600000	9080	-	ENSMUSG00000079339	Ifit1bl1	protein_coding	0.497	0.762	6.83	0.0118	0.339	1.93
6	98200000	98300000	107000	-	ENSMUSG00000090667	Gm765	protein_coding	-0.626	1.37	6.83	0.0118	0.339	1.93
18	56400000	56500000	71700	+	ENSMUSG00000001700	Gramd3	protein_coding	-0.282	4.64	6.81	0.0119	0.34	1.92
16	44500000	44600000	73800	-	ENSMUSG00000022687	Boc	protein_coding	0.173	4.18	6.82	0.0119	0.34	1.93
9	40300000	40300000	22400	+	ENSMUSG00000049281	Scn3b	protein_coding	0.214	5.96	6.81	0.0119	0.34	1.92
17	84700000	84800000	85500	-	ENSMUSG00000024120	Lrpprc	protein_coding	0.204	5.5	6.8	0.012	0.341	1.92
13	46400000	46400000	12700	+	ENSMUSG00000038132	Rbm24	protein_coding	0.405	3.49	6.8	0.012	0.34	1.92
4	142000000	142000000	53300	-	ENSMUSG00000040616	Tmem51	protein_coding	-0.337	2.5	6.79	0.012	0.342	1.92
2	60200000	60300000	40800	+	ENSMUSG00000026977	2007-03-01	protein_coding	-0.188	5.16	6.78	0.0121	0.344	1.92
3	122000000	123000000	236000	+	ENSMUSG00000028121	Bcar3	protein_coding	-0.216	4.11	6.77	0.0122	0.344	1.91
7	10500000	10500000	8170	-	ENSMUSG00000030393	Zik1	protein_coding	0.205	3.34	6.76	0.0122	0.344	1.91
8	22800000	22800000	3770	+	ENSMUSG00000054822	1700041G16Rik	lincRNA	-1.54	-2.59	6.76	0.0122	0.344	1.91
3	79700000	79700000	3510	-	ENSMUSG00000098204	Gm26984	sense_intronic	1.12	-1.47	6.77	0.0122	0.344	1.92
11	117000000	117000000	2720	-	ENSMUSG00000110653	Gm34418	lincRNA	-1.26	-1.91	6.76	0.0122	0.344	1.91
16	38500000	38500000	24300	-	ENSMUSG00000002846	Timmdc1	protein_coding	-0.204	3.63	6.74	0.0123	0.344	1.91
12	77200000	77500000	238000	+	ENSMUSG00000021065	Fut8	protein_coding	-0.156	5.6	6.74	0.0123	0.344	1.91
15	78900000	79000000	58100	+	ENSMUSG00000033088	Triobp	protein_coding	-0.268	3.58	6.75	0.0123	0.344	1.91
11	121000000	121000000	2660	+	ENSMUSG00000053613	Notumos	antisense_RNA	1.56	-1.88	6.75	0.0123	0.344	1.91
19	34500000	34500000	6740	+	ENSMUSG00000097558	Gm26902	lincRNA	0.652	-0.323	6.75	0.0123	0.344	1.91
10	117000000	117000000	13500	+	ENSMUSG00000112627	AC123720.1	bidirectional_promoter_lncRNA	0.411	1.31	6.75	0.0123	0.344	1.91
3	88500000	88500000	29800	-	ENSMUSG00000028063	Lmna	protein_coding	0.244	4.81	6.73	0.0124	0.345	1.91
15	58900000	58900000	43600	-	ENSMUSG00000050891	Tatdn1	protein_coding	-0.252	2.29	6.73	0.0124	0.345	1.91
18	56500000	56600000	63300	-	ENSMUSG00000053644	Aldh7a1	protein_coding	-0.193	7	6.73	0.0124	0.345	1.91
16	26400000	26400000	15200	-	ENSMUSG00000022512	Cldn1	protein_coding	0.526	0.801	6.71	0.0125	0.347	1.9
X	137000000	137000000	10700	-	ENSMUSG00000031422	Morf4l2	protein_coding	0.175	7.01	6.71	0.0125	0.347	1.9
7	35300000	35400000	58100	+	ENSMUSG00000030494	Rhpn2	protein_coding	-0.279	2.33	6.7	0.0126	0.347	1.9
7	120000000	120000000	61100	+	ENSMUSG00000030922	Lyrm1	protein_coding	0.261	2.56	6.7	0.0126	0.347	1.9
8	57800000	58900000	1140000	-	ENSMUSG00000096914	Galntl6	protein_coding	0.392	3.79	6.7	0.0126	0.347	1.9
11	78200000	78200000	10600	-	ENSMUSG00000017405	Nek8	protein_coding	-0.538	1.58	6.67	0.0127	0.35	1.89
14	99100000	99100000	23100	-	ENSMUSG00000033166	Dis3	protein_coding	0.2	3.25	6.69	0.0127	0.349	1.9
3	121000000	121000000	283000	-	ENSMUSG00000098097	6530403H02Rik	lincRNA	0.787	-0.232	6.68	0.0127	0.35	1.9
15	93500000	93600000	96800	-	ENSMUSG00000036158	Prickle1	protein_coding	0.205	5.75	6.66	0.0128	0.35	1.89
1	192000000	192000000	6480	+	ENSMUSG00000037434	Slc30a1	protein_coding	-0.224	4.99	6.67	0.0128	0.35	1.89
3	38400000	38500000	35600	-	ENSMUSG00000044864	Ankrd50	protein_coding	0.228	5.38	6.66	0.0128	0.35	1.89
X	107000000	107000000	13300	+	ENSMUSG00000049929	Lpar4	protein_coding	-0.415	1.29	6.67	0.0128	0.35	1.89
2	102000000	102000000	3130	-	ENSMUSG00000075012	Fjx1	protein_coding	-0.231	6.39	6.66	0.0128	0.35	1.89
17	40900000	41000000	27300	+	ENSMUSG00000023921	Mut	protein_coding	-0.201	5.48	6.65	0.0129	0.351	1.89
8	41000000	41100000	143000	-	ENSMUSG00000045636	Mtus1	protein_coding	-0.256	4.74	6.66	0.0129	0.35	1.89
7	93100000	93100000	2000	+	ENSMUSG00000051515	Fam181b	protein_coding	-0.293	4.46	6.66	0.0129	0.35	1.89
4	154000000	154000000	13800	+	ENSMUSG00000097871	B230104I21Rik	protein_coding	-1.01	-2.25	6.64	0.0129	0.351	1.89
19	44600000	44600000	13400	+	ENSMUSG00000036450	Hif1an	protein_coding	0.18	5.34	6.63	0.013	0.352	1.88
13	54500000	54500000	10000	-	ENSMUSG00000025872	Thoc3	protein_coding	-0.274	4.11	6.62	0.0131	0.352	1.88
4	141000000	141000000	46200	+	ENSMUSG00000028927	Padi2	protein_coding	-0.278	4.8	6.63	0.0131	0.352	1.88
6	48800000	48800000	7680	-	ENSMUSG00000029810	Tmem176b	protein_coding	-0.235	5.08	6.62	0.0131	0.352	1.88
8	78500000	78500000	3630	-	ENSMUSG00000037070	Rbmxl1	protein_coding	0.188	4.46	6.63	0.0131	0.352	1.88
14	61000000	61000000	82600	-	ENSMUSG00000060548	Tnfrsf19	protein_coding	-0.296	6.87	6.62	0.0131	0.352	1.88
1	116000000	116000000	15600	-	ENSMUSG00000100515	Gm17916	transcribed_processed_pseudogene	1.83	-1.37	6.62	0.0131	0.352	1.88
1	74300000	74400000	68800	+	ENSMUSG00000026179	Pnkd	protein_coding	-0.167	6.64	6.61	0.0132	0.353	1.88
2	91500000	91500000	56300	+	ENSMUSG00000027253	Lrp4	protein_coding	-0.299	6.46	6.61	0.0132	0.353	1.88
3	102000000	103000000	51100	+	ENSMUSG00000027859	Ngf	protein_coding	0.603	0.269	6.6	0.0132	0.353	1.88
7	104000000	104000000	7640	-	ENSMUSG00000045132	Olfr620	protein_coding	-1.49	-1.76	6.6	0.0132	0.353	1.88
1	78800000	78800000	3270	+	ENSMUSG00000047330	Kcne4	protein_coding	-0.78	-0.27	6.61	0.0132	0.353	1.88
18	24100000	24100000	17200	-	ENSMUSG00000047989	Ino80c	protein_coding	-0.169	4.02	6.59	0.0133	0.354	1.88
10	82900000	82900000	1300	+	ENSMUSG00000109864	Eid3	protein_coding	-2.67	-2.7	6.59	0.0133	0.354	1.88
4	156000000	156000000	15800	+	ENSMUSG00000023286	Ube2j2	protein_coding	0.202	4.53	6.57	0.0134	0.355	1.87
1	66800000	66900000	32400	-	ENSMUSG00000026003	Acadl	protein_coding	-0.218	5.66	6.57	0.0134	0.355	1.87
11	77200000	77500000	244000	+	ENSMUSG00000037926	Ssh2	protein_coding	0.198	5.09	6.58	0.0134	0.355	1.87
4	119000000	119000000	20500	-	ENSMUSG00000060288	Ppih	protein_coding	0.289	2.25	6.58	0.0134	0.355	1.87
1	34400000	34400000	2940	-	ENSMUSG00000101462	Gm3052	transcribed_processed_pseudogene	-0.391	1.02	6.57	0.0134	0.355	1.87
6	118000000	118000000	17400	-	ENSMUSG00000072623	Zfp9	protein_coding	0.185	3.81	6.55	0.0135	0.355	1.87
13	48600000	48600000	47800	-	ENSMUSG00000038042	Ptpdc1	protein_coding	-0.273	4.33	6.54	0.0136	0.355	1.87
1	136000000	136000000	52800	-	ENSMUSG00000051985	Igfn1	protein_coding	-0.293	4.57	6.54	0.0136	0.355	1.87
7	141000000	141000000	6270	+	ENSMUSG00000062031	Pgghg	protein_coding	-0.268	2.71	6.55	0.0136	0.355	1.87
7	45600000	45600000	7530	-	ENSMUSG00000109644	0610005C13Rik	antisense_RNA	-2.2	-2.38	6.54	0.0136	0.355	1.87
11	115000000	115000000	18100	-	ENSMUSG00000020734	Grin2c	protein_coding	-0.269	6.25	6.53	0.0137	0.355	1.86
13	68600000	69000000	379000	-	ENSMUSG00000021536	Adcy2	protein_coding	-0.165	7.25	6.53	0.0137	0.355	1.86
14	54900000	54900000	10200	-	ENSMUSG00000022203	Efs	protein_coding	-0.289	2.72	6.52	0.0137	0.355	1.86
5	139000000	139000000	16100	-	ENSMUSG00000058291	Zfp68	protein_coding	0.174	4.15	6.53	0.0137	0.355	1.86
11	87100000	87100000	9040	-	ENSMUSG00000020495	Smg8	protein_coding	0.216	3.12	6.51	0.0138	0.355	1.86
3	94300000	94300000	22500	+	ENSMUSG00000028145	Them4	protein_coding	-0.248	3.66	6.52	0.0138	0.355	1.86
7	119000000	119000000	103000	+	ENSMUSG00000030982	9030624J02Rik	protein_coding	-0.199	5.17	6.51	0.0138	0.355	1.86
7	135000000	135000000	56500	-	ENSMUSG00000073805	Fam196a	protein_coding	0.289	2.7	6.52	0.0138	0.355	1.86
10	60300000	60700000	394000	-	ENSMUSG00000012819	Cdh23	protein_coding	1.08	0.637	6.5	0.0139	0.355	1.86
1	157000000	157000000	135000	-	ENSMUSG00000026594	Ralgps2	protein_coding	0.184	4.97	6.5	0.0139	0.355	1.86
15	91100000	91200000	45900	-	ENSMUSG00000055782	Abcd2	protein_coding	-0.193	5.81	6.5	0.0139	0.355	1.86
11	103000000	103000000	763	-	ENSMUSG00000084375	Gm11637	processed_pseudogene	0.884	-1.47	6.5	0.0139	0.355	1.86
7	13000000	13000000	31900	+	ENSMUSG00000005566	Trim28	protein_coding	0.178	6.11	6.49	0.014	0.355	1.85
16	24000000	24000000	23800	-	ENSMUSG00000022508	Bcl6	protein_coding	0.271	4.25	6.48	0.014	0.355	1.85
7	45700000	45700000	16700	-	ENSMUSG00000040364	Sec1	protein_coding	-0.823	0.118	6.49	0.014	0.355	1.86
12	84100000	84200000	69700	-	ENSMUSG00000042507	Elmsan1	protein_coding	0.283	4.01	6.48	0.014	0.355	1.85
3	88400000	88400000	14600	-	ENSMUSG00000050144	Slc25a44	protein_coding	0.156	6.38	6.48	0.014	0.355	1.85
18	5210000	5330000	124000	-	ENSMUSG00000050945	Zfp438	protein_coding	-0.26	1.96	6.49	0.014	0.355	1.85
10	23100000	23400000	248000	-	ENSMUSG00000010461	Eya4	protein_coding	0.292	2.5	6.47	0.0141	0.355	1.85
16	90900000	91000000	75200	-	ENSMUSG00000022973	Synj1	protein_coding	0.174	7.77	6.48	0.0141	0.355	1.85
3	10000000	10000000	4060	+	ENSMUSG00000027533	Fabp5	protein_coding	-0.301	6.29	6.46	0.0141	0.355	1.85
7	122000000	122000000	15000	+	ENSMUSG00000030870	Ubfd1	protein_coding	0.16	5.52	6.47	0.0141	0.355	1.85
3	69000000	69000000	9470	-	ENSMUSG00000034317	Trim59	protein_coding	-0.431	2.89	6.48	0.0141	0.355	1.85
X	73100000	73100000	3400	+	ENSMUSG00000046287	Pnma3	protein_coding	0.247	3.64	6.47	0.0141	0.355	1.85
3	89400000	89400000	4920	+	ENSMUSG00000047824	Pygo2	protein_coding	0.169	5.04	6.47	0.0141	0.355	1.85
7	128000000	128000000	6210	-	ENSMUSG00000057176	Ccdc189	protein_coding	-0.477	1.78	6.47	0.0141	0.355	1.85
7	99600000	99600000	3020	-	ENSMUSG00000096606	Tpbgl	protein_coding	-0.341	1.74	6.47	0.0141	0.355	1.85
1	52100000	52100000	5630	-	ENSMUSG00000109599	Gm31812	lincRNA	-0.876	-1.72	6.47	0.0141	0.355	1.85
2	30100000	30100000	2700	-	ENSMUSG00000015335	Zdhhc12	protein_coding	-0.381	1.57	6.45	0.0142	0.355	1.85
10	63000000	63000000	9550	-	ENSMUSG00000020069	Hnrnph3	protein_coding	-0.251	4.93	6.45	0.0142	0.355	1.85
7	4520000	4520000	5920	-	ENSMUSG00000035458	Tnni3	protein_coding	1.73	-2.26	6.45	0.0142	0.355	1.85
2	32600000	32600000	8990	+	ENSMUSG00000046854	Pip5kl1	protein_coding	-0.568	1.77	6.45	0.0142	0.355	1.85
1	71200000	71400000	173000	-	ENSMUSG00000050296	Abca12	protein_coding	-1.14	-1.29	6.46	0.0142	0.355	1.85
11	87600000	87700000	42400	+	ENSMUSG00000070345	Hsf5	protein_coding	-1.19	-1.48	6.46	0.0142	0.355	1.85
18	10600000	10700000	62400	-	ENSMUSG00000002475	Abhd3	protein_coding	-0.289	6.38	6.44	0.0143	0.355	1.84
17	7170000	7300000	133000	+	ENSMUSG00000023809	Rps6ka2	protein_coding	0.225	6.13	6.44	0.0143	0.355	1.84
6	40600000	40600000	10900	-	ENSMUSG00000029915	Clec5a	protein_coding	-0.399	1.89	6.44	0.0143	0.355	1.84
10	78600000	78600000	7460	-	ENSMUSG00000032714	Syde1	protein_coding	-0.233	2.96	6.44	0.0143	0.355	1.84
6	149000000	149000000	11300	+	ENSMUSG00000039958	Etfbkmt	protein_coding	-0.485	0.756	6.44	0.0143	0.355	1.84
13	67500000	67500000	10400	-	ENSMUSG00000071291	Zfp58	protein_coding	0.386	1.79	6.44	0.0143	0.355	1.84
7	105000000	105000000	8500	+	ENSMUSG00000073907	Olfr689	protein_coding	1.74	-1.68	6.44	0.0143	0.355	1.84
11	115000000	115000000	17800	+	ENSMUSG00000020733	Slc9a3r1	protein_coding	-0.203	6.24	6.43	0.0144	0.355	1.84
14	46900000	47100000	223000	+	ENSMUSG00000021838	Samd4	protein_coding	-0.249	5.07	6.43	0.0144	0.355	1.84
17	3330000	3520000	193000	+	ENSMUSG00000023800	Tiam2	protein_coding	0.218	5.08	6.42	0.0144	0.355	1.84
9	89700000	89700000	5860	-	ENSMUSG00000032353	Tmed3	protein_coding	-0.18	3.86	6.43	0.0144	0.355	1.84
17	24500000	24500000	20100	+	ENSMUSG00000033597	Caskin1	protein_coding	0.127	7.04	6.43	0.0144	0.355	1.84
1	131000000	131000000	25300	-	ENSMUSG00000042349	Ikbke	protein_coding	-0.829	-0.0156	6.43	0.0144	0.355	1.84
5	114000000	114000000	76200	+	ENSMUSG00000066952	Myo1h	protein_coding	-0.698	0.15	6.43	0.0144	0.355	1.84
8	11700000	11800000	107000	+	ENSMUSG00000031511	Arhgef7	protein_coding	0.138	6.69	6.41	0.0145	0.355	1.84
1	90600000	90600000	10400	+	ENSMUSG00000034432	Cops8	protein_coding	-0.153	5.6	6.41	0.0145	0.355	1.84
12	56700000	57200000	485000	-	ENSMUSG00000035472	Slc25a21	protein_coding	-0.574	-0.183	6.41	0.0145	0.355	1.84
10	67500000	67500000	6710	+	ENSMUSG00000037868	Egr2	protein_coding	1.17	2.04	6.41	0.0145	0.355	1.84
10	129000000	129000000	4180	-	ENSMUSG00000049858	Suox	protein_coding	-0.196	3.44	6.41	0.0145	0.355	1.84
8	89600000	89600000	107	-	ENSMUSG00000064758	Gm26331	snRNA	-5.82	-1.9	6.46	0.0145	0.355	1.84
17	21900000	22000000	35500	-	ENSMUSG00000071267	Zfp942	protein_coding	0.211	3.37	6.41	0.0145	0.355	1.84
3	113000000	113000000	11700	-	ENSMUSG00000074268	Amy2a5	protein_coding	-5.16	-2.16	6.46	0.0145	0.355	1.84
2	103000000	103000000	11400	-	ENSMUSG00000070794	BC016548	lincRNA	-0.678	-0.948	8.02	0.0146	0.356	1.84
18	24200000	24300000	81500	+	ENSMUSG00000000420	Galnt1	protein_coding	-0.187	6.14	6.37	0.0148	0.359	1.83
9	70400000	70400000	13900	-	ENSMUSG00000032218	Ccnb2	protein_coding	-0.997	-0.634	6.38	0.0148	0.359	1.83
17	26000000	26000000	27400	-	ENSMUSG00000037326	Capn15	protein_coding	0.192	5.43	6.38	0.0148	0.359	1.83
8	25600000	25600000	19100	-	ENSMUSG00000037363	Letm2	protein_coding	-0.48	3.04	6.37	0.0148	0.359	1.83
17	32800000	32800000	1200	+	ENSMUSG00000091968	Gm17115	antisense_RNA	-0.954	-1.25	6.37	0.0148	0.359	1.83
8	46000000	46000000	30200	+	ENSMUSG00000031637	Lrp2bp	protein_coding	-1.12	-1.7	6.36	0.0149	0.36	1.83
8	70200000	70300000	45700	+	ENSMUSG00000036054	Sugp2	protein_coding	0.176	6.02	6.36	0.0149	0.36	1.83
7	28400000	28600000	199000	-	ENSMUSG00000109336	Samd4b	protein_coding	0.206	6.09	6.36	0.0149	0.36	1.83
11	24100000	24200000	96100	+	ENSMUSG00000000861	Bcl11a	protein_coding	0.166	5.77	6.35	0.015	0.36	1.82
1	86100000	86100000	74800	+	ENSMUSG00000026229	Psmd1	protein_coding	0.133	6.53	6.35	0.015	0.36	1.82
11	117000000	117000000	19600	-	ENSMUSG00000057286	St6galnac2	protein_coding	-1.83	0.764	6.35	0.015	0.36	1.82
6	125000000	125000000	41400	+	ENSMUSG00000004270	Lpcat3	protein_coding	-0.264	3.57	6.34	0.0151	0.361	1.82
5	104000000	104000000	49300	-	ENSMUSG00000029312	Klhl8	protein_coding	0.206	4.27	6.33	0.0151	0.361	1.82
18	24700000	25100000	424000	+	ENSMUSG00000034295	Fhod3	protein_coding	0.223	5.51	6.33	0.0151	0.362	1.82
17	34000000	34000000	4320	-	ENSMUSG00000061232	H2-K1	protein_coding	-0.246	4.38	6.33	0.0151	0.361	1.82
4	125000000	125000000	128000	-	ENSMUSG00000098760	Gm2164	antisense_RNA	1.14	-1.2	6.34	0.0151	0.361	1.82
9	61400000	61400000	46100	+	ENSMUSG00000032280	Tle3	protein_coding	0.217	5.13	6.32	0.0152	0.362	1.82
8	121000000	121000000	3760	+	ENSMUSG00000042812	Foxf1	protein_coding	2.18	-0.674	6.32	0.0152	0.363	1.82
9	26000000	26000000	4800	-	ENSMUSG00000111240	AC122344.1	lincRNA	-0.744	-0.526	6.4	0.0152	0.362	1.82
11	94500000	94500000	7280	-	ENSMUSG00000020867	Spata20	protein_coding	1.84	-2.6	6.31	0.0153	0.363	1.82
8	46700000	46800000	108000	+	ENSMUSG00000031627	Irf2	protein_coding	0.313	4.15	6.3	0.0153	0.364	1.81
4	156000000	156000000	5440	+	ENSMUSG00000078486	Perm1	protein_coding	0.463	0.336	6.31	0.0153	0.363	1.82
16	17800000	17800000	3090	-	ENSMUSG00000090236	Car15	protein_coding	0.299	1.82	6.31	0.0153	0.363	1.82
4	22400000	22400000	76500	+	ENSMUSG00000040410	Fbxl4	protein_coding	-0.228	3.56	6.29	0.0154	0.364	1.81
9	74100000	74300000	173000	+	ENSMUSG00000044976	Wdr72	protein_coding	2.41	-2.33	6.29	0.0154	0.364	1.81
15	54300000	54300000	27900	-	ENSMUSG00000063727	Tnfrsf11b	protein_coding	-0.451	0.75	6.3	0.0154	0.364	1.81
2	155000000	155000000	18000	-	ENSMUSG00000000876	Pxmp4	protein_coding	-0.225	3.86	6.28	0.0155	0.365	1.81
11	23900000	23900000	32600	-	ENSMUSG00000020273	Papolg	protein_coding	0.238	3.6	6.28	0.0155	0.365	1.81
11	61700000	61800000	32400	-	ENSMUSG00000020528	Prpsap2	protein_coding	-0.172	4.36	6.27	0.0155	0.365	1.81
1	130000000	130000000	23700	-	ENSMUSG00000026399	Cd55	protein_coding	-0.354	1.48	6.29	0.0155	0.365	1.81
3	153000000	153000000	14500	+	ENSMUSG00000097745	AI115009	antisense_RNA	-0.4	0.813	6.28	0.0155	0.365	1.81
16	18800000	19000000	120000	+	ENSMUSG00000099908	Gm28539	protein_coding	-5.47	-3.1	6.39	0.0155	0.365	1.81
10	81400000	81400000	12300	-	ENSMUSG00000020235	Fzr1	protein_coding	0.154	5.15	6.27	0.0156	0.365	1.81
13	20100000	20600000	518000	+	ENSMUSG00000041112	Elmo1	protein_coding	0.183	5.87	6.27	0.0156	0.365	1.81
7	24300000	24300000	10200	-	ENSMUSG00000050605	Zfp61	protein_coding	0.37	2.99	6.27	0.0156	0.365	1.81
2	165000000	165000000	38400	-	ENSMUSG00000017670	Elmo2	protein_coding	-0.146	6.97	6.26	0.0157	0.366	1.8
6	59200000	59200000	3160	+	ENSMUSG00000049232	Tigd2	protein_coding	0.225	2.73	6.26	0.0157	0.366	1.8
5	149000000	149000000	5120	-	ENSMUSG00000107317	Gm19719	antisense_RNA	-0.708	-0.988	6.25	0.0157	0.366	1.8
9	59300000	59400000	31500	-	ENSMUSG00000025235	Bbs4	protein_coding	0.151	4.73	6.24	0.0158	0.367	1.8
2	31000000	31000000	41300	+	ENSMUSG00000026854	Usp20	protein_coding	0.183	5.72	6.24	0.0158	0.367	1.8
11	115000000	115000000	18000	-	ENSMUSG00000044788	Fads6	protein_coding	-0.221	4.48	6.24	0.0158	0.367	1.8
10	130000000	130000000	10200	-	ENSMUSG00000092162	Vmn2r86	protein_coding	-1.92	-2.2	6.24	0.0158	0.367	1.8
14	41000000	41000000	20000	-	ENSMUSG00000021792	Fam213a	protein_coding	-0.228	7.16	6.23	0.0159	0.367	1.8
8	84000000	84000000	8820	+	ENSMUSG00000047986	Palm3	protein_coding	-0.896	0.804	6.22	0.0159	0.368	1.8
3	88200000	88200000	2860	+	ENSMUSG00000097428	AW047730	processed_transcript	-0.33	5	6.23	0.0159	0.368	1.8
9	54600000	54700000	57000	-	ENSMUSG00000032281	Acsbg1	protein_coding	-0.231	8.15	6.21	0.016	0.368	1.79
4	140000000	140000000	7810	-	ENSMUSG00000078234	Klhdc7a	protein_coding	-0.31	5.04	6.21	0.016	0.368	1.79
10	88000000	88000000	3760	+	ENSMUSG00000112183	AC139754.1	lincRNA	-0.874	-0.716	6.21	0.016	0.368	1.8
12	62500000	62500000	1800	+	ENSMUSG00000113890	AC155245.1	processed_pseudogene	0.186	4.19	6.21	0.016	0.368	1.79
3	103000000	103000000	7510	+	ENSMUSG00000005687	Bcas2	protein_coding	-0.187	5.09	6.21	0.0161	0.368	1.79
4	133000000	133000000	85800	+	ENSMUSG00000028886	Eya3	protein_coding	0.209	4.48	6.2	0.0161	0.368	1.79
9	42300000	42300000	12700	-	ENSMUSG00000032018	Sc5d	protein_coding	-0.197	6.68	6.2	0.0161	0.368	1.79
5	139000000	139000000	18700	+	ENSMUSG00000044197	Gpr146	protein_coding	-0.18	4.22	6.21	0.0161	0.368	1.79
3	87900000	87900000	10400	+	ENSMUSG00000048039	Isg20l2	protein_coding	0.242	3.05	6.2	0.0161	0.368	1.79
11	106000000	106000000	1600	-	ENSMUSG00000020713	Gh	protein_coding	-3.78	-2.63	6.19	0.0162	0.368	1.79
19	45000000	45100000	8810	+	ENSMUSG00000025212	Sfxn3	protein_coding	0.138	6.12	6.19	0.0162	0.368	1.79
8	94800000	94900000	16600	+	ENSMUSG00000031782	Coq9	protein_coding	-0.163	5.21	6.19	0.0162	0.368	1.79
3	103000000	103000000	79500	+	ENSMUSG00000033014	Trim33	protein_coding	0.147	5.63	6.19	0.0162	0.368	1.79
5	86800000	86800000	15900	-	ENSMUSG00000104937	Gm43057	lincRNA	-1.91	-2.05	6.19	0.0162	0.368	1.79
17	23700000	23700000	4140	-	ENSMUSG00000023909	Paqr4	protein_coding	-0.142	5.61	6.18	0.0163	0.368	1.79
17	91200000	91200000	1330	+	ENSMUSG00000043346	Gm6741	protein_coding	0.822	2.34	6.18	0.0163	0.368	1.79
9	21300000	21400000	34300	+	ENSMUSG00000057193	Slc44a2	protein_coding	-0.194	5.11	6.19	0.0163	0.368	1.79
2	175000000	175000000	16200	-	ENSMUSG00000078899	Gm4631	protein_coding	0.142	5.94	6.18	0.0163	0.368	1.79
7	106000000	106000000	43900	+	ENSMUSG00000110234	Gm45799	protein_coding	-0.999	0.865	6.18	0.0163	0.368	1.79
11	22000000	22300000	336000	-	ENSMUSG00000042302	Ehbp1	protein_coding	0.16	5.09	6.17	0.0164	0.369	1.79
10	86100000	86500000	444000	-	ENSMUSG00000059602	Syn3	protein_coding	0.431	2.47	6.17	0.0164	0.369	1.78
13	41200000	41200000	38000	-	ENSMUSG00000021364	Elovl2	protein_coding	-0.27	4.62	6.15	0.0165	0.369	1.78
6	29800000	29900000	144000	+	ENSMUSG00000029772	Ahcyl2	protein_coding	-0.135	7.52	6.16	0.0165	0.369	1.78
8	83200000	83300000	108000	+	ENSMUSG00000031709	Tbc1d9	protein_coding	0.161	6.55	6.15	0.0165	0.369	1.78
11	84900000	84900000	3970	-	ENSMUSG00000045140	Pigw	protein_coding	-0.41	1.59	6.16	0.0165	0.369	1.78
8	124000000	124000000	70600	-	ENSMUSG00000050751	Pgbd5	protein_coding	0.164	6.8	6.15	0.0165	0.369	1.78
4	146000000	146000000	31200	+	ENSMUSG00000078500	Zfp986	protein_coding	1.36	-1.93	6.16	0.0165	0.369	1.78
10	84600000	84600000	4240	-	ENSMUSG00000097309	Gm17249	bidirectional_promoter_lncRNA	0.725	-0.153	6.15	0.0165	0.369	1.78
12	39000000	39000000	10300	-	ENSMUSG00000113092	CR974485.1	lincRNA	-3.55	-2.63	6.2	0.0165	0.369	1.78
3	65500000	65600000	27100	+	ENSMUSG00000034640	Tiparp	protein_coding	0.331	3.8	6.15	0.0166	0.369	1.78
11	72800000	72800000	18900	-	ENSMUSG00000057778	Cyb5d2	protein_coding	-0.228	3.38	6.15	0.0166	0.369	1.78
2	137000000	137000000	60200	+	ENSMUSG00000074771	Ankef1	protein_coding	-1.24	-0.562	6.14	0.0166	0.369	1.78
2	177000000	177000000	12600	+	ENSMUSG00000078877	Gm14295	protein_coding	-0.3	3.8	6.15	0.0166	0.369	1.78
15	76300000	76300000	3280	+	ENSMUSG00000034259	Exosc4	protein_coding	-0.233	3.47	6.13	0.0167	0.37	1.78
12	111000000	111000000	3690	-	ENSMUSG00000037904	Ankrd9	protein_coding	0.31	2.93	6.13	0.0167	0.37	1.78
1	85900000	85900000	4090	-	ENSMUSG00000099767	Gm28884	antisense_RNA	-1.2	-2.11	6.13	0.0167	0.37	1.78
12	113000000	113000000	9720	-	ENSMUSG00000104213	Ighd	IG_C_gene	-0.879	-1.19	6.13	0.0167	0.37	1.78
7	131000000	131000000	49600	+	ENSMUSG00000006205	Htra1	protein_coding	-0.225	7.6	6.11	0.0168	0.371	1.77
1	23800000	23800000	87400	+	ENSMUSG00000026156	B3gat2	protein_coding	0.173	4.24	6.12	0.0168	0.371	1.77
7	35100000	35100000	2640	+	ENSMUSG00000034957	Cebpa	protein_coding	0.242	3.49	6.12	0.0168	0.371	1.78
19	57500000	57500000	1980	-	ENSMUSG00000097374	Gm26874	lincRNA	-0.951	-1.21	6.12	0.0168	0.371	1.77
11	77500000	77500000	23500	+	ENSMUSG00000000686	Abhd15	protein_coding	0.444	0.0487	6.1	0.0169	0.371	1.77
17	87600000	87700000	15100	+	ENSMUSG00000045394	Epcam	protein_coding	-0.91	-1.65	6.11	0.0169	0.371	1.77
5	123000000	123000000	169	+	ENSMUSG00000065191	Gm23458	snRNA	2.06	-1.54	6.11	0.0169	0.371	1.77
X	85700000	85800000	74900	-	ENSMUSG00000025059	Gk	protein_coding	-0.208	4.8	6.1	0.017	0.371	1.77
6	8510000	8600000	87900	+	ENSMUSG00000029638	Glcci1	protein_coding	0.212	5.24	6.1	0.017	0.371	1.77
5	8490000	8620000	133000	-	ENSMUSG00000040570	Rundc3b	protein_coding	0.201	4.49	6.1	0.017	0.371	1.77
5	149000000	149000000	31100	+	ENSMUSG00000041264	Uspl1	protein_coding	0.176	4.62	6.09	0.017	0.371	1.77
9	71500000	71600000	88000	-	ENSMUSG00000041361	Myzap	protein_coding	-1.1	-0.491	6.1	0.017	0.371	1.77
19	41100000	41100000	14600	-	ENSMUSG00000050121	Opalin	protein_coding	-0.374	3.07	6.1	0.017	0.371	1.77
6	48800000	48800000	6150	+	ENSMUSG00000023367	Tmem176a	protein_coding	-0.271	4.21	6.08	0.0171	0.371	1.77
17	24100000	24200000	77200	-	ENSMUSG00000024122	Pdpk1	protein_coding	0.165	6.77	6.08	0.0171	0.371	1.77
4	148000000	148000000	11000	-	ENSMUSG00000029007	Agtrap	protein_coding	-0.258	3.7	6.08	0.0171	0.371	1.77
7	45900000	45900000	24900	+	ENSMUSG00000040189	Ccdc114	protein_coding	-0.404	1.17	6.08	0.0171	0.371	1.77
5	52400000	52500000	96900	-	ENSMUSG00000045790	Ccdc149	protein_coding	0.18	5.4	6.08	0.0171	0.371	1.77
2	131000000	131000000	36700	+	ENSMUSG00000037514	Pank2	protein_coding	0.172	5.25	6.07	0.0172	0.371	1.76
14	45600000	45700000	65000	-	ENSMUSG00000037697	Ddhd1	protein_coding	-0.193	6.17	6.07	0.0172	0.371	1.76
1	164000000	164000000	16300	+	ENSMUSG00000040918	Slc19a2	protein_coding	0.291	3.28	6.08	0.0172	0.371	1.77
11	116000000	116000000	4110	+	ENSMUSG00000046756	Mrps7	protein_coding	-0.185	4.61	6.07	0.0172	0.371	1.76
6	77200000	77300000	15100	+	ENSMUSG00000060780	Lrrtm1	protein_coding	0.219	5.01	6.07	0.0172	0.371	1.76
7	25200000	25200000	1580	+	ENSMUSG00000090330	9130221H12Rik	antisense_RNA	0.279	2.08	6.08	0.0172	0.371	1.77
1	131000000	131000000	10900	-	ENSMUSG00000016526	Dyrk3	protein_coding	0.494	2.28	6.06	0.0173	0.372	1.76
2	25900000	26000000	56400	-	ENSMUSG00000026933	Camsap1	protein_coding	0.254	6.25	6.07	0.0173	0.371	1.76
6	65000000	65100000	73500	+	ENSMUSG00000029920	Smarcad1	protein_coding	0.27	4.19	6.06	0.0173	0.371	1.76
4	143000000	143000000	106000	-	ENSMUSG00000057637	Prdm2	protein_coding	0.193	5.43	6.06	0.0173	0.372	1.76
8	70300000	70300000	11500	+	ENSMUSG00000003573	Homer3	protein_coding	-0.228	3.2	6.05	0.0174	0.372	1.76
13	97900000	98200000	307000	-	ENSMUSG00000021662	Arhgef28	protein_coding	0.296	4.54	6.05	0.0174	0.372	1.76
11	52400000	52400000	12300	+	ENSMUSG00000036275	9530068E07Rik	protein_coding	-0.138	6	6.05	0.0174	0.372	1.76
10	48600000	48600000	3830	+	ENSMUSG00000111585	AC158598.2	processed_pseudogene	-0.895	-0.588	6.05	0.0174	0.372	1.76
1	74300000	74300000	17400	-	ENSMUSG00000006301	Tmbim1	protein_coding	-0.191	4.72	6.04	0.0175	0.372	1.76
9	62900000	63000000	110000	-	ENSMUSG00000032405	Pias1	protein_coding	0.152	5.48	6.04	0.0175	0.372	1.76
2	50100000	50200000	127000	+	ENSMUSG00000050447	Lypd6	protein_coding	-0.266	5.27	6.03	0.0175	0.373	1.76
13	54700000	54700000	13200	-	ENSMUSG00000069227	Gprin1	protein_coding	0.212	6.51	6.04	0.0175	0.372	1.76
10	8720000	8890000	164000	-	ENSMUSG00000015305	Sash1	protein_coding	-0.3	6.79	6.03	0.0176	0.373	1.75
14	95900000	95900000	1510	+	ENSMUSG00000034689	4921530L21Rik	protein_coding	-0.967	-2.52	6.03	0.0176	0.373	1.76
13	95600000	95900000	265000	-	ENSMUSG00000021676	Iqgap2	protein_coding	0.331	3.63	6.02	0.0177	0.374	1.75
X	73900000	73900000	8730	-	ENSMUSG00000031387	Renbp	protein_coding	-0.364	1.94	6.02	0.0177	0.374	1.75
11	82100000	82100000	1560	+	ENSMUSG00000035352	Ccl12	protein_coding	-0.949	-1.67	6.02	0.0177	0.374	1.75
15	39000000	39000000	31900	+	ENSMUSG00000022297	Fzd6	protein_coding	-0.376	2.8	6	0.0178	0.375	1.75
16	18900000	19000000	93300	+	ENSMUSG00000022702	Hira	protein_coding	0.132	5.93	6	0.0178	0.375	1.75
5	65000000	65000000	71800	+	ENSMUSG00000029185	Fam114a1	protein_coding	-0.239	2.63	6.01	0.0178	0.375	1.75
11	49000000	49100000	156000	+	ENSMUSG00000040328	Olfr56	protein_coding	0.426	1.23	6.01	0.0178	0.375	1.75
2	170000000	170000000	39500	-	ENSMUSG00000052056	Zfp217	protein_coding	-0.526	1.85	6	0.0178	0.375	1.75
11	51600000	51600000	12200	-	ENSMUSG00000001054	Rmnd5b	protein_coding	0.161	4.76	6	0.0179	0.375	1.75
4	141000000	141000000	23300	+	ENSMUSG00000006215	Zbtb17	protein_coding	0.185	4.55	6	0.0179	0.375	1.75
4	49600000	49600000	13400	-	ENSMUSG00000039611	Tmem246	protein_coding	-0.173	5.46	5.99	0.0179	0.375	1.75
1	82200000	82300000	58300	-	ENSMUSG00000055980	Irs1	protein_coding	0.231	3.78	5.99	0.0179	0.375	1.75
5	37300000	37400000	86600	+	ENSMUSG00000050248	Evc2	protein_coding	-0.247	3.99	5.98	0.018	0.376	1.74
17	28500000	28500000	2090	+	ENSMUSG00000066170	E230001N04Rik	lincRNA	0.958	-0.947	5.99	0.018	0.376	1.75
13	15500000	15500000	1320	-	ENSMUSG00000097684	Gm26645	lincRNA	-0.478	0.855	5.99	0.018	0.375	1.75
11	52200000	52200000	13400	-	ENSMUSG00000108218	Olfr1372-ps1	transcribed_unprocessed_pseudogene	-0.313	2	5.98	0.018	0.376	1.74
18	80300000	80300000	39400	+	ENSMUSG00000034006	Pqlc1	protein_coding	0.225	3.58	5.98	0.0181	0.376	1.74
15	100000000	100000000	15700	-	ENSMUSG00000044636	Csrnp2	protein_coding	0.217	4.5	5.97	0.0181	0.377	1.74
13	34000000	34000000	511	+	ENSMUSG00000091462	Gm17084	processed_pseudogene	-1.36	-2.18	5.97	0.0181	0.377	1.74
5	110000000	110000000	26900	-	ENSMUSG00000105471	A430073D23Rik	lincRNA	1.7	-2.03	5.97	0.0181	0.376	1.74
17	32900000	32900000	12300	-	ENSMUSG00000024292	Cyp4f14	protein_coding	-0.266	4.05	5.96	0.0182	0.377	1.74
3	51400000	51400000	319	-	ENSMUSG00000104241	Gm9442	processed_pseudogene	-1.21	-1.69	7.22	0.0182	0.377	1.74
14	54400000	54400000	13800	+	ENSMUSG00000000957	Mmp14	protein_coding	-0.48	3.76	5.95	0.0183	0.377	1.74
11	62900000	62900000	37300	+	ENSMUSG00000014177	Tvp23b	protein_coding	-0.196	4.57	5.95	0.0183	0.377	1.74
6	120000000	120000000	277000	-	ENSMUSG00000030172	Erc1	protein_coding	0.2	5.47	5.95	0.0183	0.377	1.74
4	156000000	156000000	6550	-	ENSMUSG00000042116	Vwa1	protein_coding	-0.286	4.54	5.95	0.0183	0.377	1.74
1	11400000	12000000	562000	+	ENSMUSG00000057715	A830018L16Rik	protein_coding	0.224	5.56	5.95	0.0183	0.377	1.74
15	57700000	57800000	145000	+	ENSMUSG00000071757	Zhx2	protein_coding	-0.627	3.88	5.95	0.0183	0.377	1.74
7	92700000	92700000	7300	-	ENSMUSG00000074024	4632427E13Rik	bidirectional_promoter_lncRNA	-1.01	1.33	5.95	0.0183	0.377	1.74
2	58700000	58700000	29600	+	ENSMUSG00000086129	Gm13558	sense_intronic	0.628	-0.747	5.95	0.0183	0.377	1.74
6	149000000	149000000	114000	-	ENSMUSG00000030313	Dennd5b	protein_coding	0.174	5.86	5.93	0.0184	0.378	1.73
2	122000000	122000000	592	-	ENSMUSG00000081219	Bambi-ps1	processed_pseudogene	-0.722	-1.05	5.94	0.0184	0.377	1.74
Y	90800000	90800000	6630	+	ENSMUSG00000099871	Gm21742	unprocessed_pseudogene	6.13	-2.17	6.02	0.0184	0.377	1.74
11	87900000	87900000	7290	-	ENSMUSG00000093839	Olfr462	protein_coding	-0.682	-1.24	5.93	0.0185	0.378	1.73
9	77900000	78000000	67200	+	ENSMUSG00000032349	Elovl5	protein_coding	-0.198	6.3	5.92	0.0186	0.379	1.73
4	107000000	107000000	60400	-	ENSMUSG00000034853	Acot11	protein_coding	-0.256	6.43	5.92	0.0186	0.379	1.73
7	127000000	127000000	3410	+	ENSMUSG00000042606	Hirip3	protein_coding	-0.243	3.75	5.92	0.0186	0.379	1.73
4	80900000	81000000	45000	+	ENSMUSG00000048706	Lurap1l	protein_coding	0.328	2.96	5.92	0.0186	0.379	1.73
2	172000000	172000000	10200	+	ENSMUSG00000027495	Fam210b	protein_coding	-0.207	4.14	5.91	0.0187	0.379	1.73
14	38400000	39500000	1100000	-	ENSMUSG00000041014	Nrg3	protein_coding	0.25	4.88	5.91	0.0187	0.379	1.73
11	20700000	20700000	56500	-	ENSMUSG00000049659	Aftph	protein_coding	0.14	5.78	5.91	0.0187	0.379	1.73
13	89700000	89900000	148000	+	ENSMUSG00000089940	Gm4117	antisense_RNA	1.24	2.16	5.91	0.0187	0.379	1.73
11	78200000	78200000	39200	-	ENSMUSG00000002052	Supt6	protein_coding	0.131	6.8	5.9	0.0188	0.38	1.73
18	34900000	34900000	29200	-	ENSMUSG00000024360	Etf1	protein_coding	0.145	5.84	5.9	0.0188	0.38	1.73
4	120000000	120000000	404000	+	ENSMUSG00000028634	Hivep3	protein_coding	0.183	5.88	5.89	0.0188	0.38	1.73
6	5730000	6030000	302000	+	ENSMUSG00000029757	Dync1i1	protein_coding	0.221	5.85	5.9	0.0188	0.38	1.73
4	141000000	141000000	4860	+	ENSMUSG00000086159	Gm13025	lincRNA	-0.863	-1.44	5.89	0.0188	0.38	1.73
10	84600000	84600000	37700	+	ENSMUSG00000020034	Tcp11l2	protein_coding	-0.179	3.96	5.89	0.0189	0.38	1.72
3	108000000	108000000	33400	-	ENSMUSG00000027893	Ahcyl1	protein_coding	-0.179	8.92	5.88	0.0189	0.38	1.72
5	9490000	9730000	240000	-	ENSMUSG00000003974	Grm3	protein_coding	-0.259	6.67	5.88	0.019	0.38	1.72
10	118000000	118000000	21900	-	ENSMUSG00000020184	Mdm2	protein_coding	0.171	4.98	5.87	0.019	0.38	1.72
18	74400000	74800000	331000	+	ENSMUSG00000025885	Myo5b	protein_coding	0.33	4.4	5.87	0.019	0.38	1.72
19	41600000	41600000	2800	+	ENSMUSG00000074873	AI606181	protein_coding	0.249	2.44	5.87	0.019	0.38	1.72
1	131000000	131000000	68800	-	ENSMUSG00000026430	Rassf5	protein_coding	0.181	4.05	5.86	0.0191	0.38	1.72
2	134000000	134000000	10700	+	ENSMUSG00000027358	Bmp2	protein_coding	0.324	1.45	5.86	0.0191	0.38	1.72
6	127000000	127000000	45800	-	ENSMUSG00000030345	Dyrk4	protein_coding	0.966	-1.87	5.87	0.0191	0.38	1.72
9	115000000	115000000	35500	+	ENSMUSG00000032435	Dync1li1	protein_coding	0.148	5.61	5.87	0.0191	0.38	1.72
7	101000000	101000000	62400	-	ENSMUSG00000032875	Arhgef17	protein_coding	0.13	7.24	5.87	0.0191	0.38	1.72
8	88200000	88300000	60500	+	ENSMUSG00000036779	Papd5	protein_coding	0.15	5.06	5.87	0.0191	0.38	1.72
4	107000000	107000000	4210	+	ENSMUSG00000043572	Pars2	protein_coding	-0.411	2.16	5.86	0.0191	0.38	1.72
18	20700000	20700000	372	-	ENSMUSG00000091449	Gm10269	protein_coding	-1.04	-1.79	5.87	0.0191	0.38	1.72
11	67900000	68000000	40800	-	ENSMUSG00000020904	Cfap52	protein_coding	0.9	-0.647	5.86	0.0192	0.38	1.72
13	90900000	91200000	289000	-	ENSMUSG00000021619	Atg10	protein_coding	-0.299	2.52	5.85	0.0192	0.381	1.72
13	24900000	24900000	30100	-	ENSMUSG00000035936	Aldh5a1	protein_coding	-0.177	7.05	5.86	0.0192	0.38	1.72
2	153000000	153000000	28700	+	ENSMUSG00000046020	Pofut1	protein_coding	-0.192	4.52	5.86	0.0192	0.38	1.72
6	130000000	130000000	1870	-	ENSMUSG00000097675	1700101I11Rik	processed_transcript	-0.565	0.273	5.86	0.0192	0.38	1.72
1	59900000	60000000	72300	+	ENSMUSG00000041040	Fam117b	protein_coding	0.159	5.56	5.84	0.0193	0.381	1.71
1	167000000	167000000	25600	+	ENSMUSG00000052428	Tmco1	protein_coding	-0.219	4.76	5.85	0.0193	0.381	1.71
11	68200000	68200000	3960	-	ENSMUSG00000087242	C78197	antisense_RNA	1.08	-1.91	5.85	0.0193	0.381	1.71
12	55800000	55900000	33400	+	ENSMUSG00000012076	Brms1l	protein_coding	0.118	5.2	5.84	0.0194	0.381	1.71
5	139000000	139000000	36300	+	ENSMUSG00000025857	Dnaaf5	protein_coding	0.385	2.41	5.84	0.0194	0.381	1.71
6	85800000	85800000	1700	-	ENSMUSG00000030004	Nat8	protein_coding	-0.477	0.148	5.83	0.0194	0.381	1.71
9	55100000	55200000	58700	+	ENSMUSG00000032307	Ube2q2	protein_coding	0.12	5.81	5.83	0.0194	0.381	1.71
14	60800000	60900000	121000	+	ENSMUSG00000021993	Mipep	protein_coding	-0.167	4.17	5.82	0.0195	0.381	1.71
5	88600000	88700000	86400	+	ENSMUSG00000029291	Rufy3	protein_coding	0.139	7.09	5.82	0.0195	0.381	1.71
X	166000000	166000000	20100	+	ENSMUSG00000040621	Gemin8	protein_coding	-0.225	2.75	5.82	0.0195	0.381	1.71
14	54300000	54300000	16400	+	ENSMUSG00000040997	Abhd4	protein_coding	-0.209	6.38	5.82	0.0195	0.381	1.71
X	7370000	7380000	4560	-	ENSMUSG00000046269	Usp27x	protein_coding	0.249	3.33	5.82	0.0195	0.381	1.71
7	30000000	30000000	12100	+	ENSMUSG00000063623	C230062I16Rik	processed_transcript	0.471	0.878	5.82	0.0195	0.381	1.71
18	37700000	37800000	180000	+	ENSMUSG00000103144	Pcdhga1	protein_coding	0.437	2.82	5.82	0.0195	0.381	1.71
12	52500000	52600000	68000	+	ENSMUSG00000035133	Arhgap5	protein_coding	-0.222	7.51	5.82	0.0196	0.381	1.71
4	156000000	156000000	8090	+	ENSMUSG00000054514	Atad3aos	antisense_RNA	-1.6	-1.55	5.81	0.0196	0.381	1.71
8	20300000	20300000	34800	-	ENSMUSG00000071796	6820431F20Rik	transcribed_unprocessed_pseudogene	-0.18	6.85	5.81	0.0196	0.381	1.71
8	45300000	45300000	28300	-	ENSMUSG00000079057	Cyp4v3	protein_coding	-0.212	3.57	5.81	0.0196	0.381	1.71
10	10200000	10300000	73900	+	ENSMUSG00000109160	4930598N05Rik	processed_transcript	-1.47	-1.72	5.82	0.0196	0.381	1.71
17	53600000	53700000	106000	+	ENSMUSG00000000708	Kat2b	protein_coding	-0.294	4.35	5.81	0.0197	0.381	1.71
10	127000000	127000000	2980	-	ENSMUSG00000006736	Tspan31	protein_coding	-0.167	5.18	5.8	0.0197	0.381	1.71
19	4150000	4150000	5420	+	ENSMUSG00000024835	Coro1b	protein_coding	-0.185	5.3	5.81	0.0197	0.381	1.71
8	111000000	111000000	24500	+	ENSMUSG00000031960	Aars	protein_coding	0.15	6.72	5.79	0.0198	0.382	1.7
14	70100000	70200000	15600	-	ENSMUSG00000033712	Ccar2	protein_coding	0.109	5.73	5.8	0.0198	0.381	1.7
9	31300000	31400000	101000	+	ENSMUSG00000042496	Prdm10	protein_coding	0.196	3.97	5.79	0.0198	0.381	1.7
18	62000000	62000000	62600	+	ENSMUSG00000045629	Sh3tc2	protein_coding	-0.484	0.818	5.79	0.0198	0.382	1.7
12	113000000	113000000	4970	-	ENSMUSG00000076613	Ighg2b	IG_C_gene	-0.792	-1.03	5.8	0.0198	0.381	1.7
3	36500000	36500000	6760	-	ENSMUSG00000085007	Gm11549	protein_coding	0.283	4.76	5.8	0.0198	0.381	1.7
16	87500000	87500000	8040	+	ENSMUSG00000093606	B130034C11Rik	processed_transcript	0.572	0.102	5.8	0.0198	0.381	1.7
8	117000000	117000000	159000	-	ENSMUSG00000031758	Cdyl2	protein_coding	0.486	1.74	5.78	0.0199	0.382	1.7
11	79500000	79500000	17200	-	ENSMUSG00000070354	Evi2	protein_coding	2.02	-2.31	5.79	0.0199	0.382	1.7
13	64400000	64500000	59200	+	ENSMUSG00000113244	CT025616.2	lincRNA	1.02	-1.34	5.79	0.0199	0.382	1.7
2	153000000	153000000	15800	+	ENSMUSG00000027474	Ccm2l	protein_coding	0.986	0.933	5.77	0.02	0.382	1.7
7	4880000	4900000	19800	+	ENSMUSG00000086784	Isoc2a	protein_coding	-0.23	4.35	5.77	0.02	0.382	1.7
9	26700000	26700000	12000	-	ENSMUSG00000110901	AC161424.1	lincRNA	-1.01	-0.78	5.78	0.02	0.382	1.7
7	43400000	43500000	13700	+	ENSMUSG00000004610	Etfb	protein_coding	-0.23	4.76	5.77	0.0201	0.382	1.7
8	105000000	105000000	5800	+	ENSMUSG00000014776	Nol3	protein_coding	-0.236	3.91	5.77	0.0201	0.382	1.7
8	71600000	71600000	18400	+	ENSMUSG00000031808	Slc27a1	protein_coding	-0.21	6.54	5.77	0.0201	0.382	1.7
3	63900000	63900000	14800	-	ENSMUSG00000048581	E130311K13Rik	protein_coding	-0.268	2.48	5.76	0.0201	0.382	1.7
7	99900000	100000000	60200	-	ENSMUSG00000058761	Rnf169	protein_coding	0.286	5.26	5.76	0.0201	0.382	1.7
X	105000000	105000000	730	-	ENSMUSG00000083889	E530001F21Rik	processed_pseudogene	1.16	-0.773	5.76	0.0201	0.382	1.7
9	36400000	36400000	3840	-	ENSMUSG00000111327	AC159896.3	processed_pseudogene	1.05	-0.965	5.77	0.0201	0.382	1.7
13	17400000	17400000	3840	+	ENSMUSG00000113889	AC156569.1	processed_pseudogene	-0.777	-0.446	5.77	0.0201	0.382	1.7
3	108000000	108000000	5480	-	ENSMUSG00000004035	Gstm7	protein_coding	-0.327	2.86	5.75	0.0202	0.383	1.69
9	104000000	104000000	112000	-	ENSMUSG00000032560	Dnajc13	protein_coding	0.254	5.45	5.75	0.0202	0.383	1.69
4	132000000	132000000	27400	-	ENSMUSG00000040025	Ythdf2	protein_coding	0.224	4.28	5.76	0.0202	0.382	1.7
8	123000000	123000000	6430	-	ENSMUSG00000033594	Spata2l	protein_coding	0.238	4.94	5.75	0.0203	0.383	1.69
7	27300000	27300000	23700	+	ENSMUSG00000063160	Numbl	protein_coding	0.172	6.25	5.74	0.0203	0.384	1.69
11	101000000	101000000	14200	-	ENSMUSG00000004044	Cavin1	protein_coding	-0.352	3.9	5.74	0.0204	0.384	1.69
11	101000000	101000000	4930	-	ENSMUSG00000017747	Ghdc	protein_coding	-0.239	2.96	5.73	0.0204	0.384	1.69
9	45900000	45900000	43500	-	ENSMUSG00000042790	Rnf214	protein_coding	0.185	5.09	5.74	0.0204	0.384	1.69
6	123000000	123000000	12800	+	ENSMUSG00000049037	Clec4a1	protein_coding	0.997	-1.83	5.74	0.0204	0.384	1.69
3	94900000	94900000	11700	+	ENSMUSG00000068874	Selenbp1	protein_coding	-0.241	3.4	5.73	0.0204	0.384	1.69
3	90500000	90500000	5900	+	ENSMUSG00000074457	S100a16	protein_coding	-0.255	6.05	5.74	0.0204	0.384	1.69
8	94400000	94400000	8940	+	ENSMUSG00000031770	Herpud1	protein_coding	0.208	4.86	5.72	0.0205	0.384	1.69
15	89300000	89300000	33200	+	ENSMUSG00000036561	Ppp6r2	protein_coding	0.115	5.76	5.73	0.0205	0.384	1.69
19	4980000	4990000	5620	-	ENSMUSG00000045903	Npas4	protein_coding	0.691	3.33	5.73	0.0205	0.384	1.69
11	69700000	69700000	9600	-	ENSMUSG00000097328	Tnfsf12	protein_coding	-0.242	3.37	5.73	0.0205	0.384	1.69
9	124000000	124000000	44100	-	ENSMUSG00000036814	Slc6a20a	protein_coding	-0.517	3.23	5.72	0.0206	0.384	1.69
14	7150000	7170000	21000	-	ENSMUSG00000090363	Gm3512	protein_coding	0.66	0.65	5.72	0.0206	0.384	1.69
12	32400000	32400000	4240	+	ENSMUSG00000090946	Ccdc71l	protein_coding	0.205	3.7	5.71	0.0206	0.384	1.69
17	35100000	35100000	12100	+	ENSMUSG00000024392	Bag6	protein_coding	0.128	7.12	5.7	0.0207	0.384	1.68
7	129000000	129000000	23400	+	ENSMUSG00000030847	Bag3	protein_coding	-0.281	2.47	5.71	0.0207	0.384	1.68
11	115000000	115000000	45500	+	ENSMUSG00000034714	Ttyh2	protein_coding	-0.318	4.06	5.7	0.0207	0.384	1.68
5	98200000	98200000	21800	+	ENSMUSG00000035456	Prdm8	protein_coding	0.266	4.44	5.71	0.0207	0.384	1.68
9	37400000	37400000	19200	+	ENSMUSG00000046240	Hepacam	protein_coding	-0.171	6.94	5.71	0.0207	0.384	1.68
X	61100000	61200000	59600	+	ENSMUSG00000071753	C230004F18Rik	processed_transcript	0.513	1.6	5.71	0.0207	0.384	1.68
17	23700000	23700000	10400	+	ENSMUSG00000023908	Pkmyt1	protein_coding	0.341	1.43	5.7	0.0208	0.384	1.68
19	20400000	20400000	17500	-	ENSMUSG00000024659	Anxa1	protein_coding	-0.846	0.305	5.7	0.0208	0.384	1.68
5	121000000	122000000	72300	+	ENSMUSG00000029452	Tmem116	protein_coding	-0.676	0.59	5.7	0.0208	0.384	1.68
3	123000000	123000000	98200	+	ENSMUSG00000039234	Sec24d	protein_coding	0.358	3.34	5.7	0.0208	0.384	1.68
2	26600000	26600000	132	-	ENSMUSG00000077192	Snora17	snoRNA	-2.18	-1.19	5.7	0.0208	0.384	1.68
8	94500000	94600000	37500	+	ENSMUSG00000034361	Cpne2	protein_coding	-0.224	4.34	5.69	0.0209	0.384	1.68
16	76300000	76400000	86400	-	ENSMUSG00000048490	Nrip1	protein_coding	0.178	4.84	5.69	0.0209	0.384	1.68
16	32100000	32200000	22800	-	ENSMUSG00000052384	Nrros	protein_coding	0.478	2.31	5.69	0.0209	0.384	1.68
7	65900000	66100000	189000	+	ENSMUSG00000030513	Pcsk6	protein_coding	-0.261	4.53	5.68	0.021	0.384	1.68
7	28700000	28700000	21300	+	ENSMUSG00000030598	Fbxo17	protein_coding	-0.372	0.918	5.68	0.021	0.384	1.68
8	48100000	48200000	54100	+	ENSMUSG00000031562	Dctd	protein_coding	-0.275	2.84	5.68	0.021	0.384	1.68
7	97400000	97400000	4790	-	ENSMUSG00000035686	Thrsp	protein_coding	-0.23	4.1	5.68	0.021	0.384	1.68
11	95000000	95000000	16200	+	ENSMUSG00000047181	Samd14	protein_coding	0.205	5.46	5.68	0.021	0.384	1.68
15	3270000	3280000	12000	+	ENSMUSG00000064373	Selenop	protein_coding	-0.244	8.49	5.68	0.021	0.384	1.68
7	104000000	104000000	107	+	ENSMUSG00000064907	Gm25405	snRNA	-1.21	0.0473	5.68	0.021	0.384	1.68
10	80300000	80300000	22300	+	ENSMUSG00000020135	Apc2	protein_coding	0.236	7.23	5.66	0.0212	0.386	1.67
1	185000000	185000000	103000	-	ENSMUSG00000026620	Mark1	protein_coding	0.132	6.46	5.66	0.0212	0.386	1.67
4	155000000	155000000	13100	-	ENSMUSG00000029054	Gabrd	protein_coding	-0.261	5.61	5.66	0.0212	0.386	1.67
7	97600000	97700000	113000	+	ENSMUSG00000035623	Rsf1	protein_coding	0.177	5.62	5.66	0.0212	0.386	1.67
15	58900000	59100000	141000	-	ENSMUSG00000022353	Mtss1	protein_coding	0.146	4.42	5.65	0.0213	0.386	1.67
8	11500000	11500000	17500	+	ENSMUSG00000031505	Naxd	protein_coding	-0.182	4.78	5.65	0.0213	0.386	1.67
4	134000000	135000000	13500	+	ENSMUSG00000037348	Paqr7	protein_coding	-0.166	6.18	5.65	0.0213	0.386	1.67
18	32800000	32900000	29200	+	ENSMUSG00000038299	Wdr36	protein_coding	0.19	3.92	5.65	0.0213	0.386	1.67
6	85300000	85400000	39700	-	ENSMUSG00000051343	Rab11fip5	protein_coding	0.122	6.21	5.66	0.0213	0.386	1.67
4	120000000	120000000	20300	-	ENSMUSG00000052135	Foxo6	protein_coding	0.383	3.18	5.65	0.0213	0.386	1.67
3	58600000	58600000	20900	-	ENSMUSG00000070471	Erich6	protein_coding	0.442	0.907	5.65	0.0213	0.386	1.67
19	37200000	37200000	22700	+	ENSMUSG00000097591	A330032B11Rik	lincRNA	-1.47	-2.33	5.65	0.0213	0.386	1.67
13	45500000	46000000	415000	-	ENSMUSG00000046876	Atxn1	protein_coding	0.176	6.22	5.64	0.0214	0.386	1.67
11	11800000	11900000	84000	-	ENSMUSG00000020182	Ddc	protein_coding	-0.384	2	5.63	0.0215	0.386	1.67
9	106000000	106000000	5280	-	ENSMUSG00000020258	Glyctk	protein_coding	-0.401	1.7	5.63	0.0215	0.386	1.67
13	73800000	73800000	29100	-	ENSMUSG00000021567	Nkd2	protein_coding	0.534	0.982	5.63	0.0215	0.386	1.67
9	59500000	59600000	25600	+	ENSMUSG00000025232	Hexa	protein_coding	-0.133	5.53	5.63	0.0215	0.386	1.67
9	62800000	62800000	20100	-	ENSMUSG00000032244	Fem1b	protein_coding	0.207	6.71	5.64	0.0215	0.386	1.67
2	120000000	120000000	31100	-	ENSMUSG00000048647	Exd1	protein_coding	-0.463	1.23	5.63	0.0215	0.386	1.67
10	99100000	99100000	1160	-	ENSMUSG00000055108	Phxr2	protein_coding	-2.52	-2.93	5.63	0.0215	0.386	1.67
16	25100000	25100000	9420	+	ENSMUSG00000096960	A230028O05Rik	lincRNA	-1.03	-2.04	5.63	0.0216	0.386	1.67
1	120000000	120000000	6270	-	ENSMUSG00000098447	Gm27184	antisense_RNA	1.1	-2.02	5.63	0.0216	0.386	1.67
6	120000000	120000000	115000	-	ENSMUSG00000045962	Wnk1	protein_coding	-0.159	7.86	5.62	0.0217	0.388	1.66
13	21800000	21800000	1350	+	ENSMUSG00000085331	Gm11274	lincRNA	-0.987	-1.96	5.61	0.0217	0.389	1.66
6	85200000	85200000	3600	+	ENSMUSG00000068303	Spr-ps1	transcribed_unprocessed_pseudogene	-2.48	-2.61	5.61	0.0218	0.389	1.66
11	16800000	16900000	166000	+	ENSMUSG00000020122	Egfr	protein_coding	-0.291	4.57	5.59	0.0219	0.389	1.66
3	58400000	58500000	52100	+	ENSMUSG00000027806	Tsc22d2	protein_coding	0.182	4.78	5.59	0.0219	0.389	1.66
3	155000000	155000000	26500	+	ENSMUSG00000028199	Cryz	protein_coding	-0.22	3.74	5.6	0.0219	0.389	1.66
4	140000000	140000000	26800	+	ENSMUSG00000028737	Aldh4a1	protein_coding	-0.163	4.86	5.6	0.0219	0.389	1.66
5	21800000	21800000	28000	-	ENSMUSG00000029014	Dnajc2	protein_coding	0.165	4.35	5.59	0.0219	0.389	1.66
18	77900000	78000000	96600	+	ENSMUSG00000039840	Epg5	protein_coding	0.187	5.11	5.6	0.0219	0.389	1.66
18	37300000	37300000	3720	+	ENSMUSG00000045689	Pcdhb4	protein_coding	0.443	0.839	5.6	0.0219	0.389	1.66
7	104000000	104000000	24700	-	ENSMUSG00000060441	Trim5	protein_coding	-0.582	0.0419	5.59	0.0219	0.389	1.66
8	122000000	122000000	6530	-	ENSMUSG00000006587	Snai3	protein_coding	-1.41	-1.64	5.59	0.022	0.389	1.66
8	110000000	110000000	8820	+	ENSMUSG00000046441	Cmtr2	protein_coding	0.307	1.75	5.59	0.022	0.389	1.66
13	43500000	43600000	21800	-	ENSMUSG00000021371	Mcur1	protein_coding	-0.205	5.15	5.58	0.0221	0.39	1.65
3	67400000	67500000	46400	+	ENSMUSG00000027774	Gfm1	protein_coding	-0.164	5.19	5.58	0.0221	0.39	1.66
5	123000000	123000000	22200	+	ENSMUSG00000029470	P2rx4	protein_coding	-0.253	3.15	5.58	0.0221	0.39	1.66
9	14500000	14500000	37900	-	ENSMUSG00000053914	Kdm4d	protein_coding	0.727	-0.517	5.58	0.0221	0.39	1.66
2	175000000	175000000	67300	+	ENSMUSG00000050600	Zfp831	protein_coding	0.27	4.14	5.57	0.0222	0.39	1.65
3	54200000	54300000	162000	+	ENSMUSG00000027748	Trpc4	protein_coding	0.22	3.11	5.56	0.0223	0.393	1.65
10	53300000	53300000	7330	-	ENSMUSG00000112734	AC153524.4	sense_intronic	-1.76	-1.81	5.56	0.0223	0.393	1.65
6	148000000	148000000	136000	+	ENSMUSG00000030303	Far2	protein_coding	0.214	3.6	5.55	0.0224	0.393	1.65
14	75800000	75800000	130	+	ENSMUSG00000065147	Snora31	snoRNA	-1.24	-1.11	6.65	0.0224	0.393	1.65
11	100000000	100000000	9130	+	ENSMUSG00000001555	Fkbp10	protein_coding	-0.296	3.04	5.54	0.0225	0.394	1.65
10	71200000	71200000	12800	-	ENSMUSG00000003923	Tfam	protein_coding	0.264	4.42	5.55	0.0225	0.394	1.65
19	4230000	4230000	1730	+	ENSMUSG00000024854	Pold4	protein_coding	-0.247	2.68	5.54	0.0226	0.395	1.65
7	111000000	112000000	308000	-	ENSMUSG00000038296	Galnt18	protein_coding	0.218	4.35	5.53	0.0226	0.395	1.65
1	33700000	33800000	12300	-	ENSMUSG00000042215	Bag2	protein_coding	0.354	2.44	5.54	0.0226	0.395	1.65
11	96900000	96900000	3550	-	ENSMUSG00000085307	Gm11525	antisense_RNA	1.74	-2.04	5.53	0.0226	0.395	1.65
11	57600000	57800000	142000	+	ENSMUSG00000020520	Galnt10	protein_coding	0.21	3.44	5.53	0.0227	0.395	1.64
1	167000000	167000000	89900	+	ENSMUSG00000060568	Fam78b	protein_coding	0.176	4.5	5.53	0.0227	0.395	1.64
4	116000000	116000000	157000	-	ENSMUSG00000003810	Mast2	protein_coding	0.189	6.85	5.52	0.0228	0.396	1.64
11	54300000	54400000	61000	+	ENSMUSG00000020333	Acsl6	protein_coding	-0.208	8.45	5.52	0.0228	0.396	1.64
4	84900000	85100000	248000	+	ENSMUSG00000038070	Cntln	protein_coding	-0.208	3.39	5.52	0.0228	0.396	1.64
11	80300000	80400000	55000	+	ENSMUSG00000017692	Rhbdl3	protein_coding	0.222	4.06	5.51	0.0229	0.397	1.64
10	115000000	115000000	106000	-	ENSMUSG00000006764	Tph2	protein_coding	-0.695	0.706	5.5	0.023	0.398	1.64
5	33700000	33700000	5200	-	ENSMUSG00000019295	Tmem129	protein_coding	-0.17	4.27	5.5	0.023	0.398	1.64
3	38900000	38900000	13700	-	ENSMUSG00000086181	C230034O21Rik	antisense_RNA	0.412	1.1	5.5	0.023	0.398	1.64
3	96200000	96200000	2430	+	ENSMUSG00000093577	Gm20632	antisense_RNA	-0.428	0.359	5.5	0.023	0.398	1.64
7	5050000	5060000	529	+	ENSMUSG00000109549	Gm38941	unitary_pseudogene	2.05	-2.19	5.5	0.023	0.398	1.64
3	138000000	138000000	12400	+	ENSMUSG00000028138	Adh5	protein_coding	-0.157	5.15	5.5	0.0231	0.398	1.64
12	71800000	72000000	161000	+	ENSMUSG00000034574	Daam1	protein_coding	0.152	5.68	5.49	0.0231	0.399	1.64
2	153000000	153000000	23900	+	ENSMUSG00000042631	Xkr7	protein_coding	0.589	0.617	5.49	0.0231	0.399	1.64
13	22000000	22000000	7570	-	ENSMUSG00000006179	Prss16	protein_coding	-0.939	-0.768	5.47	0.0233	0.401	1.63
12	3370000	3410000	41400	+	ENSMUSG00000020668	Kif3c	protein_coding	0.14	7.5	5.47	0.0233	0.401	1.63
11	104000000	104000000	132000	-	ENSMUSG00000034187	Nsf	protein_coding	0.195	8.72	5.47	0.0233	0.401	1.63
9	54400000	54500000	136000	-	ENSMUSG00000041268	Dmxl2	protein_coding	0.158	7.14	5.48	0.0233	0.401	1.63
5	141000000	141000000	8230	+	ENSMUSG00000029570	Lfng	protein_coding	0.292	4.13	5.47	0.0234	0.401	1.63
6	124000000	125000000	17500	+	ENSMUSG00000038527	C1rl	protein_coding	-0.64	-1.08	5.46	0.0235	0.403	1.63
X	157000000	157000000	48400	-	ENSMUSG00000071708	Sms	protein_coding	0.161	6.17	5.46	0.0235	0.403	1.63
19	4780000	4790000	9610	-	ENSMUSG00000094936	Rbm4	protein_coding	0.225	3.49	5.46	0.0235	0.403	1.63
13	74000000	74100000	25800	-	ENSMUSG00000021572	Cep72	protein_coding	-1.08	0.0524	5.45	0.0236	0.403	1.63
19	10000000	10000000	36700	+	ENSMUSG00000024663	Rab3il1	protein_coding	-0.236	3.28	5.45	0.0236	0.403	1.63
4	116000000	116000000	21000	-	ENSMUSG00000028706	Nsun4	protein_coding	-0.292	3.07	5.45	0.0236	0.403	1.63
3	104000000	105000000	116000	-	ENSMUSG00000032913	Lrig2	protein_coding	0.281	4.6	5.45	0.0236	0.403	1.63
19	10800000	10800000	40700	-	ENSMUSG00000024670	Cd6	protein_coding	-0.596	0.917	5.44	0.0237	0.403	1.63
7	110000000	110000000	61800	+	ENSMUSG00000031015	Swap70	protein_coding	-0.261	4.4	5.44	0.0237	0.403	1.62
13	33000000	33000000	14700	+	ENSMUSG00000045827	Serpinb9	protein_coding	-0.246	2.52	5.44	0.0237	0.403	1.63
13	23700000	23700000	2480	-	ENSMUSG00000069270	Hist1h2ac	protein_coding	-0.56	0.278	5.45	0.0237	0.403	1.63
1	98800000	98800000	714	+	ENSMUSG00000099686	Gm29460	processed_pseudogene	-1.15	-2.45	5.44	0.0237	0.403	1.63
11	97700000	97800000	21100	-	ENSMUSG00000018541	Cwc25	protein_coding	0.165	3.69	5.43	0.0238	0.403	1.62
9	27100000	27200000	58000	-	ENSMUSG00000031990	Jam3	protein_coding	-0.192	4.29	5.44	0.0238	0.403	1.62
3	58700000	58700000	17500	-	ENSMUSG00000036432	Siah2	protein_coding	0.274	3.2	5.43	0.0238	0.403	1.62
10	43000000	43200000	172000	-	ENSMUSG00000038248	Sobp	protein_coding	0.165	6.38	5.43	0.0238	0.403	1.62
2	176000000	176000000	12000	+	ENSMUSG00000078887	Gm6710	protein_coding	-0.314	2.9	5.44	0.0238	0.403	1.62
18	36900000	37200000	248000	+	ENSMUSG00000104148	Pcdha2	protein_coding	0.48	2.09	5.43	0.0238	0.403	1.62
9	111000000	111000000	3030	-	ENSMUSG00000043953	Ccrl2	protein_coding	-1.4	-0.89	5.43	0.0239	0.403	1.62
2	67500000	67500000	25500	-	ENSMUSG00000087467	Gm13601	antisense_RNA	0.572	0.0508	5.43	0.0239	0.403	1.62
6	113000000	113000000	17700	+	ENSMUSG00000001632	Brpf1	protein_coding	0.201	4.41	5.42	0.024	0.404	1.62
5	77300000	77300000	20900	+	ENSMUSG00000029249	Rest	protein_coding	-0.24	2.22	5.42	0.024	0.404	1.62
5	151000000	151000000	137000	+	ENSMUSG00000034021	Pds5b	protein_coding	0.135	6.14	5.42	0.024	0.404	1.62
7	5030000	5040000	4010	-	ENSMUSG00000043290	Zfp784	protein_coding	-0.348	1.58	5.42	0.024	0.404	1.62
9	106000000	106000000	6020	-	ENSMUSG00000100795	Gm29208	lincRNA	-2.31	-2.59	5.41	0.0241	0.405	1.62
4	129000000	129000000	27600	+	ENSMUSG00000028793	Rnf19b	protein_coding	0.184	4.84	5.4	0.0242	0.406	1.62
5	33800000	33900000	77300	+	ENSMUSG00000057406	Nsd2	protein_coding	0.167	6.42	5.4	0.0242	0.406	1.62
1	59100000	59200000	42500	-	ENSMUSG00000079550	Mpp4	protein_coding	-0.71	-0.407	5.4	0.0243	0.406	1.62
11	103000000	103000000	1660	-	ENSMUSG00000086105	Gm11636	lincRNA	-2.74	-2.55	5.4	0.0243	0.406	1.61
X	101000000	101000000	25500	+	ENSMUSG00000096056	Gm21986	processed_transcript	0.822	0.825	5.39	0.0243	0.407	1.61
7	35200000	35200000	15500	-	ENSMUSG00000001802	Lrp3	protein_coding	0.126	6.02	5.39	0.0244	0.408	1.61
11	75200000	75200000	2890	-	ENSMUSG00000038268	Ovca2	protein_coding	-0.267	3.24	5.38	0.0245	0.408	1.61
13	14600000	14600000	8940	+	ENSMUSG00000039182	AW209491	protein_coding	0.18	3.51	5.38	0.0245	0.408	1.61
X	98900000	98900000	12700	+	ENSMUSG00000047694	Yipf6	protein_coding	-0.189	5.22	5.38	0.0245	0.408	1.61
17	10500000	10600000	73000	+	ENSMUSG00000089941	Gm16168	antisense_RNA	-0.946	-1.61	5.38	0.0245	0.408	1.61
12	106000000	106000000	2310	+	ENSMUSG00000113835	AC144543.2	lincRNA	-0.4	0.707	5.38	0.0245	0.408	1.61
8	124000000	124000000	27000	+	ENSMUSG00000031976	Urb2	protein_coding	0.218	3.14	5.37	0.0246	0.409	1.61
9	106000000	106000000	44700	+	ENSMUSG00000032571	Pik3r4	protein_coding	0.212	4.6	5.37	0.0246	0.409	1.61
10	76500000	76500000	9550	-	ENSMUSG00000033126	Ybey	protein_coding	-0.219	2.11	5.37	0.0246	0.409	1.61
7	129000000	129000000	4990	-	ENSMUSG00000108713	Gm33027	lincRNA	-0.319	1.61	5.37	0.0246	0.409	1.61
5	136000000	136000000	38100	+	ENSMUSG00000004947	Dtx2	protein_coding	0.289	2.37	5.37	0.0247	0.409	1.61
10	75600000	75600000	27900	+	ENSMUSG00000006344	Ggt5	protein_coding	0.755	0.749	5.36	0.0247	0.409	1.61
4	41100000	41100000	10000	-	ENSMUSG00000028430	Nol6	protein_coding	0.146	6.24	5.36	0.0247	0.409	1.61
15	82800000	82900000	104000	-	ENSMUSG00000041852	Tcf20	protein_coding	0.162	5.99	5.36	0.0247	0.409	1.61
1	165000000	165000000	132000	-	ENSMUSG00000026571	Dcaf6	protein_coding	0.133	5.97	5.35	0.0248	0.41	1.6
10	19900000	19900000	53800	-	ENSMUSG00000020003	Pex7	protein_coding	-0.199	4.33	5.35	0.0249	0.41	1.6
18	84900000	85000000	4230	-	ENSMUSG00000024645	Timm21	protein_coding	-0.218	3	5.35	0.0249	0.41	1.6
3	160000000	160000000	99000	+	ENSMUSG00000028173	Wls	protein_coding	-0.184	5.29	5.35	0.0249	0.41	1.6
6	42300000	42400000	10600	+	ENSMUSG00000029860	Zyx	protein_coding	0.172	4.87	5.35	0.0249	0.41	1.6
9	78400000	78500000	27100	+	ENSMUSG00000032342	Mto1	protein_coding	-0.191	3.93	5.34	0.025	0.41	1.6
14	57100000	57100000	6100	-	ENSMUSG00000046352	Gjb2	protein_coding	-0.403	2.9	5.34	0.025	0.41	1.6
11	83100000	83100000	5570	+	ENSMUSG00000072620	Slfn2	protein_coding	0.549	0.294	5.34	0.025	0.41	1.6
13	73300000	73300000	2720	-	ENSMUSG00000113346	AC154266.1	lincRNA	-0.761	-1.42	5.34	0.025	0.41	1.6
11	117000000	117000000	43700	-	ENSMUSG00000020802	Ube2o	protein_coding	0.139	6.81	5.33	0.0251	0.41	1.6
15	76300000	76300000	2410	+	ENSMUSG00000022551	Cyc1	protein_coding	-0.157	6.62	5.33	0.0251	0.41	1.6
8	77700000	77700000	61400	-	ENSMUSG00000031616	Ednra	protein_coding	-0.388	2	5.33	0.0251	0.41	1.6
8	81300000	82100000	785000	+	ENSMUSG00000037940	Inpp4b	protein_coding	0.446	2.64	5.33	0.0251	0.41	1.6
9	65700000	65800000	135000	-	ENSMUSG00000040524	Zfp609	protein_coding	0.233	5.19	5.33	0.0251	0.41	1.6
15	72800000	72800000	4720	-	ENSMUSG00000106847	Peg13	sense_intronic	0.213	7.51	5.33	0.0251	0.41	1.6
12	55300000	55400000	83000	+	ENSMUSG00000021023	1110008L16Rik	protein_coding	-0.349	1.87	5.32	0.0252	0.41	1.6
12	99200000	99600000	374000	-	ENSMUSG00000033713	Foxn3	protein_coding	-0.202	5.26	5.32	0.0252	0.41	1.6
2	25600000	25600000	3360	-	ENSMUSG00000026938	Fcna	protein_coding	-1.14	-2.27	5.61	0.0253	0.41	1.6
6	66500000	66500000	11800	+	ENSMUSG00000029910	Mad2l1	protein_coding	0.303	2.59	5.31	0.0253	0.41	1.6
4	134000000	134000000	1610	-	ENSMUSG00000047281	Sfn	protein_coding	-0.506	0.508	5.32	0.0253	0.41	1.6
18	78100000	78100000	42000	-	ENSMUSG00000059336	Slc14a1	protein_coding	-0.378	4.01	5.31	0.0253	0.41	1.6
15	102000000	102000000	11000	-	ENSMUSG00000067594	Krt77	protein_coding	0.253	3.09	5.32	0.0253	0.41	1.6
14	55800000	55800000	4410	-	ENSMUSG00000022219	Cideb	protein_coding	-0.335	2.45	5.31	0.0254	0.41	1.6
9	55300000	55400000	111000	+	ENSMUSG00000032313	Tmem266	protein_coding	0.211	2.95	5.31	0.0254	0.41	1.6
17	34200000	34200000	9670	+	ENSMUSG00000037321	Tap1	protein_coding	-0.552	1.12	5.31	0.0254	0.41	1.6
4	132000000	132000000	1190	-	ENSMUSG00000089687	Rab42	protein_coding	-0.709	-0.505	5.31	0.0254	0.41	1.59
17	14300000	14400000	125000	+	ENSMUSG00000023886	Smoc2	protein_coding	-0.321	3.27	5.3	0.0255	0.41	1.59
3	155000000	155000000	269000	-	ENSMUSG00000040086	Tnni3k	protein_coding	0.856	-1.54	5.3	0.0255	0.41	1.59
7	28300000	28300000	6540	-	ENSMUSG00000046750	Selenov	protein_coding	1.06	-0.84	5.3	0.0255	0.41	1.59
10	86800000	86800000	59400	+	ENSMUSG00000054027	Nt5dc3	protein_coding	0.167	6.39	5.3	0.0255	0.41	1.59
16	34000000	34600000	599000	-	ENSMUSG00000061751	Kalrn	protein_coding	0.154	8.59	5.3	0.0255	0.41	1.59
8	106000000	106000000	16700	+	ENSMUSG00000074113	Gm10629	lincRNA	-0.581	-0.782	5.3	0.0255	0.41	1.59
2	121000000	121000000	16200	-	ENSMUSG00000079103	Tgm7	protein_coding	-1.4	-1.76	5.3	0.0255	0.41	1.59
1	45800000	45800000	28500	+	ENSMUSG00000025995	Wdr75	protein_coding	0.361	3.93	5.3	0.0256	0.41	1.59
1	136000000	136000000	78000	-	ENSMUSG00000041570	Camsap2	protein_coding	0.148	6.88	5.3	0.0256	0.41	1.59
7	79100000	79100000	15300	-	ENSMUSG00000030605	Mfge8	protein_coding	-0.232	7.75	5.29	0.0257	0.412	1.59
11	6390000	6410000	17100	+	ENSMUSG00000041164	Zmiz2	protein_coding	0.159	8.05	5.29	0.0257	0.412	1.59
4	20000000	20000000	22800	+	ENSMUSG00000073988	Ttpa	protein_coding	-0.322	3.1	5.28	0.0257	0.412	1.59
7	19700000	19700000	3080	-	ENSMUSG00000002985	Apoe	protein_coding	-0.244	11.5	5.28	0.0258	0.413	1.59
17	46000000	46000000	15400	-	ENSMUSG00000023951	Vegfa	protein_coding	-0.262	5.91	5.28	0.0258	0.413	1.59
18	57900000	57900000	68100	+	ENSMUSG00000024597	Slc12a2	protein_coding	-0.184	5.88	5.27	0.0259	0.413	1.59
1	57400000	57400000	7800	+	ENSMUSG00000038323	1700066M21Rik	protein_coding	-0.171	4.34	5.27	0.0259	0.413	1.59
13	94100000	94200000	138000	+	ENSMUSG00000045312	Lhfpl2	protein_coding	-0.303	3.86	5.27	0.0259	0.413	1.59
5	95900000	95900000	1000	+	ENSMUSG00000096617	Gm5559	processed_pseudogene	1.72	-1.96	5.27	0.0259	0.413	1.59
9	119000000	119000000	22000	-	ENSMUSG00000010660	Plcd1	protein_coding	-0.242	3.33	5.25	0.0261	0.415	1.58
17	24800000	24900000	1410	-	ENSMUSG00000045316	Fahd1	protein_coding	-0.188	3.32	5.26	0.0261	0.415	1.58
14	50300000	50300000	6260	-	ENSMUSG00000046210	Olfr735	protein_coding	-0.941	-1.18	5.26	0.0261	0.415	1.58
10	22700000	22700000	28100	-	ENSMUSG00000071359	Tbpl1	protein_coding	0.152	5.26	5.25	0.0262	0.415	1.58
3	28700000	28800000	78400	-	ENSMUSG00000091329	1700112D23Rik	antisense_RNA	1.38	-1.78	5.25	0.0262	0.415	1.58
19	53100000	53200000	107000	+	ENSMUSG00000025026	Add3	protein_coding	-0.169	7.12	5.24	0.0263	0.416	1.58
9	43100000	43100000	7920	-	ENSMUSG00000048503	Tmem136	protein_coding	-0.185	3.76	5.24	0.0263	0.416	1.58
11	50300000	50300000	36700	-	ENSMUSG00000050567	Maml1	protein_coding	0.214	2.99	5.24	0.0263	0.416	1.58
4	145000000	145000000	35400	+	ENSMUSG00000066026	Dhrs3	protein_coding	-0.224	3.89	5.24	0.0263	0.416	1.58
17	24400000	24400000	11200	+	ENSMUSG00000034681	Rnps1	protein_coding	0.124	6.25	5.24	0.0264	0.416	1.58
15	75800000	75800000	87500	-	ENSMUSG00000075600	Zc3h3	protein_coding	0.247	3.58	5.24	0.0264	0.416	1.58
19	9110000	9140000	25800	-	ENSMUSG00000024654	Asrgl1	protein_coding	-0.217	8.61	5.23	0.0265	0.416	1.58
9	37200000	37200000	16500	+	ENSMUSG00000032121	Tmem218	protein_coding	-0.214	3.64	5.23	0.0265	0.416	1.58
5	86800000	86800000	32400	+	ENSMUSG00000035851	Ythdc1	protein_coding	0.153	5.7	5.23	0.0265	0.416	1.58
5	122000000	122000000	105000	+	ENSMUSG00000042605	Atxn2	protein_coding	0.201	6.06	5.23	0.0265	0.416	1.58
15	99000000	99000000	8220	+	ENSMUSG00000043091	Tuba1c	protein_coding	-0.613	0.0793	5.23	0.0265	0.416	1.58
2	5950000	6060000	105000	+	ENSMUSG00000043241	Upf2	protein_coding	0.155	5.36	5.23	0.0265	0.416	1.58
5	38200000	38200000	13800	+	ENSMUSG00000067367	Lyar	protein_coding	0.24	2.73	5.23	0.0265	0.416	1.58
16	5090000	5130000	46200	-	ENSMUSG00000039457	Ppl	protein_coding	1.04	-0.224	5.22	0.0266	0.417	1.58
6	86800000	86800000	1040	-	ENSMUSG00000100164	2610306M01Rik	bidirectional_promoter_lncRNA	-0.261	1.84	5.22	0.0266	0.417	1.58
12	55600000	55800000	218000	-	ENSMUSG00000021027	Ralgapa1	protein_coding	0.212	6.4	5.21	0.0267	0.418	1.57
9	109000000	109000000	22500	+	ENSMUSG00000032599	Ip6k2	protein_coding	0.181	5.34	5.21	0.0267	0.418	1.57
GL456233.1	101000	106000	5040	-	ENSMUSG00000061654	Spry3	protein_coding	0.231	2.64	5.21	0.0267	0.418	1.57
7	72600000	72600000	555	-	ENSMUSG00000081895	Rpl17-ps10	processed_pseudogene	2.17	-2.76	5.21	0.0267	0.418	1.57
14	56800000	56800000	1910	+	ENSMUSG00000100017	2410022M11Rik	bidirectional_promoter_lncRNA	-0.319	1.48	5.22	0.0267	0.418	1.57
15	76600000	76600000	19500	+	ENSMUSG00000022550	Adck5	protein_coding	-0.364	2.85	5.2	0.0269	0.419	1.57
18	15400000	15400000	14300	-	ENSMUSG00000024411	Aqp4	protein_coding	-0.289	7.69	5.2	0.0269	0.419	1.57
2	29900000	29900000	1600	-	ENSMUSG00000039798	2600006K01Rik	antisense_RNA	-1.13	-2.12	5.2	0.0269	0.419	1.57
9	109000000	109000000	6430	-	ENSMUSG00000066357	Wdr6	protein_coding	0.223	6.6	5.2	0.0269	0.419	1.57
12	87100000	87200000	17600	+	ENSMUSG00000021033	Gstz1	protein_coding	-0.191	4.6	5.19	0.027	0.419	1.57
16	15900000	15900000	3750	+	ENSMUSG00000071637	Cebpd	protein_coding	0.462	1.33	5.19	0.027	0.419	1.57
3	94400000	94400000	4340	-	ENSMUSG00000105708	Gm36070	processed_transcript	-0.758	-0.204	5.19	0.027	0.419	1.57
13	10200000	10200000	5020	-	ENSMUSG00000113261	AC153132.1	sense_intronic	-0.667	-0.657	5.19	0.027	0.419	1.57
17	33800000	33800000	6680	+	ENSMUSG00000002308	Cd320	protein_coding	-0.276	3.23	5.18	0.0271	0.42	1.57
4	137000000	137000000	6060	-	ENSMUSG00000036905	C1qb	protein_coding	-0.191	6.18	5.18	0.0271	0.42	1.57
7	102000000	102000000	15600	-	ENSMUSG00000032737	Inppl1	protein_coding	-0.188	5.25	5.18	0.0272	0.421	1.57
9	65600000	65700000	30900	+	ENSMUSG00000032387	Rbpms2	protein_coding	-0.405	1.27	5.17	0.0273	0.421	1.56
14	34200000	34200000	10800	+	ENSMUSG00000041479	Syt15	protein_coding	-0.952	-0.141	5.17	0.0273	0.421	1.56
5	72200000	72300000	95400	+	ENSMUSG00000046808	Atp10d	polymorphic_pseudogene	0.706	1.46	5.17	0.0273	0.421	1.56
7	35000000	35100000	10200	-	ENSMUSG00000056216	Cebpg	protein_coding	0.159	5	5.17	0.0273	0.421	1.56
8	57300000	57400000	22500	+	ENSMUSG00000097910	5033428I22Rik	lincRNA	-1.53	-1.3	5.17	0.0273	0.421	1.56
6	122000000	122000000	51500	-	ENSMUSG00000040649	Rimklb	protein_coding	0.177	5.38	5.16	0.0274	0.421	1.56
4	130000000	130000000	20500	-	ENSMUSG00000053730	Tmem39b	protein_coding	-0.295	2.36	5.16	0.0274	0.421	1.56
17	35900000	35900000	6010	-	ENSMUSG00000024436	Mrps18b	protein_coding	-0.183	3.66	5.16	0.0275	0.421	1.56
10	128000000	128000000	7650	-	ENSMUSG00000025402	Nab2	protein_coding	0.333	4.48	5.16	0.0275	0.421	1.56
1	172000000	172000000	27500	-	ENSMUSG00000026556	Vangl2	protein_coding	-0.263	3.7	5.16	0.0275	0.421	1.56
18	35100000	35300000	136000	+	ENSMUSG00000037815	Ctnna1	protein_coding	-0.143	5.94	5.16	0.0275	0.421	1.56
13	43600000	43700000	55200	+	ENSMUSG00000044164	Rnf182	protein_coding	-0.266	3.8	5.16	0.0275	0.421	1.56
13	55400000	55500000	15900	+	ENSMUSG00000074886	Grk6	protein_coding	0.111	5.61	5.16	0.0275	0.421	1.56
5	70800000	70800000	91600	-	ENSMUSG00000001260	Gabrg1	protein_coding	-0.231	5.41	5.15	0.0276	0.422	1.56
5	130000000	130000000	17100	+	ENSMUSG00000025538	Sumf2	protein_coding	0.366	3.21	5.15	0.0276	0.422	1.56
12	95700000	95800000	93000	+	ENSMUSG00000047414	Flrt2	protein_coding	0.263	5.7	5.15	0.0276	0.422	1.56
17	28700000	28700000	57100	+	ENSMUSG00000053436	Mapk14	protein_coding	0.168	6.01	5.14	0.0277	0.422	1.56
14	69700000	69800000	34300	+	ENSMUSG00000097284	4930480K23Rik	lincRNA	-0.375	1.12	5.14	0.0277	0.422	1.56
2	165000000	165000000	19900	-	ENSMUSG00000039834	Zfp335	protein_coding	0.139	4.59	5.14	0.0278	0.423	1.56
17	25800000	25800000	1780	-	ENSMUSG00000057411	Fam173a	protein_coding	-0.184	5.17	5.14	0.0278	0.423	1.56
1	195000000	195000000	21200	-	ENSMUSG00000097325	Gm16897	antisense_RNA	0.679	-1.31	5.13	0.0279	0.424	1.55
12	85300000	85400000	34200	-	ENSMUSG00000021248	Tmed10	protein_coding	-0.128	6.87	5.12	0.028	0.424	1.55
11	111000000	111000000	10700	+	ENSMUSG00000041695	Kcnj2	protein_coding	-0.431	3.87	5.12	0.028	0.424	1.55
14	79400000	79400000	4530	+	ENSMUSG00000043881	Kbtbd7	protein_coding	0.175	4.95	5.12	0.028	0.424	1.55
3	95300000	95300000	8810	+	ENSMUSG00000015714	Cers2	protein_coding	-0.16	5.02	5.11	0.0281	0.424	1.55
10	61400000	61500000	24200	-	ENSMUSG00000020091	Eif4ebp2	protein_coding	0.169	6.65	5.11	0.0281	0.424	1.55
6	116000000	116000000	54600	+	ENSMUSG00000024104	Washc2	protein_coding	-0.14	6.56	5.11	0.0281	0.424	1.55
X	72000000	72000000	10100	+	ENSMUSG00000033361	Prrg3	protein_coding	0.325	5.04	5.12	0.0281	0.424	1.55
4	58400000	58600000	119000	-	ENSMUSG00000038668	Lpar1	protein_coding	-0.263	5.34	5.12	0.0281	0.424	1.55
8	122000000	122000000	3780	-	ENSMUSG00000039079	Trhr2	protein_coding	-0.533	0.691	5.12	0.0281	0.424	1.55
3	89400000	89500000	14200	+	ENSMUSG00000042613	Pbxip1	protein_coding	-0.209	6.94	5.12	0.0281	0.424	1.55
1	36100000	36100000	38000	+	ENSMUSG00000045216	Hs6st1	protein_coding	0.13	5.56	5.11	0.0281	0.424	1.55
8	120000000	120000000	23200	+	ENSMUSG00000031831	Dnaaf1	protein_coding	-1.38	-2.17	5.11	0.0282	0.424	1.55
6	85200000	85300000	120000	-	ENSMUSG00000033720	Sfxn5	protein_coding	-0.24	8.28	5.11	0.0282	0.424	1.55
7	105000000	105000000	5050	+	ENSMUSG00000073915	Olfr676	protein_coding	-1.85	-1.74	5.11	0.0282	0.424	1.55
10	80500000	80600000	20600	-	ENSMUSG00000047417	Rexo1	protein_coding	0.156	5.25	5.1	0.0283	0.426	1.55
7	25600000	25700000	29000	-	ENSMUSG00000060376	Bckdha	protein_coding	-0.167	5.09	5.1	0.0283	0.426	1.55
9	57600000	57700000	27000	-	ENSMUSG00000032312	Csk	protein_coding	0.185	4.36	5.09	0.0284	0.427	1.55
3	82800000	82900000	39300	-	ENSMUSG00000033882	Rbm46	protein_coding	-0.688	-1.02	5.08	0.0285	0.427	1.54
9	52100000	52200000	57200	-	ENSMUSG00000035164	Zc3h12c	protein_coding	0.218	3.25	5.09	0.0285	0.427	1.55
13	8890000	8890000	6950	+	ENSMUSG00000058258	Idi1	protein_coding	-0.231	6.28	5.09	0.0285	0.427	1.54
4	147000000	147000000	48500	+	ENSMUSG00000067916	Zfp991	protein_coding	0.427	1.67	5.09	0.0285	0.427	1.55
18	37000000	37200000	227000	+	ENSMUSG00000103092	Pcdha5	protein_coding	0.314	3.3	5.09	0.0285	0.427	1.55
5	64500000	64500000	6960	+	ENSMUSG00000105352	C030018K13Rik	lincRNA	-0.37	1.77	5.09	0.0285	0.427	1.55
1	172000000	172000000	26400	-	ENSMUSG00000007097	Atp1a2	protein_coding	-0.212	11.2	5.08	0.0286	0.427	1.54
5	106000000	106000000	93600	+	ENSMUSG00000054720	Lrrc8c	protein_coding	0.239	4.63	5.08	0.0286	0.427	1.54
18	6440000	6520000	80200	-	ENSMUSG00000024240	Epc1	protein_coding	-0.173	4.47	5.07	0.0287	0.429	1.54
7	139000000	139000000	16700	+	ENSMUSG00000025478	Dpysl4	protein_coding	0.17	5.05	5.07	0.0288	0.43	1.54
3	51500000	51600000	45600	-	ENSMUSG00000037111	Setd7	protein_coding	-0.156	7.46	5.06	0.0289	0.43	1.54
6	100000000	100000000	58900	-	ENSMUSG00000072872	Rybp	protein_coding	0.188	5.78	5.06	0.0289	0.43	1.54
7	60000000	60000000	30900	-	ENSMUSG00000000948	Gm38393	protein_coding	0.295	3.12	5.05	0.029	0.43	1.54
15	44700000	44800000	116000	-	ENSMUSG00000022340	Sybu	protein_coding	0.126	5.61	5.05	0.029	0.43	1.54
19	15900000	15900000	42700	-	ENSMUSG00000024640	Psat1	protein_coding	-0.172	7.18	5.05	0.029	0.43	1.54
1	37600000	37700000	108000	-	ENSMUSG00000026090	2010300C02Rik	protein_coding	0.15	7.23	5.05	0.029	0.43	1.54
7	112000000	112000000	43000	-	ENSMUSG00000030772	Dkk3	protein_coding	-0.185	7.91	5.06	0.029	0.43	1.54
15	102000000	102000000	30300	+	ENSMUSG00000001280	Sp1	protein_coding	-0.229	4.33	5.05	0.0291	0.43	1.54
2	151000000	151000000	45000	+	ENSMUSG00000033059	Pygb	protein_coding	-0.177	8.16	5.05	0.0291	0.43	1.54
14	55100000	55100000	8020	-	ENSMUSG00000040701	Ap1g2	protein_coding	-0.728	1.5	5.05	0.0291	0.43	1.54
6	121000000	121000000	21800	-	ENSMUSG00000058979	Hdhd5	protein_coding	-0.207	4.68	5.05	0.0291	0.43	1.54
10	67000000	67000000	36300	+	ENSMUSG00000112925	AC153382.2	antisense_RNA	-1.02	-1.26	5.05	0.0291	0.43	1.54
12	103000000	103000000	17800	-	ENSMUSG00000041645	Ddx24	protein_coding	0.144	6.83	5.04	0.0292	0.431	1.54
7	16200000	16300000	12800	-	ENSMUSG00000049130	C5ar1	protein_coding	0.728	-0.412	5.04	0.0292	0.431	1.53
17	56000000	56000000	19900	-	ENSMUSG00000003200	Sh3gl1	protein_coding	0.152	4.62	5.03	0.0293	0.432	1.53
2	178000000	178000000	8690	+	ENSMUSG00000074521	Gm14327	protein_coding	-0.359	0.871	5.03	0.0293	0.432	1.53
7	134000000	134000000	120000	-	ENSMUSG00000030994	D7Ertd443e	protein_coding	-0.548	0.886	5.03	0.0294	0.432	1.53
1	171000000	171000000	2350	-	ENSMUSG00000045259	Klhdc9	protein_coding	-0.318	1.52	5.03	0.0294	0.432	1.53
17	34300000	34300000	10300	+	ENSMUSG00000060586	H2-Eb1	protein_coding	-0.692	-0.218	5.03	0.0294	0.432	1.53
18	5570000	5580000	2230	-	ENSMUSG00000097926	Gm26575	sense_intronic	1.33	-1.25	5.03	0.0294	0.432	1.53
4	44100000	44200000	108000	-	ENSMUSG00000035696	Rnf38	protein_coding	0.177	5.54	5.02	0.0295	0.433	1.53
3	85600000	85600000	17900	-	ENSMUSG00000085527	Gm15535	sense_intronic	0.893	0.565	5.02	0.0295	0.433	1.53
11	118000000	119000000	422000	-	ENSMUSG00000025576	Rbfox3	protein_coding	0.152	7.81	5.02	0.0296	0.434	1.53
2	143000000	143000000	284000	-	ENSMUSG00000038844	Kif16b	protein_coding	0.234	3.7	5.01	0.0297	0.434	1.53
2	27400000	27400000	1900	+	ENSMUSG00000109946	D2Bwg1423e	protein_coding	0.206	3.9	5.01	0.0297	0.435	1.53
2	144000000	144000000	63900	-	ENSMUSG00000027422	Rrbp1	protein_coding	-0.203	6.22	5	0.0298	0.435	1.53
4	130000000	130000000	51400	+	ENSMUSG00000040690	Col16a1	protein_coding	-0.424	3.65	5	0.0298	0.435	1.53
7	29200000	29200000	10600	-	ENSMUSG00000046410	Kcnk6	protein_coding	0.267	2.44	5	0.0298	0.435	1.53
10	120000000	120000000	3270	+	ENSMUSG00000090191	9230105E05Rik	antisense_RNA	-1.46	-2.56	5	0.0298	0.435	1.53
12	56300000	56300000	17600	-	ENSMUSG00000021028	Mbip	protein_coding	-0.264	3.24	5	0.0299	0.435	1.52
2	11300000	11300000	4620	+	ENSMUSG00000086006	Gm13293	lincRNA	-0.579	-0.449	5	0.0299	0.436	1.52
2	174000000	174000000	11700	+	ENSMUSG00000016253	Nelfcd	protein_coding	0.149	4.71	4.99	0.03	0.436	1.52
12	24700000	24700000	11500	+	ENSMUSG00000020653	Klf11	protein_coding	-0.438	2.32	4.99	0.03	0.436	1.52
13	34000000	34000000	23800	+	ENSMUSG00000046949	Nqo2	protein_coding	-0.247	3.42	4.99	0.03	0.436	1.52
15	79200000	79200000	61500	+	ENSMUSG00000075555	Gm10863	antisense_RNA	0.666	-0.0565	4.99	0.03	0.436	1.52
10	40800000	40900000	51700	-	ENSMUSG00000038446	Cdc40	protein_coding	0.129	4.75	4.98	0.0301	0.437	1.52
12	12900000	12900000	5820	-	ENSMUSG00000037169	Mycn	protein_coding	0.36	2.34	4.98	0.0302	0.438	1.52
10	42900000	43000000	100000	+	ENSMUSG00000044770	Scml4	protein_coding	0.509	0.982	4.98	0.0302	0.438	1.52
5	111000000	111000000	25600	-	ENSMUSG00000029512	Ulk1	protein_coding	0.119	6.08	4.97	0.0303	0.438	1.52
7	80400000	80400000	16900	-	ENSMUSG00000030530	Furin	protein_coding	0.241	4.61	4.97	0.0303	0.438	1.52
16	4640000	4650000	10900	+	ENSMUSG00000039646	Vasn	protein_coding	0.382	2.97	4.97	0.0303	0.438	1.52
9	119000000	119000000	20600	+	ENSMUSG00000042787	Exog	protein_coding	0.17	3.96	4.97	0.0303	0.438	1.52
4	119000000	119000000	3890	-	ENSMUSG00000028636	Ppcs	protein_coding	-0.282	1.71	4.97	0.0304	0.438	1.52
X	108000000	108000000	21000	+	ENSMUSG00000031241	Tbx22	protein_coding	-1.46	-1.85	4.97	0.0304	0.438	1.52
14	79800000	79800000	4540	-	ENSMUSG00000036422	Pcdh8	protein_coding	0.242	5.26	4.97	0.0304	0.438	1.52
12	57200000	57500000	267000	+	ENSMUSG00000047022	Mipol1	protein_coding	-0.336	1.78	4.96	0.0304	0.438	1.52
13	73700000	73800000	83700	+	ENSMUSG00000017756	Slc12a7	protein_coding	-0.64	1.86	4.96	0.0305	0.438	1.52
10	59900000	60000000	2170	-	ENSMUSG00000020108	Ddit4	protein_coding	0.281	4.54	4.96	0.0305	0.438	1.52
16	35700000	35800000	75300	-	ENSMUSG00000022848	Dirc2	protein_coding	-0.156	6.13	4.96	0.0305	0.438	1.52
11	95300000	95300000	36000	-	ENSMUSG00000038909	Kat7	protein_coding	0.133	5.44	4.96	0.0305	0.438	1.52
2	87400000	87400000	6350	+	ENSMUSG00000050772	Olfr1124	protein_coding	1.16	-1.69	5.48	0.0305	0.438	1.52
8	84900000	84900000	25500	-	ENSMUSG00000053693	Mast1	protein_coding	0.149	6.17	4.96	0.0305	0.438	1.52
14	7080000	7100000	17400	-	ENSMUSG00000092167	Gm3696	protein_coding	0.355	1.38	4.95	0.0305	0.438	1.52
10	78200000	78200000	7720	-	ENSMUSG00000053329	D10Jhu81e	protein_coding	-0.177	5.59	4.95	0.0306	0.438	1.51
3	79000000	79000000	444	-	ENSMUSG00000037096	Gm9762	processed_pseudogene	1.89	-0.581	4.94	0.0307	0.439	1.51
3	89800000	89800000	10400	+	ENSMUSG00000042572	Ube2q1	protein_coding	0.117	5.95	4.95	0.0307	0.439	1.51
16	87400000	87400000	56000	-	ENSMUSG00000052299	Ltn1	protein_coding	0.169	5.29	4.95	0.0307	0.439	1.51
4	15900000	15900000	28300	-	ENSMUSG00000028223	Decr1	protein_coding	-0.206	4.64	4.94	0.0308	0.44	1.51
8	18700000	18700000	51300	-	ENSMUSG00000031465	Angpt2	protein_coding	-0.946	-0.182	4.94	0.0308	0.44	1.51
1	195000000	195000000	39900	-	ENSMUSG00000026616	Cr2	protein_coding	1.13	-0.947	4.93	0.0309	0.44	1.51
17	47100000	47400000	221000	+	ENSMUSG00000064043	Trerf1	processed_transcript	0.176	5.29	4.93	0.0309	0.44	1.51
6	106000000	106000000	4520	-	ENSMUSG00000085067	Gm15631	lincRNA	0.218	2.92	4.93	0.0309	0.44	1.51
19	42200000	42200000	4280	-	ENSMUSG00000018822	Sfrp5	protein_coding	0.635	0.722	4.93	0.031	0.441	1.51
13	36100000	36700000	609000	+	ENSMUSG00000021420	Fars2	protein_coding	-0.241	3.62	4.93	0.031	0.44	1.51
12	85600000	85600000	40900	+	ENSMUSG00000034271	Jdp2	protein_coding	0.266	4.81	4.93	0.031	0.441	1.51
8	110000000	110000000	85700	+	ENSMUSG00000031731	Ap1g1	protein_coding	0.167	6.1	4.92	0.0311	0.441	1.51
11	78300000	78300000	20900	+	ENSMUSG00000002055	Spag5	protein_coding	-0.345	3.5	4.92	0.0312	0.442	1.51
7	134000000	134000000	23800	-	ENSMUSG00000030979	Uros	protein_coding	-0.16	3.83	4.92	0.0312	0.442	1.51
11	106000000	106000000	339000	+	ENSMUSG00000053580	Tanc2	protein_coding	0.21	7.07	4.91	0.0312	0.442	1.51
6	99600000	99700000	41600	-	ENSMUSG00000093661	Eif4e3	protein_coding	0.162	3.62	4.92	0.0312	0.442	1.51
4	116000000	116000000	40100	+	ENSMUSG00000028708	Mknk1	protein_coding	-0.198	4.31	4.91	0.0313	0.442	1.5
13	97100000	97100000	63700	+	ENSMUSG00000041817	Fam169a	protein_coding	0.149	5.37	4.91	0.0313	0.442	1.5
5	30100000	30100000	4750	+	ENSMUSG00000104667	Gm4961	lincRNA	-0.914	-1.46	4.91	0.0313	0.442	1.5
6	25700000	25700000	24900	-	ENSMUSG00000039904	Gpr37	protein_coding	-0.257	5.04	4.9	0.0314	0.443	1.5
1	105000000	105000000	2860	+	ENSMUSG00000067017	Gm3608	pseudogene	-0.564	-0.864	4.9	0.0314	0.443	1.5
14	6260000	6290000	27500	-	ENSMUSG00000079396	Gm3411	protein_coding	-1.34	-1.25	4.9	0.0314	0.443	1.5
1	91300000	91300000	26200	+	ENSMUSG00000049515	Espnl	protein_coding	-0.588	-0.482	4.9	0.0315	0.443	1.5
4	151000000	152000000	945000	-	ENSMUSG00000014592	Camta1	protein_coding	0.147	7.46	4.89	0.0316	0.443	1.5
3	79100000	79300000	224000	-	ENSMUSG00000062232	Rapgef2	protein_coding	0.139	6.6	4.89	0.0316	0.443	1.5
5	53300000	53300000	1700	+	ENSMUSG00000106981	Gm45495	lincRNA	-0.188	2.82	4.89	0.0316	0.443	1.5
5	122000000	122000000	27800	-	ENSMUSG00000029455	Aldh2	protein_coding	-0.147	6.65	4.89	0.0317	0.443	1.5
4	121000000	121000000	48900	-	ENSMUSG00000032870	Smap2	protein_coding	0.147	6.77	4.88	0.0317	0.443	1.5
8	94000000	94100000	30700	+	ENSMUSG00000033009	Ogfod1	protein_coding	0.12	6.48	4.88	0.0317	0.443	1.5
3	109000000	110000000	345000	+	ENSMUSG00000033721	Vav3	protein_coding	-0.311	2.6	4.88	0.0318	0.443	1.5
12	41500000	41500000	34800	-	ENSMUSG00000036295	Lrrn3	protein_coding	0.209	5.18	4.88	0.0318	0.443	1.5
18	67300000	67300000	22900	-	ENSMUSG00000046415	B430212C06Rik	processed_transcript	1.07	-2.12	4.88	0.0318	0.443	1.5
4	139000000	139000000	5250	-	ENSMUSG00000073739	Gm16287	antisense_RNA	0.668	-0.634	4.88	0.0318	0.443	1.5
2	146000000	146000000	103000	+	ENSMUSG00000001768	Rin2	protein_coding	0.282	5.43	4.87	0.0319	0.443	1.5
4	52400000	52500000	49000	+	ENSMUSG00000028312	Smc2	protein_coding	0.216	2.84	4.87	0.0319	0.443	1.5
5	118000000	118000000	4350	+	ENSMUSG00000029360	Gm9754	antisense_RNA	-1.83	-1.85	4.87	0.0319	0.443	1.5
11	72200000	72200000	3310	+	ENSMUSG00000053574	4930563E22Rik	processed_transcript	-0.445	0.995	4.87	0.0319	0.443	1.5
9	124000000	124000000	54300	-	ENSMUSG00000093803	Ppp2r3d	protein_coding	-0.178	3.94	4.87	0.0319	0.443	1.5
11	101000000	101000000	7660	+	ENSMUSG00000001751	Naglu	protein_coding	-0.257	2.79	4.86	0.032	0.443	1.49
3	68100000	68600000	562000	+	ENSMUSG00000027777	Schip1	protein_coding	0.201	6.43	4.87	0.032	0.443	1.49
4	43600000	43700000	19300	+	ENSMUSG00000028469	Npr2	protein_coding	-0.26	4.95	4.87	0.032	0.443	1.49
14	64600000	64800000	162000	+	ENSMUSG00000060012	Kif13b	protein_coding	-0.336	5.45	4.87	0.032	0.443	1.5
1	31600000	31600000	1510	+	ENSMUSG00000070960	Gm19680	processed_pseudogene	5.08	-3.58	4.97	0.032	0.443	1.5
13	13600000	13800000	188000	+	ENSMUSG00000019726	Lyst	protein_coding	0.235	5.21	4.86	0.0321	0.443	1.49
2	26200000	26200000	28900	-	ENSMUSG00000036327	Qsox2	protein_coding	-0.223	4.16	4.86	0.0321	0.443	1.49
9	72300000	72400000	88900	+	ENSMUSG00000038535	Zfp280d	protein_coding	-0.221	4.59	4.86	0.0321	0.443	1.49
9	22000000	22000000	20700	-	ENSMUSG00000040146	Rgl3	protein_coding	-0.327	1.84	4.86	0.0321	0.443	1.49
4	48100000	48200000	61600	+	ENSMUSG00000061455	Stx17	protein_coding	0.222	4.65	4.86	0.0321	0.443	1.49
2	119000000	119000000	20000	-	ENSMUSG00000070730	Rmdn3	protein_coding	-0.164	5.66	4.86	0.0321	0.443	1.49
4	136000000	137000000	85000	+	ENSMUSG00000001089	Luzp1	protein_coding	0.183	5.92	4.86	0.0322	0.443	1.49
1	154000000	155000000	494000	-	ENSMUSG00000004110	Cacna1e	protein_coding	0.219	7.67	4.86	0.0322	0.443	1.49
14	32000000	32100000	33200	+	ENSMUSG00000021903	Galnt15	protein_coding	-0.551	1.6	4.85	0.0322	0.443	1.49
X	151000000	151000000	12300	-	ENSMUSG00000025272	Tro	protein_coding	0.225	6.75	4.86	0.0322	0.443	1.49
7	40200000	40200000	395	+	ENSMUSG00000056836	Gm6851	processed_pseudogene	5.9	-2.64	4.92	0.0322	0.443	1.49
5	110000000	110000000	22100	-	ENSMUSG00000086247	Gm15787	processed_transcript	-0.784	-0.201	4.85	0.0322	0.443	1.49
5	63600000	63800000	161000	+	ENSMUSG00000090061	Nwd2	protein_coding	0.367	5.17	4.85	0.0322	0.443	1.49
7	142000000	142000000	70800	+	ENSMUSG00000002957	Ap2a2	protein_coding	0.13	7.39	4.85	0.0323	0.443	1.49
15	12800000	12900000	110000	+	ENSMUSG00000022191	Drosha	protein_coding	0.114	6.25	4.85	0.0323	0.443	1.49
1	169000000	170000000	33500	-	ENSMUSG00000026683	Nuf2	protein_coding	-0.414	1.33	4.85	0.0323	0.443	1.49
7	128000000	128000000	24900	+	ENSMUSG00000030811	Fbxl19	protein_coding	0.142	6.11	4.85	0.0323	0.443	1.49
3	104000000	104000000	52500	+	ENSMUSG00000044098	Rsbn1	protein_coding	0.157	4.44	4.85	0.0323	0.443	1.49
11	90500000	90600000	162000	-	ENSMUSG00000020546	Stxbp4	protein_coding	-0.16	4.21	4.84	0.0324	0.443	1.49
1	134000000	134000000	35500	+	ENSMUSG00000026455	Klhl12	protein_coding	0.138	4.76	4.84	0.0324	0.443	1.49
2	121000000	121000000	44800	-	ENSMUSG00000033526	Ppip5k1	protein_coding	0.155	6.18	4.84	0.0324	0.443	1.49
2	157000000	157000000	29200	+	ENSMUSG00000063019	Manbal	protein_coding	-0.146	4.7	4.84	0.0324	0.443	1.49
17	33800000	33800000	7830	-	ENSMUSG00000002289	Angptl4	protein_coding	-0.63	0.861	4.84	0.0325	0.443	1.49
7	111000000	111000000	44000	-	ENSMUSG00000030788	Rnf141	protein_coding	-0.157	6.17	4.84	0.0325	0.443	1.49
X	8060000	8070000	13600	-	ENSMUSG00000039231	Suv39h1	protein_coding	0.159	4.47	4.84	0.0325	0.443	1.49
7	66800000	67200000	313000	+	ENSMUSG00000058145	Adamts17	protein_coding	0.856	2	4.84	0.0325	0.443	1.49
15	88700000	88700000	46900	-	ENSMUSG00000022387	Brd1	protein_coding	0.117	5.34	4.83	0.0326	0.444	1.49
3	106000000	106000000	74100	-	ENSMUSG00000068798	Rap1a	protein_coding	-0.182	5.2	4.83	0.0326	0.444	1.49
16	18500000	18500000	2760	+	ENSMUSG00000086965	Rtl10	protein_coding	-0.532	-0.0918	4.83	0.0326	0.444	1.49
9	50600000	50700000	25100	-	ENSMUSG00000000168	Dlat	protein_coding	-0.129	6.22	4.82	0.0328	0.446	1.48
1	72400000	72500000	110000	-	ENSMUSG00000039372	2004-03-01	protein_coding	0.216	3.96	4.82	0.0328	0.445	1.48
2	161000000	161000000	76900	+	ENSMUSG00000070544	Top1	protein_coding	0.134	6.09	4.82	0.0328	0.446	1.48
4	125000000	125000000	28100	+	ENSMUSG00000028863	Meaf6	protein_coding	0.127	5.99	4.81	0.0329	0.447	1.48
14	20300000	20300000	28300	-	ENSMUSG00000021810	Ecd	protein_coding	0.139	4.47	4.81	0.033	0.447	1.48
4	107000000	107000000	45000	-	ENSMUSG00000028619	Tceanc2	protein_coding	0.45	3.58	4.81	0.033	0.447	1.48
5	130000000	130000000	18000	-	ENSMUSG00000025533	Asl	protein_coding	-0.243	3.09	4.8	0.0331	0.448	1.48
8	22500000	22500000	3040	+	ENSMUSG00000097042	Gm17491	sense_intronic	-0.598	0.74	4.8	0.0331	0.448	1.48
16	91400000	91400000	19700	+	ENSMUSG00000022969	Il10rb	protein_coding	-0.278	2.61	4.8	0.0332	0.448	1.48
9	106000000	106000000	6630	-	ENSMUSG00000023249	Parp3	protein_coding	-0.481	1.7	4.8	0.0332	0.448	1.48
8	95100000	95200000	103000	-	ENSMUSG00000031788	Kifc3	protein_coding	-0.165	5.82	4.8	0.0332	0.448	1.48
2	180000000	180000000	15300	+	ENSMUSG00000039069	Mtg2	protein_coding	-0.192	3	4.8	0.0332	0.448	1.48
X	94200000	94300000	43100	+	ENSMUSG00000043929	Klhl15	protein_coding	0.243	3.55	4.8	0.0332	0.448	1.48
8	105000000	105000000	8520	+	ENSMUSG00000050097	Ces2b	protein_coding	-1.34	-1.46	4.8	0.0332	0.448	1.48
2	25200000	25200000	2010	+	ENSMUSG00000044628	Rnf208	protein_coding	0.146	6.18	4.79	0.0333	0.448	1.48
7	64400000	64400000	15700	-	ENSMUSG00000030521	Mphosph10	protein_coding	0.191	3.37	4.78	0.0334	0.449	1.48
2	119000000	119000000	20900	-	ENSMUSG00000040061	Plcb2	protein_coding	-0.326	1.72	4.78	0.0334	0.449	1.48
18	24000000	24000000	15700	+	ENSMUSG00000063281	Zfp35	protein_coding	0.185	3.54	4.79	0.0334	0.449	1.48
7	45100000	45100000	9310	-	ENSMUSG00000019539	Rcn3	protein_coding	-0.429	1.83	4.78	0.0335	0.449	1.48
2	66200000	66300000	72300	-	ENSMUSG00000034848	Ttc21b	protein_coding	0.23	3.16	4.78	0.0335	0.45	1.47
13	49000000	49100000	112000	-	ENSMUSG00000037989	Wnk2	protein_coding	0.126	6.78	4.78	0.0335	0.45	1.47
11	6210000	6230000	19100	-	ENSMUSG00000020447	Npc1l1	protein_coding	0.43	0.55	4.78	0.0336	0.45	1.47
16	87900000	88300000	394000	-	ENSMUSG00000022935	Grik1	protein_coding	0.259	3.26	4.77	0.0336	0.45	1.47
5	142000000	142000000	14800	+	ENSMUSG00000039623	Ap5z1	protein_coding	-0.252	4.04	4.77	0.0336	0.45	1.47
16	96000000	96000000	11000	-	ENSMUSG00000022913	Psmg1	protein_coding	-0.236	2.65	4.77	0.0337	0.45	1.47
6	32100000	32600000	444000	-	ENSMUSG00000029765	Plxna4	protein_coding	0.196	6.19	4.77	0.0337	0.45	1.47
1	177000000	177000000	80400	-	ENSMUSG00000057335	Cep170	protein_coding	0.134	5.58	4.77	0.0337	0.45	1.47
5	125000000	125000000	9810	+	ENSMUSG00000029390	Tmed2	protein_coding	-0.133	6.34	4.76	0.0338	0.451	1.47
19	3940000	3950000	14200	+	ENSMUSG00000036908	Unc93b1	protein_coding	-0.202	4.22	4.76	0.0338	0.451	1.47
11	77500000	77500000	7880	-	ENSMUSG00000044328	Trp53i13	protein_coding	-0.318	1.62	4.76	0.0338	0.451	1.47
8	93700000	93700000	13000	-	ENSMUSG00000110713	Gm30606	lincRNA	-1.02	-2.31	4.76	0.0338	0.451	1.47
10	71200000	71200000	13300	-	ENSMUSG00000112366	AC079680.3	lincRNA	-0.976	-1.26	4.76	0.0339	0.451	1.47
11	89400000	89800000	387000	-	ENSMUSG00000047773	Ankfn1	protein_coding	0.478	1.1	4.75	0.034	0.452	1.47
2	164000000	164000000	23700	-	ENSMUSG00000017697	Ada	protein_coding	0.814	-1.55	4.75	0.0341	0.453	1.47
14	57900000	58000000	83000	-	ENSMUSG00000021973	Micu2	protein_coding	-0.154	4.27	4.74	0.0341	0.453	1.47
11	108000000	108000000	71000	+	ENSMUSG00000000049	Apoh	protein_coding	1.17	-1.98	4.74	0.0342	0.454	1.47
4	141000000	141000000	3430	-	ENSMUSG00000070637	Gm694	protein_coding	-1.87	0.17	4.74	0.0342	0.454	1.47
9	77800000	77800000	40000	+	ENSMUSG00000032350	Gclc	protein_coding	0.103	5.36	4.73	0.0343	0.454	1.46
3	107000000	107000000	8250	-	ENSMUSG00000048109	Rbm15	protein_coding	0.215	3.06	4.74	0.0343	0.454	1.47
5	45400000	45500000	16200	-	ENSMUSG00000015806	Qdpr	protein_coding	-0.316	7.14	4.73	0.0344	0.454	1.46
2	19000000	19000000	1460	+	ENSMUSG00000026736	4930426L09Rik	protein_coding	-5.8	-2.98	4.91	0.0344	0.454	1.46
6	101000000	101000000	106000	+	ENSMUSG00000030074	Gxylt2	protein_coding	-0.373	1.6	4.73	0.0344	0.454	1.46
8	19700000	19700000	15300	+	ENSMUSG00000087153	Gm6483	unprocessed_pseudogene	-0.938	-1.43	4.73	0.0344	0.454	1.46
3	109000000	109000000	47400	-	ENSMUSG00000027882	Stxbp3	protein_coding	-0.2	4.29	4.72	0.0345	0.454	1.46
14	112000000	112000000	8020	+	ENSMUSG00000033214	Slitrk5	protein_coding	0.182	5.56	4.72	0.0345	0.454	1.46
8	125000000	125000000	208000	+	ENSMUSG00000043051	Disc1	protein_coding	-0.487	0.607	4.72	0.0345	0.454	1.46
4	142000000	142000000	1700	+	ENSMUSG00000048406	B330016D10Rik	pseudogene	-0.384	1.05	4.72	0.0345	0.454	1.46
17	33300000	33300000	13500	+	ENSMUSG00000096910	Zfp955b	protein_coding	0.257	2.48	4.72	0.0345	0.454	1.46
6	83300000	83300000	20200	-	ENSMUSG00000005667	Mthfd2	protein_coding	0.393	1.68	4.72	0.0346	0.454	1.46
11	101000000	101000000	9390	-	ENSMUSG00000017830	Dhx58	protein_coding	-0.536	0.106	4.72	0.0346	0.454	1.46
15	88800000	88800000	32900	+	ENSMUSG00000034333	Zbed4	protein_coding	0.196	2.98	4.72	0.0346	0.454	1.46
2	91700000	91900000	189000	+	ENSMUSG00000040506	Ambra1	protein_coding	0.177	5.46	4.72	0.0346	0.454	1.46
18	32200000	32300000	29900	+	ENSMUSG00000024382	Ercc3	protein_coding	0.148	4.19	4.71	0.0347	0.454	1.46
13	37800000	38000000	174000	+	ENSMUSG00000039087	Rreb1	protein_coding	-0.516	4.69	4.71	0.0347	0.454	1.46
9	81900000	82200000	342000	+	ENSMUSG00000043289	Mei4	protein_coding	-0.627	-0.874	4.71	0.0347	0.454	1.46
4	45000000	45100000	50400	-	ENSMUSG00000048232	Fbxo10	protein_coding	0.182	4.92	4.71	0.0347	0.454	1.46
5	144000000	144000000	15800	+	ENSMUSG00000083012	Fam220a	protein_coding	0.168	4.54	4.71	0.0347	0.454	1.46
9	99500000	99600000	90500	-	ENSMUSG00000032468	Armc8	protein_coding	0.111	5.48	4.71	0.0348	0.454	1.46
1	171000000	171000000	10200	+	ENSMUSG00000006403	Adamts4	protein_coding	-0.312	4.69	4.7	0.0349	0.456	1.46
17	8280000	8300000	14800	+	ENSMUSG00000023861	Mpc1	protein_coding	-0.177	6.45	4.7	0.0349	0.456	1.46
5	69600000	69600000	19200	-	ENSMUSG00000029209	Gnpda2	protein_coding	-0.171	4.02	4.7	0.0349	0.456	1.46
7	131000000	131000000	187000	+	ENSMUSG00000030852	Tacc2	protein_coding	0.134	5.76	4.7	0.035	0.456	1.46
14	67700000	67700000	26400	+	ENSMUSG00000034327	Kctd9	protein_coding	0.256	3.01	4.69	0.035	0.456	1.46
2	55400000	55600000	162000	+	ENSMUSG00000026824	Kcnj3	protein_coding	0.209	6.38	4.69	0.0351	0.456	1.46
11	5970000	6070000	96700	-	ENSMUSG00000057897	Camk2b	protein_coding	0.142	8.94	4.69	0.0351	0.456	1.45
6	83000000	83000000	2540	-	ENSMUSG00000068335	Dok1	protein_coding	-0.349	0.687	4.69	0.0351	0.456	1.45
2	152000000	152000000	3070	-	ENSMUSG00000074682	Zcchc3	protein_coding	-0.215	2.74	4.69	0.0351	0.456	1.45
X	144000000	144000000	279000	+	ENSMUSG00000031284	Pak3	protein_coding	0.167	6.39	4.69	0.0352	0.457	1.45
13	63300000	63300000	74	+	ENSMUSG00000065599	Mir23b	miRNA	-2.1	-1.62	4.68	0.0352	0.457	1.45
19	21300000	21300000	10000	+	ENSMUSG00000024750	Zfand5	protein_coding	0.157	6.86	4.68	0.0353	0.457	1.45
2	149000000	149000000	3970	-	ENSMUSG00000027447	Cst3	protein_coding	-0.224	10.3	4.68	0.0353	0.457	1.45
5	28500000	28500000	14600	+	ENSMUSG00000097453	Gm26894	lincRNA	-0.604	-0.788	4.68	0.0353	0.457	1.45
5	110000000	110000000	1960	+	ENSMUSG00000105482	Gm42596	antisense_RNA	0.832	-1.46	4.68	0.0353	0.457	1.45
7	110000000	110000000	17000	-	ENSMUSG00000031021	Tmem9b	protein_coding	-0.153	6.14	4.67	0.0354	0.457	1.45
1	56800000	57000000	185000	-	ENSMUSG00000038331	Satb2	protein_coding	0.224	5.33	4.68	0.0354	0.457	1.45
14	123000000	123000000	357000	+	ENSMUSG00000041650	Pcca	protein_coding	-0.205	4.44	4.68	0.0354	0.457	1.45
10	97700000	98000000	286000	-	ENSMUSG00000074776	Gm10754	lincRNA	-0.757	-0.483	4.68	0.0354	0.457	1.45
11	3890000	3900000	9010	-	ENSMUSG00000020434	4921536K21Rik	protein_coding	-0.521	-0.964	4.67	0.0355	0.458	1.45
17	25900000	25900000	37600	-	ENSMUSG00000025730	Rab40c	protein_coding	0.147	4.9	4.67	0.0355	0.458	1.45
11	85200000	85200000	3530	+	ENSMUSG00000085628	Appbp2os	antisense_RNA	-1.2	-1.88	4.67	0.0355	0.458	1.45
11	71200000	71300000	42800	-	ENSMUSG00000092528	Nlrp1c-ps	transcribed_unprocessed_pseudogene	-1.94	-2.16	4.67	0.0355	0.458	1.45
7	110000000	110000000	21200	+	ENSMUSG00000031016	Wee1	protein_coding	0.178	4.02	4.67	0.0356	0.458	1.45
X	13600000	13600000	8770	+	ENSMUSG00000040229	Gpr34	protein_coding	-0.282	4.15	4.66	0.0356	0.458	1.45
4	103000000	103000000	1890	+	ENSMUSG00000107726	Gm44037	lincRNA	-0.771	0.0456	4.66	0.0356	0.458	1.45
9	55500000	55500000	57700	-	ENSMUSG00000032314	Etfa	protein_coding	-0.174	4.94	4.66	0.0357	0.458	1.45
2	37200000	37200000	17800	+	ENSMUSG00000059429	Olfr365	protein_coding	-0.857	-0.78	4.66	0.0357	0.459	1.45
6	50600000	50600000	28200	+	ENSMUSG00000085776	5430402O13Rik	antisense_RNA	0.554	-0.618	4.65	0.0359	0.461	1.44
14	31300000	31400000	35300	+	ENSMUSG00000021893	Capn7	protein_coding	0.134	4.88	4.64	0.036	0.461	1.44
10	128000000	128000000	20900	+	ENSMUSG00000039994	Timeless	protein_coding	0.657	1.73	4.64	0.0361	0.462	1.44
3	123000000	123000000	7910	-	ENSMUSG00000106365	Gm43568	lincRNA	1.18	-1.77	4.64	0.0361	0.463	1.44
9	21900000	21900000	10700	-	ENSMUSG00000019066	Rab3d	protein_coding	0.243	3.21	4.63	0.0362	0.463	1.44
18	77500000	77600000	109000	-	ENSMUSG00000025427	Rnf165	protein_coding	0.194	6.26	4.63	0.0362	0.463	1.44
4	156000000	156000000	4280	-	ENSMUSG00000073680	Tmem88b	protein_coding	-0.336	5.23	4.63	0.0362	0.463	1.44
8	120000000	120000000	456	-	ENSMUSG00000081378	Rps13-ps4	processed_pseudogene	-2.51	-2.18	4.63	0.0362	0.463	1.44
5	34300000	34400000	19300	+	ENSMUSG00000029110	Rnf4	protein_coding	0.105	5.8	4.62	0.0364	0.464	1.44
9	88500000	88600000	23000	+	ENSMUSG00000032425	Zfp949	protein_coding	0.225	3.55	4.62	0.0364	0.464	1.44
14	21800000	21900000	9350	+	ENSMUSG00000090564	A430057M04Rik	antisense_RNA	0.612	-0.751	4.62	0.0364	0.464	1.44
15	65900000	65900000	488	+	ENSMUSG00000092495	Gm20405	processed_transcript	-3.26	-1.88	4.65	0.0364	0.464	1.44
3	73600000	73700000	72600	-	ENSMUSG00000027792	Bche	protein_coding	-0.526	1.9	4.62	0.0365	0.464	1.44
9	122000000	122000000	119000	-	ENSMUSG00000037949	Ano10	protein_coding	-0.191	4.02	4.62	0.0365	0.464	1.44
9	60600000	60700000	119000	-	ENSMUSG00000047766	Lrrc49	protein_coding	0.13	5.41	4.62	0.0365	0.464	1.44
16	11800000	11900000	106000	-	ENSMUSG00000065979	Cpped1	protein_coding	-0.142	5.02	4.62	0.0365	0.464	1.44
10	106000000	106000000	6770	+	ENSMUSG00000019897	Ccdc59	protein_coding	0.178	3.95	4.61	0.0366	0.464	1.44
7	96900000	97000000	45100	-	ENSMUSG00000085560	C230038L03Rik	processed_transcript	-1.03	-1.52	4.61	0.0366	0.464	1.44
3	79600000	79600000	25700	-	ENSMUSG00000027809	Etfdh	protein_coding	-0.139	4.69	4.61	0.0367	0.464	1.44
4	132000000	132000000	5670	-	ENSMUSG00000085241	Snhg3	processed_transcript	0.335	1.3	4.61	0.0367	0.464	1.44
3	88200000	88200000	5490	-	ENSMUSG00000097280	AI849053	lincRNA	-0.45	0.476	4.61	0.0367	0.464	1.44
13	54100000	54100000	36500	+	ENSMUSG00000021474	Sfxn1	protein_coding	-0.125	5.66	4.6	0.0368	0.465	1.43
2	136000000	136000000	356000	+	ENSMUSG00000039943	Plcb4	protein_coding	0.19	5.07	4.6	0.0368	0.466	1.43
17	31600000	31600000	24600	-	ENSMUSG00000024039	Cbs	protein_coding	-0.23	5.13	4.6	0.0369	0.466	1.43
1	191000000	191000000	25000	+	ENSMUSG00000026627	Tmem206	protein_coding	-0.231	2.66	4.6	0.0369	0.466	1.43
15	97700000	97700000	30700	-	ENSMUSG00000022466	Rpap3	protein_coding	0.163	3.92	4.59	0.037	0.466	1.43
7	16300000	16300000	12800	-	ENSMUSG00000041375	Ccdc9	protein_coding	0.193	4.88	4.59	0.037	0.466	1.43
2	31000000	31100000	116000	-	ENSMUSG00000075415	Fnbp1	protein_coding	-0.187	6.74	4.59	0.037	0.466	1.43
11	107000000	107000000	10900	-	ENSMUSG00000018362	Kpna2	protein_coding	0.19	4.14	4.59	0.0371	0.466	1.43
6	140000000	140000000	51800	-	ENSMUSG00000030230	Plcz1	protein_coding	-0.729	-0.688	4.59	0.0371	0.466	1.43
12	65000000	65000000	56800	+	ENSMUSG00000035614	Togaram1	protein_coding	0.188	5.22	4.59	0.0371	0.466	1.43
8	47200000	47400000	266000	-	ENSMUSG00000038143	Stox2	protein_coding	0.163	6.76	4.59	0.0371	0.466	1.43
12	112000000	112000000	2980	-	ENSMUSG00000001270	Ckb	protein_coding	-0.157	10.1	4.58	0.0372	0.466	1.43
12	12300000	12400000	119000	+	ENSMUSG00000020589	Fam49a	protein_coding	0.181	7.17	4.58	0.0372	0.466	1.43
2	84700000	84700000	27200	-	ENSMUSG00000034075	Zdhhc5	protein_coding	0.159	5.2	4.58	0.0372	0.466	1.43
11	105000000	105000000	3710	-	ENSMUSG00000099681	1700052K11Rik	antisense_RNA	-0.213	2.44	4.58	0.0372	0.466	1.43
16	32000000	32000000	40800	-	ENSMUSG00000022772	Senp5	protein_coding	0.203	4.41	4.58	0.0373	0.466	1.43
6	145000000	145000000	82400	-	ENSMUSG00000030268	Bcat1	protein_coding	0.192	5.42	4.57	0.0373	0.466	1.43
9	32300000	32300000	29600	-	ENSMUSG00000032034	Kcnj5	protein_coding	0.664	-0.507	4.58	0.0373	0.466	1.43
6	48600000	48600000	15900	+	ENSMUSG00000073096	Lrrc61	protein_coding	-0.277	3.93	4.58	0.0373	0.466	1.43
18	39400000	39500000	80800	-	ENSMUSG00000024431	Nr3c1	protein_coding	-0.149	6.48	4.57	0.0374	0.466	1.43
11	115000000	115000000	20000	-	ENSMUSG00000034586	Hid1	protein_coding	0.161	5.8	4.57	0.0374	0.466	1.43
19	53500000	53500000	13300	+	ENSMUSG00000034765	Dusp5	protein_coding	0.556	2.54	4.57	0.0374	0.466	1.43
1	64700000	64700000	7190	-	ENSMUSG00000045005	Fzd5	protein_coding	-0.415	0.573	4.57	0.0374	0.466	1.43
1	81100000	81300000	265000	+	ENSMUSG00000054976	Nyap2	protein_coding	0.202	4.84	4.57	0.0374	0.466	1.43
2	53700000	53700000	684	-	ENSMUSG00000083287	Gm13502	processed_pseudogene	-6.4	-2.7	4.68	0.0374	0.466	1.43
15	88900000	88900000	3530	+	ENSMUSG00000035828	Pim3	protein_coding	0.256	4.43	4.57	0.0375	0.467	1.43
7	65700000	65700000	10700	+	ENSMUSG00000078681	Tm2d3	protein_coding	-0.237	3.77	4.56	0.0375	0.467	1.43
2	163000000	163000000	61800	-	ENSMUSG00000017817	Jph2	protein_coding	-0.39	0.428	4.56	0.0376	0.467	1.42
10	85400000	85700000	273000	+	ENSMUSG00000020042	Btbd11	protein_coding	0.244	4.23	4.56	0.0376	0.467	1.43
6	116000000	116000000	71500	+	ENSMUSG00000025702	2008-03-01	protein_coding	-0.162	6.09	4.56	0.0376	0.467	1.42
1	181000000	181000000	108000	+	ENSMUSG00000026514	Cnih3	protein_coding	0.17	5.64	4.56	0.0376	0.467	1.43
13	97400000	97400000	4230	+	ENSMUSG00000114425	CT030035.1	lincRNA	1.22	-2.1	4.56	0.0376	0.467	1.42
X	7760000	7780000	12600	+	ENSMUSG00000000134	Tfe3	protein_coding	-0.132	4.7	4.56	0.0377	0.467	1.42
4	105000000	105000000	75400	+	ENSMUSG00000028517	Plpp3	protein_coding	-0.229	8.68	4.55	0.0378	0.468	1.42
17	26000000	26100000	80400	-	ENSMUSG00000037098	Rab11fip3	protein_coding	0.102	6.56	4.55	0.0379	0.469	1.42
11	54000000	54000000	45000	-	ENSMUSG00000020334	Slc22a4	protein_coding	-0.256	2.51	4.54	0.038	0.469	1.42
9	101000000	101000000	52900	-	ENSMUSG00000032527	Pccb	protein_coding	-0.147	5.81	4.54	0.038	0.469	1.42
3	55100000	55100000	25200	+	ENSMUSG00000036580	Spg20	protein_coding	-0.159	4.62	4.54	0.038	0.469	1.42
11	59000000	59000000	2150	+	ENSMUSG00000078851	Hist3h2a	protein_coding	-0.193	4.23	4.54	0.038	0.469	1.42
13	92600000	92700000	101000	+	ENSMUSG00000021703	Serinc5	protein_coding	-0.181	6.03	4.54	0.0381	0.469	1.42
9	89900000	90000000	117000	+	ENSMUSG00000032356	Rasgrf1	protein_coding	0.147	7.38	4.54	0.0381	0.469	1.42
X	137000000	137000000	10600	-	ENSMUSG00000043463	Rab9b	protein_coding	0.205	3.86	4.54	0.0381	0.469	1.42
1	38800000	38800000	43100	-	ENSMUSG00000048814	Lonrf2	protein_coding	0.168	6.83	4.54	0.0381	0.469	1.42
9	21100000	21100000	16800	-	ENSMUSG00000019471	Cdc37	protein_coding	0.151	6.22	4.53	0.0382	0.469	1.42
9	124000000	124000000	41800	-	ENSMUSG00000025243	Slc6a20b	protein_coding	-0.872	-0.114	4.53	0.0382	0.469	1.42
3	69100000	69100000	60000	-	ENSMUSG00000027782	Kpna4	protein_coding	0.126	5.94	4.53	0.0382	0.469	1.42
4	12000000	12000000	8270	-	ENSMUSG00000049225	Pdp1	protein_coding	0.277	6.33	4.53	0.0382	0.469	1.42
6	48700000	48700000	7510	+	ENSMUSG00000054435	Gimap4	protein_coding	1.97	-2.05	4.53	0.0382	0.469	1.42
9	60000000	60000000	7760	+	ENSMUSG00000084913	Gm7616	antisense_RNA	-2.21	-2.57	4.79	0.0382	0.469	1.42
17	31800000	31900000	11500	-	ENSMUSG00000024042	Sik1	protein_coding	0.543	3.05	4.53	0.0383	0.469	1.42
19	3320000	3390000	62400	+	ENSMUSG00000024900	Cpt1a	protein_coding	-0.215	5.45	4.53	0.0383	0.469	1.42
X	101000000	101000000	4450	+	ENSMUSG00000031312	Itgb1bp2	protein_coding	-1.79	-2.33	4.56	0.0383	0.469	1.42
19	23100000	23200000	25700	+	ENSMUSG00000033863	Klf9	protein_coding	0.186	7	4.52	0.0384	0.469	1.42
7	129000000	129000000	39900	+	ENSMUSG00000055319	Sec23ip	protein_coding	0.132	4.86	4.52	0.0384	0.469	1.42
1	171000000	171000000	5670	-	ENSMUSG00000070524	Fcrlb	protein_coding	-1.02	-1.33	4.52	0.0384	0.469	1.42
11	59800000	59800000	8410	+	ENSMUSG00000087249	Gm16062	antisense_RNA	0.803	-1.14	4.52	0.0384	0.469	1.42
17	6980000	7010000	32400	+	ENSMUSG00000094724	Rnaset2b	protein_coding	-0.2	4.28	4.52	0.0384	0.469	1.42
2	181000000	181000000	25200	-	ENSMUSG00000027577	Chrna4	protein_coding	0.223	4.61	4.52	0.0385	0.469	1.42
9	56400000	56500000	78300	+	ENSMUSG00000032329	Hmg20a	protein_coding	0.131	5.65	4.52	0.0385	0.47	1.41
10	22600000	22700000	59300	+	ENSMUSG00000037490	Slc2a12	protein_coding	-0.394	1.23	4.51	0.0386	0.471	1.41
11	21300000	21400000	50100	-	ENSMUSG00000001891	Ugp2	protein_coding	-0.179	6.64	4.51	0.0387	0.471	1.41
13	56300000	56300000	7910	-	ENSMUSG00000021508	Cxcl14	protein_coding	-0.205	7.32	4.51	0.0387	0.471	1.41
5	115000000	115000000	9050	-	ENSMUSG00000029545	Acads	protein_coding	-0.215	3.19	4.51	0.0387	0.471	1.41
10	75600000	75600000	10200	-	ENSMUSG00000046807	Lrrc75b	protein_coding	-0.162	4.45	4.51	0.0387	0.471	1.41
19	44300000	44300000	13200	+	ENSMUSG00000025203	Scd2	protein_coding	-0.181	11.2	4.5	0.0388	0.471	1.41
7	128000000	128000000	6140	+	ENSMUSG00000030802	Bckdk	protein_coding	-0.165	4.62	4.5	0.0388	0.471	1.41
13	32700000	32800000	83100	-	ENSMUSG00000044951	Mylk4	protein_coding	-0.869	-0.789	4.5	0.0388	0.471	1.41
4	141000000	141000000	4530	+	ENSMUSG00000006221	Hspb7	protein_coding	-0.968	-1.81	4.5	0.0389	0.471	1.41
2	58300000	58400000	90400	-	ENSMUSG00000026834	Acvr1c	protein_coding	-0.285	4.03	4.5	0.0389	0.471	1.41
4	131000000	131000000	11100	+	ENSMUSG00000040533	Matn1	protein_coding	-0.613	-1.15	4.5	0.0389	0.472	1.41
14	54900000	54900000	2790	+	ENSMUSG00000040759	Cmtm5	protein_coding	-0.21	5.26	4.49	0.039	0.472	1.41
8	71500000	71500000	11500	+	ENSMUSG00000007610	Gtpbp3	protein_coding	0.162	4.06	4.49	0.0391	0.473	1.41
3	131000000	131000000	38700	-	ENSMUSG00000027984	Hadh	protein_coding	-0.188	4.95	4.49	0.0391	0.473	1.41
17	13500000	13800000	279000	-	ENSMUSG00000038347	Tcte2	protein_coding	0.324	2.13	4.49	0.0391	0.473	1.41
12	31700000	31700000	7080	-	ENSMUSG00000044067	Gpr22	protein_coding	0.257	5.05	4.49	0.0391	0.473	1.41
1	87300000	87300000	46500	+	ENSMUSG00000026255	Efhd1	protein_coding	-0.221	4.3	4.49	0.0392	0.473	1.41
8	88300000	88300000	57600	+	ENSMUSG00000031659	Adcy7	protein_coding	0.223	2.44	4.48	0.0393	0.473	1.41
12	81200000	81200000	15000	+	ENSMUSG00000098128	Gm3693	antisense_RNA	0.339	1.38	4.48	0.0393	0.473	1.41
3	89400000	89400000	2910	-	ENSMUSG00000028044	Cks1b	protein_coding	-0.429	0.0448	4.48	0.0394	0.473	1.4
12	86900000	86900000	4100	-	ENSMUSG00000034168	Irf2bpl	protein_coding	0.193	5.6	4.48	0.0394	0.473	1.4
14	78800000	79200000	353000	+	ENSMUSG00000058997	Vwa8	protein_coding	-0.123	5.49	4.48	0.0394	0.473	1.4
5	109000000	109000000	60300	-	ENSMUSG00000062234	Gak	protein_coding	0.108	6.18	4.48	0.0394	0.473	1.4
6	146000000	146000000	33600	+	ENSMUSG00000030255	Sspn	protein_coding	-0.204	4.25	4.47	0.0395	0.474	1.4
7	102000000	102000000	8110	-	ENSMUSG00000044824	Olfr545	protein_coding	-1.91	-2.4	4.47	0.0395	0.474	1.4
9	109000000	109000000	1800	-	ENSMUSG00000049734	Trex1	protein_coding	0.306	1.63	4.47	0.0395	0.474	1.4
17	7930000	7930000	8900	+	ENSMUSG00000033450	Tagap	protein_coding	0.561	-0.0325	4.46	0.0396	0.475	1.4
10	123000000	123000000	267000	+	ENSMUSG00000034613	Ppm1h	protein_coding	0.177	6.35	4.46	0.0396	0.475	1.4
6	73000000	73200000	204000	-	ENSMUSG00000052861	Dnah6	protein_coding	-0.819	-0.588	4.46	0.0396	0.475	1.4
5	138000000	138000000	22700	+	ENSMUSG00000029729	Zkscan1	protein_coding	0.134	5.14	4.46	0.0397	0.475	1.4
4	142000000	142000000	16800	-	ENSMUSG00000040659	Efhd2	protein_coding	-0.165	7.75	4.46	0.0397	0.475	1.4
9	44500000	44500000	29100	+	ENSMUSG00000063382	Bcl9l	protein_coding	0.206	5.46	4.46	0.0397	0.475	1.4
11	53300000	53300000	40600	-	ENSMUSG00000020361	Hspa4	protein_coding	0.163	7.24	4.45	0.0398	0.475	1.4
19	24700000	24900000	179000	-	ENSMUSG00000041731	Pgm5	protein_coding	-0.398	1.21	4.46	0.0398	0.475	1.4
7	108000000	108000000	6760	-	ENSMUSG00000110171	Olfr484	protein_coding	-0.955	-1.77	4.46	0.0398	0.475	1.4
15	12400000	12700000	380000	-	ENSMUSG00000022197	Pdzd2	protein_coding	0.288	5.5	4.45	0.0399	0.475	1.4
4	53800000	53900000	36000	+	ENSMUSG00000028420	Tmem38b	protein_coding	-0.199	3.55	4.45	0.0399	0.475	1.4
6	7680000	7690000	18100	-	ENSMUSG00000029752	Asns	protein_coding	0.162	5.39	4.45	0.0399	0.476	1.4
4	119000000	119000000	3100	-	ENSMUSG00000050854	Tmem125	protein_coding	-0.337	1.95	4.45	0.0399	0.475	1.4
2	32400000	32400000	28600	+	ENSMUSG00000039205	Ciz1	protein_coding	0.235	4.74	4.44	0.0401	0.477	1.4
9	89200000	89400000	167000	+	ENSMUSG00000066442	Mthfs	protein_coding	-0.416	1.16	4.44	0.0401	0.477	1.4
1	157000000	157000000	277000	-	ENSMUSG00000070565	Rasal2	protein_coding	0.188	6.07	4.44	0.0401	0.477	1.4
4	152000000	152000000	7900	-	ENSMUSG00000028952	Zbtb48	protein_coding	0.36	2.37	4.44	0.0402	0.477	1.4
X	9200000	9270000	68200	+	ENSMUSG00000047344	Lancl3	protein_coding	0.383	1.15	4.44	0.0402	0.477	1.4
10	106000000	107000000	466000	+	ENSMUSG00000053825	Ppfia2	protein_coding	0.144	5.88	4.44	0.0402	0.477	1.4
4	149000000	149000000	16500	+	ENSMUSG00000028974	Dffa	protein_coding	0.13	4.79	4.43	0.0403	0.478	1.39
3	103000000	103000000	37800	+	ENSMUSG00000068823	Csde1	protein_coding	0.103	7.39	4.43	0.0403	0.478	1.39
5	143000000	143000000	13600	-	ENSMUSG00000090981	Olfr718-ps1	transcribed_unprocessed_pseudogene	0.55	0.408	4.43	0.0403	0.478	1.39
14	77200000	77700000	565000	+	ENSMUSG00000022012	Enox1	protein_coding	0.234	3.94	4.43	0.0404	0.478	1.39
1	74700000	74700000	24300	+	ENSMUSG00000026170	Cyp27a1	protein_coding	-0.361	1.51	4.43	0.0404	0.478	1.39
2	163000000	163000000	1080	+	ENSMUSG00000087536	Gm14246	lincRNA	0.804	-1.18	4.43	0.0404	0.478	1.39
9	44600000	44600000	1460	-	ENSMUSG00000110721	AC151971.1	lincRNA	-1.16	-1.76	4.43	0.0404	0.478	1.39
4	156000000	156000000	4100	-	ENSMUSG00000029072	Tas1r3	protein_coding	-0.884	-1.9	4.42	0.0405	0.478	1.39
9	7820000	7840000	18800	-	ENSMUSG00000057367	Birc2	protein_coding	0.177	4.48	4.42	0.0405	0.478	1.39
11	101000000	101000000	7720	-	ENSMUSG00000020918	Kat2a	protein_coding	0.12	5.26	4.42	0.0406	0.478	1.39
7	141000000	142000000	46700	-	ENSMUSG00000025512	Chid1	protein_coding	-0.168	5.19	4.42	0.0406	0.478	1.39
3	31100000	31100000	27500	+	ENSMUSG00000027660	Skil	protein_coding	0.228	5.56	4.42	0.0406	0.478	1.39
15	99400000	99500000	35700	-	ENSMUSG00000023009	Nckap5l	protein_coding	0.298	4.06	4.41	0.0407	0.478	1.39
11	60800000	60900000	29600	+	ENSMUSG00000042569	Dhrs7b	protein_coding	-0.193	3.72	4.41	0.0408	0.478	1.39
1	157000000	157000000	20700	-	ENSMUSG00000060519	Tor3a	protein_coding	-0.285	2.9	4.41	0.0408	0.478	1.39
12	17000000	17000000	8410	-	ENSMUSG00000071398	2410004P03Rik	protein_coding	0.686	0.171	4.41	0.0408	0.478	1.39
11	43400000	43400000	6000	-	ENSMUSG00000020415	Pttg1	protein_coding	-0.236	3.61	4.41	0.0409	0.478	1.39
6	97100000	97100000	39200	-	ENSMUSG00000035245	Eogt	protein_coding	-0.27	4.8	4.41	0.0409	0.478	1.39
9	120000000	120000000	168000	-	ENSMUSG00000052336	Cx3cr1	protein_coding	-0.256	6.47	4.41	0.0409	0.478	1.39
5	31500000	31500000	13200	-	ENSMUSG00000053134	Supt7l	protein_coding	0.143	3.38	4.41	0.0409	0.478	1.39
15	89400000	89400000	3950	+	ENSMUSG00000091680	Klhdc7b	protein_coding	-0.73	-0.845	4.75	0.0409	0.478	1.39
4	134000000	134000000	77800	-	ENSMUSG00000007880	Arid1a	protein_coding	0.146	6.47	4.4	0.041	0.478	1.39
1	119000000	119000000	56400	+	ENSMUSG00000101179	Gm29455	lincRNA	-1.33	-1.66	4.4	0.041	0.478	1.39
10	80900000	80900000	2130	+	ENSMUSG00000015312	Gadd45b	protein_coding	0.336	2.64	4.4	0.0411	0.478	1.39
19	60800000	60900000	24200	-	ENSMUSG00000063698	Sfxn4	protein_coding	-0.268	2.65	4.39	0.0411	0.478	1.39
13	119000000	119000000	1120	-	ENSMUSG00000074635	3110070M22Rik	protein_coding	6.29	-2.54	4.48	0.0411	0.478	1.39
11	98000000	98000000	3790	+	ENSMUSG00000086716	Gm11629	processed_transcript	-1.04	-2.02	4.4	0.0411	0.478	1.39
6	53800000	53900000	49400	+	ENSMUSG00000108175	Gm16499	antisense_RNA	-0.494	-0.913	4.4	0.0411	0.478	1.39
9	66800000	66800000	20300	-	ENSMUSG00000032375	Aph1b	protein_coding	-0.139	4.63	4.39	0.0412	0.478	1.39
4	142000000	142000000	1750	-	ENSMUSG00000040715	Rsc1a1	protein_coding	-2.81	-0.383	4.39	0.0412	0.478	1.39
5	121000000	121000000	148000	+	ENSMUSG00000042744	Hectd4	protein_coding	0.234	7.7	4.39	0.0412	0.478	1.39
X	105000000	105000000	737	-	ENSMUSG00000083744	Gm14824	processed_pseudogene	1.17	-1.62	4.39	0.0412	0.478	1.38
11	98300000	98300000	57	+	ENSMUSG00000093176	Mir5119	miRNA	-1.93	-2.33	4.39	0.0412	0.478	1.39
10	127000000	127000000	7110	+	ENSMUSG00000006731	B4galnt1	protein_coding	0.114	6.36	4.39	0.0413	0.478	1.38
4	45000000	45000000	18000	+	ENSMUSG00000028318	Polr1e	protein_coding	-0.342	1.88	4.39	0.0413	0.478	1.38
8	110000000	110000000	76100	+	ENSMUSG00000031732	Phlpp2	protein_coding	0.167	5.41	4.39	0.0413	0.478	1.38
4	121000000	121000000	39000	-	ENSMUSG00000043207	Zmpste24	protein_coding	-0.16	5.03	4.39	0.0413	0.478	1.38
10	44000000	44100000	198000	-	ENSMUSG00000019866	Crybg1	protein_coding	-0.638	-0.222	4.38	0.0414	0.478	1.38
18	38300000	38300000	12400	+	ENSMUSG00000024442	0610009O20Rik	protein_coding	-0.137	4.61	4.38	0.0414	0.478	1.38
6	47900000	47900000	31300	+	ENSMUSG00000025821	Zfp282	protein_coding	0.199	3.77	4.38	0.0414	0.478	1.38
6	43300000	43700000	321000	-	ENSMUSG00000029735	Tpk1	protein_coding	-0.649	0.927	4.38	0.0414	0.478	1.38
8	70800000	70800000	2300	-	ENSMUSG00000035559	Mpv17l2	protein_coding	-0.206	3.71	4.38	0.0414	0.478	1.38
X	60900000	60900000	2060	-	ENSMUSG00000045179	Sox3	protein_coding	-0.352	0.488	4.38	0.0414	0.478	1.38
7	42600000	42600000	16800	-	ENSMUSG00000108446	Gm44997	processed_transcript	-1.31	-0.533	4.38	0.0414	0.478	1.38
19	4290000	4310000	20200	-	ENSMUSG00000024858	Grk2	protein_coding	0.161	8.07	4.38	0.0415	0.479	1.38
3	92100000	92100000	2870	-	ENSMUSG00000043165	Lor	protein_coding	0.375	1.7	4.38	0.0415	0.479	1.38
19	46300000	46400000	34100	+	ENSMUSG00000025227	Mfsd13a	protein_coding	-0.13	4.06	4.37	0.0416	0.479	1.38
9	123000000	123000000	2580	-	ENSMUSG00000110945	AC133650.1	antisense_RNA	-0.511	0.84	4.37	0.0416	0.479	1.38
10	7120000	7210000	93200	-	ENSMUSG00000015202	Cnksr3	protein_coding	0.187	2.51	4.37	0.0417	0.479	1.38
4	57200000	57300000	111000	-	ENSMUSG00000038764	Ptpn3	protein_coding	0.244	5.31	4.37	0.0417	0.479	1.38
8	85100000	85100000	7300	-	ENSMUSG00000087026	A230103J11Rik	processed_transcript	0.27	1.28	4.37	0.0417	0.479	1.38
11	26400000	26500000	85700	+	ENSMUSG00000004018	Fancl	protein_coding	-0.398	1.65	4.36	0.0418	0.479	1.38
3	154000000	154000000	49000	-	ENSMUSG00000005493	Msh4	protein_coding	-1.53	-1.56	4.36	0.0418	0.479	1.38
1	65200000	65300000	92000	+	ENSMUSG00000025949	Pikfyve	protein_coding	0.156	5.29	4.36	0.0418	0.479	1.38
4	55400000	55400000	42200	+	ENSMUSG00000028426	Rad23b	protein_coding	0.127	6.81	4.36	0.0418	0.479	1.38
6	43300000	43300000	23700	+	ENSMUSG00000033542	Arhgef5	protein_coding	0.522	1.44	4.36	0.0418	0.479	1.38
1	163000000	163000000	69800	-	ENSMUSG00000040225	Prrc2c	protein_coding	0.191	6.84	4.36	0.0418	0.479	1.38
8	72500000	72500000	14700	-	ENSMUSG00000052488	Cherp	protein_coding	0.173	5.04	4.36	0.0418	0.479	1.38
3	62300000	62300000	3010	-	ENSMUSG00000103502	9330121J05Rik	antisense_RNA	0.431	0.432	4.36	0.0418	0.479	1.38
1	55200000	55200000	56600	-	ENSMUSG00000025978	Rftn2	protein_coding	-0.223	5.62	4.36	0.0419	0.479	1.38
7	65300000	65500000	232000	-	ENSMUSG00000030516	Tjp1	protein_coding	-0.177	6.59	4.36	0.0419	0.479	1.38
7	19900000	19900000	17600	-	ENSMUSG00000040511	Pvr	protein_coding	0.43	2.42	4.36	0.0419	0.479	1.38
16	36800000	36900000	44300	+	ENSMUSG00000022837	Iqcb1	protein_coding	0.191	3.8	4.35	0.042	0.48	1.38
X	42500000	42500000	26900	+	ENSMUSG00000005696	Sh2d1a	protein_coding	-0.875	-1.74	4.35	0.0421	0.481	1.38
7	82200000	82200000	1150	-	ENSMUSG00000108845	Gm45090	lincRNA	-0.467	2.79	4.35	0.0421	0.48	1.38
7	103000000	103000000	7720	-	ENSMUSG00000045792	Olfr578	protein_coding	-1.11	-1.76	4.35	0.0422	0.481	1.37
18	37500000	37500000	5040	+	ENSMUSG00000048347	Pcdhb18	protein_coding	0.263	2.49	4.35	0.0422	0.481	1.37
10	130000000	130000000	11800	-	ENSMUSG00000092048	Vmn2r85	protein_coding	-1.1	-1.3	4.35	0.0422	0.481	1.37
1	72900000	72900000	17000	-	ENSMUSG00000026185	Igfbp5	protein_coding	-0.228	7.56	4.34	0.0423	0.481	1.37
11	120000000	120000000	16400	+	ENSMUSG00000025793	Hgs	protein_coding	0.117	5.47	4.34	0.0424	0.481	1.37
3	54800000	54800000	45700	+	ENSMUSG00000027796	Smad9	protein_coding	-0.192	3.46	4.34	0.0424	0.481	1.37
12	75600000	75700000	38900	-	ENSMUSG00000045690	Wdr89	protein_coding	-0.3	0.997	4.34	0.0424	0.481	1.37
3	96200000	96200000	586	+	ENSMUSG00000064220	Hist2h2aa1	protein_coding	-0.448	3.21	4.34	0.0424	0.481	1.37
5	138000000	138000000	1080	-	ENSMUSG00000029715	Pop7	protein_coding	-0.261	2.71	4.33	0.0425	0.481	1.37
5	33700000	33700000	20900	+	ENSMUSG00000037313	Tacc3	protein_coding	-0.288	2.17	4.33	0.0425	0.481	1.37
2	157000000	157000000	5670	+	ENSMUSG00000055494	Gm14168	lincRNA	-0.483	0.386	4.33	0.0425	0.481	1.37
5	120000000	120000000	52600	+	ENSMUSG00000018263	Tbx5	protein_coding	-1.2	-2.04	4.33	0.0426	0.481	1.37
2	59900000	60200000	310000	-	ENSMUSG00000026987	Baz2b	protein_coding	0.263	4.44	4.33	0.0426	0.481	1.37
3	95100000	95100000	48400	-	ENSMUSG00000028126	Pip5k1a	protein_coding	0.17	5.15	4.33	0.0426	0.481	1.37
9	21100000	21100000	4700	-	ENSMUSG00000079681	Zglp1	protein_coding	-1.55	-1.91	4.33	0.0426	0.481	1.37
13	53100000	53300000	177000	-	ENSMUSG00000021464	Ror2	protein_coding	-0.687	-0.517	4.32	0.0427	0.481	1.37
14	55600000	55600000	3790	-	ENSMUSG00000022217	Emc9	protein_coding	-0.178	3.46	4.33	0.0427	0.481	1.37
19	24100000	24200000	131000	-	ENSMUSG00000024812	Tjp2	protein_coding	-0.192	5	4.33	0.0427	0.481	1.37
9	45900000	45900000	6440	-	ENSMUSG00000032085	Tagln	protein_coding	0.913	1.54	4.32	0.0427	0.481	1.37
11	121000000	122000000	165000	+	ENSMUSG00000039230	Tbcd	protein_coding	-0.186	4.92	4.33	0.0427	0.481	1.37
2	65800000	66000000	186000	+	ENSMUSG00000044647	Csrnp3	protein_coding	0.198	5.87	4.32	0.0427	0.481	1.37
7	78600000	78600000	2210	+	ENSMUSG00000052629	Gm9885	antisense_RNA	-0.282	1.23	4.33	0.0427	0.481	1.37
11	98800000	98800000	28900	+	ENSMUSG00000078676	Casc3	protein_coding	0.137	5.32	4.32	0.0427	0.481	1.37
6	52500000	52600000	94200	-	ENSMUSG00000029776	Hibadh	protein_coding	-0.142	5.6	4.32	0.0428	0.481	1.37
12	112000000	112000000	35500	+	ENSMUSG00000021294	Kif26a	protein_coding	-0.368	2.86	4.32	0.0429	0.481	1.37
1	53800000	53800000	29700	-	ENSMUSG00000026094	Stk17b	protein_coding	-0.212	3.82	4.31	0.0429	0.481	1.37
4	139000000	139000000	14500	-	ENSMUSG00000028747	Htr6	protein_coding	-0.307	1.79	4.32	0.0429	0.481	1.37
6	120000000	120000000	40100	-	ENSMUSG00000030177	Ccdc77	protein_coding	0.375	1.97	4.32	0.0429	0.481	1.37
7	3690000	3700000	8160	+	ENSMUSG00000035585	Tsen34	protein_coding	-0.147	5.33	4.32	0.0429	0.481	1.37
16	96600000	97200000	579000	-	ENSMUSG00000050272	Dscam	protein_coding	0.169	5.43	4.32	0.0429	0.481	1.37
13	78100000	78200000	59800	-	ENSMUSG00000114401	CT025642.1	antisense_RNA	-0.649	-0.838	4.32	0.0429	0.481	1.37
3	89700000	89800000	38400	+	ENSMUSG00000027951	Adar	protein_coding	0.169	6.62	4.31	0.043	0.481	1.37
1	91500000	91500000	34700	+	ENSMUSG00000034292	Traf3ip1	protein_coding	0.169	3.77	4.31	0.043	0.481	1.37
2	131000000	131000000	54800	-	ENSMUSG00000048911	Rnf24	protein_coding	0.145	5.13	4.31	0.043	0.481	1.37
7	28900000	29000000	69100	-	ENSMUSG00000054808	Actn4	protein_coding	0.154	6.85	4.31	0.043	0.481	1.37
6	85900000	85900000	5530	-	ENSMUSG00000057103	Nat8f1	protein_coding	-0.243	3.31	4.31	0.043	0.481	1.37
6	3500000	3600000	105000	+	ENSMUSG00000001376	Vps50	protein_coding	0.14	5.31	4.31	0.0431	0.481	1.37
10	19900000	20100000	208000	+	ENSMUSG00000071369	Map3k5	protein_coding	0.177	4.99	4.31	0.0431	0.481	1.37
3	104000000	104000000	8380	+	ENSMUSG00000104768	Gm38412	antisense_RNA	1.45	-2.06	4.31	0.0431	0.481	1.37
5	130000000	130000000	2620	-	ENSMUSG00000107143	Gm6598	antisense_RNA	0.95	-0.893	4.31	0.0431	0.481	1.37
11	118000000	118000000	30600	-	ENSMUSG00000033909	Usp36	protein_coding	0.189	4.73	4.3	0.0432	0.481	1.36
4	112000000	112000000	96100	+	ENSMUSG00000055960	Skint4	protein_coding	0.617	-0.79	4.31	0.0432	0.481	1.36
5	134000000	134000000	28700	-	ENSMUSG00000061979	Rcc1l	protein_coding	0.229	3.44	4.3	0.0433	0.482	1.36
11	53600000	53600000	2630	-	ENSMUSG00000086851	A430108G06Rik	processed_transcript	-0.408	0.466	4.3	0.0433	0.482	1.36
14	31300000	31300000	63500	-	ENSMUSG00000019027	Dnah1	protein_coding	-0.242	2.44	4.29	0.0434	0.482	1.36
18	36900000	37200000	257000	+	ENSMUSG00000103442	Pcdha1	protein_coding	0.56	1.32	4.3	0.0434	0.482	1.36
4	123000000	123000000	6830	+	ENSMUSG00000028654	Mycl	protein_coding	0.216	3.33	4.29	0.0435	0.482	1.36
6	21800000	21900000	81100	-	ENSMUSG00000029669	Tspan12	protein_coding	-0.206	5.12	4.29	0.0435	0.482	1.36
13	84200000	84200000	2600	-	ENSMUSG00000097292	A230107N01Rik	antisense_RNA	-0.581	0.307	4.29	0.0435	0.482	1.36
8	22400000	22400000	18300	+	ENSMUSG00000031533	Mrps31	protein_coding	0.17	3.13	4.28	0.0436	0.482	1.36
5	121000000	121000000	22900	+	ENSMUSG00000032754	Slc8b1	protein_coding	-0.301	2.8	4.28	0.0436	0.482	1.36
7	30800000	30800000	5430	-	ENSMUSG00000051314	Ffar2	protein_coding	-1.88	-1.67	4.28	0.0436	0.482	1.36
3	96200000	96200000	2620	+	ENSMUSG00000068854	Hist2h2be	protein_coding	-0.234	3.04	4.29	0.0436	0.482	1.36
1	85800000	85800000	78	+	ENSMUSG00000094834	Gm25472	miRNA	-1.81	-2.4	4.28	0.0436	0.482	1.36
8	109000000	109000000	174	-	ENSMUSG00000110528	Gm1943	processed_pseudogene	-0.82	-1.5	4.28	0.0436	0.482	1.36
11	76100000	76200000	123000	-	ENSMUSG00000017286	Glod4	protein_coding	-0.14	5.09	4.28	0.0437	0.482	1.36
4	105000000	105000000	80000	-	ENSMUSG00000028518	Prkaa2	protein_coding	0.194	5.09	4.28	0.0437	0.482	1.36
14	66900000	66900000	9850	+	ENSMUSG00000046204	Pnma2	protein_coding	0.198	5.24	4.28	0.0437	0.483	1.36
4	133000000	133000000	66900	+	ENSMUSG00000037692	Ahdc1	protein_coding	0.196	5.4	4.28	0.0438	0.483	1.36
18	37700000	37800000	122000	+	ENSMUSG00000103585	Pcdhgb4	protein_coding	-0.309	2.94	4.28	0.0438	0.483	1.36
10	57600000	57700000	109000	+	ENSMUSG00000019876	Pkib	protein_coding	0.333	2.45	4.27	0.0439	0.483	1.36
13	58400000	58400000	5410	-	ENSMUSG00000021550	2210016F16Rik	protein_coding	-0.233	2.81	4.27	0.0439	0.483	1.36
18	42500000	42600000	64000	+	ENSMUSG00000024498	Tcerg1	protein_coding	0.126	5.36	4.28	0.0439	0.483	1.36
9	115000000	115000000	254000	+	ENSMUSG00000040875	Osbpl10	protein_coding	0.157	4.53	4.27	0.044	0.484	1.36
19	3900000	3910000	11100	-	ENSMUSG00000001750	Tcirg1	protein_coding	-0.326	3.1	4.26	0.0441	0.485	1.36
1	38000000	38000000	12700	-	ENSMUSG00000058407	Txndc9	protein_coding	-0.173	4.7	4.26	0.0441	0.485	1.36
9	108000000	108000000	7190	+	ENSMUSG00000032595	Cdhr4	protein_coding	1.61	-1.58	4.26	0.0442	0.485	1.35
4	45200000	45300000	101000	+	ENSMUSG00000035615	Frmpd1	protein_coding	-0.357	3.74	4.26	0.0442	0.485	1.35
13	4130000	4150000	18000	-	ENSMUSG00000021214	Akr1c18	protein_coding	0.599	-0.171	4.26	0.0443	0.485	1.35
2	156000000	156000000	67800	+	ENSMUSG00000027605	Acss2	protein_coding	-0.146	5.82	4.26	0.0443	0.485	1.35
17	69400000	69400000	22600	-	ENSMUSG00000096988	A930029G22Rik	lincRNA	0.713	-0.869	4.26	0.0443	0.485	1.35
5	138000000	138000000	5380	-	ENSMUSG00000029713	Gnb2	protein_coding	-0.171	7.44	4.25	0.0444	0.485	1.35
5	71400000	71500000	105000	-	ENSMUSG00000049387	Cox7b2	protein_coding	1.16	-2.62	4.25	0.0444	0.485	1.35
4	129000000	129000000	41800	-	ENSMUSG00000050390	C77080	protein_coding	0.195	4.76	4.25	0.0444	0.485	1.35
2	129000000	129000000	10500	+	ENSMUSG00000085498	Gm14023	processed_transcript	-0.659	-1.29	4.25	0.0444	0.485	1.35
15	81800000	81800000	1820	-	ENSMUSG00000097613	Gm17597	lincRNA	-0.599	-0.474	4.39	0.0444	0.485	1.35
1	3650000	3660000	11600	-	ENSMUSG00000102331	Gm19938	sense_intronic	-0.772	1.29	4.25	0.0444	0.485	1.35
17	73800000	73800000	27300	+	ENSMUSG00000024065	Ehd3	protein_coding	0.161	5.8	4.25	0.0446	0.486	1.35
2	107000000	107000000	7860	+	ENSMUSG00000042604	Kcna4	protein_coding	0.327	3.56	4.24	0.0446	0.486	1.35
4	141000000	141000000	5570	+	ENSMUSG00000060572	Mfap2	protein_coding	-0.417	0.892	4.25	0.0446	0.486	1.35
2	86100000	86100000	3070	-	ENSMUSG00000083594	Gm13722	processed_pseudogene	-0.576	0.611	4.25	0.0446	0.486	1.35
4	123000000	123000000	14300	-	ENSMUSG00000028655	Mfsd2a	protein_coding	0.24	4.43	4.24	0.0447	0.486	1.35
17	33400000	33400000	34100	-	ENSMUSG00000055240	Zfp101	protein_coding	0.342	2.49	4.24	0.0447	0.486	1.35
6	95500000	95700000	246000	-	ENSMUSG00000061838	Suclg2	protein_coding	-0.212	5.42	4.24	0.0447	0.487	1.35
1	165000000	165000000	20100	-	ENSMUSG00000040848	Sft2d2	protein_coding	-0.18	5.95	4.24	0.0448	0.487	1.35
3	90500000	90500000	3010	-	ENSMUSG00000001018	Snapin	protein_coding	-0.151	5.34	4.23	0.0449	0.487	1.35
2	26100000	26100000	67700	-	ENSMUSG00000026932	Nacc2	protein_coding	-0.16	7.63	4.23	0.0449	0.487	1.35
4	156000000	156000000	15400	+	ENSMUSG00000029033	Acap3	protein_coding	0.115	6.83	4.23	0.0449	0.487	1.35
19	44100000	44200000	44800	-	ENSMUSG00000037578	Pkd2l1	protein_coding	-1.25	-1.43	4.23	0.0449	0.487	1.35
9	121000000	121000000	4700	+	ENSMUSG00000111094	AC145731.1	lincRNA	-0.714	-0.579	4.23	0.0449	0.487	1.35
3	133000000	133000000	19100	+	ENSMUSG00000028016	Ints12	protein_coding	0.181	2.78	4.23	0.045	0.487	1.35
3	135000000	135000000	106000	+	ENSMUSG00000028172	Tacr3	protein_coding	0.381	0.662	4.22	0.0451	0.488	1.35
5	31300000	31300000	1510	+	ENSMUSG00000029149	Krtcap3	protein_coding	1.47	-1.6	4.22	0.0451	0.488	1.35
6	83400000	83500000	96700	-	ENSMUSG00000034832	Tet3	protein_coding	0.219	5.51	4.22	0.0451	0.488	1.35
9	44100000	44100000	8260	+	ENSMUSG00000032135	Mcam	protein_coding	-0.318	3.27	4.22	0.0452	0.488	1.34
14	31500000	31600000	68300	-	ENSMUSG00000057606	Colq	protein_coding	-0.565	-0.0356	4.22	0.0452	0.488	1.34
7	3420000	3420000	1780	-	ENSMUSG00000107585	3300002P13Rik	lincRNA	-0.818	-1.08	4.22	0.0452	0.488	1.34
10	52300000	52300000	2390	-	ENSMUSG00000112550	AC153525.1	processed_pseudogene	-1.96	-2.32	4.22	0.0452	0.488	1.34
14	30000000	30000000	3310	-	ENSMUSG00000114424	CT009536.1	lincRNA	0.413	0.183	4.33	0.0452	0.488	1.34
1	156000000	156000000	31900	-	ENSMUSG00000026466	Tor1aip1	protein_coding	-0.167	5.54	4.21	0.0453	0.488	1.34
5	35800000	35900000	127000	+	ENSMUSG00000029095	Ablim2	protein_coding	0.111	6.44	4.21	0.0453	0.488	1.34
2	152000000	152000000	10200	+	ENSMUSG00000044364	Tmem74b	protein_coding	-0.289	1.59	4.22	0.0453	0.488	1.34
13	17700000	17800000	94800	-	ENSMUSG00000041297	Cdk13	protein_coding	0.174	5.22	4.21	0.0454	0.488	1.34
9	15700000	15700000	33600	+	ENSMUSG00000043885	Slc36a4	protein_coding	0.142	5.82	4.21	0.0454	0.488	1.34
11	105000000	105000000	105000	+	ENSMUSG00000020694	Tlk2	protein_coding	0.136	5.09	4.21	0.0455	0.488	1.34
X	94600000	94600000	7180	+	ENSMUSG00000071723	Gspt2	protein_coding	0.164	3.97	4.21	0.0455	0.488	1.34
7	118000000	118000000	6860	-	ENSMUSG00000095115	Itpripl2	protein_coding	-0.257	3.17	4.21	0.0455	0.488	1.34
18	58200000	58200000	11600	+	ENSMUSG00000097618	Gm26507	lincRNA	-0.616	-0.9	4.21	0.0455	0.488	1.34
11	65700000	65800000	100000	-	ENSMUSG00000033352	Map2k4	protein_coding	0.13	6.67	4.2	0.0456	0.489	1.34
MT	3840	3910	69	+	ENSMUSG00000064344	mt-Tm	Mt_tRNA	0.642	-0.0227	4.2	0.0456	0.489	1.34
7	16100000	16100000	34500	+	ENSMUSG00000078796	Zfp541	protein_coding	0.721	-1.01	4.2	0.0456	0.489	1.34
12	40200000	40200000	46900	-	ENSMUSG00000001627	Ifrd1	protein_coding	0.236	5.04	4.2	0.0457	0.489	1.34
2	168000000	168000000	26100	-	ENSMUSG00000051149	Adnp	protein_coding	0.208	5.82	4.2	0.0457	0.489	1.34
6	32800000	33100000	269000	-	ENSMUSG00000053768	Chchd3	protein_coding	-0.176	5.23	4.2	0.0457	0.489	1.34
17	24500000	24500000	497	+	ENSMUSG00000093565	Rab26os	antisense_RNA	0.648	-0.688	4.2	0.0458	0.489	1.34
6	85900000	85900000	5830	-	ENSMUSG00000068299	Nat8f4	protein_coding	-0.219	3.9	4.19	0.0459	0.49	1.34
7	4970000	4970000	5910	-	ENSMUSG00000085272	Sbk3	protein_coding	-0.765	-0.363	4.19	0.0459	0.49	1.34
X	7560000	7610000	46800	-	ENSMUSG00000103436	Gm36995	processed_transcript	-0.517	2.5	4.19	0.0459	0.49	1.34
6	92200000	92200000	28200	-	ENSMUSG00000014550	Rbsn	protein_coding	0.113	5.38	4.19	0.046	0.49	1.34
6	147000000	147000000	40500	-	ENSMUSG00000040234	Tm7sf3	protein_coding	-0.141	5.06	4.19	0.046	0.49	1.34
17	35200000	35200000	15600	-	ENSMUSG00000042419	Nfkbil1	protein_coding	-0.23	2.92	4.19	0.046	0.49	1.34
7	64300000	64300000	8420	-	ENSMUSG00000092187	Gm20457	antisense_RNA	-0.274	0.923	4.19	0.046	0.49	1.34
3	88600000	88600000	16000	+	ENSMUSG00000008604	Ubqln4	protein_coding	0.0999	7	4.18	0.0461	0.491	1.34
12	49400000	49400000	4200	+	ENSMUSG00000020950	Foxg1	protein_coding	0.123	6.21	4.18	0.0461	0.491	1.34
14	14300000	14400000	9740	+	ENSMUSG00000068758	Il3ra	protein_coding	0.561	0.236	4.18	0.0461	0.491	1.34
10	70900000	71200000	237000	-	ENSMUSG00000014329	Bicc1	protein_coding	-0.256	2.37	4.18	0.0462	0.491	1.34
11	102000000	102000000	34400	+	ENSMUSG00000034931	Dhx8	protein_coding	0.144	4.62	4.18	0.0462	0.491	1.34
1	79800000	79900000	67000	-	ENSMUSG00000026249	Serpine2	protein_coding	-0.162	8.12	4.17	0.0463	0.492	1.33
10	18600000	18700000	162000	-	ENSMUSG00000019852	Arfgef3	protein_coding	0.239	6.79	4.17	0.0464	0.492	1.33
11	29700000	30000000	283000	-	ENSMUSG00000044072	Eml6	protein_coding	0.278	4.48	4.17	0.0464	0.492	1.33
2	30000000	30000000	65900	+	ENSMUSG00000057738	Sptan1	protein_coding	0.098	9.76	4.17	0.0464	0.492	1.33
3	37400000	37600000	159000	+	ENSMUSG00000027722	Spata5	protein_coding	0.415	2.73	4.17	0.0465	0.492	1.33
17	34100000	34100000	3920	+	ENSMUSG00000037649	H2-DMa	protein_coding	-0.194	3.11	4.17	0.0465	0.492	1.33
7	97300000	97400000	17900	+	ENSMUSG00000044952	Kctd21	protein_coding	-0.167	3.45	4.17	0.0465	0.492	1.33
11	59500000	59500000	11300	-	ENSMUSG00000054519	Zfp867	protein_coding	-0.301	1.7	4.17	0.0465	0.492	1.33
7	25600000	25600000	8450	+	ENSMUSG00000059479	B3gnt8	protein_coding	0.931	-0.804	4.17	0.0465	0.492	1.33
7	35200000	35200000	14700	+	ENSMUSG00000030495	Slc7a10	protein_coding	-0.214	5.3	4.16	0.0466	0.492	1.33
3	105000000	105000000	1750	-	ENSMUSG00000105655	Gm42659	sense_intronic	1.26	-1.35	4.16	0.0466	0.492	1.33
11	8990000	9010000	18100	-	ENSMUSG00000020413	Hus1	protein_coding	-0.172	4.2	4.16	0.0467	0.492	1.33
15	55500000	55600000	23700	-	ENSMUSG00000022370	Mrpl13	protein_coding	-0.19	4.14	4.16	0.0467	0.492	1.33
8	123000000	124000000	26000	+	ENSMUSG00000031967	Afg3l1	protein_coding	-0.153	5.03	4.16	0.0467	0.492	1.33
3	87600000	87700000	120000	+	ENSMUSG00000041977	Arhgef11	protein_coding	0.131	5.83	4.16	0.0467	0.492	1.33
13	107000000	107000000	63100	-	ENSMUSG00000021693	Kif2a	protein_coding	0.107	5.78	4.16	0.0468	0.492	1.33
16	22200000	22300000	21500	-	ENSMUSG00000022858	Tra2b	protein_coding	0.129	5.43	4.16	0.0468	0.492	1.33
16	97900000	97900000	67400	-	ENSMUSG00000045975	C2cd2	protein_coding	0.177	3.32	4.16	0.0468	0.492	1.33
1	37400000	37400000	8990	+	ENSMUSG00000026111	Unc50	protein_coding	-0.164	4.51	4.15	0.0469	0.493	1.33
6	125000000	125000000	1960	+	ENSMUSG00000038451	Spsb2	protein_coding	-0.323	0.987	4.15	0.0469	0.493	1.33
9	106000000	106000000	7090	+	ENSMUSG00000053716	Dusp7	protein_coding	0.185	6.16	4.15	0.0469	0.493	1.33
16	38700000	38800000	26800	+	ENSMUSG00000022793	B4galt4	protein_coding	-0.141	3.99	4.15	0.047	0.493	1.33
1	40400000	40500000	35800	+	ENSMUSG00000026069	Il1rl1	protein_coding	-1	-1.1	4.15	0.047	0.493	1.33
2	140000000	140000000	80400	+	ENSMUSG00000074766	Ism1	protein_coding	0.292	1.84	4.15	0.047	0.493	1.33
14	31600000	31600000	88400	-	ENSMUSG00000021884	Hacl1	protein_coding	-0.313	2.79	4.14	0.0471	0.493	1.33
4	47000000	47100000	41600	-	ENSMUSG00000066191	Anks6	protein_coding	0.278	3.2	4.14	0.0471	0.493	1.33
2	127000000	127000000	42800	-	ENSMUSG00000027366	Sppl2a	protein_coding	-0.133	5.57	4.14	0.0472	0.494	1.33
10	128000000	128000000	31600	+	ENSMUSG00000014498	Ankrd52	protein_coding	0.262	5.45	4.13	0.0473	0.494	1.32
16	36700000	36700000	32800	+	ENSMUSG00000022900	Ildr1	protein_coding	0.62	-1.25	4.13	0.0473	0.494	1.32
13	67300000	67300000	18300	-	ENSMUSG00000055341	Zfp457	protein_coding	0.901	0.104	4.13	0.0473	0.494	1.32
15	102000000	102000000	9040	-	ENSMUSG00000063661	Krt73	protein_coding	0.506	-0.225	4.14	0.0473	0.494	1.33
8	36200000	36200000	2280	+	ENSMUSG00000110116	4933430A20Rik	lincRNA	0.837	-1.01	4.14	0.0473	0.494	1.33
7	28300000	28300000	23900	-	ENSMUSG00000003435	Supt5	protein_coding	0.121	6.49	4.13	0.0474	0.494	1.32
11	121000000	121000000	12400	+	ENSMUSG00000025161	Slc16a3	protein_coding	-0.424	1.35	4.13	0.0474	0.494	1.32
7	140000000	140000000	10800	-	ENSMUSG00000025465	Echs1	protein_coding	-0.141	5.64	4.13	0.0474	0.494	1.32
2	123000000	123000000	44300	+	ENSMUSG00000005803	Sqor	protein_coding	-0.197	2.48	4.13	0.0475	0.494	1.32
11	17900000	18000000	15100	-	ENSMUSG00000016984	Etaa1	protein_coding	0.167	2.74	4.13	0.0475	0.494	1.32
16	56000000	56000000	35000	+	ENSMUSG00000022601	Zbtb11	protein_coding	0.154	5.08	4.13	0.0475	0.494	1.32
3	32300000	32400000	31200	-	ENSMUSG00000027663	Zmat3	protein_coding	0.148	6.72	4.13	0.0475	0.494	1.32
2	151000000	151000000	9710	-	ENSMUSG00000053916	Nanp	protein_coding	-0.781	1.88	4.13	0.0475	0.494	1.32
14	26000000	26000000	15400	-	ENSMUSG00000094800	Gm9780	protein_coding	1.08	-1.28	4.13	0.0475	0.494	1.32
14	77000000	77000000	12700	-	ENSMUSG00000044350	Lacc1	protein_coding	-0.241	2.19	4.12	0.0476	0.494	1.32
15	102000000	102000000	5150	+	ENSMUSG00000023046	Igfbp6	protein_coding	-0.246	4.65	4.12	0.0477	0.495	1.32
5	122000000	122000000	22200	-	ENSMUSG00000042594	Sh2b3	protein_coding	0.186	4.41	4.12	0.0477	0.495	1.32
4	139000000	139000000	10700	-	ENSMUSG00000041120	Nbl1	protein_coding	-0.152	5.18	4.12	0.0478	0.496	1.32
7	12000000	12000000	107	-	ENSMUSG00000065368	Gm24414	snRNA	1.98	-3.32	4.23	0.0479	0.496	1.32
2	90000000	90000000	7050	-	ENSMUSG00000075069	Olfr1264	protein_coding	-0.942	-1.35	4.11	0.0479	0.496	1.32
10	30500000	30500000	107	+	ENSMUSG00000094452	Gm22623	snRNA	1.98	-3.32	4.23	0.0479	0.496	1.32
14	52000000	52000000	21500	+	ENSMUSG00000004562	Arhgef40	protein_coding	-0.217	4.33	4.11	0.048	0.496	1.32
11	98400000	98400000	1140	+	ENSMUSG00000007877	Tcap	protein_coding	-0.396	1.69	4.11	0.048	0.496	1.32
2	91100000	91200000	46500	-	ENSMUSG00000040687	Madd	protein_coding	0.178	7.22	4.11	0.048	0.496	1.32
11	69600000	69700000	20300	+	ENSMUSG00000018765	Fxr2	protein_coding	0.142	6.38	4.1	0.0481	0.497	1.32
9	111000000	111000000	86000	+	ENSMUSG00000044791	Setd2	protein_coding	0.184	5.51	4.11	0.0481	0.496	1.32
19	8930000	8930000	1980	-	ENSMUSG00000071648	Rom1	protein_coding	-0.238	2.74	4.11	0.0481	0.496	1.32
13	66900000	66900000	26100	-	ENSMUSG00000021519	Mterf3	protein_coding	-0.253	3.39	4.1	0.0482	0.497	1.32
2	73700000	73700000	1990	+	ENSMUSG00000085838	Chn1os1	antisense_RNA	-0.893	-1.06	4.1	0.0482	0.497	1.32
3	90600000	90600000	11300	+	ENSMUSG00000001025	S100a6	protein_coding	-0.262	3.2	4.1	0.0483	0.497	1.32
19	10900000	10900000	7790	-	ENSMUSG00000024732	Ccdc86	protein_coding	0.187	2.56	4.1	0.0483	0.497	1.32
3	122000000	122000000	25200	+	ENSMUSG00000028124	Gclm	protein_coding	-0.207	5.75	4.1	0.0483	0.497	1.32
15	34500000	34500000	20600	+	ENSMUSG00000044726	Erich5	protein_coding	1.34	-2.11	4.1	0.0483	0.497	1.32
5	34000000	34200000	162000	-	ENSMUSG00000045102	Poln	protein_coding	1.27	-0.919	4.1	0.0483	0.497	1.32
15	68300000	68300000	2720	-	ENSMUSG00000096967	Gm26621	processed_transcript	-0.797	0.301	4.1	0.0483	0.497	1.32
1	163000000	163000000	10500	+	ENSMUSG00000026697	Myoc	protein_coding	-0.346	4.34	4.09	0.0484	0.497	1.31
2	165000000	165000000	17000	+	ENSMUSG00000045822	Zswim3	protein_coding	0.244	2.13	4.09	0.0484	0.497	1.32
X	20400000	20400000	41200	+	ENSMUSG00000060090	Rp2	protein_coding	-0.163	4.13	4.09	0.0484	0.497	1.31
10	50200000	50200000	1110	-	ENSMUSG00000112049	AC153532.1	processed_pseudogene	0.748	-0.312	4.1	0.0484	0.497	1.32
7	4120000	4140000	17300	+	ENSMUSG00000030428	Ttyh1	protein_coding	-0.15	9.68	4.09	0.0485	0.497	1.31
8	70300000	70400000	21800	-	ENSMUSG00000058301	Upf1	protein_coding	0.123	5.58	4.09	0.0485	0.497	1.31
17	8340000	8340000	3710	+	ENSMUSG00000055945	Prr18	protein_coding	-0.375	6.23	4.09	0.0486	0.497	1.31
9	44000000	44000000	29300	-	ENSMUSG00000111229	AC126459.2	lincRNA	-0.553	-1.09	4.09	0.0486	0.497	1.31
8	83400000	83400000	38700	+	ENSMUSG00000002190	Clgn	protein_coding	0.157	3.51	4.08	0.0487	0.497	1.31
19	53300000	53400000	65300	+	ENSMUSG00000025025	Mxi1	protein_coding	0.146	6.41	4.08	0.0487	0.497	1.31
10	111000000	111000000	68400	-	ENSMUSG00000035798	Zdhhc17	protein_coding	-0.138	6.39	4.08	0.0487	0.497	1.31
17	85100000	85500000	367000	+	ENSMUSG00000071037	Camkmt	protein_coding	-0.204	1.9	4.08	0.0487	0.497	1.31
14	70700000	70800000	112000	-	ENSMUSG00000022100	Xpo7	protein_coding	0.116	5.84	4.08	0.0488	0.498	1.31
4	130000000	130000000	25600	+	ENSMUSG00000028779	Pef1	protein_coding	-0.125	4.89	4.08	0.0488	0.497	1.31
6	92400000	92700000	335000	-	ENSMUSG00000030020	Prickle2	protein_coding	0.169	7.33	4.08	0.0488	0.497	1.31
16	3860000	3880000	26200	-	ENSMUSG00000039789	Zfp597	protein_coding	0.194	3.73	4.08	0.0488	0.497	1.31
4	78200000	78200000	2220	+	ENSMUSG00000092492	B230208B08Rik	processed_transcript	-0.394	0.762	4.08	0.0488	0.497	1.31
1	161000000	161000000	16000	+	ENSMUSG00000026708	Cenpl	protein_coding	-0.458	0.312	4.07	0.0489	0.498	1.31
4	134000000	134000000	2300	-	ENSMUSG00000028840	Zfp593	protein_coding	-0.213	2.6	4.07	0.049	0.498	1.31
2	48800000	48900000	89200	+	ENSMUSG00000052155	Acvr2a	protein_coding	0.154	5.49	4.07	0.049	0.498	1.31
4	126000000	126000000	27500	+	ENSMUSG00000056174	Col8a2	protein_coding	-0.762	0.562	4.07	0.049	0.498	1.31
15	102000000	103000000	19400	-	ENSMUSG00000023050	Map3k12	protein_coding	0.104	6.44	4.07	0.0491	0.499	1.31
6	72200000	72200000	29400	-	ENSMUSG00000037621	Atoh8	protein_coding	0.505	-0.0506	4.07	0.0491	0.498	1.31
5	136000000	136000000	78	-	ENSMUSG00000094486	Gm23268	miRNA	0.824	-0.85	4.07	0.0491	0.498	1.31
10	91000000	91100000	93500	-	ENSMUSG00000019979	Apaf1	protein_coding	0.345	3.44	4.06	0.0492	0.499	1.31
11	121000000	121000000	18200	+	ENSMUSG00000039307	Hexdc	protein_coding	0.211	4.4	4.06	0.0492	0.499	1.31
19	56700000	56700000	2490	+	ENSMUSG00000035283	Adrb1	protein_coding	0.23	4.92	4.06	0.0493	0.499	1.31
8	105000000	105000000	9590	+	ENSMUSG00000014782	Plekhg4	protein_coding	-1.31	0.205	4.06	0.0494	0.5	1.31
10	19600000	19600000	18300	+	ENSMUSG00000020009	Ifngr1	protein_coding	0.158	3.89	4.06	0.0494	0.5	1.31
7	78800000	78800000	25700	-	ENSMUSG00000030610	Det1	protein_coding	-0.248	1.55	4.05	0.0494	0.5	1.31
12	17900000	17900000	2290	+	ENSMUSG00000114025	AC154636.3	unprocessed_pseudogene	0.908	-1.57	4.06	0.0494	0.5	1.31
10	29300000	29400000	18300	-	ENSMUSG00000038876	Rnf146	protein_coding	0.137	5.27	4.05	0.0496	0.501	1.3
12	8300000	8300000	4040	-	ENSMUSG00000037660	Gdf7	protein_coding	1.6	-2.45	4.04	0.0497	0.501	1.3
9	8970000	8980000	3980	+	ENSMUSG00000078117	Gm16485	protein_coding	0.194	3.89	4.05	0.0497	0.501	1.3
5	118000000	118000000	33500	+	ENSMUSG00000032898	Fbxo21	protein_coding	0.128	6.37	4.04	0.0498	0.501	1.3
12	81600000	81700000	36300	+	ENSMUSG00000042734	Ttc9	protein_coding	0.133	5.38	4.04	0.0498	0.501	1.3
15	103000000	103000000	2200	-	ENSMUSG00000063234	Gpr84	protein_coding	-0.598	-0.258	4.04	0.0498	0.501	1.3
X	140000000	140000000	55900	-	ENSMUSG00000072944	Nup62cl	protein_coding	1.04	-1.89	4.04	0.0498	0.501	1.3
9	41700000	41700000	980	+	ENSMUSG00000098093	Gm8707	transcribed_processed_pseudogene	-4.73	-3.4	4.13	0.0498	0.501	1.3
18	37100000	37200000	44200	+	ENSMUSG00000102697	Pcdhac2	protein_coding	0.243	5.6	4.04	0.0498	0.501	1.3
4	141000000	141000000	56200	+	ENSMUSG00000028920	Fbxo42	protein_coding	0.165	4.72	4.04	0.0499	0.501	1.3
8	57500000	57500000	20800	+	ENSMUSG00000096917	2500002B13Rik	processed_transcript	0.898	-0.292	4.04	0.0499	0.501	1.3
4	129000000	129000000	7600	+	ENSMUSG00000001334	Fndc5	protein_coding	-0.177	6.11	4.04	0.05	0.501	1.3
5	112000000	112000000	23500	+	ENSMUSG00000052848	C130026L21Rik	lincRNA	0.37	1.51	4.04	0.05	0.501	1.3
2	106000000	106000000	36800	-	ENSMUSG00000027166	Dnajc24	protein_coding	-0.227	2.33	4.03	0.0501	0.501	1.3
6	141000000	141000000	55800	+	ENSMUSG00000030232	Aebp2	protein_coding	0.106	5.68	4.03	0.0501	0.501	1.3
18	63700000	64000000	281000	+	ENSMUSG00000040560	Wdr7	protein_coding	0.165	6.83	4.03	0.0501	0.501	1.3
17	35500000	35500000	4090	-	ENSMUSG00000050410	Tcf19	protein_coding	-0.255	1.97	4.03	0.0501	0.501	1.3
18	31400000	31400000	8780	+	ENSMUSG00000096934	Gm26658	lincRNA	1.21	-2.35	4.03	0.0501	0.501	1.3
18	24600000	24600000	34900	+	ENSMUSG00000024271	Elp2	protein_coding	0.107	5.62	4.03	0.0502	0.501	1.3
7	16800000	16800000	25000	+	ENSMUSG00000030374	Strn4	protein_coding	0.0955	7.41	4.03	0.0502	0.501	1.3
15	76900000	76900000	13100	+	ENSMUSG00000033669	Zfp7	protein_coding	0.244	2.11	4.03	0.0502	0.501	1.3
1	180000000	180000000	94300	+	ENSMUSG00000038855	Itpkb	protein_coding	-0.201	5.05	4.03	0.0502	0.501	1.3
6	145000000	145000000	5810	+	ENSMUSG00000040370	Etfrf1	protein_coding	-0.16	3.96	4.03	0.0502	0.501	1.3
6	18400000	18500000	148000	-	ENSMUSG00000000416	Cttnbp2	protein_coding	0.195	6.18	4.02	0.0504	0.501	1.3
8	75100000	75100000	18900	+	ENSMUSG00000005410	Mcm5	protein_coding	0.271	1.9	4.02	0.0504	0.501	1.3
10	14700000	14700000	50800	-	ENSMUSG00000019868	Vta1	protein_coding	-0.139	4.58	4.02	0.0504	0.501	1.3
8	126000000	126000000	2920	+	ENSMUSG00000051671	Coa6	protein_coding	-0.226	2.74	4.02	0.0504	0.501	1.3
6	34700000	34700000	2540	-	ENSMUSG00000085382	Gm13861	lincRNA	1.15	-2.02	4.02	0.0504	0.501	1.3
14	6740000	6740000	6650	-	ENSMUSG00000091754	Gm3636	protein_coding	0.325	1.35	4.02	0.0504	0.501	1.3
8	106000000	106000000	22500	-	ENSMUSG00000017765	Slc12a4	protein_coding	-0.17	4.69	4.01	0.0505	0.501	1.3
15	38300000	38300000	6300	-	ENSMUSG00000037465	Klf10	protein_coding	0.498	4	4.02	0.0505	0.501	1.3
1	131000000	131000000	7030	+	ENSMUSG00000046404	Yod1	protein_coding	0.139	3.87	4.02	0.0505	0.501	1.3
7	44900000	44900000	29100	-	ENSMUSG00000060279	Ap2a1	protein_coding	0.11	7.4	4.02	0.0505	0.501	1.3
13	96500000	96500000	61900	-	ENSMUSG00000021668	Polk	protein_coding	0.218	2.7	4.01	0.0506	0.501	1.3
9	45900000	46000000	17400	-	ENSMUSG00000034908	Sidt2	protein_coding	0.187	5.81	4.01	0.0506	0.501	1.3
13	24800000	24800000	10500	+	ENSMUSG00000035958	Tdp2	protein_coding	-0.186	3.42	4.01	0.0506	0.501	1.3
1	181000000	181000000	38300	-	ENSMUSG00000038733	Wdr26	protein_coding	0.136	6.75	4.01	0.0506	0.501	1.3
4	46600000	46700000	45800	-	ENSMUSG00000039813	Tbc1d2	protein_coding	-0.35	1.89	4.01	0.0506	0.501	1.3
17	26500000	26500000	2930	-	ENSMUSG00000024190	Dusp1	protein_coding	0.586	3.98	4.01	0.0507	0.501	1.3
6	30900000	30900000	18600	-	ENSMUSG00000039032	Tsga13	protein_coding	-1.39	-1.95	4.01	0.0507	0.501	1.3
5	122000000	122000000	7780	-	ENSMUSG00000029463	Fam216a	protein_coding	0.139	4.64	4.01	0.0508	0.501	1.29
11	44500000	44500000	15900	-	ENSMUSG00000041231	Ublcp1	protein_coding	-0.159	4.57	4.01	0.0508	0.501	1.29
X	38600000	38600000	4300	-	ENSMUSG00000048970	C1galt1c1	protein_coding	-0.206	3.47	4	0.0508	0.501	1.29
17	48300000	48300000	12500	+	ENSMUSG00000071068	Treml2	protein_coding	0.436	-0.23	4	0.0508	0.501	1.29
11	88700000	88700000	10200	+	ENSMUSG00000087574	C030037D09Rik	lincRNA	-0.298	2.9	4.01	0.0508	0.501	1.29
6	115000000	115000000	10300	-	ENSMUSG00000030317	Timp4	protein_coding	-0.227	5.66	4	0.0509	0.501	1.29
10	24600000	24700000	74200	-	ENSMUSG00000037370	Enpp1	protein_coding	-0.401	1.95	4	0.0509	0.501	1.29
18	24700000	24700000	47900	+	ENSMUSG00000039616	Mocos	protein_coding	-0.441	0.615	4	0.0509	0.501	1.29
10	76000000	76000000	10600	+	ENSMUSG00000049764	Zfp280b	protein_coding	0.195	3.59	4	0.0509	0.501	1.29
4	147000000	147000000	3120	+	ENSMUSG00000082925	Gm13135	processed_pseudogene	6.24	-3.42	4.09	0.0509	0.501	1.29
13	60900000	60900000	41200	-	ENSMUSG00000114432	AC160962.1	protein_coding	-4.29	-3.15	4.02	0.0509	0.501	1.29
1	193000000	193000000	24000	-	ENSMUSG00000016179	Camk1g	protein_coding	0.316	4.2	4	0.051	0.501	1.29
8	106000000	106000000	3830	-	ENSMUSG00000035237	Lcat	protein_coding	-0.207	4.48	4	0.051	0.501	1.29
19	56300000	56400000	70000	-	ENSMUSG00000049134	Nrap	protein_coding	-0.463	-0.531	4	0.051	0.501	1.29
11	61900000	61900000	3490	-	ENSMUSG00000072847	A530017D24Rik	lincRNA	0.161	3.67	4	0.051	0.501	1.29
2	119000000	119000000	9710	+	ENSMUSG00000034216	Vps18	protein_coding	0.154	5.03	3.99	0.0511	0.501	1.29
10	70600000	70700000	98300	-	ENSMUSG00000037747	Phyhipl	protein_coding	-0.146	6.87	3.99	0.0511	0.501	1.29
10	123000000	124000000	477000	+	ENSMUSG00000044071	Fam19a2	protein_coding	0.218	5.4	4	0.0511	0.501	1.29
1	122000000	122000000	18600	-	ENSMUSG00000050534	Htr5b	protein_coding	0.624	-0.59	3.99	0.0511	0.501	1.29
10	45300000	45400000	36700	+	ENSMUSG00000071317	Bves	protein_coding	0.744	0.0895	3.99	0.0511	0.501	1.29
7	43800000	43800000	7530	+	ENSMUSG00000050063	Klk6	protein_coding	-0.82	-0.346	3.99	0.0512	0.502	1.29
1	118000000	118000000	6140	+	ENSMUSG00000099936	Gm28867	lincRNA	-1.76	-2.2	3.99	0.0512	0.502	1.29
2	156000000	157000000	122000	+	ENSMUSG00000027624	Epb41l1	protein_coding	0.124	9.16	3.99	0.0513	0.502	1.29
8	37500000	38700000	1140000	-	ENSMUSG00000039539	Sgcz	protein_coding	0.506	0.579	3.99	0.0513	0.502	1.29
1	96300000	96300000	89	-	ENSMUSG00000080345	Gm24586	miRNA	-2.93	-2.81	4.01	0.0513	0.502	1.29
15	78200000	78200000	14600	-	ENSMUSG00000016637	Ift27	protein_coding	-0.184	3.92	3.98	0.0514	0.502	1.29
13	108000000	110000000	1500000	+	ENSMUSG00000021699	Pde4d	protein_coding	0.257	4.69	3.98	0.0514	0.502	1.29
[truncated: 17,535 more rows]
