# Supplementary material for: Synaptic FUS accumulation triggers early misregulation of synaptic RNAs in a mouse model of ALS
Source: Nat Commun. 2021 May 21;12:3027. doi: 10.1038/s41467-021-23188-8 (PMC8140117; doi:10.1038/s41467-021-23188-8)
Supplement: Supplementary file 10 — Supplementary Data 7 [file 41467_2021_23188_MOESM10_ESM.xlsx]

## Sheet: Table explanation
Supplementary Table 7. Differential gene expression analysis Fus+/+ vs FusΔNLS/+ synaptoneurosomes (6-months-old)
Column name	explanation
seqnames	sequence (chromosome) name
start	start coordinate of the gene
end	end coordinate of the gene
width	gene length
strand	strand on which the gene is located ("+" or "-")
gene_id	Ensembl gene ID
gene_name	gene name
gene_biotype	gene biotype as defined by Ensembl (see https://www.ensembl.org/info/genome/genebuild/biotypes.html)
logFC	log2 fold-change of the gene
logCPM	log-average counts per million (CPM) of the gene in the two groups being compared
F	F value
PValue	p-value of the gene
FDR	false discovery rate of the gene (adjusted with Benjamin-Hochberg)
mlog10PValue	minus log10 of the p-value

## Sheet: DE analysis results
seqnames	start	end	width	strand	gene_id	gene_name	gene_biotype	logFC	logCPM	F	PValue	FDR	mlog10PValue
19	6050000	6050000	7140	+	ENSMUSG00000024807	Syvn1	protein_coding	0.539	4.97	46.6	1.11e-08	0.000216	7.96
11	95000000	95100000	32300	-	ENSMUSG00000001507	Itga3	protein_coding	0.697	3.72	42.6	3.26e-08	0.000318	7.49
7	99300000	99300000	69700	+	ENSMUSG00000055407	Map6	protein_coding	0.514	6.92	41.1	4.99e-08	0.000325	7.3
1	75200000	75200000	11300	-	ENSMUSG00000033124	Atg9a	protein_coding	0.42	6.61	39.9	6.92e-08	0.000338	7.16
7	46100000	46200000	75500	-	ENSMUSG00000040136	Abcc8	protein_coding	0.654	4.39	38	1.2e-07	0.000409	6.92
6	29700000	29700000	24300	+	ENSMUSG00000001763	Tspan33	protein_coding	0.597	3.91	37.9	1.26e-07	0.000409	6.9
17	12100000	12200000	101000	+	ENSMUSG00000023827	Agpat4	protein_coding	0.497	5.05	33.1	5.2e-07	0.00135	6.28
X	73900000	73900000	42300	-	ENSMUSG00000031391	L1cam	protein_coding	0.52	6.79	32.8	5.79e-07	0.00135	6.24
9	53900000	54000000	63800	-	ENSMUSG00000041986	Elmod1	protein_coding	0.518	6.84	32.6	6.22e-07	0.00135	6.21
1	144000000	144000000	26300	-	ENSMUSG00000018199	Trove2	protein_coding	-0.316	5.89	30.9	1.06e-06	0.00178	5.97
16	45400000	45400000	26900	-	ENSMUSG00000022661	Cd200	protein_coding	0.556	5.86	30.7	1.1e-06	0.00178	5.96
2	29800000	29800000	14900	+	ENSMUSG00000059316	Slc27a4	protein_coding	0.364	6.07	30.6	1.14e-06	0.00178	5.94
7	44400000	44400000	16100	+	ENSMUSG00000030731	Syt3	protein_coding	0.454	4.98	30.4	1.24e-06	0.00178	5.91
11	70600000	70700000	4190	+	ENSMUSG00000040746	Rnf167	protein_coding	0.278	5.27	29.9	1.45e-06	0.00178	5.84
2	112000000	112000000	7640	+	ENSMUSG00000027134	Lpcat4	protein_coding	0.412	6.21	29.4	1.69e-06	0.00178	5.77
1	24600000	24600000	681	-	ENSMUSG00000102070	Gm28661	unprocessed_pseudogene	7.7	-0.666	29.3	1.77e-06	0.00178	5.75
6	124000000	124000000	34000	-	ENSMUSG00000008153	Clstn3	protein_coding	0.507	8.32	29.1	1.88e-06	0.00178	5.72
7	128000000	128000000	18200	+	ENSMUSG00000030795	Fus	protein_coding	0.357	7.26	29.1	1.88e-06	0.00178	5.73
10	78800000	78800000	34300	+	ENSMUSG00000005357	Slc1a6	protein_coding	0.719	2.4	29	1.93e-06	0.00178	5.71
11	119000000	119000000	17600	+	ENSMUSG00000025579	Gaa	protein_coding	0.516	7.57	28.8	2.08e-06	0.00178	5.68
2	25300000	25300000	28000	-	ENSMUSG00000026959	Grin1	protein_coding	0.505	8.67	28.7	2.13e-06	0.00178	5.67
9	62100000	62100000	65400	-	ENSMUSG00000032252	Glce	protein_coding	0.54	4.47	28.7	2.14e-06	0.00178	5.67
8	83400000	83400000	38700	+	ENSMUSG00000002190	Clgn	protein_coding	0.423	3.51	28.6	2.19e-06	0.00178	5.66
3	124000000	124000000	3890	+	ENSMUSG00000044528	Tram1l1	protein_coding	0.585	4.26	28.6	2.19e-06	0.00178	5.66
1	120000000	120000000	2820	+	ENSMUSG00000098923	Tmem185b	protein_coding	0.567	3.16	28.1	2.63e-06	0.00188	5.58
10	79900000	79900000	14200	-	ENSMUSG00000035835	Plppr3	protein_coding	0.509	5.27	28	2.66e-06	0.00188	5.57
2	75700000	75700000	10100	+	ENSMUSG00000059005	Hnrnpa3	protein_coding	-0.306	7.86	28	2.66e-06	0.00188	5.58
3	89700000	89800000	18400	-	ENSMUSG00000027950	Chrnb2	protein_coding	0.521	5.16	28	2.72e-06	0.00188	5.57
12	41500000	41500000	34800	-	ENSMUSG00000036295	Lrrn3	protein_coding	0.501	5.18	27.9	2.81e-06	0.00188	5.55
2	92500000	92500000	7780	-	ENSMUSG00000049922	Slc35c1	protein_coding	0.476	3.4	27.8	2.9e-06	0.00188	5.54
11	78500000	78600000	8960	-	ENSMUSG00000037278	Tmem97	protein_coding	0.505	3.4	27.7	3e-06	0.00188	5.52
15	101000000	101000000	39600	+	ENSMUSG00000000532	Acvr1b	protein_coding	0.477	6.72	27.6	3.08e-06	0.00188	5.51
1	172000000	172000000	58200	+	ENSMUSG00000038034	Igsf8	protein_coding	0.493	7	27.5	3.18e-06	0.00188	5.5
7	127000000	127000000	20000	+	ENSMUSG00000030683	Sez6l2	protein_coding	0.527	7.93	26.9	3.83e-06	0.0022	5.42
2	180000000	181000000	45000	+	ENSMUSG00000027568	Ntsr1	protein_coding	0.768	3.05	26.8	4e-06	0.00223	5.4
16	85000000	85200000	219000	-	ENSMUSG00000022892	App	protein_coding	0.541	10.2	26.4	4.59e-06	0.00249	5.34
2	182000000	182000000	5970	+	ENSMUSG00000027584	Oprl1	protein_coding	0.49	4.98	26.1	5.04e-06	0.00266	5.3
X	7640000	7650000	14800	+	ENSMUSG00000031144	Syp	protein_coding	0.578	9.91	25.8	5.64e-06	0.0029	5.25
11	44500000	44600000	46600	+	ENSMUSG00000019189	Rnf145	protein_coding	0.332	6.24	25.7	5.91e-06	0.00296	5.23
9	31100000	31200000	62300	-	ENSMUSG00000031996	Aplp2	protein_coding	0.299	9.02	25.4	6.43e-06	0.00308	5.19
14	32000000	32100000	33200	+	ENSMUSG00000021903	Galnt15	protein_coding	-1.23	1.6	25.4	6.47e-06	0.00308	5.19
2	25200000	25200000	3920	-	ENSMUSG00000059555	Tor4a	protein_coding	-0.7	1.33	25.2	6.86e-06	0.00311	5.16
4	116000000	116000000	50800	-	ENSMUSG00000034171	Faah	protein_coding	0.377	6.02	25.2	6.9e-06	0.00311	5.16
3	89300000	89300000	9070	-	ENSMUSG00000028039	Efna3	protein_coding	0.382	4.97	25.1	7.19e-06	0.00311	5.14
18	37500000	37500000	4660	+	ENSMUSG00000046387	Pcdhb17	protein_coding	0.532	3.55	25.1	7.25e-06	0.00311	5.14
18	34800000	34800000	6880	+	ENSMUSG00000038555	Reep2	protein_coding	0.407	6.41	25	7.42e-06	0.00311	5.13
10	52700000	53100000	421000	+	ENSMUSG00000038602	Slc35f1	protein_coding	0.485	5.46	24.9	7.53e-06	0.00311	5.12
7	16100000	16200000	31200	+	ENSMUSG00000030376	Slc8a2	protein_coding	0.617	7.96	24.9	7.66e-06	0.00311	5.12
15	59300000	59300000	16100	+	ENSMUSG00000022351	Sqle	protein_coding	0.369	6.02	24.8	7.81e-06	0.00311	5.11
9	107000000	107000000	13000	-	ENSMUSG00000023192	Grm2	protein_coding	0.637	5.42	24.6	8.56e-06	0.00328	5.07
19	28800000	28900000	78900	+	ENSMUSG00000024935	Slc1a1	protein_coding	0.48	6.25	24.6	8.58e-06	0.00328	5.07
19	10000000	10100000	18100	+	ENSMUSG00000024664	Fads3	protein_coding	0.446	4.44	24.5	8.83e-06	0.00332	5.05
2	181000000	181000000	25200	-	ENSMUSG00000027577	Chrna4	protein_coding	0.518	4.61	24.3	9.58e-06	0.00345	5.02
11	110000000	110000000	70300	-	ENSMUSG00000041828	Abca8a	protein_coding	1.34	2.31	24.2	9.61e-06	0.00345	5.02
15	22500000	23500000	925000	+	ENSMUSG00000040420	Cdh18	protein_coding	0.612	3.37	24.2	9.72e-06	0.00345	5.01
4	107000000	107000000	28100	+	ENSMUSG00000034926	Dhcr24	protein_coding	0.417	6.74	24	1.03e-05	0.00357	4.99
6	123000000	123000000	73800	-	ENSMUSG00000003153	Slc2a3	protein_coding	0.438	6.88	24	1.04e-05	0.00357	4.98
5	112000000	113000000	158000	-	ENSMUSG00000058153	Sez6l	protein_coding	0.488	7.41	23.9	1.07e-05	0.00362	4.97
5	26800000	27700000	910000	+	ENSMUSG00000061576	Dpp6	protein_coding	0.462	7.38	23.7	1.15e-05	0.0038	4.94
X	165000000	165000000	198000	-	ENSMUSG00000018589	Glra2	protein_coding	0.569	2.99	23.6	1.19e-05	0.00389	4.92
6	135000000	135000000	23300	-	ENSMUSG00000032718	Mansc1	protein_coding	0.632	2.89	23.5	1.25e-05	0.00392	4.9
15	79400000	79400000	42600	-	ENSMUSG00000009035	Tmem184b	protein_coding	0.33	5.72	23.5	1.27e-05	0.00392	4.9
1	140000000	141000000	366000	+	ENSMUSG00000052726	Kcnt2	protein_coding	0.519	4.72	23.4	1.27e-05	0.00392	4.89
3	69600000	69600000	24800	-	ENSMUSG00000043300	B3galnt1	protein_coding	0.436	4.94	23.4	1.28e-05	0.00392	4.89
9	109000000	109000000	18800	-	ENSMUSG00000006675	P4htm	protein_coding	0.414	5.39	23.4	1.31e-05	0.00395	4.88
5	136000000	136000000	1640	+	ENSMUSG00000004951	Hspb1	protein_coding	-1.88	1.91	23.1	1.44e-05	0.00416	4.84
2	165000000	165000000	38900	+	ENSMUSG00000017740	Slc12a5	protein_coding	0.434	8.99	23.1	1.44e-05	0.00416	4.84
7	3290000	3300000	11400	+	ENSMUSG00000068566	Myadm	protein_coding	0.462	5.34	23.1	1.45e-05	0.00416	4.84
3	96200000	96200000	14400	+	ENSMUSG00000038486	Sv2a	protein_coding	0.475	8.42	23	1.49e-05	0.00423	4.83
4	137000000	137000000	188000	-	ENSMUSG00000028664	Ephb2	protein_coding	0.455	3.85	22.8	1.6e-05	0.00446	4.8
10	127000000	127000000	7110	+	ENSMUSG00000006731	B4galnt1	protein_coding	0.259	6.36	22.7	1.65e-05	0.00453	4.78
6	45100000	47300000	2240000	+	ENSMUSG00000039419	Cntnap2	protein_coding	0.492	6.5	22.7	1.67e-05	0.00454	4.78
X	8190000	8210000	12700	-	ENSMUSG00000031169	Porcn	protein_coding	0.433	5.01	22.6	1.71e-05	0.00458	4.77
3	102000000	102000000	28500	-	ENSMUSG00000033161	Atp1a1	protein_coding	0.619	9.85	22.5	1.78e-05	0.00469	4.75
5	145000000	145000000	25900	-	ENSMUSG00000043388	Tmem130	protein_coding	0.494	6.72	22.1	2.04e-05	0.00522	4.69
7	127000000	127000000	4590	+	ENSMUSG00000030682	Cdipt	protein_coding	0.404	6.47	22.1	2.08e-05	0.00522	4.68
9	87100000	87200000	39700	+	ENSMUSG00000042761	Mrap2	protein_coding	0.757	1.85	22.1	2.08e-05	0.00522	4.68
7	128000000	128000000	2310	-	ENSMUSG00000097751	Gm26690	lincRNA	3.09	-2.37	22.1	2.08e-05	0.00522	4.68
11	77500000	77600000	78700	-	ENSMUSG00000017291	Taok1	protein_coding	-0.265	6.89	21.9	2.23e-05	0.00551	4.65
11	102000000	102000000	4460	+	ENSMUSG00000034793	G6pc3	protein_coding	0.395	5	21.8	2.3e-05	0.00563	4.64
2	155000000	155000000	79200	-	ENSMUSG00000038383	Pigu	protein_coding	0.492	3.9	21.5	2.55e-05	0.0059	4.59
18	37400000	37500000	8700	+	ENSMUSG00000044043	Pcdhb14	protein_coding	0.475	2.96	21.5	2.55e-05	0.0059	4.59
1	25100000	25800000	762000	-	ENSMUSG00000033569	Adgrb3	protein_coding	0.373	6.27	21.5	2.57e-05	0.0059	4.59
10	127000000	127000000	25500	-	ENSMUSG00000040462	Os9	protein_coding	0.302	6.93	21.5	2.6e-05	0.0059	4.58
9	44300000	44300000	15400	-	ENSMUSG00000032131	Abcg4	protein_coding	0.352	5.28	21.4	2.64e-05	0.0059	4.58
7	88300000	88300000	32800	+	ENSMUSG00000030560	Ctsc	protein_coding	-0.559	2.84	21.4	2.66e-05	0.0059	4.57
11	69400000	69400000	1720	-	ENSMUSG00000045377	Tmem88	protein_coding	0.975	0.743	21.4	2.66e-05	0.0059	4.57
4	155000000	155000000	13100	-	ENSMUSG00000029054	Gabrd	protein_coding	0.509	5.61	21.4	2.7e-05	0.0059	4.57
7	56700000	57400000	671000	-	ENSMUSG00000055026	Gabrg3	protein_coding	0.457	4.44	21.4	2.7e-05	0.0059	4.57
17	44100000	44100000	7760	+	ENSMUSG00000023960	Enpp5	protein_coding	0.44	7.53	21.3	2.74e-05	0.0059	4.56
12	87300000	87400000	83300	-	ENSMUSG00000021036	Sptlc2	protein_coding	0.569	4.64	21.3	2.75e-05	0.0059	4.56
X	74300000	74300000	7620	+	ENSMUSG00000019087	Atp6ap1	protein_coding	0.35	7.92	21.2	2.84e-05	0.00596	4.55
8	70900000	70900000	9870	-	ENSMUSG00000000792	Slc5a5	protein_coding	0.516	3.45	21.2	2.86e-05	0.00596	4.54
1	173000000	173000000	7330	+	ENSMUSG00000026547	Tagln2	protein_coding	-1.12	2.44	21.2	2.87e-05	0.00596	4.54
7	19600000	19700000	33500	-	ENSMUSG00000002981	Clptm1	protein_coding	0.334	7.03	21	3.04e-05	0.00624	4.52
17	24700000	24700000	4860	-	ENSMUSG00000007021	Syngr3	protein_coding	0.452	6.61	21	3.07e-05	0.00624	4.51
6	82900000	82900000	27900	-	ENSMUSG00000000627	Sema4f	protein_coding	0.42	5.08	20.9	3.16e-05	0.00636	4.5
7	4540000	4550000	7780	-	ENSMUSG00000004961	Syt5	protein_coding	0.438	6.62	20.8	3.32e-05	0.00662	4.48
7	16200000	16300000	12800	-	ENSMUSG00000049130	C5ar1	protein_coding	-1.27	-0.412	20.7	3.38e-05	0.00666	4.47
14	70500000	70500000	7500	+	ENSMUSG00000033595	Lgi3	protein_coding	0.454	6.12	20.6	3.56e-05	0.00691	4.45
9	85800000	85800000	4660	+	ENSMUSG00000035274	Tpbg	protein_coding	0.588	3.77	20.6	3.58e-05	0.00691	4.45
17	45600000	45600000	14400	-	ENSMUSG00000023942	Slc29a1	protein_coding	0.488	3.4	20.6	3.63e-05	0.00694	4.44
1	180000000	180000000	36400	-	ENSMUSG00000010609	Psen2	protein_coding	0.411	3.17	20.3	3.94e-05	0.00748	4.4
10	75600000	75600000	7300	-	ENSMUSG00000006342	Susd2	protein_coding	0.738	2.73	20.2	4.11e-05	0.00768	4.39
18	6200000	6240000	41200	-	ENSMUSG00000006740	Kif5b	protein_coding	-0.349	8.9	20.2	4.13e-05	0.00768	4.38
4	47500000	47500000	9270	-	ENSMUSG00000039740	Alg2	protein_coding	0.372	6.45	20.2	4.19e-05	0.00772	4.38
5	17600000	17700000	156000	+	ENSMUSG00000028780	Sema3c	protein_coding	0.498	4.24	20.1	4.3e-05	0.00772	4.37
11	16300000	16400000	170000	+	ENSMUSG00000048834	Vstm2a	protein_coding	0.461	6.09	20.1	4.34e-05	0.00772	4.36
11	72800000	72900000	131000	+	ENSMUSG00000055670	Zzef1	protein_coding	0.389	5.72	20.1	4.35e-05	0.00772	4.36
18	61000000	61000000	18800	-	ENSMUSG00000052026	Slc6a7	protein_coding	0.49	5.72	20	4.4e-05	0.00772	4.36
14	54900000	54900000	6410	-	ENSMUSG00000022199	Slc22a17	protein_coding	0.375	8.47	20	4.44e-05	0.00772	4.35
13	64700000	64900000	168000	-	ENSMUSG00000033063	Cntnap3	protein_coding	0.708	3.01	20	4.46e-05	0.00772	4.35
2	164000000	165000000	10800	+	ENSMUSG00000017721	Pigt	protein_coding	0.295	5.94	20	4.52e-05	0.00772	4.35
10	81000000	81000000	8890	-	ENSMUSG00000046822	Slc39a3	protein_coding	0.252	5.97	19.9	4.56e-05	0.00772	4.34
18	67400000	67400000	12000	+	ENSMUSG00000001473	Tubb6	protein_coding	-1.29	-0.0188	19.9	4.63e-05	0.00772	4.33
14	28900000	29700000	817000	-	ENSMUSG00000021991	Cacna2d3	protein_coding	0.471	5.95	19.9	4.64e-05	0.00772	4.33
9	108000000	108000000	3190	-	ENSMUSG00000037190	Cyb561d2	protein_coding	0.466	2.78	19.9	4.65e-05	0.00772	4.33
9	40300000	40300000	22400	+	ENSMUSG00000049281	Scn3b	protein_coding	0.365	5.96	19.9	4.69e-05	0.00772	4.33
2	153000000	153000000	39200	+	ENSMUSG00000019188	H13	protein_coding	0.267	5.49	19.8	4.72e-05	0.00772	4.33
18	37400000	37400000	3030	+	ENSMUSG00000043458	Pcdhb12	protein_coding	0.563	2.7	19.8	4.74e-05	0.00772	4.32
17	35100000	35100000	13700	+	ENSMUSG00000007036	Abhd16a	protein_coding	0.372	5.64	19.6	5.22e-05	0.00834	4.28
5	5490000	5510000	25400	-	ENSMUSG00000046798	Cldn12	protein_coding	0.337	4.99	19.6	5.24e-05	0.00834	4.28
2	151000000	151000000	22600	+	ENSMUSG00000033068	Entpd6	protein_coding	0.339	5.01	19.6	5.25e-05	0.00834	4.28
9	4420000	4800000	378000	-	ENSMUSG00000025892	Gria4	protein_coding	0.374	6.18	19.5	5.31e-05	0.00837	4.27
19	4860000	4860000	5780	+	ENSMUSG00000083282	Ctsf	protein_coding	0.345	5.58	19.4	5.58e-05	0.00848	4.25
7	45500000	45500000	19900	-	ENSMUSG00000030824	Nucb1	protein_coding	0.326	5.81	19.4	5.61e-05	0.00848	4.25
7	3680000	3690000	15700	-	ENSMUSG00000035596	Mboat7	protein_coding	0.36	6.86	19.4	5.66e-05	0.00848	4.25
3	110000000	110000000	364000	-	ENSMUSG00000059857	Ntng1	protein_coding	0.566	3.88	19.4	5.66e-05	0.00848	4.25
7	65700000	65700000	10700	+	ENSMUSG00000078681	Tm2d3	protein_coding	0.484	3.77	19.4	5.66e-05	0.00848	4.25
1	176000000	176000000	30400	-	ENSMUSG00000026525	Opn3	protein_coding	0.728	1.34	19.4	5.68e-05	0.00848	4.25
3	135000000	135000000	106000	+	ENSMUSG00000028172	Tacr3	protein_coding	0.859	0.662	19.3	5.7e-05	0.00848	4.24
10	60100000	60100000	29000	+	ENSMUSG00000058297	Spock2	protein_coding	0.352	9.29	19.3	5.76e-05	0.00848	4.24
8	72600000	72600000	15200	+	ENSMUSG00000031791	Tmem38a	protein_coding	0.357	6.23	19.3	5.81e-05	0.00848	4.24
2	119000000	119000000	31600	+	ENSMUSG00000040035	Disp2	protein_coding	0.474	7.75	19.3	5.84e-05	0.00848	4.23
11	42100000	42200000	52000	-	ENSMUSG00000010803	Gabra1	protein_coding	0.486	8.12	19.3	5.86e-05	0.00848	4.23
13	51700000	51700000	15500	-	ENSMUSG00000051107	Gm15440	protein_coding	0.326	3.65	19.2	6.04e-05	0.00867	4.22
4	82300000	82700000	416000	-	ENSMUSG00000008575	Nfib	protein_coding	-0.261	6.77	19.2	6.13e-05	0.00874	4.21
18	37000000	37200000	190000	+	ENSMUSG00000103770	Pcdha9	protein_coding	0.681	3.16	19.1	6.2e-05	0.00878	4.21
2	167000000	167000000	50700	-	ENSMUSG00000017929	B4galt5	protein_coding	0.344	5.43	19.1	6.29e-05	0.00884	4.2
8	99000000	99400000	392000	-	ENSMUSG00000036510	Cdh8	protein_coding	0.52	4.58	19	6.39e-05	0.00891	4.19
9	21900000	21900000	11900	+	ENSMUSG00000040563	Plppr2	protein_coding	0.29	7.06	19	6.61e-05	0.00916	4.18
4	150000000	150000000	62400	+	ENSMUSG00000039953	Clstn1	protein_coding	0.436	10.1	18.9	6.8e-05	0.00935	4.17
8	95800000	95900000	17600	-	ENSMUSG00000036534	Slc38a7	protein_coding	0.431	4.29	18.8	6.99e-05	0.00955	4.16
19	5040000	5040000	2310	+	ENSMUSG00000047379	B4gat1	protein_coding	0.441	6.12	18.8	7.07e-05	0.00959	4.15
5	88700000	88800000	43400	+	ENSMUSG00000006262	Mob1b	protein_coding	-0.298	4.8	18.7	7.15e-05	0.00964	4.15
7	25000000	25000000	27800	-	ENSMUSG00000040907	Atp1a3	protein_coding	0.459	10.5	18.7	7.41e-05	0.00985	4.13
7	25300000	25300000	10100	+	ENSMUSG00000043843	Tmem145	protein_coding	0.444	4.77	18.6	7.42e-05	0.00985	4.13
1	24600000	24600000	678	-	ENSMUSG00000100862	Gm10925	unprocessed_pseudogene	10.9	1.61	18.6	7.56e-05	0.00998	4.12
9	21300000	21400000	34300	+	ENSMUSG00000057193	Slc44a2	protein_coding	0.335	5.11	18.6	7.66e-05	0.01	4.12
17	24400000	24400000	58300	+	ENSMUSG00000024130	Abca3	protein_coding	0.356	6.32	18.5	7.72e-05	0.0101	4.11
1	136000000	136000000	27200	+	ENSMUSG00000026411	Tmem9	protein_coding	0.378	4.91	18.4	8.05e-05	0.0104	4.09
2	144000000	144000000	270000	+	ENSMUSG00000027419	Pcsk2	protein_coding	0.559	8.31	18.4	8.06e-05	0.0104	4.09
15	89500000	89500000	4950	-	ENSMUSG00000022620	Arsa	protein_coding	0.352	4.62	18.4	8.26e-05	0.0105	4.08
9	45800000	45900000	25800	+	ENSMUSG00000032086	Bace1	protein_coding	0.309	6.11	18.3	8.42e-05	0.0107	4.07
8	47000000	47100000	110000	+	ENSMUSG00000038173	Enpp6	protein_coding	0.825	2.84	18.3	8.49e-05	0.0107	4.07
10	108000000	109000000	513000	-	ENSMUSG00000035864	Syt1	protein_coding	0.457	10	18.3	8.53e-05	0.0107	4.07
7	64800000	65200000	400000	-	ENSMUSG00000030518	Fam189a1	protein_coding	0.264	5.79	18.2	8.78e-05	0.0109	4.06
5	115000000	115000000	87700	+	ENSMUSG00000029550	Sppl3	protein_coding	0.32	5.69	18.2	8.85e-05	0.0109	4.05
2	156000000	156000000	43000	+	ENSMUSG00000027612	Mmp24	protein_coding	0.279	5.43	18.2	8.93e-05	0.011	4.05
13	114000000	114000000	26400	-	ENSMUSG00000042364	Snx18	protein_coding	-0.315	4.78	18.1	9.01e-05	0.011	4.05
11	88800000	88900000	33800	-	ENSMUSG00000018428	Akap1	protein_coding	0.325	5.35	18.1	9.17e-05	0.011	4.04
15	76500000	76500000	3190	+	ENSMUSG00000022560	Slc52a2	protein_coding	0.431	3.14	18.1	9.19e-05	0.011	4.04
4	133000000	133000000	54000	+	ENSMUSG00000028854	Slc9a1	protein_coding	0.407	5.14	18.1	9.22e-05	0.011	4.04
10	36500000	36800000	328000	+	ENSMUSG00000044499	Hs3st5	protein_coding	0.698	1.97	18.1	9.28e-05	0.0111	4.03
4	138000000	138000000	7900	+	ENSMUSG00000028757	Ddost	protein_coding	0.312	5.72	18	9.37e-05	0.0111	4.03
8	8620000	8660000	43800	-	ENSMUSG00000001300	Efnb2	protein_coding	0.447	5.39	18	9.6e-05	0.0112	4.02
2	156000000	156000000	10200	+	ENSMUSG00000005881	Ergic3	protein_coding	0.319	5.96	18	9.6e-05	0.0112	4.02
1	5910000	5920000	3690	-	ENSMUSG00000033774	Npbwr1	protein_coding	1.07	0.34	17.9	9.75e-05	0.0113	4.01
17	12400000	12500000	87700	-	ENSMUSG00000023828	Slc22a3	protein_coding	0.853	1.04	17.9	0.0001	0.0116	4
6	102000000	103000000	410000	-	ENSMUSG00000030075	Cntn3	protein_coding	0.471	4.54	17.9	0.000101	0.0116	4
5	28500000	28500000	10400	-	ENSMUSG00000002633	Shh	protein_coding	0.701	1.45	17.8	0.000102	0.0116	3.99
2	17300000	17700000	388000	-	ENSMUSG00000053702	Nebl	protein_coding	-0.299	6.14	17.8	0.000102	0.0116	3.99
4	28800000	29000000	154000	+	ENSMUSG00000028289	Epha7	protein_coding	0.458	5.41	17.8	0.000103	0.0116	3.99
17	25100000	25200000	28700	+	ENSMUSG00000036636	Clcn7	protein_coding	0.277	5.27	17.8	0.000104	0.0116	3.99
8	126000000	126000000	147000	-	ENSMUSG00000060212	Pcnx2	protein_coding	0.299	6.36	17.7	0.000106	0.0119	3.97
13	74700000	74800000	116000	-	ENSMUSG00000021585	Cast	protein_coding	-0.647	3.04	17.7	0.000108	0.0119	3.97
5	125000000	125000000	64000	-	ENSMUSG00000037936	Scarb1	protein_coding	0.351	3.97	17.7	0.000108	0.0119	3.96
11	41900000	42000000	90700	-	ENSMUSG00000020436	Gabrg2	protein_coding	0.466	7.05	17.7	0.000109	0.0119	3.96
15	99500000	99500000	31000	-	ENSMUSG00000023011	Faim2	protein_coding	0.398	8.33	17.6	0.000112	0.0121	3.95
3	73000000	73100000	10500	-	ENSMUSG00000048304	Slitrk3	protein_coding	0.43	5.36	17.6	0.000112	0.0121	3.95
13	113000000	113000000	67100	+	ENSMUSG00000021759	Plpp1	protein_coding	0.447	3.6	17.5	0.000114	0.0123	3.94
9	44000000	44000000	5200	+	ENSMUSG00000032011	Thy1	protein_coding	0.417	8.6	17.5	0.000115	0.0123	3.94
2	153000000	153000000	49200	+	ENSMUSG00000068040	Tm9sf4	protein_coding	0.323	6.06	17.5	0.000115	0.0123	3.94
4	139000000	139000000	26100	+	ENSMUSG00000078517	Emc1	protein_coding	0.274	6.21	17.5	0.000116	0.0123	3.93
18	64300000	64300000	21800	+	ENSMUSG00000056812	St8sia3	protein_coding	0.48	6.33	17.4	0.00012	0.0126	3.92
5	143000000	143000000	18100	+	ENSMUSG00000079111	Kdelr2	protein_coding	0.386	3.73	17.4	0.00012	0.0126	3.92
14	52300000	52300000	17200	+	ENSMUSG00000016831	Tox4	protein_coding	-0.248	5.52	17.4	0.000121	0.0126	3.92
19	10900000	10900000	12100	-	ENSMUSG00000024736	Tmem132a	protein_coding	0.377	7.68	17.4	0.000121	0.0126	3.92
1	171000000	171000000	17900	-	ENSMUSG00000026656	Fcgr2b	protein_coding	-0.547	2.21	17.4	0.000122	0.0126	3.91
1	78300000	78400000	110000	+	ENSMUSG00000032908	Sgpp2	protein_coding	0.566	3.52	17.3	0.000123	0.0126	3.91
11	20800000	20800000	7480	-	ENSMUSG00000042363	Lgalsl	protein_coding	-0.256	6.16	17.3	0.000124	0.0126	3.91
13	23700000	23700000	1560	+	ENSMUSG00000036181	Hist1h1c	protein_coding	-0.522	4.26	17.3	0.000125	0.0126	3.9
3	95200000	95200000	13600	+	ENSMUSG00000038777	Sema6c	protein_coding	0.372	3.86	17.3	0.000125	0.0126	3.9
15	94600000	95100000	467000	+	ENSMUSG00000063296	Tmem117	protein_coding	0.658	1.78	17.3	0.000125	0.0126	3.9
14	49200000	49200000	18800	+	ENSMUSG00000036282	Naa30	protein_coding	-0.242	5	17.2	0.000127	0.0127	3.89
5	128000000	128000000	77100	+	ENSMUSG00000049971	Glt1d1	protein_coding	0.4	4	17.2	0.000128	0.0127	3.89
8	70500000	70500000	3490	-	ENSMUSG00000035964	Tmem59l	protein_coding	0.503	7.06	17.2	0.000129	0.0127	3.89
9	58200000	58200000	8020	-	ENSMUSG00000051243	Islr2	protein_coding	0.465	5.58	17.2	0.000129	0.0127	3.89
11	87000000	87100000	40200	-	ENSMUSG00000061666	Gdpd1	protein_coding	0.323	4.78	17.2	0.000129	0.0127	3.89
8	68900000	68900000	27000	+	ENSMUSG00000015568	Lpl	protein_coding	0.564	4.17	17.2	0.000131	0.0128	3.88
3	80700000	80800000	121000	-	ENSMUSG00000033981	Gria2	protein_coding	0.356	9.01	17.2	0.000131	0.0128	3.88
7	25700000	25700000	18100	+	ENSMUSG00000002603	Tgfb1	protein_coding	-0.515	2.96	17.2	0.000132	0.0128	3.88
14	54700000	54800000	59700	-	ENSMUSG00000022180	Slc7a8	protein_coding	0.36	6	17.1	0.000135	0.013	3.87
3	96200000	96200000	2960	+	ENSMUSG00000070392	Gm20634	processed_transcript	-0.722	2.94	17.1	0.000135	0.013	3.87
9	124000000	124000000	6570	-	ENSMUSG00000025804	Ccr1	protein_coding	-2.35	-1.16	17	0.000138	0.0131	3.86
1	77400000	77500000	148000	-	ENSMUSG00000026235	Epha4	protein_coding	0.439	7.1	17	0.000138	0.0131	3.86
5	137000000	137000000	6950	+	ENSMUSG00000023328	Ache	protein_coding	0.56	5.1	17	0.000139	0.0131	3.86
18	61700000	61700000	10800	-	ENSMUSG00000024579	Pcyox1l	protein_coding	0.367	3.88	17	0.000141	0.0131	3.85
2	93700000	93800000	162000	-	ENSMUSG00000027198	Ext2	protein_coding	0.315	4.74	17	0.000141	0.0131	3.85
6	135000000	135000000	20600	+	ENSMUSG00000030208	Emp1	protein_coding	-1.44	0.377	17	0.000141	0.0131	3.85
2	141000000	141000000	20600	-	ENSMUSG00000051379	Flrt3	protein_coding	0.453	4.44	17	0.000141	0.0131	3.85
12	108000000	108000000	27900	+	ENSMUSG00000021259	Cyp46a1	protein_coding	0.296	7.42	16.9	0.000144	0.0132	3.84
14	13300000	13600000	332000	+	ENSMUSG00000056296	Synpr	protein_coding	0.495	6.25	16.9	0.000145	0.0132	3.84
6	104000000	105000000	371000	+	ENSMUSG00000030092	Cntn6	protein_coding	0.5	3.81	16.9	0.000146	0.0132	3.84
2	91900000	91900000	1440	+	ENSMUSG00000040495	Chrm4	protein_coding	0.649	4	16.9	0.000146	0.0132	3.84
13	9880000	10400000	485000	-	ENSMUSG00000046159	Chrm3	protein_coding	0.455	5.36	16.9	0.000146	0.0132	3.84
9	22000000	22000000	11400	+	ENSMUSG00000003402	Prkcsh	protein_coding	0.268	5.66	16.8	0.000154	0.0138	3.81
10	60300000	60300000	25000	+	ENSMUSG00000004207	Psap	protein_coding	0.298	10.5	16.7	0.000156	0.0139	3.81
2	169000000	169000000	108000	-	ENSMUSG00000027546	Atp9a	protein_coding	0.282	8.2	16.7	0.000156	0.0139	3.81
12	79200000	79200000	18000	-	ENSMUSG00000066441	Rdh11	protein_coding	0.322	4.49	16.7	0.000156	0.0139	3.81
3	160000000	160000000	26100	+	ENSMUSG00000028174	Rpe65	protein_coding	0.995	2.35	16.7	0.000157	0.0139	3.8
9	57400000	57500000	26700	-	ENSMUSG00000040722	Scamp5	protein_coding	0.337	8.07	16.7	0.000158	0.0139	3.8
10	80300000	80300000	22300	+	ENSMUSG00000020135	Apc2	protein_coding	0.404	7.23	16.6	0.000162	0.0142	3.79
10	57500000	57500000	16800	-	ENSMUSG00000019877	Serinc1	protein_coding	0.429	9.42	16.6	0.000164	0.0143	3.78
9	23200000	23500000	262000	+	ENSMUSG00000031963	Bmper	protein_coding	0.408	3.05	16.6	0.000168	0.0146	3.78
X	135000000	135000000	5080	-	ENSMUSG00000033436	Armcx2	protein_coding	0.393	6.18	16.5	0.000169	0.0146	3.77
16	17800000	17900000	54700	-	ENSMUSG00000003166	Dgcr2	protein_coding	0.251	6.39	16.5	0.000171	0.0147	3.77
11	117000000	117000000	68100	+	ENSMUSG00000043857	Mgat5b	protein_coding	0.278	6.37	16.5	0.000171	0.0147	3.77
8	120000000	120000000	20600	-	ENSMUSG00000031823	Zdhhc7	protein_coding	0.297	4.65	16.5	0.000173	0.0147	3.76
1	138000000	138000000	113000	-	ENSMUSG00000026395	Ptprc	protein_coding	-0.526	2.57	16.5	0.000174	0.0147	3.76
13	57400000	57900000	487000	-	ENSMUSG00000056222	Spock1	protein_coding	0.446	7.48	16.5	0.000174	0.0147	3.76
3	20000000	20000000	52100	+	ENSMUSG00000003617	Cp	protein_coding	-0.714	3	16.4	0.000175	0.0147	3.76
8	4290000	4330000	40000	-	ENSMUSG00000040028	Elavl1	protein_coding	-0.257	5.63	16.4	0.000176	0.0148	3.75
6	125000000	125000000	16800	-	ENSMUSG00000107478	Gm45234	protein_coding	7.39	-0.0253	16.7	0.000177	0.0148	3.75
5	109000000	109000000	19000	+	ENSMUSG00000013495	Tmem175	protein_coding	0.349	4.47	16.4	0.000178	0.0148	3.75
1	133000000	133000000	59700	+	ENSMUSG00000026443	Lrrn2	protein_coding	0.336	5.95	16.4	0.00018	0.0149	3.75
6	71700000	71800000	103000	+	ENSMUSG00000052852	Reep1	protein_coding	0.351	6.43	16.4	0.000181	0.0149	3.74
9	58600000	58700000	75700	+	ENSMUSG00000032336	Nptn	protein_coding	0.481	8.65	16.3	0.000182	0.015	3.74
8	27200000	27300000	24800	-	ENSMUSG00000031489	Adrb3	protein_coding	0.963	0.107	16.3	0.000187	0.0152	3.73
9	102000000	102000000	433000	-	ENSMUSG00000032537	Ephb1	protein_coding	0.352	5.92	16.3	0.000187	0.0152	3.73
11	62600000	62600000	26000	+	ENSMUSG00000018507	Trpv2	protein_coding	0.372	3.68	16.3	0.000188	0.0152	3.73
3	51500000	51600000	45600	-	ENSMUSG00000037111	Setd7	protein_coding	-0.28	7.46	16.2	0.000192	0.0155	3.72
2	84700000	84700000	7820	-	ENSMUSG00000050043	Tmx2	protein_coding	0.339	7.14	16.2	0.000193	0.0155	3.72
7	51600000	51700000	49100	+	ENSMUSG00000030500	Slc17a6	protein_coding	0.468	4.25	16.2	0.000194	0.0155	3.71
19	8660000	8680000	19800	+	ENSMUSG00000032773	Chrm1	protein_coding	0.404	7.13	16.2	0.000195	0.0155	3.71
14	109000000	109000000	4250	-	ENSMUSG00000075478	Slitrk1	protein_coding	0.452	6.07	16.2	0.000196	0.0156	3.71
8	70200000	70200000	11300	+	ENSMUSG00000002342	Tmem161a	protein_coding	0.404	3.95	16	0.000206	0.0163	3.69
8	94800000	94800000	10400	+	ENSMUSG00000031778	Cx3cl1	protein_coding	0.398	9.02	15.9	0.000215	0.0169	3.67
12	88700000	90300000	1610000	+	ENSMUSG00000066392	Nrxn3	protein_coding	0.39	7.58	15.9	0.000219	0.0171	3.66
4	149000000	149000000	14600	-	ENSMUSG00000041459	Tardbp	protein_coding	-0.293	6.92	15.8	0.000222	0.0173	3.65
17	87000000	87000000	37000	+	ENSMUSG00000024143	Rhoq	protein_coding	-0.304	5.5	15.8	0.000223	0.0173	3.65
6	57700000	57800000	97400	-	ENSMUSG00000037788	Vopp1	protein_coding	0.356	6.37	15.8	0.000224	0.0173	3.65
2	92600000	92600000	15500	+	ENSMUSG00000027221	Chst1	protein_coding	0.211	7.5	15.8	0.000225	0.0173	3.65
16	91300000	91300000	2160	+	ENSMUSG00000046160	Olig1	protein_coding	-0.347	6.87	15.8	0.000225	0.0173	3.65
7	27500000	27600000	21200	-	ENSMUSG00000003363	Pld3	protein_coding	0.423	9.14	15.8	0.000226	0.0173	3.65
6	27300000	28100000	860000	-	ENSMUSG00000024211	Grm8	protein_coding	0.543	3.17	15.8	0.000229	0.0175	3.64
11	77900000	78000000	48200	+	ENSMUSG00000000632	Sez6	protein_coding	0.534	6.72	15.8	0.00023	0.0175	3.64
8	20300000	20300000	34800	-	ENSMUSG00000071796	6820431F20Rik	transcribed_unprocessed_pseudogene	-0.297	6.85	15.8	0.000231	0.0175	3.64
2	114000000	114000000	52800	-	ENSMUSG00000023236	Scg5	protein_coding	0.511	6.86	15.7	0.000233	0.0175	3.63
6	30500000	30500000	30700	-	ENSMUSG00000029782	Tmem209	protein_coding	0.363	4.41	15.7	0.000233	0.0175	3.63
4	141000000	141000000	20500	+	ENSMUSG00000036622	Atp13a2	protein_coding	0.224	7.15	15.7	0.000234	0.0175	3.63
6	113000000	113000000	10000	+	ENSMUSG00000030284	Creld1	protein_coding	0.306	5.68	15.7	0.000238	0.0178	3.62
7	75100000	75300000	194000	-	ENSMUSG00000053025	Sv2b	protein_coding	0.484	8.42	15.6	0.000241	0.0179	3.62
6	34200000	34200000	23700	-	ENSMUSG00000018999	Slc35b4	protein_coding	0.287	5.41	15.6	0.000243	0.018	3.61
15	81200000	81200000	3460	+	ENSMUSG00000050164	Mchr1	protein_coding	0.548	3.42	15.6	0.000244	0.018	3.61
18	35200000	35200000	6010	-	ENSMUSG00000071862	Lrrtm2	protein_coding	0.374	5.57	15.6	0.000247	0.0182	3.61
1	5590000	5610000	17700	+	ENSMUSG00000025905	Oprk1	protein_coding	0.723	2.96	15.6	0.000249	0.0182	3.6
2	155000000	156000000	27900	-	ENSMUSG00000027603	Ggt7	protein_coding	0.34	6.46	15.6	0.00025	0.0182	3.6
4	151000000	151000000	23600	-	ENSMUSG00000039838	Slc45a1	protein_coding	0.374	5.09	15.5	0.000252	0.0182	3.6
16	11200000	11300000	35000	-	ENSMUSG00000062203	Gspt1	protein_coding	-0.256	5.84	15.5	0.000252	0.0182	3.6
12	19400000	19400000	45300	+	ENSMUSG00000093908	Gm5784	lincRNA	-0.881	0.286	15.5	0.000252	0.0182	3.6
5	35600000	35600000	32300	+	ENSMUSG00000029098	Acox3	protein_coding	0.281	5.22	15.5	0.000253	0.0182	3.6
10	10700000	11100000	396000	-	ENSMUSG00000019828	Grm1	protein_coding	0.459	5.21	15.5	0.000254	0.0182	3.59
5	31000000	31000000	12900	-	ENSMUSG00000006641	Slc5a6	protein_coding	0.434	3.81	15.5	0.00026	0.0183	3.59
2	151000000	151000000	25500	-	ENSMUSG00000033096	Apmap	protein_coding	0.295	5.35	15.5	0.00026	0.0183	3.58
16	34700000	35000000	257000	+	ENSMUSG00000022836	Mylk	protein_coding	-0.519	4.08	15.4	0.000261	0.0183	3.58
12	73800000	73900000	107000	-	ENSMUSG00000087700	Gm15283	antisense_RNA	2.41	-1.93	15.4	0.000261	0.0183	3.58
13	56800000	56900000	123000	-	ENSMUSG00000021541	Trpc7	protein_coding	0.582	1.01	15.4	0.000262	0.0183	3.58
1	181000000	181000000	108000	+	ENSMUSG00000026514	Cnih3	protein_coding	0.315	5.64	15.4	0.000262	0.0183	3.58
4	142000000	142000000	1750	-	ENSMUSG00000040715	Rsc1a1	protein_coding	-3.72	-0.383	15.4	0.000263	0.0183	3.58
X	48200000	48200000	36900	-	ENSMUSG00000036985	Zdhhc9	protein_coding	0.289	5.03	15.4	0.000264	0.0183	3.58
13	73500000	73500000	49200	+	ENSMUSG00000021608	Lpcat1	protein_coding	0.238	5.36	15.4	0.000265	0.0184	3.58
18	37400000	37400000	3060	+	ENSMUSG00000051242	Pcdhb9	protein_coding	0.44	3.13	15.4	0.000267	0.0184	3.57
6	106000000	107000000	1020000	+	ENSMUSG00000064293	Cntn4	protein_coding	0.419	5.19	15.4	0.000267	0.0184	3.57
X	96100000	96200000	72500	+	ENSMUSG00000031207	Msn	protein_coding	-0.491	5.26	15.4	0.00027	0.0185	3.57
9	14900000	14900000	10600	+	ENSMUSG00000031932	Gpr83	protein_coding	0.541	4.32	15.3	0.000272	0.0185	3.56
9	108000000	108000000	29000	-	ENSMUSG00000034684	Sema3f	protein_coding	0.625	2.62	15.3	0.000272	0.0185	3.57
11	103000000	103000000	18800	+	ENSMUSG00000020926	Adam11	protein_coding	0.239	6.8	15.3	0.000276	0.0186	3.56
7	19100000	19100000	9590	-	ENSMUSG00000030407	Qpctl	protein_coding	0.355	3.56	15.3	0.000277	0.0186	3.56
7	99200000	99200000	29100	-	ENSMUSG00000030747	Dgat2	protein_coding	0.478	5.33	15.3	0.000277	0.0186	3.56
17	45700000	45700000	26700	-	ENSMUSG00000036026	Tmem63b	protein_coding	0.277	6.58	15.3	0.000277	0.0186	3.56
7	45900000	45900000	11000	+	ENSMUSG00000002778	Kdelr1	protein_coding	0.318	5.1	15.3	0.000279	0.0186	3.56
9	83800000	83800000	27600	-	ENSMUSG00000032262	Elovl4	protein_coding	0.403	5.35	15.3	0.000279	0.0186	3.55
X	68700000	68700000	39400	+	ENSMUSG00000000838	Fmr1	protein_coding	-0.201	5.83	15.3	0.00028	0.0186	3.55
5	136000000	136000000	65300	+	ENSMUSG00000005514	Por	protein_coding	0.297	5.85	15.2	0.000283	0.0187	3.55
1	75100000	75100000	5140	+	ENSMUSG00000049339	Retreg2	protein_coding	0.229	6.99	15.2	0.000284	0.0187	3.55
11	98400000	98400000	11800	-	ENSMUSG00000038208	Pgap3	protein_coding	0.403	2.79	15.2	0.000285	0.0188	3.55
18	44400000	44800000	387000	-	ENSMUSG00000071856	Mcc	protein_coding	-0.392	4.53	15.2	0.000289	0.0189	3.54
6	141000000	141000000	55800	+	ENSMUSG00000030232	Aebp2	protein_coding	-0.204	5.68	15.2	0.000292	0.0191	3.53
2	52900000	53100000	276000	+	ENSMUSG00000036053	Fmnl2	protein_coding	-0.273	6.1	15.1	0.000294	0.0191	3.53
19	8900000	8920000	18600	+	ENSMUSG00000071650	Ganab	protein_coding	0.224	6.5	15.1	0.000295	0.0191	3.53
11	30900000	30900000	8370	+	ENSMUSG00000043999	Gpr75	protein_coding	0.434	2.56	15.1	0.000298	0.0193	3.53
17	10200000	10300000	113000	-	ENSMUSG00000062078	Qk	protein_coding	-0.316	9.11	15.1	0.000303	0.0196	3.52
13	23600000	23600000	37500	-	ENSMUSG00000047246	Hist1h2be	protein_coding	-0.827	2.17	15	0.000307	0.0197	3.51
3	36900000	37100000	190000	+	ENSMUSG00000037270	4932438A13Rik	protein_coding	0.297	6.41	15	0.000317	0.0203	3.5
6	119000000	119000000	609000	-	ENSMUSG00000051331	Cacna1c	protein_coding	0.371	5.86	14.9	0.00032	0.0204	3.5
17	74400000	74400000	28600	+	ENSMUSG00000024069	Slc30a6	protein_coding	0.379	2.66	14.9	0.000322	0.0204	3.49
11	120000000	120000000	9040	-	ENSMUSG00000025582	Nptx1	protein_coding	0.389	7.86	14.9	0.000322	0.0204	3.49
2	120000000	120000000	48800	-	ENSMUSG00000033808	Tmem87a	protein_coding	0.298	4.66	14.9	0.000324	0.0205	3.49
5	91500000	91600000	109000	+	ENSMUSG00000034981	Parm1	protein_coding	0.449	5.12	14.9	0.000326	0.0205	3.49
5	124000000	124000000	34300	-	ENSMUSG00000029408	Abcb9	protein_coding	0.203	5.36	14.9	0.000329	0.0206	3.48
12	85800000	85800000	9100	-	ENSMUSG00000021252	Erg28	protein_coding	0.306	4.19	14.8	0.000333	0.0209	3.48
11	116000000	116000000	21500	-	ENSMUSG00000020773	Trim47	protein_coding	-1.01	1.6	14.8	0.000335	0.0209	3.48
3	108000000	108000000	5950	+	ENSMUSG00000050947	Amigo1	protein_coding	0.239	6.28	14.8	0.000339	0.0211	3.47
7	25100000	25100000	10900	+	ENSMUSG00000045252	Zfp574	protein_coding	0.231	4.44	14.8	0.000342	0.0212	3.47
2	14200000	14300000	103000	+	ENSMUSG00000026712	Mrc1	protein_coding	-0.682	2.35	14.8	0.000343	0.0212	3.46
16	37900000	37900000	20500	+	ENSMUSG00000034158	Lrrc58	protein_coding	-0.325	7.36	14.7	0.00035	0.0216	3.46
4	59300000	59400000	124000	-	ENSMUSG00000038578	Susd1	protein_coding	0.487	2.7	14.7	0.000351	0.0216	3.45
11	86600000	86700000	100000	-	ENSMUSG00000018171	Vmp1	protein_coding	0.454	6.14	14.7	0.000355	0.0217	3.45
7	45800000	45800000	20400	+	ENSMUSG00000062044	Lmtk3	protein_coding	0.354	7.48	14.7	0.000355	0.0217	3.45
11	98400000	98400000	22700	+	ENSMUSG00000018167	Stard3	protein_coding	0.271	4.23	14.7	0.000356	0.0217	3.45
X	12600000	12600000	29200	+	ENSMUSG00000031007	Atp6ap2	protein_coding	0.431	7.34	14.7	0.000357	0.0217	3.45
9	110000000	110000000	51700	+	ENSMUSG00000032485	Scap	protein_coding	0.291	6.15	14.6	0.000361	0.0217	3.44
14	121000000	121000000	249000	+	ENSMUSG00000025555	Farp1	protein_coding	-0.351	6.31	14.6	0.000362	0.0217	3.44
7	50000000	50900000	892000	+	ENSMUSG00000055409	Nell1	protein_coding	0.453	4.81	14.6	0.000362	0.0217	3.44
4	115000000	115000000	27900	-	ENSMUSG00000028719	Cmpk1	protein_coding	-0.253	5.94	14.6	0.000364	0.0217	3.44
8	106000000	106000000	14300	+	ENSMUSG00000031903	Pla2g15	protein_coding	0.339	4.27	14.6	0.000364	0.0217	3.44
8	83600000	83600000	36300	-	ENSMUSG00000031708	Tecr	protein_coding	0.306	7.48	14.6	0.000366	0.0218	3.44
6	108000000	108000000	40400	+	ENSMUSG00000034648	Lrrn1	protein_coding	0.329	5.24	14.6	0.000366	0.0218	3.44
4	152000000	152000000	9900	+	ENSMUSG00000039662	Icmt	protein_coding	0.2	6.05	14.6	0.000369	0.0218	3.43
7	114000000	114000000	277000	+	ENSMUSG00000038156	Spon1	protein_coding	0.315	5.81	14.6	0.000372	0.022	3.43
3	57300000	57300000	16400	-	ENSMUSG00000027800	Tm4sf1	protein_coding	-1.27	2.4	14.6	0.000375	0.022	3.43
9	108000000	108000000	4730	+	ENSMUSG00000010045	Tmem115	protein_coding	0.32	4.28	14.5	0.000376	0.022	3.42
16	18200000	18200000	14400	-	ENSMUSG00000060166	Zdhhc8	protein_coding	0.293	6.64	14.5	0.000376	0.022	3.42
9	109000000	109000000	8240	+	ENSMUSG00000032604	Qars	protein_coding	0.342	4.95	14.5	0.000378	0.022	3.42
18	31400000	31400000	9610	-	ENSMUSG00000024261	Syt4	protein_coding	0.348	7.25	14.5	0.000379	0.0221	3.42
1	94000000	94000000	26600	+	ENSMUSG00000073608	Gal3st2c	protein_coding	-0.938	-0.393	14.5	0.000381	0.0221	3.42
12	4130000	4210000	80400	+	ENSMUSG00000020654	Adcy3	protein_coding	0.323	5.45	14.5	0.000384	0.0222	3.42
5	30600000	30700000	11800	+	ENSMUSG00000029175	Slc35f6	protein_coding	0.304	4.6	14.5	0.000385	0.0222	3.41
18	37500000	37500000	2800	+	ENSMUSG00000047033	Pcdhb15	protein_coding	0.61	1.06	14.4	0.000396	0.0227	3.4
7	144000000	144000000	6140	-	ENSMUSG00000048965	Mrgpre	protein_coding	0.543	2.75	14.4	0.000399	0.0228	3.4
6	113000000	114000000	8290	-	ENSMUSG00000045009	Prrt3	protein_coding	0.287	5.26	14.4	0.000402	0.023	3.4
5	21900000	22300000	460000	-	ENSMUSG00000042453	Reln	protein_coding	0.371	6.15	14.4	0.000404	0.023	3.39
13	39900000	39900000	7350	-	ENSMUSG00000114957	AC133598.5	lincRNA	-3.39	-2.8	14.4	0.000406	0.023	3.39
8	4490000	4530000	38700	+	ENSMUSG00000008206	Cers4	protein_coding	0.335	5.65	14.4	0.000408	0.023	3.39
1	172000000	172000000	8820	-	ENSMUSG00000038026	Kcnj9	protein_coding	0.338	7.04	14.3	0.000408	0.023	3.39
13	73800000	73800000	29100	-	ENSMUSG00000021567	Nkd2	protein_coding	0.833	0.982	14.3	0.000411	0.0231	3.39
2	159000000	159000000	4980	+	ENSMUSG00000037771	Slc32a1	protein_coding	0.475	5.97	14.3	0.000414	0.0232	3.38
X	140000000	140000000	110000	+	ENSMUSG00000031438	Rnf128	protein_coding	0.462	3.29	14.3	0.000415	0.0232	3.38
3	149000000	149000000	175000	-	ENSMUSG00000028184	Adgrl2	protein_coding	0.217	6.18	14.3	0.000417	0.0233	3.38
12	11200000	11300000	26900	-	ENSMUSG00000051235	Gen1	protein_coding	1.11	0.569	14.3	0.000419	0.0233	3.38
6	49300000	49300000	22300	+	ENSMUSG00000050786	Ccdc126	protein_coding	0.382	2.73	14.2	0.000425	0.0236	3.37
4	148000000	148000000	6420	+	ENSMUSG00000044496	2510039O18Rik	protein_coding	0.244	4.29	14.2	0.000428	0.0237	3.37
6	4670000	4750000	72900	-	ENSMUSG00000004631	Sgce	protein_coding	0.272	4.15	14.2	0.000433	0.0239	3.36
9	15000000	15000000	43400	-	ENSMUSG00000031934	Panx1	protein_coding	0.408	3.53	14.2	0.000436	0.0239	3.36
15	34200000	34300000	46300	+	ENSMUSG00000022257	Laptm4b	protein_coding	0.336	5.79	14.2	0.000438	0.0239	3.36
15	54800000	54900000	81200	-	ENSMUSG00000022425	Enpp2	protein_coding	0.429	7.08	14.2	0.000438	0.0239	3.36
16	21600000	21700000	45600	-	ENSMUSG00000043391	2510009E07Rik	protein_coding	-0.245	5.78	14.2	0.000438	0.0239	3.36
8	40500000	40600000	39400	+	ENSMUSG00000031600	Vps37a	protein_coding	-0.206	5.58	14.2	0.00044	0.0239	3.36
9	21700000	21700000	26400	+	ENSMUSG00000032193	Ldlr	protein_coding	0.538	4.36	14.2	0.000441	0.0239	3.36
17	56100000	56100000	17300	-	ENSMUSG00000001227	Sema6b	protein_coding	0.29	6.82	14.1	0.000443	0.0239	3.35
8	39000000	39200000	159000	+	ENSMUSG00000039530	Tusc3	protein_coding	0.385	7.07	14.2	0.000443	0.0239	3.35
15	77900000	78000000	16200	-	ENSMUSG00000016552	Foxred2	protein_coding	0.31	3.91	14.1	0.000448	0.0241	3.35
14	7550000	7570000	23400	-	ENSMUSG00000079364	Gm3558	protein_coding	0.941	0.0854	14.1	0.000453	0.0243	3.34
16	16400000	16600000	184000	-	ENSMUSG00000022788	Fgd4	protein_coding	-0.247	4.97	14.1	0.000455	0.0244	3.34
2	66300000	66400000	170000	-	ENSMUSG00000064329	Scn1a	protein_coding	0.412	6.66	14.1	0.000457	0.0244	3.34
5	108000000	108000000	79000	-	ENSMUSG00000029270	Fam69a	protein_coding	0.348	3.91	14.1	0.000458	0.0244	3.34
5	147000000	147000000	2840	-	ENSMUSG00000041468	Gpr12	protein_coding	0.507	3.22	14.1	0.00046	0.0244	3.34
3	89200000	89200000	6040	+	ENSMUSG00000028048	Gba	protein_coding	0.29	4.34	14	0.000462	0.0244	3.34
12	113000000	113000000	16600	-	ENSMUSG00000054013	Tmem179	protein_coding	0.333	6.34	14	0.000463	0.0244	3.33
10	13600000	13900000	222000	-	ENSMUSG00000019806	Aig1	protein_coding	0.378	4.49	14	0.000464	0.0244	3.33
12	80100000	80100000	1340	+	ENSMUSG00000112545	AC108401.3	lincRNA	-1.69	-0.994	14	0.000464	0.0244	3.33
2	29800000	29800000	24900	+	ENSMUSG00000069020	Urm1	protein_coding	0.274	4.89	14	0.000469	0.0245	3.33
3	27200000	27300000	102000	+	ENSMUSG00000027698	Nceh1	protein_coding	0.407	6.71	14	0.00047	0.0245	3.33
17	31100000	31100000	58100	+	ENSMUSG00000024030	Abcg1	protein_coding	0.363	4.93	14	0.000471	0.0245	3.33
2	32100000	32100000	15300	+	ENSMUSG00000051373	Plpp7	protein_coding	0.319	3.64	14	0.000472	0.0245	3.33
6	31400000	31500000	118000	+	ENSMUSG00000025609	Mkln1	protein_coding	-0.392	6.16	14	0.000473	0.0245	3.33
18	37500000	37500000	7140	+	ENSMUSG00000043313	Pcdhb19	protein_coding	0.574	2.6	14	0.000475	0.0245	3.32
18	37700000	37800000	21700	-	ENSMUSG00000097330	Gm26672	processed_transcript	-0.822	0.308	14	0.000476	0.0245	3.32
11	97900000	98000000	63200	-	ENSMUSG00000017417	Plxdc1	protein_coding	0.433	4.36	13.9	0.000482	0.0247	3.32
9	97400000	98000000	589000	-	ENSMUSG00000032452	Clstn2	protein_coding	0.355	5.83	13.9	0.000482	0.0247	3.32
12	120000000	120000000	75400	+	ENSMUSG00000048004	Tmem196	protein_coding	0.365	4.25	13.9	0.000487	0.0249	3.31
1	171000000	171000000	6570	+	ENSMUSG00000052423	B4galt3	protein_coding	0.296	4.68	13.9	0.000488	0.0249	3.31
15	6580000	6660000	83400	+	ENSMUSG00000022148	Fyb	protein_coding	-0.623	2.62	13.9	0.000489	0.0249	3.31
4	135000000	135000000	49600	-	ENSMUSG00000028803	Nipal3	protein_coding	0.433	6.21	13.9	0.000492	0.025	3.31
6	51400000	51500000	26100	+	ENSMUSG00000029832	Nfe2l3	protein_coding	0.791	0.739	13.9	0.000493	0.025	3.31
3	75600000	75600000	85900	+	ENSMUSG00000027834	Serpini1	protein_coding	0.432	7.67	13.9	0.000497	0.0251	3.3
15	99700000	99700000	30400	+	ENSMUSG00000023017	Asic1	protein_coding	0.241	5.54	13.9	0.000499	0.0251	3.3
9	30400000	30500000	39600	+	ENSMUSG00000031993	Snx19	protein_coding	0.269	5.7	13.8	0.000502	0.0252	3.3
10	100000000	100000000	43400	-	ENSMUSG00000036676	Tmtc3	protein_coding	0.55	3.65	13.8	0.000503	0.0252	3.3
17	12700000	12800000	87300	-	ENSMUSG00000023830	Igf2r	protein_coding	0.376	5.01	13.8	0.000505	0.0252	3.3
1	123000000	124000000	724000	-	ENSMUSG00000036815	Dpp10	protein_coding	0.409	7.04	13.8	0.000507	0.0253	3.29
18	37700000	37800000	99800	+	ENSMUSG00000103088	Pcdhgb6	protein_coding	0.467	4.1	13.8	0.000517	0.0257	3.29
11	121000000	121000000	2130	-	ENSMUSG00000025141	Myadml2	protein_coding	0.631	1.16	13.8	0.00052	0.0258	3.28
15	88800000	88800000	14100	-	ENSMUSG00000035845	Alg12	protein_coding	0.338	2.86	13.7	0.000529	0.0261	3.28
15	101000000	101000000	176000	+	ENSMUSG00000023033	Scn8a	protein_coding	0.311	8	13.7	0.000531	0.0262	3.28
1	63400000	63600000	150000	+	ENSMUSG00000025964	Adam23	protein_coding	0.286	7.02	13.7	0.000532	0.0262	3.27
6	91500000	91500000	14800	+	ENSMUSG00000030095	Tmem43	protein_coding	0.344	4.53	13.7	0.00054	0.0265	3.27
14	73200000	73300000	142000	-	ENSMUSG00000022105	Rb1	protein_coding	-0.336	5.16	13.7	0.000543	0.0265	3.26
4	59500000	59500000	77500	-	ENSMUSG00000028382	Ptbp3	protein_coding	-0.312	4.34	13.7	0.000543	0.0265	3.27
16	91200000	91200000	3130	+	ENSMUSG00000039830	Olig2	protein_coding	-0.376	4.44	13.7	0.000545	0.0265	3.26
10	118000000	118000000	32200	-	ENSMUSG00000052681	Rap1b	protein_coding	-0.215	5.85	13.6	0.000554	0.0269	3.26
8	120000000	120000000	11800	-	ENSMUSG00000045246	Kcng4	protein_coding	-0.337	3.22	13.6	0.000555	0.0269	3.26
2	25400000	25400000	10100	+	ENSMUSG00000015094	Npdc1	protein_coding	0.266	6.86	13.6	0.000556	0.0269	3.26
2	30400000	30400000	8280	+	ENSMUSG00000026856	Dolpp1	protein_coding	0.32	3.46	13.6	0.000557	0.0269	3.25
15	80100000	80100000	28200	+	ENSMUSG00000022415	Syngr1	protein_coding	0.267	8.61	13.6	0.00056	0.0269	3.25
11	79500000	79500000	3100	-	ENSMUSG00000049612	Omg	protein_coding	0.375	6.38	13.6	0.000564	0.027	3.25
1	180000000	180000000	94300	+	ENSMUSG00000038855	Itpkb	protein_coding	-0.366	5.05	13.6	0.000567	0.0272	3.25
1	173000000	173000000	34400	-	ENSMUSG00000005338	Cadm3	protein_coding	0.388	8.3	13.5	0.000571	0.0272	3.24
18	37500000	37500000	3560	+	ENSMUSG00000046191	Pcdhb20	protein_coding	0.414	3.37	13.5	0.000572	0.0272	3.24
19	44000000	44100000	34800	-	ENSMUSG00000025198	Erlin1	protein_coding	0.305	4.08	13.5	0.000573	0.0272	3.24
19	8840000	8850000	11200	+	ENSMUSG00000071657	Bscl2	protein_coding	0.295	5.62	13.5	0.000582	0.0276	3.24
5	24400000	24400000	7960	-	ENSMUSG00000038295	Atg9b	protein_coding	0.614	1.47	13.5	0.000585	0.0277	3.23
5	93100000	93200000	83000	+	ENSMUSG00000058013	2011-09-01	protein_coding	-0.232	6.8	13.5	0.00059	0.0278	3.23
15	94600000	94600000	11900	-	ENSMUSG00000022451	Twf1	protein_coding	-0.223	5.45	13.5	0.000592	0.0278	3.23
1	182000000	183000000	50300	-	ENSMUSG00000026509	Capn2	protein_coding	-0.236	6.13	13.4	0.000593	0.0278	3.23
2	80300000	80400000	38600	+	ENSMUSG00000027006	Dnajc10	protein_coding	0.256	5.85	13.4	0.000593	0.0278	3.23
9	95600000	95600000	8370	+	ENSMUSG00000064225	Paqr9	protein_coding	0.329	5.51	13.4	0.000597	0.0279	3.22
2	120000000	120000000	20400	+	ENSMUSG00000027298	Tyro3	protein_coding	0.287	7.29	13.4	0.0006	0.028	3.22
1	46400000	46800000	382000	+	ENSMUSG00000101337	Dnah7c	protein_coding	1.68	0.57	13.4	0.00061	0.0284	3.21
11	118000000	118000000	12800	-	ENSMUSG00000025575	Cant1	protein_coding	0.204	5.15	13.4	0.000615	0.0285	3.21
2	27000000	27000000	6640	-	ENSMUSG00000036067	Slc2a6	protein_coding	0.354	4.03	13.4	0.000618	0.0286	3.21
3	121000000	121000000	283000	-	ENSMUSG00000098097	6530403H02Rik	lincRNA	1.11	-0.232	13.3	0.00062	0.0286	3.21
16	77000000	77100000	103000	+	ENSMUSG00000022867	Usp25	protein_coding	-0.202	4.69	13.3	0.000623	0.0287	3.21
8	94400000	94400000	8940	+	ENSMUSG00000031770	Herpud1	protein_coding	0.315	4.86	13.3	0.000627	0.0288	3.2
3	84500000	84600000	86500	-	ENSMUSG00000074513	Arfip1	protein_coding	-0.252	4.4	13.3	0.000627	0.0288	3.2
19	50100000	50700000	535000	-	ENSMUSG00000043531	Sorcs1	protein_coding	0.355	4.99	13.3	0.000629	0.0288	3.2
4	156000000	156000000	4720	-	ENSMUSG00000029073	Cptp	protein_coding	0.332	3.5	13.3	0.000634	0.0289	3.2
1	164000000	164000000	21200	-	ENSMUSG00000026576	Atp1b1	protein_coding	0.398	9.91	13.3	0.000642	0.0292	3.19
2	148000000	148000000	3720	-	ENSMUSG00000074743	Thbd	protein_coding	-0.792	3.31	13.3	0.000642	0.0292	3.19
4	65400000	66400000	1020000	-	ENSMUSG00000028373	Astn2	protein_coding	0.284	5.21	13.2	0.000647	0.0293	3.19
X	41400000	41700000	278000	+	ENSMUSG00000001986	Gria3	protein_coding	0.347	7.55	13.2	0.000656	0.0297	3.18
10	80000000	80000000	9380	-	ENSMUSG00000013858	Tmem259	protein_coding	0.206	6.22	13.2	0.000658	0.0297	3.18
19	7430000	7480000	57400	-	ENSMUSG00000024758	Rtn3	protein_coding	0.272	9.6	13.1	0.000675	0.0304	3.17
5	34000000	34000000	1580	+	ENSMUSG00000070858	Gm1673	protein_coding	0.506	3.25	13.1	0.000677	0.0304	3.17
19	38500000	38800000	304000	+	ENSMUSG00000024998	Plce1	protein_coding	-0.586	3.43	13.1	0.000686	0.0307	3.16
14	122000000	122000000	52600	+	ENSMUSG00000025544	Tm9sf2	protein_coding	0.305	6.73	13.1	0.000686	0.0307	3.16
11	101000000	101000000	54300	+	ENSMUSG00000019302	Atp6v0a1	protein_coding	0.277	8.42	13.1	0.000691	0.0308	3.16
11	94200000	94200000	4040	+	ENSMUSG00000037573	Tob1	protein_coding	0.353	4.57	13.1	0.000694	0.0308	3.16
12	79000000	79000000	45800	-	ENSMUSG00000046157	Tmem229b	protein_coding	0.412	4.45	13.1	0.000694	0.0308	3.16
3	116000000	116000000	21600	+	ENSMUSG00000027963	Extl2	protein_coding	0.291	5.94	13.1	0.000697	0.0308	3.16
7	144000000	144000000	68200	-	ENSMUSG00000037606	Osbpl5	protein_coding	0.241	4.25	13.1	0.000697	0.0308	3.16
3	135000000	135000000	30000	+	ENSMUSG00000078578	Ube2d3	protein_coding	-0.177	7.26	13.1	0.0007	0.0309	3.15
5	115000000	115000000	5900	+	ENSMUSG00000029538	Srsf9	protein_coding	-0.233	4.81	13	0.000702	0.0309	3.15
4	40500000	40500000	4990	+	ENSMUSG00000046593	Tmem215	protein_coding	0.55	3.29	13	0.000707	0.031	3.15
13	27100000	27100000	7640	+	ENSMUSG00000021342	Prl	protein_coding	4.82	-2.35	13	0.000709	0.0311	3.15
13	54900000	55000000	56600	+	ENSMUSG00000025876	Unc5a	protein_coding	0.281	6.2	13	0.000712	0.0311	3.15
4	49600000	49600000	13400	-	ENSMUSG00000039611	Tmem246	protein_coding	0.255	5.46	13	0.000724	0.0316	3.14
2	72000000	72300000	276000	+	ENSMUSG00000049044	Rapgef4	protein_coding	-0.285	9.73	13	0.000727	0.0316	3.14
1	52700000	52700000	71200	-	ENSMUSG00000041439	Mfsd6	protein_coding	0.348	5.87	13	0.000728	0.0316	3.14
16	18600000	18600000	2080	-	ENSMUSG00000050761	Gp1bb	protein_coding	-0.433	4.45	12.9	0.000741	0.032	3.13
3	36200000	36200000	42900	-	ENSMUSG00000058400	Qrfpr	protein_coding	0.603	1.38	12.9	0.000741	0.032	3.13
8	113000000	113000000	313000	+	ENSMUSG00000031772	Cntnap4	protein_coding	0.469	4.08	12.9	0.000743	0.032	3.13
12	72200000	72400000	197000	-	ENSMUSG00000021087	Rtn1	protein_coding	0.394	9.25	12.9	0.000749	0.0322	3.13
3	117000000	117000000	41700	-	ENSMUSG00000044667	Plppr4	protein_coding	0.338	7.68	12.9	0.000753	0.0323	3.12
14	123000000	124000000	351000	-	ENSMUSG00000000197	Nalcn	protein_coding	0.412	5.87	12.9	0.000762	0.0326	3.12
4	150000000	150000000	22700	-	ENSMUSG00000044700	Tmem201	protein_coding	0.285	5.92	12.9	0.000763	0.0326	3.12
15	76200000	76200000	12300	-	ENSMUSG00000063268	Parp10	protein_coding	-0.949	0.801	12.8	0.000765	0.0326	3.12
2	69700000	69800000	31500	+	ENSMUSG00000042133	Ppig	protein_coding	-0.274	6.06	12.8	0.000768	0.0327	3.11
14	63100000	63100000	23500	+	ENSMUSG00000021939	Ctsb	protein_coding	0.274	8.68	12.8	0.000774	0.0327	3.11
4	84300000	84700000	400000	-	ENSMUSG00000028487	Bnc2	protein_coding	-1.94	-1.08	12.8	0.000774	0.0327	3.11
9	95700000	95800000	45300	-	ENSMUSG00000032839	Trpc1	protein_coding	0.284	5.1	12.8	0.000775	0.0327	3.11
7	116000000	116000000	185000	-	ENSMUSG00000045659	Plekha7	protein_coding	0.391	4.06	12.8	0.000775	0.0327	3.11
9	58300000	58300000	9360	+	ENSMUSG00000032333	Stoml1	protein_coding	0.285	5.45	12.8	0.000788	0.0332	3.1
18	37300000	37300000	3750	+	ENSMUSG00000051678	Pcdhb6	protein_coding	0.857	0.735	12.7	0.000804	0.0336	3.09
4	47400000	47400000	61700	+	ENSMUSG00000007613	Tgfbr1	protein_coding	-0.377	5.46	12.7	0.000805	0.0336	3.09
2	145000000	146000000	474000	+	ENSMUSG00000063873	Slc24a3	protein_coding	0.293	6.42	12.7	0.000805	0.0336	3.09
2	130000000	130000000	39400	+	ENSMUSG00000037902	Sirpa	protein_coding	0.211	8.51	12.7	0.000806	0.0336	3.09
13	12600000	12600000	45500	+	ENSMUSG00000057069	Ero1lb	protein_coding	0.291	3.99	12.7	0.000812	0.0338	3.09
6	86400000	86400000	11100	-	ENSMUSG00000029998	Pcyox1	protein_coding	0.252	6.59	12.7	0.000814	0.0338	3.09
3	51400000	51500000	61400	+	ENSMUSG00000063273	Naa15	protein_coding	-0.201	5.62	12.7	0.000815	0.0338	3.09
12	80500000	80600000	113000	+	ENSMUSG00000021130	Galnt16	protein_coding	0.275	6.34	12.7	0.000818	0.0339	3.09
5	114000000	114000000	64700	-	ENSMUSG00000042078	Svop	protein_coding	0.291	7.14	12.7	0.000822	0.0339	3.09
14	31600000	31700000	27600	+	ENSMUSG00000021900	Btd	protein_coding	0.377	2.83	12.7	0.000825	0.034	3.08
15	99700000	99800000	38000	-	ENSMUSG00000023021	Cers5	protein_coding	0.271	4.77	12.7	0.000829	0.0341	3.08
2	157000000	157000000	47300	+	ENSMUSG00000027642	Rpn2	protein_coding	0.204	6.37	12.6	0.000837	0.0344	3.08
17	85000000	85000000	67300	+	ENSMUSG00000061130	Ppm1b	protein_coding	-0.213	6.87	12.6	0.000844	0.0346	3.07
11	23700000	23800000	34100	-	ENSMUSG00000020275	Rel	protein_coding	-0.455	1.94	12.6	0.000848	0.0346	3.07
8	107000000	107000000	4060	+	ENSMUSG00000031917	Nip7	protein_coding	-0.34	4.01	12.6	0.000859	0.035	3.07
2	73400000	73500000	100000	-	ENSMUSG00000075284	Wipf1	protein_coding	-0.397	4.13	12.5	0.000877	0.0356	3.06
1	85900000	85900000	14400	+	ENSMUSG00000026223	Itm2c	protein_coding	0.287	8.96	12.5	0.00088	0.0356	3.06
X	163000000	163000000	31400	-	ENSMUSG00000031357	Syap1	protein_coding	-0.213	4.54	12.5	0.00088	0.0356	3.06
4	103000000	103000000	76500	-	ENSMUSG00000035126	Wdr78	protein_coding	-0.575	2.38	12.5	0.00088	0.0356	3.06
17	31600000	31600000	24600	-	ENSMUSG00000024039	Cbs	protein_coding	-0.381	5.13	12.5	0.000881	0.0356	3.05
5	31100000	31100000	22100	-	ENSMUSG00000029151	Slc30a3	protein_coding	0.341	6.36	12.5	0.00089	0.0358	3.05
3	108000000	108000000	33400	-	ENSMUSG00000027893	Ahcyl1	protein_coding	-0.261	8.92	12.5	0.000894	0.0358	3.05
19	42300000	42400000	149000	-	ENSMUSG00000042401	Crtac1	protein_coding	0.382	5.21	12.5	0.000895	0.0358	3.05
7	46400000	46400000	42200	+	ENSMUSG00000058975	Kcnc1	protein_coding	0.282	7.12	12.5	0.000895	0.0358	3.05
17	15400000	15400000	9520	-	ENSMUSG00000014773	Dll1	protein_coding	0.728	1.84	12.5	0.000899	0.0359	3.05
6	41600000	41600000	15000	+	ENSMUSG00000029869	Ephb6	protein_coding	0.311	6.39	12.4	0.000908	0.0361	3.04
2	26200000	26200000	28900	-	ENSMUSG00000036327	Qsox2	protein_coding	0.357	4.16	12.4	0.00091	0.0361	3.04
15	79500000	79500000	21500	-	ENSMUSG00000044216	Kcnj4	protein_coding	0.335	6.48	12.4	0.00091	0.0361	3.04
3	89400000	89400000	1810	-	ENSMUSG00000078173	Lenep	protein_coding	-1.72	0.306	12.4	0.000914	0.0362	3.04
8	69800000	69800000	16600	+	ENSMUSG00000031862	Atp13a1	protein_coding	0.242	5.09	12.4	0.000916	0.0362	3.04
19	37900000	38000000	145000	-	ENSMUSG00000048612	Myof	protein_coding	-1.33	1.43	12.4	0.000924	0.0365	3.03
15	95200000	95500000	309000	-	ENSMUSG00000022454	Nell2	protein_coding	0.373	8.4	12.4	0.000937	0.0366	3.03
8	85700000	85800000	123000	-	ENSMUSG00000031703	Itfg1	protein_coding	0.294	7.34	12.4	0.000937	0.0366	3.03
14	69300000	69400000	30100	+	ENSMUSG00000095463	Entpd4	protein_coding	0.265	5.57	12.4	0.000937	0.0366	3.03
7	140000000	140000000	12700	-	ENSMUSG00000025468	Caly	protein_coding	0.371	5.87	12.4	0.000938	0.0366	3.03
2	21400000	21800000	463000	+	ENSMUSG00000045967	Gpr158	protein_coding	0.345	6.94	12.4	0.000938	0.0366	3.03
11	78300000	78300000	14400	+	ENSMUSG00000041958	Pigs	protein_coding	0.227	5.38	12.3	0.000948	0.037	3.02
11	53400000	53400000	71000	+	ENSMUSG00000049470	Aff4	protein_coding	-0.32	6.95	12.3	0.000952	0.037	3.02
2	85200000	85200000	34400	-	ENSMUSG00000075224	Lrrc55	protein_coding	0.336	3.62	12.3	0.000953	0.037	3.02
19	38300000	38300000	47700	+	ENSMUSG00000067242	Lgi1	protein_coding	0.256	6.75	12.3	0.000956	0.0371	3.02
1	171000000	171000000	13800	-	ENSMUSG00000059498	Fcgr3	protein_coding	-0.366	3.96	12.3	0.000958	0.0371	3.02
4	37000000	37000000	35100	+	ENSMUSG00000084898	Gm12371	lincRNA	0.604	1.99	12.3	0.000966	0.0373	3.02
9	21000000	21000000	6960	+	ENSMUSG00000032174	Icam5	protein_coding	0.298	7.32	12.3	0.000975	0.0375	3.01
7	144000000	144000000	25300	+	ENSMUSG00000058454	Dhcr7	protein_coding	0.307	4.88	12.3	0.000976	0.0375	3.01
1	172000000	172000000	16800	-	ENSMUSG00000003458	Ncstn	protein_coding	0.253	5.47	12.2	0.00099	0.038	3
6	47900000	48000000	12700	+	ENSMUSG00000072653	Zfp783	transcribed_unprocessed_pseudogene	-0.529	2.68	12.2	0.000991	0.038	3
10	81100000	81100000	14600	-	ENSMUSG00000035041	Creb3l3	protein_coding	1.39	-1.24	12.2	0.000995	0.038	3
15	99700000	99700000	7490	+	ENSMUSG00000023019	Gpd1	protein_coding	-0.254	5.93	12.2	0.000999	0.0381	3
13	38500000	38500000	28700	-	ENSMUSG00000038991	Txndc5	protein_coding	0.223	5.4	12.2	0.001	0.0381	3
4	33900000	33900000	24200	+	ENSMUSG00000044288	Cnr1	protein_coding	0.327	6.79	12.2	0.001	0.0381	3
11	103000000	103000000	13600	-	ENSMUSG00000020932	Gfap	protein_coding	-1.08	8.19	12.2	0.00102	0.0386	2.99
9	44400000	44400000	6120	+	ENSMUSG00000032114	Slc37a4	protein_coding	0.324	3.97	12.2	0.00102	0.0386	2.99
9	24400000	24500000	91400	-	ENSMUSG00000043067	Dpy19l1	protein_coding	0.233	6.34	12.2	0.00102	0.0386	2.99
1	116000000	117000000	903000	+	ENSMUSG00000070695	Cntnap5a	protein_coding	0.396	5.34	12.2	0.00103	0.0387	2.99
7	45800000	45900000	46500	-	ENSMUSG00000002771	Grin2d	protein_coding	0.327	3.91	12.1	0.00104	0.0388	2.98
10	67000000	67100000	87800	-	ENSMUSG00000019873	Reep3	protein_coding	-0.234	5.32	12.1	0.00104	0.0388	2.98
8	66700000	66700000	9600	+	ENSMUSG00000036437	Npy1r	protein_coding	0.414	4.32	12.1	0.00104	0.0388	2.98
3	153000000	153000000	266000	+	ENSMUSG00000039047	Pigk	protein_coding	0.279	5.7	12.1	0.00104	0.0388	2.98
11	6660000	6680000	19000	+	ENSMUSG00000041046	Ramp3	protein_coding	0.536	3	12.1	0.00104	0.0388	2.98
11	109000000	110000000	100000	+	ENSMUSG00000020604	Arsg	protein_coding	0.493	3.38	12.1	0.00105	0.0388	2.98
18	24600000	24600000	23900	-	ENSMUSG00000024270	Slc39a6	protein_coding	0.266	5.3	12.1	0.00105	0.0389	2.98
4	6190000	6220000	30600	+	ENSMUSG00000028243	Ubxn2b	protein_coding	-0.194	5.31	12.1	0.00105	0.0388	2.98
9	103000000	103000000	41900	-	ENSMUSG00000032534	Cep63	protein_coding	-0.348	4.4	12.1	0.00105	0.0388	2.98
1	95600000	95700000	79900	-	ENSMUSG00000040710	St8sia4	protein_coding	0.511	3.29	12.1	0.00105	0.0388	2.98
7	57400000	57500000	102000	-	ENSMUSG00000055078	Gabra5	protein_coding	0.297	4.84	12.1	0.00105	0.0389	2.98
15	67100000	67100000	11100	-	ENSMUSG00000013846	St3gal1	protein_coding	0.364	3.97	12.1	0.00106	0.039	2.97
11	50200000	50200000	24200	+	ENSMUSG00000036620	Mgat4b	protein_coding	0.259	5.83	12.1	0.00106	0.0389	2.98
7	44400000	44500000	34300	+	ENSMUSG00000047085	Lrrc4b	protein_coding	0.221	7.11	12.1	0.00106	0.0389	2.98
14	66300000	66400000	17400	+	ENSMUSG00000022044	Stmn4	protein_coding	0.319	6.53	12.1	0.00107	0.0394	2.97
5	100000000	100000000	23000	-	ENSMUSG00000000568	Hnrnpd	protein_coding	-0.197	6.78	12	0.00108	0.0396	2.97
13	19600000	19600000	28200	-	ENSMUSG00000002808	Epdr1	protein_coding	0.282	6.34	12	0.0011	0.04	2.96
8	71600000	71600000	13900	+	ENSMUSG00000034807	Colgalt1	protein_coding	0.268	5.23	12	0.0011	0.04	2.96
11	36000000	37200000	1230000	-	ENSMUSG00000049336	Tenm2	protein_coding	0.431	6.33	12	0.0011	0.04	2.96
12	116000000	117000000	791000	+	ENSMUSG00000056553	Ptprn2	protein_coding	0.483	7.18	12	0.0011	0.04	2.96
9	122000000	122000000	15500	-	ENSMUSG00000066235	Pomgnt2	protein_coding	0.312	4.23	12	0.0011	0.04	2.96
7	90100000	90200000	83300	+	ENSMUSG00000039361	Picalm	protein_coding	-0.207	6.59	12	0.00111	0.0403	2.95
19	42200000	42200000	4280	-	ENSMUSG00000018822	Sfrp5	protein_coding	0.946	0.722	11.9	0.00112	0.0405	2.95
2	131000000	131000000	124000	+	ENSMUSG00000027312	Atrn	protein_coding	0.289	7.43	12	0.00112	0.0404	2.95
9	78600000	78700000	101000	+	ENSMUSG00000046186	Cd109	protein_coding	-1.05	-0.365	11.9	0.00114	0.0408	2.94
X	134000000	134000000	10700	+	ENSMUSG00000033578	Tmem35a	protein_coding	0.349	5.14	11.9	0.00115	0.0412	2.94
1	156000000	156000000	36900	-	ENSMUSG00000033684	Qsox1	protein_coding	0.367	4.24	11.9	0.00115	0.0414	2.94
11	105000000	105000000	58500	+	ENSMUSG00000020695	Mrc2	protein_coding	-0.72	3.07	11.9	0.00116	0.0414	2.94
15	77700000	77700000	7260	+	ENSMUSG00000068246	Apol9b	protein_coding	-2.91	-2.47	11.9	0.00116	0.0414	2.94
14	122000000	122000000	256000	-	ENSMUSG00000025558	Dock9	protein_coding	0.24	6.5	11.9	0.00117	0.0416	2.93
1	183000000	183000000	133000	+	ENSMUSG00000038576	Susd4	protein_coding	0.212	6.58	11.8	0.00117	0.0417	2.93
6	85700000	85800000	34600	+	ENSMUSG00000090256	Alms1-ps1	unprocessed_pseudogene	-1.88	-1.99	11.9	0.00117	0.0416	2.93
11	17000000	17100000	81200	-	ENSMUSG00000020120	Plek	protein_coding	-0.325	4.33	11.8	0.0012	0.0426	2.92
14	70600000	70600000	6060	-	ENSMUSG00000022101	Fgf17	protein_coding	1.23	-1.3	11.8	0.00121	0.0427	2.92
2	66100000	66100000	42200	-	ENSMUSG00000026994	Galnt3	protein_coding	-1.15	0.388	11.8	0.00121	0.0427	2.92
7	111000000	112000000	308000	-	ENSMUSG00000038296	Galnt18	protein_coding	0.321	4.35	11.8	0.00121	0.0427	2.92
9	44400000	44400000	12900	+	ENSMUSG00000032115	Hyou1	protein_coding	0.314	6.35	11.8	0.00122	0.0428	2.91
12	72500000	72600000	43700	+	ENSMUSG00000034501	Pcnx4	protein_coding	0.23	4.77	11.8	0.00122	0.0428	2.92
5	141000000	141000000	20200	+	ENSMUSG00000036599	Chst12	protein_coding	0.391	3.23	11.8	0.00122	0.0428	2.91
9	107000000	108000000	130000	+	ENSMUSG00000010066	Cacna2d2	protein_coding	0.376	5	11.7	0.00124	0.0431	2.91
1	195000000	195000000	22500	+	ENSMUSG00000016494	Cd34	protein_coding	0.388	5.7	11.7	0.00124	0.0431	2.91
16	32000000	32100000	63100	-	ENSMUSG00000022781	Pak2	protein_coding	-0.213	5.58	11.7	0.00124	0.0431	2.91
16	17100000	17200000	16100	+	ENSMUSG00000041774	Ydjc	protein_coding	0.422	3.37	11.7	0.00124	0.0432	2.91
1	16100000	16100000	27300	-	ENSMUSG00000067795	4930444P10Rik	protein_coding	-1.56	-0.954	11.7	0.00124	0.0431	2.91
5	53100000	53200000	107000	-	ENSMUSG00000029189	Sel1l3	protein_coding	0.233	5.7	11.7	0.00126	0.0435	2.9
6	104000000	104000000	240000	+	ENSMUSG00000030077	Chl1	protein_coding	0.349	6.98	11.7	0.00126	0.0435	2.9
18	69300000	69700000	346000	+	ENSMUSG00000053477	Tcf4	protein_coding	-0.244	8.48	11.7	0.00126	0.0435	2.9
6	88100000	88100000	20800	+	ENSMUSG00000030062	Rpn1	protein_coding	0.287	6.54	11.7	0.00127	0.0438	2.9
1	168000000	168000000	313000	-	ENSMUSG00000052534	Pbx1	protein_coding	-0.216	7.52	11.7	0.00127	0.0438	2.9
1	185000000	185000000	44700	-	ENSMUSG00000026618	Iars2	protein_coding	0.27	5.54	11.6	0.00128	0.044	2.89
8	105000000	105000000	47300	+	ENSMUSG00000031885	Cbfb	protein_coding	-0.249	4.72	11.6	0.00128	0.044	2.89
2	120000000	120000000	78900	-	ENSMUSG00000050211	Pla2g4e	protein_coding	0.589	3.23	11.7	0.00128	0.044	2.89
10	3970000	4170000	194000	+	ENSMUSG00000040675	Mthfd1l	protein_coding	0.451	3.34	11.6	0.00129	0.0442	2.89
11	59300000	59300000	26600	+	ENSMUSG00000000126	Wnt9a	protein_coding	0.395	3.91	11.6	0.0013	0.0443	2.89
14	46800000	46800000	14100	-	ENSMUSG00000062014	Gmfb	protein_coding	-0.218	7.62	11.6	0.0013	0.0443	2.88
3	103000000	103000000	37800	+	ENSMUSG00000068823	Csde1	protein_coding	-0.166	7.39	11.6	0.0013	0.0443	2.88
2	49800000	49900000	161000	+	ENSMUSG00000026765	Lypd6b	protein_coding	0.443	2.92	11.6	0.00131	0.0443	2.88
11	102000000	102000000	10700	-	ENSMUSG00000034685	Fam171a2	protein_coding	0.241	6.15	11.6	0.00131	0.0443	2.88
5	72900000	73000000	64500	+	ENSMUSG00000036087	Slain2	protein_coding	-0.188	4.34	11.6	0.00131	0.0443	2.88
5	81800000	81800000	6520	-	ENSMUSG00000087431	Gm16054	antisense_RNA	-1.83	-2.26	11.6	0.00131	0.0443	2.88
9	25300000	25300000	56100	+	ENSMUSG00000001833	2007-09-01	protein_coding	-0.217	8.38	11.6	0.00132	0.0444	2.88
15	11400000	11400000	16000	-	ENSMUSG00000022241	Tars	protein_coding	-0.21	4.14	11.6	0.00132	0.0444	2.88
1	139000000	139000000	30700	+	ENSMUSG00000033964	Zbtb41	protein_coding	-0.252	4.92	11.6	0.00132	0.0444	2.88
7	16200000	16200000	11400	+	ENSMUSG00000041420	Meis3	protein_coding	0.27	4.17	11.6	0.00132	0.0444	2.88
15	76200000	76200000	3100	+	ENSMUSG00000022564	Grina	protein_coding	0.24	7.78	11.5	0.00134	0.0448	2.87
3	80800000	80900000	70100	-	ENSMUSG00000028020	Glrb	protein_coding	0.3	7.38	11.5	0.00134	0.0448	2.87
8	13500000	13500000	29100	-	ENSMUSG00000031451	Gas6	protein_coding	0.222	6.35	11.5	0.00134	0.0448	2.87
12	56500000	56500000	4950	-	ENSMUSG00000001496	Nkx2-1	protein_coding	1.66	-0.794	11.5	0.00135	0.0449	2.87
3	122000000	122000000	64200	+	ENSMUSG00000039831	Arhgap29	protein_coding	-0.522	3.8	11.5	0.00135	0.045	2.87
10	103000000	103000000	51600	+	ENSMUSG00000019894	Slc6a15	protein_coding	0.457	5.23	11.5	0.00136	0.0452	2.87
11	65000000	65000000	23000	+	ENSMUSG00000020549	Elac2	protein_coding	0.189	4.58	11.5	0.00136	0.0452	2.87
6	147000000	147000000	53800	+	ENSMUSG00000001630	Stk38l	protein_coding	-0.182	4.78	11.5	0.00137	0.0452	2.86
11	121000000	121000000	13000	-	ENSMUSG00000025130	P4hb	protein_coding	0.213	6.34	11.5	0.00137	0.0452	2.86
6	123000000	123000000	9020	-	ENSMUSG00000040552	C3ar1	protein_coding	-0.594	1.12	11.5	0.00137	0.0452	2.86
8	35400000	35400000	12400	+	ENSMUSG00000046794	Ppp1r3b	protein_coding	-0.662	0.318	11.5	0.00137	0.0452	2.86
4	125000000	125000000	6930	-	ENSMUSG00000042763	Maneal	protein_coding	0.228	5.08	11.5	0.00139	0.0457	2.86
15	27700000	27700000	26500	-	ENSMUSG00000056069	Fam105a	protein_coding	0.315	3.93	11.5	0.00139	0.0456	2.86
9	20800000	20800000	45000	-	ENSMUSG00000004098	Col5a3	protein_coding	-1.12	0.758	11.5	0.0014	0.0457	2.86
X	159000000	159000000	158000	+	ENSMUSG00000031309	Rps6ka3	protein_coding	-0.319	5.47	11.4	0.0014	0.0458	2.85
16	73900000	74400000	520000	-	ENSMUSG00000052516	Robo2	protein_coding	0.316	6.4	11.5	0.0014	0.0457	2.86
16	44100000	44200000	23500	+	ENSMUSG00000022698	Naa50	protein_coding	-0.242	6.09	11.4	0.00141	0.0459	2.85
11	89000000	89100000	31700	-	ENSMUSG00000000276	Dgke	protein_coding	0.323	6.14	11.4	0.00143	0.0465	2.84
4	44000000	44000000	21700	+	ENSMUSG00000028480	Glipr2	protein_coding	-0.558	1.76	11.4	0.00143	0.0465	2.84
17	34900000	34900000	4700	+	ENSMUSG00000007038	Neu1	protein_coding	0.262	4.97	11.4	0.00144	0.0466	2.84
16	64900000	64900000	7510	+	ENSMUSG00000054604	Cggbp1	protein_coding	-0.216	5.7	11.4	0.00144	0.0467	2.84
1	183000000	183000000	135000	-	ENSMUSG00000030768	Disp1	protein_coding	0.574	2.04	11.3	0.00146	0.0473	2.83
3	104000000	105000000	116000	-	ENSMUSG00000032913	Lrig2	protein_coding	0.398	4.6	11.3	0.00147	0.0474	2.83
X	71400000	71500000	72800	-	ENSMUSG00000035776	Cd99l2	protein_coding	0.223	5.9	11.3	0.00147	0.0474	2.83
3	93600000	93600000	9560	+	ENSMUSG00000041959	S100a10	protein_coding	-0.516	3.33	11.3	0.00147	0.0474	2.83
3	94500000	94500000	13900	+	ENSMUSG00000028137	Celf3	protein_coding	0.2	6.41	11.3	0.00148	0.0475	2.83
12	99200000	99600000	374000	-	ENSMUSG00000033713	Foxn3	protein_coding	-0.295	5.26	11.3	0.00148	0.0475	2.83
18	6770000	6790000	25000	+	ENSMUSG00000073639	Rab18	protein_coding	-0.189	6.53	11.3	0.00148	0.0475	2.83
16	55800000	55900000	55300	-	ENSMUSG00000075033	Nxpe3	protein_coding	0.311	3.86	11.3	0.00148	0.0475	2.83
10	95900000	96000000	105000	+	ENSMUSG00000036499	Eea1	protein_coding	-0.196	5.31	11.3	0.0015	0.0477	2.83
11	76800000	76800000	68600	-	ENSMUSG00000020841	Cpd	protein_coding	0.259	6.18	11.3	0.00152	0.0484	2.82
19	5070000	5070000	2560	+	ENSMUSG00000056481	Cd248	protein_coding	-0.689	1.58	11.2	0.00153	0.0486	2.82
X	103000000	103000000	130000	-	ENSMUSG00000034055	Phka1	protein_coding	-0.298	5.41	11.2	0.00156	0.0495	2.81
13	3360000	3360000	5590	+	ENSMUSG00000096107	Gm16505	transcribed_unprocessed_pseudogene	2.16	-0.768	11.2	0.00156	0.0495	2.81
8	123000000	123000000	34800	+	ENSMUSG00000000738	Spg7	protein_coding	0.2	5.74	11.2	0.00157	0.0496	2.81
16	44500000	44600000	73800	-	ENSMUSG00000022687	Boc	protein_coding	0.22	4.18	11.2	0.00157	0.0496	2.8
7	126000000	126000000	7390	-	ENSMUSG00000030741	Spns1	protein_coding	0.29	5.15	11.2	0.00157	0.0496	2.8
15	81400000	81400000	36400	-	ENSMUSG00000022403	St13	protein_coding	-0.217	6.78	11.2	0.00158	0.0496	2.8
9	103000000	103000000	73400	+	ENSMUSG00000032547	Ryk	protein_coding	-0.222	5.07	11.2	0.00159	0.0499	2.8
13	117000000	117000000	171000	-	ENSMUSG00000021725	Parp8	protein_coding	-0.244	3.59	11.1	0.0016	0.0502	2.8
10	80000000	80000000	14800	+	ENSMUSG00000035697	Arhgap45	protein_coding	-0.398	2.98	11.1	0.0016	0.0502	2.8
7	31000000	31000000	4710	+	ENSMUSG00000097750	Gm4673	antisense_RNA	-0.748	1.08	11.1	0.0016	0.0502	2.8
11	101000000	101000000	54400	-	ENSMUSG00000004040	Stat3	protein_coding	-0.346	5.23	11.1	0.00161	0.0503	2.79
10	75400000	75500000	167000	-	ENSMUSG00000033416	Gucd1	protein_coding	0.343	3.38	11.1	0.00161	0.0504	2.79
6	50100000	50200000	88700	+	ENSMUSG00000038388	Mpp6	protein_coding	-0.244	5.56	11.1	0.00162	0.0505	2.79
9	44100000	44100000	17900	-	ENSMUSG00000053128	Rnf26	protein_coding	0.236	4.62	11.1	0.00162	0.0505	2.79
10	80800000	80800000	11200	-	ENSMUSG00000051067	Lingo3	protein_coding	0.406	4.46	11.1	0.00164	0.0509	2.78
11	76200000	76200000	35200	+	ENSMUSG00000069808	Fam57a	protein_coding	0.353	3.7	11.1	0.00164	0.0508	2.79
15	3270000	3280000	12000	+	ENSMUSG00000064373	Selenop	protein_coding	-0.341	8.49	11.1	0.00165	0.0509	2.78
15	78900000	78900000	8700	+	ENSMUSG00000033099	Nol12	protein_coding	-0.349	3.66	11.1	0.00166	0.0513	2.78
13	9090000	9170000	80600	+	ENSMUSG00000033499	Larp4b	protein_coding	-0.159	5.99	11	0.00167	0.0514	2.78
4	141000000	141000000	15300	-	ENSMUSG00000040935	Padi6	protein_coding	1.06	-0.502	11	0.00168	0.0517	2.78
1	140000000	140000000	99100	-	ENSMUSG00000026365	Cfh	protein_coding	-0.402	5.56	11	0.00169	0.0521	2.77
1	134000000	134000000	102000	-	ENSMUSG00000026463	Atp2b4	protein_coding	0.377	7.79	11	0.0017	0.0521	2.77
2	137000000	137000000	60200	+	ENSMUSG00000074771	Ankef1	protein_coding	-1.59	-0.562	11	0.0017	0.0521	2.77
8	70800000	70800000	13000	+	ENSMUSG00000000791	Il12rb1	protein_coding	1.55	-0.679	11	0.00171	0.0521	2.77
15	25800000	26000000	130000	+	ENSMUSG00000022270	Retreg1	protein_coding	0.284	4.69	11	0.00171	0.0522	2.77
2	90900000	90900000	4670	+	ENSMUSG00000040794	C1qtnf4	protein_coding	0.436	7.17	11	0.00171	0.0522	2.77
5	100000000	100000000	1170	+	ENSMUSG00000091623	Gm17092	antisense_RNA	-1.04	-0.877	11	0.00171	0.0521	2.77
7	45000000	45000000	15500	-	ENSMUSG00000007783	Cpt1c	protein_coding	0.216	5.93	11	0.00172	0.0522	2.76
8	33700000	33700000	5660	-	ENSMUSG00000094500	Smim18	protein_coding	0.617	1.05	11	0.00172	0.0522	2.76
2	91200000	91200000	11200	+	ENSMUSG00000002103	Acp2	protein_coding	0.305	5.93	11	0.00173	0.0524	2.76
11	115000000	115000000	59500	+	ENSMUSG00000045980	Tmem104	protein_coding	0.325	3.68	11	0.00173	0.0523	2.76
19	60500000	60600000	56300	-	ENSMUSG00000033417	Cacul1	protein_coding	-0.171	5.55	10.9	0.00176	0.0531	2.76
6	116000000	116000000	66100	+	ENSMUSG00000042213	Zfand4	protein_coding	0.651	1.62	10.9	0.00176	0.0532	2.75
9	43000000	43100000	143000	-	ENSMUSG00000059495	Arhgef12	protein_coding	-0.27	7.87	10.9	0.00176	0.0532	2.75
10	77500000	77600000	35500	+	ENSMUSG00000000290	Itgb2	protein_coding	-0.373	3.16	10.9	0.00177	0.0534	2.75
4	135000000	135000000	50600	-	ENSMUSG00000028826	Tmem57	protein_coding	0.208	5.65	10.9	0.00178	0.0535	2.75
13	60900000	60900000	2100	-	ENSMUSG00000074874	Ctla2b	protein_coding	-0.98	-0.66	10.9	0.00179	0.0538	2.75
11	110000000	110000000	63700	-	ENSMUSG00000020620	Abca8b	protein_coding	0.389	4.2	10.9	0.0018	0.0539	2.74
4	3550000	3570000	25800	-	ENSMUSG00000028232	Tmem68	protein_coding	0.274	4.66	10.9	0.0018	0.0538	2.75
8	46600000	46600000	22400	+	ENSMUSG00000031628	Casp3	protein_coding	-0.334	3.55	10.9	0.0018	0.0539	2.74
6	80000000	80800000	791000	+	ENSMUSG00000052581	Lrrtm4	protein_coding	0.446	4.62	10.8	0.00182	0.0544	2.74
9	37600000	37600000	10400	-	ENSMUSG00000001948	Spa17	protein_coding	-0.615	0.279	10.8	0.00183	0.0546	2.74
4	3680000	3810000	135000	+	ENSMUSG00000042228	Lyn	protein_coding	-0.314	3.66	10.8	0.00184	0.0549	2.73
4	14900000	14900000	51100	+	ENSMUSG00000028221	Tmem55a	protein_coding	-0.211	5.14	10.8	0.00185	0.0549	2.73
X	48600000	48700000	38900	+	ENSMUSG00000031105	Slc25a14	protein_coding	0.295	4.79	10.8	0.00186	0.0551	2.73
4	137000000	137000000	2890	-	ENSMUSG00000036887	C1qa	protein_coding	-0.258	6.01	10.8	0.00186	0.0551	2.73
4	123000000	123000000	14800	+	ENSMUSG00000054958	Nt5c1a	protein_coding	-0.481	0.91	10.8	0.00187	0.0553	2.73
19	8710000	8720000	16500	-	ENSMUSG00000010095	Slc3a2	protein_coding	0.202	6.48	10.8	0.00188	0.0554	2.73
X	136000000	136000000	1580	+	ENSMUSG00000048355	Arxes1	protein_coding	0.323	4.15	10.8	0.00188	0.0554	2.73
7	145000000	145000000	10000	-	ENSMUSG00000070348	Ccnd1	protein_coding	-0.395	5.63	10.8	0.00188	0.0554	2.73
16	27400000	27500000	63400	+	ENSMUSG00000038127	Ccdc50	protein_coding	-0.252	5.73	10.8	0.00189	0.0555	2.72
1	132000000	132000000	45300	-	ENSMUSG00000059149	Mfsd4a	protein_coding	0.372	5.47	10.8	0.00189	0.0556	2.72
5	120000000	121000000	20300	-	ENSMUSG00000029598	Plbd2	protein_coding	0.245	5.7	10.7	0.00192	0.0561	2.72
4	134000000	134000000	27500	-	ENSMUSG00000028838	Extl1	protein_coding	0.291	5.76	10.7	0.00193	0.0565	2.71
3	118000000	118000000	115000	+	ENSMUSG00000033342	Plppr5	protein_coding	0.275	5.35	10.7	0.00195	0.0568	2.71
9	96800000	96900000	69300	-	ENSMUSG00000043587	Pxylp1	protein_coding	0.447	3.04	10.7	0.00195	0.0568	2.71
2	132000000	132000000	92600	-	ENSMUSG00000027340	Slc23a2	protein_coding	0.31	7.3	10.7	0.00197	0.0573	2.71
15	58900000	58900000	13200	+	ENSMUSG00000037075	Rnf139	protein_coding	0.199	4.4	10.7	0.00197	0.0573	2.71
5	130000000	130000000	62400	+	ENSMUSG00000034118	Tpst1	protein_coding	0.214	4.22	10.7	0.00198	0.0574	2.7
18	37300000	37300000	3720	+	ENSMUSG00000045689	Pcdhb4	protein_coding	0.594	0.839	10.7	0.00198	0.0574	2.7
X	134000000	134000000	106000	-	ENSMUSG00000051323	Pcdh19	protein_coding	0.348	5.21	10.7	0.00198	0.0574	2.7
11	49000000	49100000	35400	-	ENSMUSG00000069892	9930111J21Rik2	protein_coding	-0.484	2.09	10.6	0.00199	0.0575	2.7
3	123000000	124000000	59700	+	ENSMUSG00000027978	Prss12	protein_coding	0.378	3.84	10.6	0.00201	0.0578	2.7
X	47800000	47900000	83600	-	ENSMUSG00000031099	Smarca1	protein_coding	-0.374	4.39	10.6	0.00201	0.0578	2.7
15	76700000	76700000	8570	-	ENSMUSG00000033707	Lrrc24	protein_coding	0.257	5.18	10.6	0.00201	0.0578	2.7
5	67600000	67800000	229000	-	ENSMUSG00000037685	Atp8a1	protein_coding	0.261	7.61	10.6	0.00201	0.0578	2.7
8	35800000	35800000	52300	+	ENSMUSG00000109372	Gm19410	protein_coding	0.457	4.77	10.6	0.00201	0.0578	2.7
6	40600000	40600000	10900	-	ENSMUSG00000029915	Clec5a	protein_coding	-0.502	1.89	10.6	0.00202	0.0578	2.69
8	63000000	63400000	406000	+	ENSMUSG00000054162	Spock3	protein_coding	0.424	6.09	10.6	0.00202	0.0578	2.69
9	88800000	88900000	18600	-	ENSMUSG00000097177	9330159M07Rik	processed_transcript	-0.655	1.49	10.6	0.00202	0.0578	2.69
2	94400000	94400000	26500	-	ENSMUSG00000027193	Api5	protein_coding	-0.16	5.96	10.6	0.00203	0.0579	2.69
18	10100000	10200000	117000	-	ENSMUSG00000024290	Rock1	protein_coding	-0.236	5.13	10.6	0.00206	0.0585	2.69
1	75200000	75300000	17500	-	ENSMUSG00000026204	Ptprn	protein_coding	0.242	8.47	10.6	0.00206	0.0585	2.69
2	58400000	58600000	179000	-	ENSMUSG00000026836	Acvr1	protein_coding	0.251	4.45	10.6	0.00206	0.0585	2.69
19	32700000	32700000	39700	-	ENSMUSG00000013662	Atad1	protein_coding	0.233	6.58	10.6	0.00208	0.0589	2.68
7	121000000	121000000	66400	+	ENSMUSG00000030889	Vwa3a	protein_coding	0.7	2.28	10.5	0.00209	0.0591	2.68
7	30400000	30400000	10600	-	ENSMUSG00000006651	Aplp1	protein_coding	0.233	9.98	10.5	0.0021	0.0592	2.68
8	90700000	90700000	31300	-	ENSMUSG00000109870	Gm35850	lincRNA	1.61	-1.63	10.5	0.00211	0.0596	2.68
2	131000000	131000000	17500	-	ENSMUSG00000027322	Siglec1	protein_coding	-1.39	-1.09	10.5	0.00212	0.0597	2.67
6	97200000	97200000	22000	-	ENSMUSG00000030061	Uba3	protein_coding	-0.181	5.59	10.5	0.00212	0.0597	2.67
2	52400000	52400000	27000	-	ENSMUSG00000036093	Arl5a	protein_coding	-0.205	6.5	10.5	0.00213	0.0598	2.67
15	96400000	96500000	49100	-	ENSMUSG00000033228	Scaf11	protein_coding	-0.173	5.57	10.5	0.00214	0.06	2.67
5	27800000	27900000	12900	+	ENSMUSG00000039106	Htr5a	protein_coding	0.38	3.74	10.5	0.00214	0.06	2.67
X	70500000	70500000	17400	-	ENSMUSG00000073139	Tmem185a	protein_coding	0.251	4.62	10.5	0.00215	0.0601	2.67
14	47400000	47400000	30600	-	ENSMUSG00000037544	Dlgap5	protein_coding	-2.25	-1.97	10.4	0.00217	0.0606	2.66
14	60400000	60400000	14900	+	ENSMUSG00000021986	Amer2	protein_coding	-0.226	6.56	10.4	0.00218	0.0606	2.66
18	16600000	16800000	220000	-	ENSMUSG00000024304	Cdh2	protein_coding	0.207	6.9	10.4	0.00218	0.0606	2.66
6	51500000	51500000	13300	+	ENSMUSG00000029836	Cbx3	protein_coding	-0.212	6.49	10.4	0.00218	0.0606	2.66
13	105000000	105000000	4480	+	ENSMUSG00000021721	Htr1a	protein_coding	0.401	3.68	10.4	0.00219	0.0608	2.66
9	123000000	123000000	1710	-	ENSMUSG00000054871	Tmem158	protein_coding	0.357	5.13	10.4	0.00219	0.0608	2.66
2	28500000	28600000	40000	+	ENSMUSG00000026821	Ralgds	protein_coding	0.21	6.05	10.4	0.0022	0.0609	2.66
11	50600000	50800000	205000	+	ENSMUSG00000036545	Adamts2	protein_coding	0.439	3.05	10.4	0.0022	0.0609	2.66
3	16200000	16200000	33800	+	ENSMUSG00000047213	Ythdf3	protein_coding	-0.175	5.67	10.4	0.0022	0.0609	2.66
2	79600000	79700000	37600	+	ENSMUSG00000027007	Ssfa2	protein_coding	-0.253	6.32	10.4	0.00221	0.0609	2.66
2	25300000	25400000	19900	+	ENSMUSG00000036646	Man1b1	protein_coding	0.17	6.05	10.4	0.00222	0.0611	2.65
5	35100000	35100000	14300	-	ENSMUSG00000029103	Lrpap1	protein_coding	0.272	6.77	10.4	0.00223	0.0613	2.65
3	101000000	101000000	86000	+	ENSMUSG00000042035	Igsf3	protein_coding	0.312	3.94	10.4	0.00223	0.0613	2.65
18	10700000	10800000	93200	+	ENSMUSG00000024294	Mib1	protein_coding	-0.244	7.63	10.4	0.00224	0.0615	2.65
11	102000000	102000000	4310	+	ENSMUSG00000034757	Tmub2	protein_coding	0.239	5.3	10.4	0.00224	0.0614	2.65
3	108000000	108000000	77400	+	ENSMUSG00000068747	Sort1	protein_coding	0.273	8.61	10.4	0.00226	0.0618	2.65
1	105000000	105000000	237	+	ENSMUSG00000099702	Gm29013	unprocessed_pseudogene	-1.95	-2.04	10.3	0.00228	0.0623	2.64
19	5020000	5030000	7970	+	ENSMUSG00000024891	Slc29a2	protein_coding	0.357	2.93	10.3	0.00229	0.0626	2.64
1	84400000	84700000	326000	-	ENSMUSG00000036766	Dner	protein_coding	0.275	7.16	10.3	0.0023	0.0626	2.64
1	36500000	36500000	37100	+	ENSMUSG00000037408	Cnnm4	protein_coding	0.347	3.28	10.3	0.0023	0.0627	2.64
10	115000000	115000000	28500	-	ENSMUSG00000020132	Rab21	protein_coding	-0.203	6.5	10.3	0.00232	0.0627	2.63
8	87500000	87500000	4200	-	ENSMUSG00000031654	Cbln1	protein_coding	0.505	2.53	10.3	0.00232	0.0627	2.63
2	84700000	84700000	27200	-	ENSMUSG00000034075	Zdhhc5	protein_coding	0.238	5.2	10.3	0.00232	0.0627	2.63
14	79800000	79800000	4540	-	ENSMUSG00000036422	Pcdh8	protein_coding	0.352	5.26	10.3	0.00232	0.0627	2.63
X	56600000	56700000	54500	+	ENSMUSG00000060681	Slc9a6	protein_coding	0.263	6.83	10.3	0.00232	0.0627	2.63
13	98400000	98400000	5060	+	ENSMUSG00000078302	Foxd1	protein_coding	-0.854	0.52	10.3	0.00232	0.0627	2.63
14	75300000	75300000	60100	+	ENSMUSG00000022000	Zc3h13	protein_coding	-0.227	5.97	10.3	0.00233	0.0628	2.63
15	31500000	31500000	75100	-	ENSMUSG00000039100	2006-03-01	protein_coding	0.275	7.85	10.3	0.00234	0.0629	2.63
4	148000000	148000000	34600	-	ENSMUSG00000029016	Clcn6	protein_coding	0.236	6.13	10.3	0.00235	0.0631	2.63
7	117000000	117000000	36200	+	ENSMUSG00000030659	Nucb2	protein_coding	0.376	3.41	10.3	0.00236	0.0633	2.63
17	25700000	25700000	3710	+	ENSMUSG00000041199	Rpusd1	protein_coding	0.204	4.8	10.3	0.00236	0.0632	2.63
15	7210000	7400000	192000	-	ENSMUSG00000042961	Egflam	protein_coding	-0.848	1.57	10.3	0.00236	0.0633	2.63
9	45100000	45100000	12300	+	ENSMUSG00000070304	Scn2b	protein_coding	0.302	7.57	10.3	0.00237	0.0634	2.62
6	125000000	125000000	6400	+	ENSMUSG00000030329	Pianp	protein_coding	0.299	6.64	10.2	0.0024	0.0639	2.62
3	133000000	133000000	68500	-	ENSMUSG00000040998	Npnt	protein_coding	0.417	4.87	10.2	0.0024	0.0639	2.62
10	30900000	30900000	4580	-	ENSMUSG00000111675	AC125532.2	processed_pseudogene	-0.987	-0.106	10.2	0.0024	0.0639	2.62
15	78500000	78500000	7330	-	ENSMUSG00000044933	Sstr3	protein_coding	0.321	4.46	10.2	0.00242	0.0642	2.62
12	103000000	103000000	4530	-	ENSMUSG00000091931	Gon7	protein_coding	-0.351	2.22	10.2	0.00242	0.0642	2.62
11	59200000	59200000	7650	-	ENSMUSG00000043448	Gjc2	protein_coding	0.451	3.36	10.2	0.00245	0.0649	2.61
2	30300000	30300000	15900	+	ENSMUSG00000079484	Phyhd1	protein_coding	-0.326	3.18	10.2	0.00246	0.0651	2.61
12	72100000	72100000	15900	+	ENSMUSG00000005078	Jkamp	protein_coding	0.194	4.74	10.2	0.00247	0.0653	2.61
5	96800000	96800000	52600	+	ENSMUSG00000029484	Anxa3	protein_coding	-0.322	3.66	10.2	0.00247	0.0653	2.61
12	80500000	80500000	37100	+	ENSMUSG00000032705	Exd2	protein_coding	0.273	6.5	10.1	0.00251	0.0661	2.6
2	94300000	94400000	106000	-	ENSMUSG00000027194	Ttc17	protein_coding	0.231	4.88	10.1	0.00252	0.0663	2.6
3	88400000	88400000	3960	+	ENSMUSG00000041423	Paqr6	protein_coding	0.485	2.81	10.1	0.00252	0.0662	2.6
7	105000000	105000000	4180	+	ENSMUSG00000030897	Cnga4	protein_coding	0.609	0.103	10.1	0.00253	0.0663	2.6
9	55000000	55000000	26900	+	ENSMUSG00000035594	Chrna5	protein_coding	0.658	0.758	10.1	0.00253	0.0663	2.6
12	3400000	3430000	23100	-	ENSMUSG00000071456	1110002L01Rik	antisense_RNA	-0.311	3.28	10.1	0.00253	0.0663	2.6
13	54600000	54600000	6110	+	ENSMUSG00000025870	Arl10	protein_coding	0.326	2.81	10.1	0.00257	0.067	2.59
5	122000000	123000000	48700	-	ENSMUSG00000029467	Atp2a2	protein_coding	0.265	9.53	10.1	0.00257	0.067	2.59
18	36300000	36300000	8630	+	ENSMUSG00000043991	Pura	protein_coding	-0.266	5.6	10.1	0.00257	0.067	2.59
X	135000000	135000000	2960	-	ENSMUSG00000050394	Armcx6	protein_coding	0.393	1.87	10.1	0.00257	0.067	2.59
17	71000000	71100000	107000	+	ENSMUSG00000024049	Myom1	protein_coding	-0.428	0.742	10	0.0026	0.0677	2.58
X	42500000	43400000	901000	-	ENSMUSG00000016150	Tenm1	protein_coding	0.369	5.21	10	0.00261	0.0677	2.58
1	39600000	39700000	33100	-	ENSMUSG00000050967	Creg2	protein_coding	0.34	6.55	10	0.00261	0.0677	2.58
2	65600000	65800000	147000	+	ENSMUSG00000075318	Scn2a	protein_coding	0.368	7.9	10	0.00261	0.0677	2.58
4	116000000	116000000	36000	+	ENSMUSG00000028700	Pomgnt1	protein_coding	0.148	5.96	10	0.00262	0.0678	2.58
3	37300000	37300000	4960	-	ENSMUSG00000045031	Cetn4	protein_coding	-0.35	2.26	10	0.00265	0.0683	2.58
19	23700000	23700000	1760	+	ENSMUSG00000054178	Gm9938	protein_coding	-0.465	2.96	10	0.00265	0.0683	2.58
5	111000000	111000000	57600	+	ENSMUSG00000050017	Pitpnb	protein_coding	-0.16	5.96	9.99	0.00266	0.0686	2.57
13	23500000	23500000	470	+	ENSMUSG00000060981	Hist1h4h	protein_coding	-0.918	-0.678	10	0.00266	0.0686	2.57
11	104000000	104000000	42700	+	ENSMUSG00000018634	Crhr1	protein_coding	0.3	4.18	9.98	0.00268	0.0688	2.57
16	36000000	36000000	58400	+	ENSMUSG00000022905	Kpna1	protein_coding	-0.23	6.4	9.98	0.00268	0.0688	2.57
18	37300000	37300000	3500	+	ENSMUSG00000045062	Pcdhb7	protein_coding	0.386	2.38	9.98	0.00268	0.0688	2.57
8	10000000	10000000	32600	+	ENSMUSG00000031497	Tnfsf13b	protein_coding	-0.909	0.00549	9.94	0.00273	0.0698	2.56
9	46000000	46000000	1900	+	ENSMUSG00000111329	AC122273.1	antisense_RNA	-0.737	-0.549	9.94	0.00273	0.0698	2.56
5	92000000	92000000	9680	+	ENSMUSG00000102644	Thap6	transcribed_unitary_pseudogene	-0.524	1.35	9.94	0.00274	0.0699	2.56
10	127000000	127000000	32900	-	ENSMUSG00000025436	Atp23	protein_coding	0.34	2.15	9.93	0.00275	0.0701	2.56
19	5650000	5660000	12500	-	ENSMUSG00000056917	Sipa1	protein_coding	-0.28	3.69	9.92	0.00275	0.0701	2.56
1	52800000	52900000	76100	+	ENSMUSG00000041426	Hibch	protein_coding	-0.263	3.71	9.92	0.00276	0.0701	2.56
7	5010000	5020000	4070	+	ENSMUSG00000051184	Zfp524	protein_coding	0.37	1.66	9.91	0.00276	0.0702	2.56
2	167000000	167000000	55300	+	ENSMUSG00000039463	Slc9a8	protein_coding	0.309	4.69	9.91	0.00277	0.0703	2.56
7	60800000	60800000	651	-	ENSMUSG00000109222	Gm10297	processed_pseudogene	6.88	-0.906	10	0.00279	0.0706	2.55
11	101000000	101000000	23600	-	ENSMUSG00000017802	Retreg3	protein_coding	0.15	5.64	9.89	0.0028	0.0707	2.55
10	5830000	5920000	96700	-	ENSMUSG00000019775	Rgs17	protein_coding	-0.242	5.93	9.89	0.0028	0.0707	2.55
4	87000000	87200000	247000	-	ENSMUSG00000037996	Slc24a2	protein_coding	0.426	8.31	9.88	0.0028	0.0707	2.55
7	44500000	44500000	6590	-	ENSMUSG00000008140	Emc10	protein_coding	0.193	6.88	9.88	0.00281	0.0708	2.55
10	41100000	41100000	2310	-	ENSMUSG00000046922	Gpr6	protein_coding	1.08	1.64	9.87	0.00282	0.071	2.55
5	76200000	76200000	25400	+	ENSMUSG00000029234	Tmem165	protein_coding	0.258	4.48	9.86	0.00283	0.0711	2.55
4	57700000	57900000	179000	+	ENSMUSG00000038729	Akap2	protein_coding	0.274	5.41	9.86	0.00283	0.0711	2.55
13	88800000	89300000	502000	+	ENSMUSG00000034488	Edil3	protein_coding	0.334	6.87	9.83	0.00288	0.0721	2.54
5	136000000	136000000	8960	-	ENSMUSG00000039886	Tmem120a	protein_coding	0.352	2.87	9.82	0.00288	0.0721	2.54
15	40500000	40500000	16000	-	ENSMUSG00000056332	Gm16294	lincRNA	-2.48	-2.17	9.82	0.00288	0.0721	2.54
11	121000000	121000000	18700	-	ENSMUSG00000025153	Fasn	protein_coding	0.267	8.01	9.81	0.0029	0.0724	2.54
12	56700000	57200000	485000	-	ENSMUSG00000035472	Slc25a21	protein_coding	0.744	-0.183	9.8	0.00291	0.0726	2.54
1	150000000	150000000	16800	-	ENSMUSG00000006014	Prg4	protein_coding	-1.19	2.27	9.78	0.00293	0.0731	2.53
8	70300000	70300000	15800	+	ENSMUSG00000087408	Cers1	protein_coding	0.257	6.22	9.77	0.00295	0.0734	2.53
9	50800000	50800000	68500	+	ENSMUSG00000032059	Alg9	protein_coding	0.333	3.64	9.76	0.00296	0.0735	2.53
9	14400000	14400000	27500	-	ENSMUSG00000037419	Endod1	protein_coding	0.269	5.96	9.76	0.00296	0.0735	2.53
15	34300000	34400000	130000	+	ENSMUSG00000022324	Matn2	protein_coding	0.4	4.12	9.74	0.00299	0.0741	2.52
3	68900000	68900000	2580	+	ENSMUSG00000046999	1110032F04Rik	protein_coding	0.395	3.67	9.74	0.00299	0.0741	2.52
12	43800000	43800000	3840	+	ENSMUSG00000112844	AC154313.2	processed_pseudogene	-0.994	0.285	9.74	0.003	0.0741	2.52
3	105000000	105000000	4960	+	ENSMUSG00000002228	Ppm1j	protein_coding	-1.56	-1.26	9.73	0.00301	0.0743	2.52
12	91800000	91800000	43100	-	ENSMUSG00000020964	Sel1l	protein_coding	0.194	7.16	9.72	0.00302	0.0745	2.52
17	31300000	31400000	55200	+	ENSMUSG00000024036	Slc37a1	protein_coding	0.438	1.77	9.72	0.00302	0.0744	2.52
6	38100000	38300000	131000	-	ENSMUSG00000063455	D630045J12Rik	protein_coding	0.266	5.61	9.71	0.00303	0.0746	2.52
16	92100000	92100000	54000	+	ENSMUSG00000039680	Mrps6	protein_coding	-0.359	3.61	9.7	0.00304	0.0747	2.52
14	106000000	106000000	4870	-	ENSMUSG00000022114	Spry2	protein_coding	-0.277	5.42	9.68	0.00307	0.0752	2.51
1	6210000	6220000	5430	-	ENSMUSG00000090031	4732440D04Rik	antisense_RNA	-0.919	1.6	9.68	0.00307	0.0752	2.51
X	120000000	121000000	620000	+	ENSMUSG00000034755	Pcdh11x	protein_coding	0.378	4.11	9.67	0.00308	0.0754	2.51
2	40600000	42700000	2060000	-	ENSMUSG00000049252	Lrp1b	protein_coding	0.266	5.23	9.67	0.00308	0.0754	2.51
17	87000000	87000000	28200	-	ENSMUSG00000024145	Pigf	protein_coding	0.434	2	9.66	0.00309	0.0756	2.51
7	13000000	13000000	9850	-	ENSMUSG00000030382	Slc27a5	protein_coding	-1.79	-2.39	9.65	0.00311	0.0758	2.51
9	101000000	101000000	18900	-	ENSMUSG00000070287	Slc35g2	protein_coding	0.377	3.06	9.66	0.00311	0.0758	2.51
11	88100000	88100000	16500	+	ENSMUSG00000018377	Vezf1	protein_coding	-0.209	4.95	9.65	0.00312	0.0758	2.51
17	10500000	10600000	73000	+	ENSMUSG00000089941	Gm16168	antisense_RNA	1.62	-1.61	9.65	0.00312	0.0758	2.51
17	24200000	24200000	5840	-	ENSMUSG00000024121	Atp6v0c	protein_coding	0.31	8.81	9.63	0.00314	0.0763	2.5
14	60300000	60300000	37100	+	ENSMUSG00000021987	Mtmr6	protein_coding	-0.144	6.63	9.62	0.00315	0.0763	2.5
16	75800000	75800000	11600	-	ENSMUSG00000032932	Hspa13	protein_coding	0.26	5.1	9.63	0.00315	0.0763	2.5
17	33900000	34000000	1570	-	ENSMUSG00000067370	B3galt4	protein_coding	0.458	1.49	9.61	0.00317	0.0766	2.5
9	18300000	18400000	81000	-	ENSMUSG00000043943	Naalad2	protein_coding	-0.767	0.085	9.6	0.00319	0.0769	2.5
13	23600000	23600000	1930	-	ENSMUSG00000051627	Hist1h1e	protein_coding	-0.84	0.826	9.59	0.00321	0.0773	2.49
14	57100000	57100000	6100	-	ENSMUSG00000046352	Gjb2	protein_coding	-0.53	2.9	9.58	0.00322	0.0775	2.49
16	22400000	22400000	58400	-	ENSMUSG00000013089	Etv5	protein_coding	-0.312	6.24	9.55	0.00326	0.0783	2.49
7	25300000	25400000	48800	+	ENSMUSG00000045039	Megf8	protein_coding	0.192	7.37	9.55	0.00326	0.0783	2.49
15	28200000	28500000	268000	+	ENSMUSG00000022262	Dnah5	protein_coding	-0.405	1.78	9.55	0.00327	0.0783	2.49
5	93300000	93300000	8980	+	ENSMUSG00000029385	Ccng2	protein_coding	0.189	5	9.54	0.00327	0.0783	2.49
1	133000000	133000000	33800	-	ENSMUSG00000053024	Cntn2	protein_coding	0.421	6.39	9.53	0.00329	0.0787	2.48
8	79700000	79700000	28300	-	ENSMUSG00000058355	Abce1	protein_coding	-0.172	5.73	9.53	0.00329	0.0787	2.48
9	44800000	44800000	5540	-	ENSMUSG00000002032	Tmem25	protein_coding	0.239	5.2	9.52	0.0033	0.0789	2.48
6	122000000	122000000	43900	+	ENSMUSG00000030111	A2m	protein_coding	-0.829	1.15	9.51	0.00333	0.0793	2.48
13	18000000	18000000	12000	-	ENSMUSG00000075054	Yae1d1	protein_coding	-0.232	5.08	9.49	0.00335	0.0798	2.48
6	137000000	137000000	3390	-	ENSMUSG00000030218	Mgp	protein_coding	-0.873	2.87	9.48	0.00336	0.08	2.47
17	66000000	66100000	110000	-	ENSMUSG00000034647	Ankrd12	protein_coding	-0.227	6.36	9.48	0.00337	0.0801	2.47
3	32700000	32700000	12200	-	ENSMUSG00000037531	Mrpl47	protein_coding	-0.416	3.22	9.48	0.00337	0.0801	2.47
2	126000000	126000000	96700	-	ENSMUSG00000035109	Shc4	protein_coding	-0.316	3.35	9.47	0.00338	0.0801	2.47
16	31900000	31900000	12200	+	ENSMUSG00000045625	Pigz	protein_coding	0.6	2.27	9.47	0.00339	0.0801	2.47
17	28600000	28600000	7880	+	ENSMUSG00000062252	Lhfpl5	protein_coding	0.651	0.426	9.47	0.00339	0.0801	2.47
7	80900000	80900000	42900	-	ENSMUSG00000025724	Sec11a	protein_coding	0.305	3.79	9.46	0.0034	0.0802	2.47
6	126000000	126000000	65500	-	ENSMUSG00000049107	Ntf3	protein_coding	1.02	-0.412	9.44	0.00342	0.0807	2.47
16	44200000	44300000	93000	-	ENSMUSG00000022696	Sidt1	protein_coding	0.319	5.4	9.44	0.00343	0.0807	2.47
10	34100000	34100000	8700	-	ENSMUSG00000049872	Fam26e	protein_coding	0.463	2.09	9.43	0.00344	0.081	2.46
4	59200000	59200000	33600	+	ENSMUSG00000028381	Ugcg	protein_coding	0.27	5.84	9.43	0.00345	0.0811	2.46
Y	36900000	36900000	3340	+	ENSMUSG00000099832	Gm29025	lincRNA	2.11	-2.57	9.41	0.00347	0.0815	2.46
11	117000000	117000000	8720	-	ENSMUSG00000020810	Cygb	protein_coding	0.247	4.9	9.39	0.00351	0.0822	2.46
6	25000000	25000000	5160	-	ENSMUSG00000048022	Tmem229a	protein_coding	-0.318	7.09	9.39	0.00351	0.0822	2.45
11	88900000	89000000	31400	-	ENSMUSG00000000278	Scpep1	protein_coding	0.256	3.5	9.38	0.00353	0.0825	2.45
3	53800000	53800000	193	+	ENSMUSG00000078742	Gm10985	protein_coding	-4.15	-2.58	9.38	0.00353	0.0825	2.45
10	115000000	116000000	137000	-	ENSMUSG00000020140	Lgr5	protein_coding	0.438	3.37	9.37	0.00354	0.0826	2.45
14	65300000	65300000	57400	+	ENSMUSG00000034532	Fbxo16	protein_coding	0.473	2.27	9.37	0.00354	0.0826	2.45
11	102000000	102000000	15600	-	ENSMUSG00000017724	Etv4	protein_coding	-0.475	3.46	9.36	0.00355	0.0826	2.45
17	66700000	67400000	688000	-	ENSMUSG00000033278	Ptprm	protein_coding	0.277	4.86	9.36	0.00356	0.0827	2.45
6	127000000	127000000	27000	-	ENSMUSG00000000184	Ccnd2	protein_coding	-0.305	6.33	9.35	0.00358	0.0831	2.45
10	26800000	26900000	165000	+	ENSMUSG00000039031	Arhgap18	protein_coding	-0.418	3.29	9.35	0.00358	0.0831	2.45
3	76100000	76700000	636000	+	ENSMUSG00000034098	Fstl5	protein_coding	0.446	3.7	9.33	0.0036	0.0835	2.44
11	97200000	97200000	28200	-	ENSMUSG00000001440	Kpnb1	protein_coding	-0.191	7.16	9.32	0.00362	0.0835	2.44
11	94300000	94300000	34100	-	ENSMUSG00000020863	Luc7l3	protein_coding	-0.282	6.98	9.32	0.00362	0.0835	2.44
9	15200000	15300000	20400	+	ENSMUSG00000031937	Vstm5	protein_coding	0.276	2.87	9.32	0.00362	0.0835	2.44
18	59200000	59400000	235000	+	ENSMUSG00000058152	Chsy3	protein_coding	0.42	2.85	9.32	0.00362	0.0835	2.44
15	9070000	9110000	39200	+	ENSMUSG00000022253	Nadk2	protein_coding	-0.28	6.28	9.31	0.00363	0.0836	2.44
14	118000000	119000000	224000	-	ENSMUSG00000032849	Abcc4	protein_coding	-0.361	3.15	9.32	0.00363	0.0836	2.44
13	38200000	38200000	47300	+	ENSMUSG00000054889	Dsp	protein_coding	2.18	-1.83	9.31	0.00364	0.0837	2.44
4	48600000	48700000	78000	+	ENSMUSG00000028347	Tmeff1	protein_coding	0.217	5.85	9.3	0.00365	0.0838	2.44
4	75900000	78200000	2270000	-	ENSMUSG00000028399	Ptprd	protein_coding	0.229	7.72	9.3	0.00366	0.0839	2.44
13	24800000	24800000	14500	+	ENSMUSG00000019132	BC005537	protein_coding	-0.232	7.53	9.29	0.00367	0.0839	2.43
8	54600000	54900000	258000	-	ENSMUSG00000039375	Wdr17	protein_coding	0.261	4.33	9.29	0.00367	0.0839	2.44
16	97400000	97400000	82300	+	ENSMUSG00000040605	Bace2	protein_coding	0.595	1.42	9.29	0.00368	0.0839	2.43
8	58900000	58900000	2540	+	ENSMUSG00000049946	BC030500	protein_coding	0.427	2.02	9.29	0.00368	0.0839	2.43
X	78400000	78600000	134000	-	ENSMUSG00000047996	Prrg1	protein_coding	0.402	2.34	9.27	0.00371	0.0845	2.43
10	88500000	88500000	51300	-	ENSMUSG00000060002	Chpt1	protein_coding	-0.233	6.85	9.27	0.00371	0.0845	2.43
17	78900000	78900000	18100	-	ENSMUSG00000024081	Cebpz	protein_coding	-0.202	4.68	9.22	0.00379	0.0861	2.42
15	79300000	79400000	11500	+	ENSMUSG00000042622	Maff	protein_coding	-0.895	-0.287	9.22	0.00379	0.0861	2.42
10	95500000	95500000	30500	+	ENSMUSG00000074781	Ube2n	protein_coding	-0.193	6.9	9.22	0.00379	0.0861	2.42
9	62800000	62900000	13200	+	ENSMUSG00000032245	Cln6	protein_coding	0.367	3.04	9.21	0.0038	0.0862	2.42
14	54500000	54500000	7330	+	ENSMUSG00000022175	Lrp10	protein_coding	0.215	4.65	9.21	0.00381	0.0862	2.42
1	132000000	132000000	25800	+	ENSMUSG00000026434	Nucks1	protein_coding	-0.182	6.65	9.21	0.00382	0.0862	2.42
5	146000000	146000000	71600	+	ENSMUSG00000029635	Cdk8	protein_coding	-0.212	4.33	9.21	0.00382	0.0862	2.42
5	12400000	12600000	206000	+	ENSMUSG00000040254	Sema3d	protein_coding	-0.438	2.88	9.19	0.00385	0.0868	2.41
11	101000000	101000000	20200	+	ENSMUSG00000017167	Cntnap1	protein_coding	0.271	7.89	9.18	0.00386	0.0868	2.41
18	37500000	37500000	5040	+	ENSMUSG00000048347	Pcdhb18	protein_coding	0.393	2.49	9.18	0.00386	0.0868	2.41
10	69400000	70000000	629000	+	ENSMUSG00000069601	Ank3	protein_coding	0.271	8.44	9.18	0.00386	0.0868	2.41
15	73600000	73600000	68300	-	ENSMUSG00000079020	Slc45a4	protein_coding	0.275	5.66	9.15	0.00391	0.0878	2.41
18	37300000	37300000	3790	+	ENSMUSG00000045498	Pcdhb3	protein_coding	0.44	2.18	9.14	0.00394	0.0883	2.4
19	55200000	55200000	42900	-	ENSMUSG00000055523	Gucy2g	protein_coding	0.43	2.43	9.14	0.00394	0.0883	2.4
6	97200000	97200000	22600	+	ENSMUSG00000035199	Arl6ip5	protein_coding	0.277	6.38	9.13	0.00395	0.0884	2.4
14	61400000	61400000	74700	-	ENSMUSG00000021929	Kpna3	protein_coding	-0.162	5.93	9.13	0.00396	0.0884	2.4
19	20700000	20700000	34600	-	ENSMUSG00000024747	Aldh1a7	protein_coding	0.685	-0.0741	9.11	0.00398	0.0888	2.4
3	108000000	109000000	80800	-	ENSMUSG00000040412	5330417C22Rik	protein_coding	0.222	4.84	9.11	0.00398	0.0888	2.4
11	69600000	69600000	6110	-	ENSMUSG00000003934	Efnb3	protein_coding	0.354	5.6	9.11	0.004	0.0888	2.4
19	6930000	6930000	8810	-	ENSMUSG00000024957	Kcnk4	protein_coding	0.325	3.4	9.1	0.004	0.0888	2.4
2	110000000	110000000	10200	+	ENSMUSG00000027162	Lin7c	protein_coding	-0.195	6.28	9.11	0.004	0.0888	2.4
2	104000000	104000000	267000	-	ENSMUSG00000068373	D430041D05Rik	protein_coding	0.346	7.19	9.11	0.004	0.0888	2.4
1	158000000	158000000	111000	-	ENSMUSG00000004031	Brinp2	protein_coding	0.271	6.31	9.08	0.00404	0.0895	2.39
14	40900000	41000000	60400	-	ENSMUSG00000037824	Tspan14	protein_coding	0.195	5.08	9.08	0.00405	0.0896	2.39
6	39300000	39400000	42900	-	ENSMUSG00000029924	Slc37a3	protein_coding	0.185	5.39	9.07	0.00406	0.0896	2.39
17	26100000	26100000	386	-	ENSMUSG00000049124	Gm8186	protein_coding	0.518	1.29	9.07	0.00406	0.0896	2.39
6	29200000	29200000	10400	-	ENSMUSG00000079654	Prrt4	protein_coding	0.55	1.37	9.07	0.00406	0.0896	2.39
1	33700000	33700000	22700	+	ENSMUSG00000004768	Rab23	protein_coding	-0.279	4.55	9.07	0.00407	0.0896	2.39
2	165000000	165000000	8160	+	ENSMUSG00000017760	Ctsa	protein_coding	0.191	6.07	9.07	0.00407	0.0896	2.39
19	5070000	5090000	14700	-	ENSMUSG00000061451	Tmem151a	protein_coding	0.231	7.27	9.06	0.00407	0.0896	2.39
5	108000000	108000000	36700	+	ENSMUSG00000029263	Pigg	protein_coding	0.231	3.98	9.06	0.00409	0.0898	2.39
8	66700000	66700000	8160	-	ENSMUSG00000044014	Npy5r	protein_coding	0.414	1.83	9.06	0.00409	0.0898	2.39
16	5230000	5240000	11300	+	ENSMUSG00000039427	Alg1	protein_coding	0.259	3.96	9.04	0.00412	0.0902	2.39
9	123000000	123000000	7960	+	ENSMUSG00000057895	Zfp105	protein_coding	-0.377	1.72	9.04	0.00412	0.0902	2.39
8	80700000	80700000	41000	-	ENSMUSG00000031715	Smarca5	protein_coding	-0.179	5.65	9.03	0.00414	0.0904	2.38
4	134000000	135000000	13500	+	ENSMUSG00000037348	Paqr7	protein_coding	0.21	6.18	9.03	0.00414	0.0904	2.38
MT	15400	15400	67	-	ENSMUSG00000064372	mt-Tp	Mt_tRNA	-0.627	3.05	9.03	0.00414	0.0905	2.38
11	80000000	80000000	41000	+	ENSMUSG00000017548	Suz12	protein_coding	-0.153	4.93	9.01	0.00418	0.091	2.38
11	101000000	101000000	70000	-	ENSMUSG00000020919	Stat5b	protein_coding	-0.184	4.62	9.01	0.00418	0.091	2.38
14	25700000	25800000	57400	-	ENSMUSG00000055538	Zcchc24	protein_coding	-0.246	7.01	9.01	0.00418	0.091	2.38
10	80700000	80700000	12800	-	ENSMUSG00000020190	Mknk2	protein_coding	0.203	5.05	8.99	0.00421	0.0915	2.38
4	120000000	121000000	125000	+	ENSMUSG00000000085	Scmh1	protein_coding	0.248	5.04	8.98	0.00424	0.092	2.37
2	118000000	118000000	96300	-	ENSMUSG00000040133	Gpr176	protein_coding	0.273	3.29	8.98	0.00424	0.0919	2.37
6	72100000	72200000	57000	+	ENSMUSG00000056091	St3gal5	protein_coding	0.29	6.49	8.97	0.00425	0.092	2.37
16	18100000	18200000	24800	+	ENSMUSG00000043811	Rtn4r	protein_coding	0.331	5.93	8.97	0.00426	0.092	2.37
X	166000000	166000000	12600	+	ENSMUSG00000079317	Trappc2	protein_coding	-0.227	4.81	8.97	0.00426	0.092	2.37
3	128000000	128000000	2500	+	ENSMUSG00000027967	Neurog2	protein_coding	-0.937	-0.391	9.09	0.00427	0.0922	2.37
1	38000000	38100000	57600	+	ENSMUSG00000026083	Eif5b	protein_coding	-0.264	6.57	8.96	0.00428	0.0923	2.37
19	10900000	10900000	11300	-	ENSMUSG00000034659	Tmem109	protein_coding	0.266	4.75	8.96	0.00429	0.0923	2.37
17	6740000	6780000	44700	-	ENSMUSG00000052397	Ezr	protein_coding	-0.31	7.06	8.94	0.00431	0.0928	2.37
7	128000000	128000000	55900	+	ENSMUSG00000030786	Itgam	protein_coding	-0.352	6.05	8.93	0.00434	0.0931	2.36
13	65300000	65300000	1000	-	ENSMUSG00000113238	AC154552.2	lincRNA	3.28	-2.7	8.93	0.00434	0.0931	2.36
10	59200000	59200000	4480	+	ENSMUSG00000098188	Sowahc	protein_coding	-0.258	3.53	8.92	0.00435	0.0933	2.36
13	93800000	93900000	171000	+	ENSMUSG00000042082	Arsb	protein_coding	0.217	6.74	8.91	0.00437	0.0936	2.36
13	36900000	37100000	183000	-	ENSMUSG00000039109	F13a1	protein_coding	-0.632	1.08	8.91	0.00438	0.0936	2.36
14	79500000	79500000	21300	-	ENSMUSG00000022023	Wbp4	protein_coding	-0.144	5.2	8.91	0.00439	0.0938	2.36
11	110000000	110000000	67400	-	ENSMUSG00000041797	Abca9	protein_coding	-0.416	4.07	8.9	0.00441	0.094	2.36
2	138000000	139000000	333000	+	ENSMUSG00000062098	Btbd3	protein_coding	-0.24	7.62	8.89	0.00441	0.094	2.36
17	73500000	73700000	217000	-	ENSMUSG00000024064	Galnt14	protein_coding	0.359	3.65	8.89	0.00442	0.0942	2.35
7	128000000	128000000	26800	-	ENSMUSG00000030780	BC017158	protein_coding	0.216	3.87	8.88	0.00443	0.0942	2.35
X	137000000	137000000	32900	+	ENSMUSG00000042595	Fam199x	protein_coding	-0.209	3.81	8.88	0.00443	0.0942	2.35
7	110000000	110000000	14700	-	ENSMUSG00000047554	Tmem41b	protein_coding	0.231	5.01	8.88	0.00445	0.0944	2.35
9	65000000	65000000	34700	-	ENSMUSG00000033629	Hacd3	protein_coding	0.199	7.21	8.87	0.00446	0.0946	2.35
1	171000000	171000000	38300	+	ENSMUSG00000038463	Olfml2b	protein_coding	0.456	2.12	8.86	0.00447	0.0946	2.35
11	85200000	85200000	47900	-	ENSMUSG00000018481	Appbp2	protein_coding	-0.146	6.21	8.86	0.00448	0.0946	2.35
3	31100000	31200000	14400	+	ENSMUSG00000037625	Cldn11	protein_coding	0.432	6.37	8.86	0.00448	0.0946	2.35
18	37400000	37400000	2850	+	ENSMUSG00000045657	Pcdhb10	protein_coding	0.505	1.59	8.86	0.00448	0.0946	2.35
4	107000000	107000000	17800	+	ENSMUSG00000034919	Ttc22	protein_coding	0.788	-0.0267	8.86	0.00449	0.0947	2.35
8	85800000	86100000	220000	+	ENSMUSG00000036879	Phkb	protein_coding	-0.217	5.4	8.83	0.00454	0.0957	2.34
18	37300000	37300000	3540	+	ENSMUSG00000063687	Pcdhb5	protein_coding	0.432	2.4	8.83	0.00454	0.0957	2.34
2	48800000	48900000	89200	+	ENSMUSG00000052155	Acvr2a	protein_coding	0.229	5.49	8.82	0.00456	0.0958	2.34
15	75600000	75600000	16000	-	ENSMUSG00000022577	Ly6h	protein_coding	0.327	6.77	8.81	0.00458	0.0959	2.34
1	195000000	195000000	199000	+	ENSMUSG00000026640	Plxna2	protein_coding	0.331	6.46	8.81	0.00458	0.0959	2.34
4	142000000	142000000	30700	-	ENSMUSG00000040697	Dnajc16	protein_coding	0.272	5.66	8.81	0.00458	0.0959	2.34
7	80400000	80400000	10200	-	ENSMUSG00000053158	Fes	protein_coding	-0.549	1.7	8.81	0.00458	0.0959	2.34
11	83000000	83000000	13500	+	ENSMUSG00000054404	Slfn5	protein_coding	-0.663	2.66	8.79	0.00463	0.0967	2.33
14	72500000	72700000	172000	-	ENSMUSG00000033487	Fndc3a	protein_coding	-0.247	5.26	8.79	0.00464	0.0969	2.33
5	89700000	89900000	206000	-	ENSMUSG00000043635	Adamts3	protein_coding	0.553	3.31	8.78	0.00465	0.0971	2.33
3	88600000	88600000	12500	+	ENSMUSG00000041355	Ssr2	protein_coding	0.296	4.91	8.76	0.00468	0.0972	2.33
9	99400000	99400000	52000	-	ENSMUSG00000032470	Mras	protein_coding	-0.222	8.22	8.76	0.00469	0.0972	2.33
4	135000000	135000000	143000	-	ENSMUSG00000037306	Man1c1	protein_coding	0.214	5.39	8.76	0.00469	0.0972	2.33
2	161000000	161000000	76900	+	ENSMUSG00000070544	Top1	protein_coding	-0.18	6.09	8.76	0.00469	0.0972	2.33
1	138000000	139000000	137000	-	ENSMUSG00000026393	Nek7	protein_coding	-0.222	6.05	8.76	0.0047	0.0972	2.33
14	55700000	55700000	6670	-	ENSMUSG00000002332	Dhrs1	protein_coding	-0.297	5.49	8.75	0.00471	0.0972	2.33
2	32300000	32300000	5160	-	ENSMUSG00000002550	Uck1	protein_coding	0.165	4.8	8.75	0.00471	0.0972	2.33
19	58900000	59000000	28000	+	ENSMUSG00000048029	Eno4	protein_coding	0.464	0.538	8.75	0.00471	0.0972	2.33
5	15900000	16400000	440000	+	ENSMUSG00000040118	Cacna2d1	protein_coding	0.309	7.6	8.75	0.00472	0.0972	2.33
19	6330000	6340000	5910	+	ENSMUSG00000024947	Men1	protein_coding	0.174	5.17	8.74	0.00473	0.0972	2.32
10	129000000	129000000	9420	-	ENSMUSG00000025352	Gdf11	protein_coding	-0.289	4.62	8.74	0.00473	0.0972	2.32
4	141000000	141000000	18100	+	ENSMUSG00000028919	Arhgef19	protein_coding	-0.335	4.41	8.74	0.00473	0.0972	2.33
1	181000000	181000000	44700	-	ENSMUSG00000038776	Ephx1	protein_coding	0.328	4.17	8.74	0.00473	0.0972	2.33
14	31900000	31900000	23400	+	ENSMUSG00000046005	D830044D21Rik	lincRNA	1.51	-1.75	8.74	0.00473	0.0972	2.33
6	113000000	113000000	5660	+	ENSMUSG00000051256	Jagn1	protein_coding	0.266	3.7	8.74	0.00473	0.0972	2.33
5	145000000	145000000	19600	-	ENSMUSG00000029624	Ptcd1	protein_coding	0.232	3.68	8.74	0.00474	0.0972	2.32
8	83300000	83300000	19900	-	ENSMUSG00000035151	Elmod2	protein_coding	0.251	3.7	8.74	0.00474	0.0972	2.32
2	111000000	111000000	296000	-	ENSMUSG00000074968	Ano3	protein_coding	0.374	6.36	8.72	0.00478	0.0979	2.32
3	145000000	145000000	36700	-	ENSMUSG00000037062	Sh3glb1	protein_coding	-0.22	6.73	8.7	0.00481	0.0983	2.32
1	192000000	193000000	319000	+	ENSMUSG00000058248	Kcnh1	protein_coding	0.348	5.99	8.71	0.00481	0.0983	2.32
15	79300000	79300000	27300	-	ENSMUSG00000018126	Baiap2l2	protein_coding	1.09	0.697	8.7	0.00482	0.0983	2.32
7	118000000	118000000	6860	-	ENSMUSG00000095115	Itpripl2	protein_coding	-0.369	3.17	8.7	0.00483	0.0984	2.32
6	88900000	88900000	9990	+	ENSMUSG00000002871	Tpra1	protein_coding	0.374	3.68	8.69	0.00485	0.0987	2.31
11	70800000	70900000	98300	+	ENSMUSG00000020817	Rabep1	protein_coding	-0.152	6.78	8.66	0.00491	0.0999	2.31
8	123000000	123000000	36800	+	ENSMUSG00000010154	Spire2	protein_coding	0.295	3.49	8.66	0.00492	0.0999	2.31
13	55600000	55600000	10500	+	ENSMUSG00000021504	B4galt7	protein_coding	0.229	3.82	8.66	0.00492	0.0999	2.31
15	81300000	81400000	41800	-	ENSMUSG00000022404	Slc25a17	protein_coding	0.179	4.42	8.65	0.00494	0.1	2.31
3	84200000	84300000	146000	-	ENSMUSG00000027993	Trim2	protein_coding	-0.193	7.56	8.64	0.00497	0.101	2.3
5	131000000	131000000	436000	-	ENSMUSG00000034040	Wbscr17	protein_coding	0.386	5.3	8.64	0.00497	0.101	2.3
8	95100000	95200000	103000	-	ENSMUSG00000031788	Kifc3	protein_coding	-0.221	5.82	8.63	0.00499	0.101	2.3
18	12100000	12200000	28500	+	ENSMUSG00000024404	Riok3	protein_coding	-0.128	5.61	8.62	0.005	0.101	2.3
12	108000000	108000000	72900	-	ENSMUSG00000056770	Setd3	protein_coding	-0.153	6.98	8.63	0.005	0.101	2.3
17	3110000	3200000	83900	+	ENSMUSG00000046201	Scaf8	protein_coding	0.186	5.21	8.62	0.00502	0.101	2.3
12	69900000	70000000	73800	+	ENSMUSG00000021066	Atl1	protein_coding	0.321	6.44	8.61	0.00504	0.101	2.3
12	31300000	31400000	20200	-	ENSMUSG00000020664	Dld	protein_coding	-0.143	6.32	8.6	0.00506	0.102	2.3
4	127000000	127000000	117000	+	ENSMUSG00000028830	AU040320	protein_coding	0.301	5.67	8.6	0.00506	0.102	2.3
9	44100000	44100000	28600	+	ENSMUSG00000032010	Usp2	protein_coding	0.264	5.93	8.59	0.00507	0.102	2.29
19	41900000	41900000	10600	+	ENSMUSG00000025157	Zdhhc16	protein_coding	0.209	4.23	8.59	0.00508	0.102	2.29
17	35100000	35100000	2480	+	ENSMUSG00000043311	D17H6S53E	protein_coding	0.502	2.88	8.59	0.00508	0.102	2.29
4	125000000	126000000	223000	+	ENSMUSG00000001985	Grik3	protein_coding	0.38	5.87	8.58	0.00511	0.102	2.29
15	93400000	93500000	93600	+	ENSMUSG00000036167	Pphln1	protein_coding	-0.158	4.82	8.57	0.00512	0.102	2.29
6	106000000	106000000	4520	-	ENSMUSG00000085067	Gm15631	lincRNA	0.285	2.92	8.57	0.00512	0.102	2.29
8	70700000	70800000	27500	+	ENSMUSG00000031842	Pde4c	protein_coding	-0.781	0.421	8.57	0.00513	0.102	2.29
18	67400000	67400000	44400	-	ENSMUSG00000024527	Afg3l2	protein_coding	0.151	5.8	8.57	0.00514	0.102	2.29
7	25800000	25800000	14400	-	ENSMUSG00000040703	Cyp2s1	protein_coding	0.656	1.32	8.57	0.00514	0.102	2.29
4	11600000	11600000	7930	+	ENSMUSG00000094595	Fsbp	protein_coding	-0.402	1.11	8.56	0.00515	0.102	2.29
2	177000000	177000000	13400	+	ENSMUSG00000078866	Zfp970	protein_coding	-0.372	2.2	8.56	0.00516	0.102	2.29
1	182000000	182000000	7030	-	ENSMUSG00000038633	Degs1	protein_coding	0.242	5.67	8.55	0.00517	0.103	2.29
8	111000000	111000000	105000	-	ENSMUSG00000003316	Glg1	protein_coding	0.264	7.82	8.55	0.00519	0.103	2.29
11	29500000	29500000	2270	+	ENSMUSG00000085165	Gm12089	antisense_RNA	-2.77	-2.82	8.53	0.00521	0.103	2.28
10	120000000	120000000	3270	+	ENSMUSG00000090191	9230105E05Rik	antisense_RNA	-1.86	-2.56	8.54	0.00521	0.103	2.28
X	101000000	101000000	6810	-	ENSMUSG00000031297	Slc7a3	protein_coding	0.399	2.26	8.53	0.00522	0.103	2.28
12	79200000	79200000	13800	+	ENSMUSG00000021123	Rdh12	protein_coding	0.515	0.52	8.53	0.00523	0.103	2.28
2	26600000	26600000	8040	+	ENSMUSG00000036186	Fam69b	protein_coding	0.213	5.08	8.53	0.00523	0.103	2.28
2	103000000	103000000	90500	-	ENSMUSG00000005087	Cd44	protein_coding	-0.515	2.27	8.52	0.00525	0.104	2.28
11	116000000	116000000	27200	-	ENSMUSG00000020777	Acox1	protein_coding	-0.174	7.63	8.51	0.00527	0.104	2.28
15	27500000	27600000	128000	+	ENSMUSG00000022265	Ank	protein_coding	0.164	7.54	8.51	0.00527	0.104	2.28
7	105000000	105000000	45200	+	ENSMUSG00000030898	Cckbr	protein_coding	0.287	5.49	8.51	0.00527	0.104	2.28
13	66900000	67000000	65600	+	ENSMUSG00000021518	Ptdss1	protein_coding	0.176	6.08	8.49	0.00533	0.105	2.27
18	37800000	37800000	22400	+	ENSMUSG00000102543	Pcdhgc5	protein_coding	0.324	7.09	8.48	0.00535	0.105	2.27
13	45500000	45600000	46400	+	ENSMUSG00000000253	Gmpr	protein_coding	0.285	4.2	8.47	0.00537	0.105	2.27
8	3500000	3520000	14800	+	ENSMUSG00000004567	Mcoln1	protein_coding	0.283	5.21	8.47	0.00537	0.105	2.27
5	108000000	108000000	8500	+	ENSMUSG00000058558	Rpl5	protein_coding	-0.194	4.86	8.47	0.00537	0.105	2.27
17	78900000	78900000	30000	-	ENSMUSG00000024079	Eif2ak2	protein_coding	-0.34	3.36	8.47	0.00538	0.105	2.27
11	23000000	23000000	23300	+	ENSMUSG00000049811	Fam161a	protein_coding	-0.47	1.25	8.47	0.00538	0.105	2.27
1	181000000	181000000	49500	+	ENSMUSG00000058729	Lin9	protein_coding	-0.393	1.61	8.47	0.00538	0.105	2.27
X	13100000	13200000	102000	+	ENSMUSG00000031010	Usp9x	protein_coding	-0.242	7.59	8.46	0.0054	0.105	2.27
5	52600000	52600000	11500	-	ENSMUSG00000052295	8030423F21Rik	lincRNA	-1.65	-1.7	8.46	0.0054	0.105	2.27
8	88100000	88200000	34200	+	ENSMUSG00000031657	Heatr3	protein_coding	-0.243	4.28	8.45	0.00543	0.106	2.27
X	42100000	42300000	128000	+	ENSMUSG00000025862	Stag2	protein_coding	-0.206	5.95	8.43	0.00547	0.106	2.26
4	115000000	115000000	5190	+	ENSMUSG00000028716	Pdzk1ip1	protein_coding	1.67	-2.4	8.43	0.00547	0.106	2.26
9	114000000	114000000	56500	-	ENSMUSG00000032504	Pdcd6ip	protein_coding	-0.19	5.77	8.43	0.00547	0.106	2.26
10	80300000	80300000	2860	-	ENSMUSG00000020150	Gamt	protein_coding	0.334	3.15	8.43	0.00548	0.106	2.26
14	15400000	15400000	81500	-	ENSMUSG00000045201	Lrrc3b	protein_coding	0.367	2.67	8.42	0.0055	0.106	2.26
5	107000000	107000000	80500	-	ENSMUSG00000049606	Zfp644	protein_coding	-0.192	5.01	8.42	0.0055	0.106	2.26
2	59600000	59800000	234000	+	ENSMUSG00000035168	Tanc1	protein_coding	-0.332	4.09	8.41	0.00553	0.107	2.26
11	31400000	31400000	12800	-	ENSMUSG00000020303	Stc2	protein_coding	0.778	0.28	8.4	0.00555	0.107	2.26
7	98700000	98700000	15000	+	ENSMUSG00000030753	Thap12	protein_coding	-0.189	6.37	8.4	0.00555	0.107	2.26
15	12300000	12400000	29800	+	ENSMUSG00000022200	Golph3	protein_coding	-0.214	6.07	8.4	0.00556	0.107	2.25
9	65300000	65300000	36400	+	ENSMUSG00000015357	Clpx	protein_coding	-0.184	4.48	8.39	0.00557	0.107	2.25
9	122000000	122000000	119000	-	ENSMUSG00000037949	Ano10	protein_coding	0.258	4.02	8.39	0.00557	0.107	2.25
5	147000000	147000000	69700	-	ENSMUSG00000042817	Flt3	protein_coding	0.433	2.45	8.39	0.00557	0.107	2.25
1	75300000	75300000	6220	-	ENSMUSG00000033061	Resp18	protein_coding	0.376	4.46	8.38	0.0056	0.107	2.25
1	150000000	150000000	25100	-	ENSMUSG00000097028	Ptgs2os	processed_transcript	-0.663	-0.552	8.38	0.0056	0.107	2.25
1	183000000	183000000	20900	-	ENSMUSG00000046836	Brox	protein_coding	-0.16	5.65	8.38	0.00561	0.107	2.25
10	82800000	82900000	63800	+	ENSMUSG00000020250	Txnrd1	protein_coding	-0.208	5.39	8.38	0.00562	0.107	2.25
11	49000000	49100000	156000	+	ENSMUSG00000040328	Olfr56	protein_coding	0.517	1.23	8.36	0.00565	0.108	2.25
9	63100000	63100000	10800	-	ENSMUSG00000022245	Skor1	protein_coding	1.59	-2	8.36	0.00567	0.108	2.25
16	12000000	12300000	287000	+	ENSMUSG00000022494	Shisa9	protein_coding	0.246	5.52	8.36	0.00567	0.108	2.25
15	96600000	96600000	71500	-	ENSMUSG00000023169	Slc38a1	protein_coding	0.26	6.85	8.35	0.00568	0.108	2.25
16	30100000	30100000	3410	+	ENSMUSG00000022528	Hes1	protein_coding	-0.389	2.91	8.35	0.00569	0.108	2.24
4	123000000	123000000	22900	+	ENSMUSG00000028657	Ppt1	protein_coding	0.161	6.38	8.35	0.00569	0.108	2.25
10	49100000	49800000	694000	-	ENSMUSG00000056073	Grik2	protein_coding	0.348	5.23	8.35	0.00569	0.108	2.24
17	68800000	68800000	6000	+	ENSMUSG00000095407	Tmem200c	protein_coding	0.292	3.3	8.35	0.00569	0.108	2.24
11	32000000	32100000	58700	+	ENSMUSG00000020297	Nsg2	protein_coding	0.276	8.32	8.34	0.0057	0.108	2.24
4	115000000	115000000	28000	-	ENSMUSG00000047155	Cyp4x1	protein_coding	0.316	3.84	8.34	0.00572	0.108	2.24
9	109000000	109000000	59800	+	ENSMUSG00000023259	Slc26a6	protein_coding	0.521	2.85	8.33	0.00575	0.109	2.24
X	137000000	137000000	17100	+	ENSMUSG00000031425	Plp1	protein_coding	0.371	10.3	8.33	0.00575	0.109	2.24
6	116000000	116000000	51100	-	ENSMUSG00000025701	Alox5	protein_coding	-0.711	0.115	8.32	0.00577	0.109	2.24
19	38800000	38900000	83300	+	ENSMUSG00000048720	Tbc1d12	protein_coding	-0.208	4.27	8.32	0.00578	0.109	2.24
15	79900000	80000000	55300	-	ENSMUSG00000053411	Cbx7	protein_coding	0.205	5.21	8.32	0.00578	0.109	2.24
11	70000000	70000000	5230	-	ENSMUSG00000018574	Acadvl	protein_coding	-0.204	5.41	8.31	0.00579	0.109	2.24
11	110000000	110000000	75000	-	ENSMUSG00000044749	Abca6	protein_coding	0.518	0.85	8.31	0.0058	0.109	2.24
5	65800000	65800000	66600	+	ENSMUSG00000037795	N4bp2	protein_coding	-0.552	3.31	8.3	0.00582	0.109	2.24
5	125000000	125000000	18800	+	ENSMUSG00000037905	Bri3bp	protein_coding	0.188	6.63	8.3	0.00582	0.109	2.24
2	180000000	180000000	5020	-	ENSMUSG00000039059	Hrh3	protein_coding	0.438	6.21	8.3	0.00582	0.109	2.23
1	130000000	130000000	7410	-	ENSMUSG00000086825	Gm15675	lincRNA	0.918	-0.195	8.29	0.00585	0.109	2.23
19	60800000	60800000	29600	-	ENSMUSG00000024991	Eif3a	protein_coding	-0.168	7.26	8.29	0.00586	0.109	2.23
14	30800000	30900000	51600	+	ENSMUSG00000006526	Tmem110	protein_coding	0.177	4.29	8.28	0.00587	0.109	2.23
5	90200000	90400000	139000	-	ENSMUSG00000055204	Ankrd17	protein_coding	-0.161	6.67	8.28	0.00587	0.109	2.23
9	41200000	41200000	25500	+	ENSMUSG00000100837	1700063D05Rik	lincRNA	-0.819	-0.335	8.28	0.00587	0.109	2.23
10	34500000	34600000	128000	+	ENSMUSG00000019779	Frk	protein_coding	-0.749	-0.568	8.28	0.00588	0.109	2.23
X	155000000	155000000	16800	-	ENSMUSG00000025289	Prdx4	protein_coding	0.338	3.11	8.27	0.00589	0.109	2.23
X	134000000	134000000	24000	+	ENSMUSG00000031253	Srpx2	protein_coding	0.734	-0.0108	8.27	0.00589	0.109	2.23
7	81800000	81800000	37400	-	ENSMUSG00000025103	Btbd1	protein_coding	-0.185	7.15	8.27	0.0059	0.109	2.23
1	185000000	185000000	65300	+	ENSMUSG00000026615	Eprs	protein_coding	-0.167	6.22	8.27	0.0059	0.109	2.23
9	114000000	114000000	82600	-	ENSMUSG00000032507	Fbxl2	protein_coding	0.236	4.87	8.27	0.0059	0.109	2.23
12	87000000	87100000	68700	+	ENSMUSG00000034145	Tmem63c	protein_coding	0.402	4.78	8.27	0.00591	0.109	2.23
19	45700000	45800000	2800	+	ENSMUSG00000087367	Gm15491	antisense_RNA	-1.5	-2.37	8.26	0.00592	0.11	2.23
3	107000000	107000000	45500	-	ENSMUSG00000040774	Cept1	protein_coding	0.255	4.56	8.24	0.00597	0.111	2.22
12	17500000	17600000	6710	+	ENSMUSG00000011179	Odc1	protein_coding	-0.227	5.46	8.24	0.00599	0.111	2.22
18	64500000	64500000	16900	-	ENSMUSG00000024587	Nars	protein_coding	-0.167	6.95	8.24	0.006	0.111	2.22
17	55400000	55500000	69200	+	ENSMUSG00000024172	St6gal2	protein_coding	0.348	5.3	8.23	0.00601	0.111	2.22
19	46300000	46400000	34100	+	ENSMUSG00000025227	Mfsd13a	protein_coding	0.178	4.06	8.23	0.00601	0.111	2.22
5	3930000	4080000	153000	+	ENSMUSG00000040407	Akap9	protein_coding	0.398	5.84	8.23	0.00602	0.111	2.22
4	49100000	49300000	281000	+	ENSMUSG00000063446	Plppr1	protein_coding	0.432	3.31	8.23	0.00603	0.111	2.22
19	5300000	5310000	10400	+	ENSMUSG00000047658	Gal3st3	protein_coding	0.243	5.24	8.22	0.00604	0.111	2.22
17	13000000	13000000	10300	+	ENSMUSG00000006818	Sod2	protein_coding	-0.158	6.84	8.22	0.00606	0.111	2.22
15	80300000	80400000	111000	+	ENSMUSG00000022416	Cacna1i	protein_coding	0.276	6.57	8.2	0.00611	0.112	2.21
4	156000000	156000000	4310	+	ENSMUSG00000023571	C1qtnf12	protein_coding	0.371	2.86	8.2	0.00612	0.112	2.21
15	16800000	16900000	79000	+	ENSMUSG00000025370	Cdh9	protein_coding	0.42	3.64	8.19	0.00613	0.112	2.21
4	19500000	19600000	50900	-	ENSMUSG00000028228	Cpne3	protein_coding	-0.289	4.34	8.19	0.00613	0.112	2.21
19	32000000	32100000	76800	-	ENSMUSG00000024887	Asah2	protein_coding	0.309	3.4	8.19	0.00614	0.112	2.21
7	111000000	111000000	15300	-	ENSMUSG00000005610	Eif4g2	protein_coding	-0.179	8.96	8.18	0.00617	0.113	2.21
6	83100000	83100000	3400	+	ENSMUSG00000030036	Mogs	protein_coding	0.239	4.07	8.18	0.00617	0.113	2.21
15	91300000	91600000	306000	-	ENSMUSG00000036298	Slc2a13	protein_coding	0.31	6.7	8.17	0.0062	0.113	2.21
4	156000000	156000000	3180	-	ENSMUSG00000050796	B3galt6	protein_coding	0.304	3.13	8.17	0.0062	0.113	2.21
5	29200000	29400000	149000	-	ENSMUSG00000010721	Lmbr1	protein_coding	0.38	4.52	8.16	0.00621	0.113	2.21
4	6370000	6410000	42800	+	ENSMUSG00000028249	Sdcbp	protein_coding	-0.19	6.72	8.15	0.00623	0.113	2.21
1	151000000	151000000	19900	+	ENSMUSG00000023150	Ivns1abp	protein_coding	-0.174	6.95	8.15	0.00624	0.113	2.2
1	163000000	163000000	10500	+	ENSMUSG00000026697	Myoc	protein_coding	-0.48	4.34	8.15	0.00624	0.113	2.2
11	121000000	121000000	18200	+	ENSMUSG00000039307	Hexdc	protein_coding	0.297	4.4	8.15	0.00624	0.113	2.2
14	34700000	34700000	74100	+	ENSMUSG00000041408	Wapl	protein_coding	-0.158	5.24	8.15	0.00624	0.113	2.2
7	80100000	80100000	1450	-	ENSMUSG00000108655	Gm44949	antisense_RNA	2.1	-2.27	8.15	0.00625	0.113	2.2
2	62000000	62300000	280000	+	ENSMUSG00000026904	Slc4a10	protein_coding	0.322	7.48	8.14	0.00627	0.113	2.2
3	14600000	14600000	27700	+	ENSMUSG00000027552	E2f5	protein_coding	-0.245	3.26	8.14	0.00627	0.113	2.2
X	94700000	94700000	5620	+	ENSMUSG00000073062	Zxdb	protein_coding	-0.205	4.75	8.14	0.00628	0.113	2.2
6	17600000	17700000	30700	+	ENSMUSG00000015733	Capza2	protein_coding	-0.164	7.56	8.13	0.0063	0.113	2.2
6	13900000	14000000	173000	+	ENSMUSG00000097616	1110019D14Rik	lincRNA	0.57	0.573	8.13	0.0063	0.113	2.2
2	103000000	103000000	93000	+	ENSMUSG00000027188	Pamr1	protein_coding	0.32	5.01	8.13	0.00631	0.113	2.2
9	21900000	21900000	6550	-	ENSMUSG00000040883	Tmem205	protein_coding	0.299	3.5	8.13	0.00631	0.113	2.2
15	3970000	3980000	14100	-	ENSMUSG00000022184	Fbxo4	protein_coding	-0.378	1.91	8.12	0.00635	0.114	2.2
16	38600000	38700000	115000	-	ENSMUSG00000022799	Arhgap31	protein_coding	-0.31	4.66	8.11	0.00636	0.114	2.2
9	44300000	44300000	11000	-	ENSMUSG00000032120	C2cd2l	protein_coding	0.222	7.16	8.11	0.00636	0.114	2.2
15	39900000	39900000	73400	-	ENSMUSG00000022305	Lrp12	protein_coding	0.298	5.26	8.11	0.00637	0.114	2.2
8	37500000	38700000	1140000	-	ENSMUSG00000039539	Sgcz	protein_coding	0.741	0.579	8.11	0.00637	0.114	2.2
18	61600000	61600000	34800	+	ENSMUSG00000024576	Csnk1a1	protein_coding	-0.147	7.47	8.11	0.00638	0.114	2.2
11	20100000	20100000	50600	-	ENSMUSG00000020152	Actr2	protein_coding	-0.178	7.69	8.1	0.0064	0.114	2.19
7	141000000	141000000	7420	+	ENSMUSG00000025485	Ric8a	protein_coding	0.159	5.14	8.1	0.00641	0.114	2.19
6	29800000	29900000	144000	+	ENSMUSG00000029772	Ahcyl2	protein_coding	-0.155	7.52	8.1	0.00641	0.114	2.19
3	36100000	36100000	26900	+	ENSMUSG00000027710	Acad9	protein_coding	-0.265	4.86	8.08	0.00646	0.115	2.19
11	121000000	121000000	2630	-	ENSMUSG00000025150	Cbr2	protein_coding	-1	-0.535	8.07	0.00649	0.115	2.19
7	107000000	107000000	7430	-	ENSMUSG00000063286	Gm8995	transcribed_unprocessed_pseudogene	-0.652	0.916	8.07	0.00649	0.115	2.19
8	126000000	126000000	96900	+	ENSMUSG00000057060	Slc35f3	protein_coding	0.255	4.1	8.06	0.00652	0.116	2.19
10	116000000	116000000	257000	+	ENSMUSG00000020151	Ptprr	protein_coding	0.334	3.61	8.06	0.00653	0.116	2.18
9	108000000	108000000	44700	+	ENSMUSG00000032612	Usp4	protein_coding	-0.184	6.1	8.06	0.00653	0.116	2.19
9	124000000	124000000	11600	+	ENSMUSG00000049103	Ccr2	protein_coding	-0.972	-0.607	8.05	0.00654	0.116	2.18
15	74700000	74700000	3440	+	ENSMUSG00000056665	Them6	protein_coding	0.256	4.69	8.05	0.00655	0.116	2.18
11	86500000	86500000	14400	+	ENSMUSG00000020521	Rnft1	protein_coding	-0.373	4.09	8.05	0.00656	0.116	2.18
13	65300000	65300000	1290	+	ENSMUSG00000074847	Gm10775	protein_coding	-1.08	-1.55	8.05	0.00656	0.116	2.18
2	26900000	26900000	13900	-	ENSMUSG00000014867	Surf4	protein_coding	0.209	5.79	8.04	0.00657	0.116	2.18
7	118000000	118000000	10800	-	ENSMUSG00000030654	Arl6ip1	protein_coding	0.235	7.71	8.03	0.0066	0.116	2.18
7	38000000	38000000	63600	-	ENSMUSG00000030421	Uri1	protein_coding	-0.158	5.24	8.03	0.00661	0.116	2.18
2	135000000	135000000	50000	-	ENSMUSG00000034723	Tmx4	protein_coding	0.265	7.6	8.03	0.00662	0.117	2.18
16	87700000	87700000	34400	+	ENSMUSG00000025612	Bach1	protein_coding	-0.275	3.51	8.02	0.00663	0.117	2.18
9	36300000	36300000	2390	-	ENSMUSG00000066767	Gm3867	transcribed_processed_pseudogene	-1.33	-0.667	8.02	0.00665	0.117	2.18
19	29000000	29000000	27100	-	ENSMUSG00000024782	Ak3	protein_coding	-0.222	6.48	8.01	0.00667	0.117	2.18
9	71600000	71800000	145000	-	ENSMUSG00000032232	Cgnl1	protein_coding	-0.731	3.43	8.01	0.00667	0.117	2.18
10	16900000	17100000	189000	-	ENSMUSG00000101969	Gm20125	processed_transcript	-3.28	-2.58	8.01	0.00667	0.117	2.18
19	34500000	34500000	35200	-	ENSMUSG00000024781	Lipa	protein_coding	0.234	3.77	8.01	0.00668	0.117	2.18
13	21800000	21800000	430	-	ENSMUSG00000069305	Hist1h4n	protein_coding	-1.56	-1.87	8.01	0.00669	0.117	2.17
16	43300000	43400000	17800	-	ENSMUSG00000055370	Gm9968	lincRNA	-1.19	-1.79	8	0.0067	0.117	2.17
MT	13600	14100	519	-	ENSMUSG00000064368	mt-Nd6	protein_coding	-0.459	8.27	8	0.00671	0.117	2.17
16	4080000	4210000	133000	-	ENSMUSG00000022521	Crebbp	protein_coding	-0.193	5.7	7.99	0.00673	0.117	2.17
1	72800000	72900000	28000	+	ENSMUSG00000039323	Igfbp2	protein_coding	-0.304	5.68	7.99	0.00673	0.117	2.17
5	118000000	118000000	54400	-	ENSMUSG00000032850	Rnft2	protein_coding	0.217	6.11	7.98	0.00678	0.118	2.17
2	62700000	63200000	491000	-	ENSMUSG00000059742	Kcnh7	protein_coding	0.267	6.61	7.98	0.00679	0.118	2.17
X	38600000	38600000	4300	-	ENSMUSG00000048970	C1galt1c1	protein_coding	0.289	3.47	7.97	0.0068	0.118	2.17
X	99800000	99800000	27800	+	ENSMUSG00000071719	Tmem28	protein_coding	0.232	4.12	7.97	0.00681	0.118	2.17
2	22900000	23000000	100000	-	ENSMUSG00000058835	Abi1	protein_coding	-0.152	6.49	7.97	0.00682	0.118	2.17
3	96200000	96200000	1020	-	ENSMUSG00000081058	Hist2h3c2	protein_coding	-0.606	1.17	7.96	0.00683	0.118	2.17
4	46700000	47000000	330000	-	ENSMUSG00000039809	Gabbr2	protein_coding	0.272	8.17	7.96	0.00684	0.118	2.16
11	114000000	114000000	6690	+	ENSMUSG00000047904	Sstr2	protein_coding	0.402	3.63	7.96	0.00685	0.118	2.16
5	59600000	59600000	4540	-	ENSMUSG00000106634	Gm43042	lincRNA	-0.377	1.36	7.96	0.00685	0.118	2.16
15	73100000	73200000	89000	-	ENSMUSG00000036698	Ago2	protein_coding	-0.213	6.59	7.94	0.00689	0.119	2.16
17	85700000	85700000	4000	-	ENSMUSG00000024134	Six2	protein_coding	-0.883	-0.637	7.93	0.00694	0.12	2.16
15	98500000	98500000	138	-	ENSMUSG00000065336	Snora34	snoRNA	1.85	-1.6	7.93	0.00694	0.12	2.16
4	118000000	118000000	15100	-	ENSMUSG00000006389	Mpl	protein_coding	-0.841	-0.00215	7.93	0.00695	0.12	2.16
19	54000000	54000000	3800	+	ENSMUSG00000033717	Adra2a	protein_coding	0.27	3.89	7.91	0.007	0.12	2.15
8	34800000	34800000	12600	+	ENSMUSG00000031530	Dusp4	protein_coding	-0.714	2.46	7.91	0.00701	0.12	2.15
7	141000000	141000000	35200	+	ENSMUSG00000025495	Ptdss2	protein_coding	0.25	5.19	7.91	0.00702	0.12	2.15
X	164000000	164000000	22200	+	ENSMUSG00000031382	Asb11	protein_coding	0.489	0.856	7.9	0.00702	0.12	2.15
8	25900000	26000000	32300	-	ENSMUSG00000037260	Hgsnat	protein_coding	0.266	5.04	7.9	0.00702	0.12	2.15
3	158000000	158000000	60800	+	ENSMUSG00000039988	Ankrd13c	protein_coding	-0.178	6.47	7.9	0.00702	0.12	2.15
1	136000000	136000000	52800	-	ENSMUSG00000051985	Igfn1	protein_coding	-0.301	4.57	7.9	0.00702	0.12	2.15
17	64600000	64800000	154000	+	ENSMUSG00000024085	Man2a1	protein_coding	0.274	4.31	7.89	0.00706	0.121	2.15
3	61400000	61400000	3700	-	ENSMUSG00000053706	B430305J03Rik	protein_coding	-0.417	0.68	7.88	0.00709	0.121	2.15
4	25000000	25000000	42800	+	ENSMUSG00000040372	Gpr63	protein_coding	0.826	1.01	7.88	0.0071	0.121	2.15
2	65500000	65600000	111000	-	ENSMUSG00000057182	Scn3a	protein_coding	0.288	4.94	7.88	0.00711	0.121	2.15
13	111000000	111000000	64400	-	ENSMUSG00000032745	Gpbp1	protein_coding	-0.139	6.08	7.87	0.00713	0.122	2.15
7	59200000	59300000	82800	+	ENSMUSG00000025326	Ube3a	protein_coding	-0.179	6.56	7.86	0.00716	0.122	2.14
18	68300000	68300000	40100	-	ENSMUSG00000038121	Fam210a	protein_coding	-0.204	4.8	7.86	0.00717	0.122	2.14
17	38100000	38200000	5990	+	ENSMUSG00000063240	Olfr133	protein_coding	-1.76	-1.67	7.86	0.00717	0.122	2.14
5	52200000	52200000	40300	-	ENSMUSG00000029169	Dhx15	protein_coding	-0.184	5.81	7.85	0.00721	0.122	2.14
5	98900000	98900000	30000	+	ENSMUSG00000029335	Bmp3	protein_coding	0.374	4.27	7.85	0.00721	0.122	2.14
1	36100000	36100000	38000	+	ENSMUSG00000045216	Hs6st1	protein_coding	0.162	5.56	7.85	0.00721	0.122	2.14
10	62700000	62800000	48400	-	ENSMUSG00000020074	Ccar1	protein_coding	-0.262	5.39	7.84	0.00722	0.122	2.14
12	83700000	83700000	47000	+	ENSMUSG00000019969	Psen1	protein_coding	0.188	5.18	7.84	0.00725	0.122	2.14
12	36000000	36000000	27900	-	ENSMUSG00000020577	Tspan13	protein_coding	0.264	6.64	7.84	0.00725	0.122	2.14
11	23300000	23300000	42200	+	ENSMUSG00000020290	Xpo1	protein_coding	-0.23	5.72	7.84	0.00726	0.122	2.14
2	133000000	133000000	13800	+	ENSMUSG00000027350	Chgb	protein_coding	0.309	8.29	7.83	0.00726	0.123	2.14
7	75500000	75800000	299000	+	ENSMUSG00000066406	Akap13	protein_coding	-0.398	5.11	7.84	0.00726	0.122	2.14
11	74900000	74900000	11300	+	ENSMUSG00000038335	Tsr1	protein_coding	-0.175	4.52	7.83	0.00728	0.123	2.14
8	35500000	35500000	30900	-	ENSMUSG00000031527	Eri1	protein_coding	-0.22	3.19	7.82	0.0073	0.123	2.14
6	86700000	86800000	56700	-	ENSMUSG00000029994	Anxa4	protein_coding	-0.299	2.25	7.82	0.00732	0.123	2.14
7	135000000	135000000	503000	+	ENSMUSG00000058325	Dock1	protein_coding	-0.318	5.43	7.81	0.00735	0.124	2.13
6	149000000	149000000	60800	-	ENSMUSG00000040029	Ipo8	protein_coding	-0.217	5.39	7.8	0.00737	0.124	2.13
11	45900000	45900000	58600	+	ENSMUSG00000006169	Clint1	protein_coding	-0.147	5.32	7.79	0.0074	0.124	2.13
2	4920000	4940000	19700	+	ENSMUSG00000026664	Phyh	protein_coding	-0.22	6.17	7.79	0.00741	0.124	2.13
1	144000000	144000000	14000	+	ENSMUSG00000033849	B3galt2	protein_coding	0.261	5.2	7.79	0.00741	0.124	2.13
15	83100000	83100000	23400	-	ENSMUSG00000041815	Poldip3	protein_coding	0.125	5.56	7.79	0.00741	0.124	2.13
4	45800000	45800000	5580	+	ENSMUSG00000035561	Aldh1b1	protein_coding	0.459	2.09	7.79	0.00742	0.124	2.13
9	53800000	53800000	46600	+	ENSMUSG00000042195	Slc35f2	protein_coding	0.62	1.15	7.79	0.00742	0.124	2.13
17	25400000	25400000	59500	-	ENSMUSG00000024112	Cacna1h	protein_coding	0.376	5.1	7.78	0.00744	0.124	2.13
6	118000000	118000000	25300	+	ENSMUSG00000042079	Hnrnpf	protein_coding	-0.169	6.3	7.78	0.00744	0.124	2.13
10	115000000	115000000	22800	-	ENSMUSG00000069520	Tmem19	protein_coding	0.237	4.79	7.78	0.00744	0.124	2.13
11	54100000	54100000	31600	+	ENSMUSG00000018906	P4ha2	protein_coding	0.445	2.87	7.78	0.00745	0.124	2.13
8	70100000	70100000	7410	+	ENSMUSG00000007594	Hapln4	protein_coding	0.284	6.05	7.78	0.00746	0.124	2.13
6	72200000	72200000	29400	-	ENSMUSG00000037621	Atoh8	protein_coding	-0.684	-0.0506	7.78	0.00746	0.124	2.13
5	21000000	21100000	69300	-	ENSMUSG00000028771	Ptpn12	protein_coding	-0.257	4.76	7.78	0.00747	0.124	2.13
8	34100000	34100000	11500	-	ENSMUSG00000031513	Leprotl1	protein_coding	0.209	5.44	7.77	0.00748	0.124	2.13
17	34600000	34600000	9190	+	ENSMUSG00000034254	Agpat1	protein_coding	0.148	6.45	7.77	0.00749	0.124	2.13
18	37400000	37400000	3710	+	ENSMUSG00000047307	Pcdhb13	protein_coding	0.455	2.08	7.77	0.00749	0.124	2.13
10	128000000	128000000	18300	+	ENSMUSG00000071072	Ptges3	protein_coding	-0.186	6.21	7.77	0.00749	0.124	2.13
5	136000000	136000000	23300	-	ENSMUSG00000039747	Orai2	protein_coding	0.224	5.95	7.77	0.0075	0.124	2.12
19	6940000	6940000	4380	-	ENSMUSG00000024958	Gpr137	protein_coding	0.168	5.95	7.76	0.00752	0.124	2.12
Y	3380000	3380000	913	-	ENSMUSG00000100285	Gm21147	processed_pseudogene	-4.77	-2.36	7.76	0.00753	0.124	2.12
1	44100000	44200000	33500	+	ENSMUSG00000026048	Ercc5	protein_coding	-0.239	4.08	7.76	0.00754	0.124	2.12
7	38200000	38200000	14400	+	ENSMUSG00000054676	1600014C10Rik	protein_coding	0.173	4.23	7.75	0.00755	0.124	2.12
10	63000000	63100000	34500	+	ENSMUSG00000020072	Pbld2	protein_coding	0.859	-0.192	7.74	0.00758	0.125	2.12
2	130000000	130000000	13300	-	ENSMUSG00000027400	Pdyn	protein_coding	0.372	4.11	7.74	0.0076	0.125	2.12
5	30600000	30600000	37100	+	ENSMUSG00000049265	Kcnk3	protein_coding	0.204	4.44	7.74	0.00761	0.125	2.12
9	20700000	20700000	78700	-	ENSMUSG00000032172	Olfm2	protein_coding	0.308	6.45	7.73	0.00763	0.125	2.12
16	33100000	33100000	65200	+	ENSMUSG00000022802	Lmln	protein_coding	0.368	3.55	7.73	0.00764	0.125	2.12
6	87000000	87100000	49400	+	ENSMUSG00000029992	Gfpt1	protein_coding	-0.146	6.02	7.72	0.00765	0.126	2.12
7	113000000	113000000	227000	+	ENSMUSG00000055320	Tead1	protein_coding	-0.341	4.3	7.72	0.00766	0.126	2.12
1	135000000	135000000	122000	-	ENSMUSG00000042793	Lgr6	protein_coding	-0.517	2.67	7.71	0.00771	0.126	2.11
9	114000000	114000000	73800	+	ENSMUSG00000045594	Glb1	protein_coding	0.263	4.07	7.71	0.00771	0.126	2.11
5	52500000	52600000	32900	-	ENSMUSG00000039252	Lgi2	protein_coding	0.313	6.14	7.7	0.00773	0.126	2.11
8	72700000	72800000	34900	+	ENSMUSG00000031622	Sin3b	protein_coding	0.154	5.79	7.7	0.00774	0.126	2.11
5	116000000	116000000	14400	-	ENSMUSG00000041548	Hspb8	protein_coding	-0.289	4.03	7.7	0.00775	0.126	2.11
2	4140000	4140000	3640	+	ENSMUSG00000102816	Gm37814	sense_intronic	-1.47	-1.31	7.69	0.00776	0.127	2.11
2	37800000	37800000	22900	+	ENSMUSG00000035403	Crb2	protein_coding	0.316	2.48	7.69	0.00778	0.127	2.11
19	27200000	27300000	37700	+	ENSMUSG00000024924	Vldlr	protein_coding	0.24	5.97	7.69	0.00779	0.127	2.11
19	17400000	17400000	7310	+	ENSMUSG00000024712	Rfk	protein_coding	-0.18	5.51	7.68	0.00782	0.127	2.11
8	71500000	71500000	9940	-	ENSMUSG00000034863	Ano8	protein_coding	0.172	5.84	7.68	0.00782	0.127	2.11
7	27600000	27600000	49300	+	ENSMUSG00000004056	Akt2	protein_coding	-0.282	7.21	7.67	0.00784	0.127	2.11
17	86800000	86800000	79500	+	ENSMUSG00000024140	Epas1	protein_coding	-0.282	7.59	7.67	0.00784	0.127	2.11
13	54800000	54800000	7400	+	ENSMUSG00000025875	Tspan17	protein_coding	0.247	4.62	7.67	0.00786	0.127	2.1
1	135000000	135000000	116000	+	ENSMUSG00000026452	Syt2	protein_coding	0.571	5.31	7.66	0.00787	0.127	2.1
9	6170000	6380000	210000	+	ENSMUSG00000032006	Pdgfd	protein_coding	-0.377	1.63	7.66	0.00787	0.127	2.1
7	30400000	30400000	7280	-	ENSMUSG00000036957	Lrfn3	protein_coding	0.221	4.3	7.66	0.00787	0.127	2.1
18	20800000	20900000	78900	-	ENSMUSG00000033382	Trappc8	protein_coding	-0.16	5.47	7.66	0.00788	0.127	2.1
7	140000000	140000000	4250	-	ENSMUSG00000045733	Sprn	protein_coding	0.266	7.05	7.66	0.00789	0.127	2.1
6	125000000	125000000	30400	+	ENSMUSG00000030337	Vamp1	protein_coding	0.179	6.52	7.65	0.00791	0.127	2.1
11	3980000	4000000	15700	+	ENSMUSG00000049721	Gal3st1	protein_coding	0.302	3.14	7.66	0.00791	0.127	2.1
1	73500000	73500000	7700	-	ENSMUSG00000100444	C530043A13Rik	lincRNA	-1.46	-0.728	7.66	0.00791	0.127	2.1
4	107000000	107000000	45500	+	ENSMUSG00000057375	Yipf1	protein_coding	0.203	4.15	7.65	0.00792	0.127	2.1
4	14500000	14600000	119000	-	ENSMUSG00000040569	Slc26a7	protein_coding	-1.06	1.02	7.65	0.00794	0.128	2.1
11	78500000	78500000	25400	-	ENSMUSG00000050132	Sarm1	protein_coding	0.217	4.63	7.63	0.00799	0.128	2.1
18	53500000	53600000	111000	+	ENSMUSG00000069378	Prdm6	protein_coding	-0.959	-0.898	7.63	0.00802	0.129	2.1
12	113000000	113000000	7830	-	ENSMUSG00000002804	Nudt14	protein_coding	-0.447	6.17	7.62	0.00803	0.129	2.1
11	106000000	106000000	7550	+	ENSMUSG00000001983	Taco1	protein_coding	-0.226	2.85	7.62	0.00804	0.129	2.09
3	117000000	117000000	31500	-	ENSMUSG00000089911	Mfsd14a	protein_coding	0.191	5.51	7.62	0.00805	0.129	2.09
12	72700000	72700000	14600	-	ENSMUSG00000021094	Dhrs7	protein_coding	0.242	4.43	7.62	0.00806	0.129	2.09
3	107000000	108000000	50500	-	ENSMUSG00000027894	Slc6a17	protein_coding	0.277	8.65	7.61	0.00806	0.129	2.09
3	108000000	108000000	6560	-	ENSMUSG00000046793	Gpr61	protein_coding	0.275	3.58	7.62	0.00806	0.129	2.09
9	7180000	7210000	23700	+	ENSMUSG00000032002	Dcun1d5	protein_coding	-0.197	4.6	7.6	0.0081	0.129	2.09
9	21300000	21300000	12500	+	ENSMUSG00000002820	Atg4d	protein_coding	0.254	4.18	7.6	0.00811	0.129	2.09
9	103000000	103000000	14100	-	ENSMUSG00000032553	Srprb	protein_coding	0.261	4.67	7.6	0.00811	0.129	2.09
3	35300000	35300000	92	+	ENSMUSG00000093499	Gm25442	miRNA	1.3	-1.33	7.6	0.00811	0.129	2.09
2	131000000	132000000	34400	+	ENSMUSG00000027333	Smox	protein_coding	-0.271	5.57	7.6	0.00812	0.129	2.09
2	68900000	69100000	253000	+	ENSMUSG00000027035	Cers6	protein_coding	0.328	5.29	7.6	0.00813	0.129	2.09
X	51000000	51000000	14100	-	ENSMUSG00000050029	Rap2c	protein_coding	-0.204	5.48	7.6	0.00813	0.129	2.09
6	94600000	94700000	95600	-	ENSMUSG00000030029	Lrig1	protein_coding	-0.311	5.46	7.59	0.00814	0.129	2.09
17	39800000	39800000	923	-	ENSMUSG00000105361	AY036118	lincRNA	-2.78	-0.168	7.59	0.00815	0.129	2.09
X	93300000	93600000	327000	-	ENSMUSG00000006678	Pola1	protein_coding	-0.414	1.72	7.59	0.00816	0.129	2.09
7	46100000	46100000	6810	-	ENSMUSG00000096146	Kcnj11	protein_coding	0.25	5.15	7.59	0.00816	0.129	2.09
5	3340000	3530000	190000	+	ENSMUSG00000040274	Cdk6	protein_coding	-0.703	1.88	7.59	0.00817	0.129	2.09
8	64700000	64700000	15700	-	ENSMUSG00000031604	Msmo1	protein_coding	0.231	6.55	7.58	0.00822	0.13	2.09
15	54700000	54800000	8340	+	ENSMUSG00000037362	Nov	protein_coding	0.359	6.4	7.57	0.00825	0.13	2.08
14	31000000	31000000	11000	+	ENSMUSG00000021916	Glt8d1	protein_coding	0.249	3.97	7.56	0.00826	0.13	2.08
3	95500000	95500000	10100	+	ENSMUSG00000028111	Ctsk	protein_coding	0.433	1.76	7.56	0.00826	0.13	2.08
11	102000000	102000000	717	+	ENSMUSG00000093467	Gm20659	antisense_RNA	-1.89	-2.49	7.57	0.00826	0.13	2.08
4	139000000	139000000	16700	-	ENSMUSG00000028744	Pqlc2	protein_coding	0.259	2.82	7.55	0.0083	0.13	2.08
1	74400000	74400000	7210	+	ENSMUSG00000073650	Catip	protein_coding	1.03	0.514	7.56	0.0083	0.13	2.08
19	17400000	17800000	405000	-	ENSMUSG00000024713	Pcsk5	protein_coding	0.337	3.06	7.55	0.00831	0.13	2.08
10	112000000	112000000	196000	+	ENSMUSG00000035681	Kcnc2	protein_coding	0.211	6.19	7.55	0.00831	0.13	2.08
11	57000000	57300000	319000	+	ENSMUSG00000020524	Gria1	protein_coding	0.21	7.83	7.55	0.00832	0.13	2.08
11	116000000	116000000	127	-	ENSMUSG00000105120	Gm26413	scaRNA	-2.21	-1.58	7.55	0.00832	0.13	2.08
X	104000000	104000000	125000	-	ENSMUSG00000033965	Slc16a2	protein_coding	0.317	5.17	7.55	0.00833	0.13	2.08
10	85400000	85700000	273000	+	ENSMUSG00000020042	Btbd11	protein_coding	0.31	4.23	7.54	0.00834	0.131	2.08
11	113000000	114000000	405000	-	ENSMUSG00000041654	Slc39a11	protein_coding	0.262	3.56	7.54	0.00835	0.131	2.08
3	104000000	104000000	51700	-	ENSMUSG00000008730	Hipk1	protein_coding	-0.166	6.89	7.53	0.00839	0.131	2.08
X	105000000	105000000	134000	-	ENSMUSG00000033906	Zdhhc15	protein_coding	0.298	2.92	7.52	0.00842	0.131	2.07
6	83400000	83400000	6570	+	ENSMUSG00000051844	B230319C09Rik	processed_transcript	-1.33	-1.67	7.53	0.00842	0.131	2.07
11	75700000	75700000	27600	+	ENSMUSG00000017776	Crk	protein_coding	-0.146	6.86	7.52	0.00843	0.131	2.07
14	103000000	103000000	6060	-	ENSMUSG00000098557	Kctd12	protein_coding	-0.226	6.45	7.52	0.00844	0.131	2.07
12	103000000	103000000	10100	+	ENSMUSG00000021194	Chga	protein_coding	0.373	6.85	7.52	0.00846	0.132	2.07
15	58400000	58500000	42300	+	ENSMUSG00000037119	Fam91a1	protein_coding	-0.154	5.85	7.51	0.00846	0.132	2.07
16	14100000	14200000	50100	-	ENSMUSG00000060657	Marf1	protein_coding	-0.171	7.23	7.51	0.00846	0.132	2.07
7	28200000	28200000	7830	+	ENSMUSG00000002409	Dyrk1b	protein_coding	0.226	4.14	7.5	0.00851	0.132	2.07
5	73300000	73300000	21300	+	ENSMUSG00000029152	Ociad1	protein_coding	0.199	7.37	7.5	0.00852	0.132	2.07
8	112000000	112000000	21900	-	ENSMUSG00000031951	Tmem231	protein_coding	0.257	2.79	7.5	0.00853	0.132	2.07
6	17500000	17600000	110000	+	ENSMUSG00000009376	Met	protein_coding	0.429	3.32	7.49	0.00855	0.132	2.07
6	18800000	18800000	2300	-	ENSMUSG00000106874	Gm20186	lincRNA	-0.343	1.48	7.49	0.00855	0.132	2.07
11	59000000	59000000	2150	+	ENSMUSG00000078851	Hist3h2a	protein_coding	0.25	4.23	7.48	0.0086	0.133	2.07
12	69200000	69200000	2610	+	ENSMUSG00000043998	Mgat2	protein_coding	0.171	4.36	7.48	0.00862	0.133	2.06
18	37400000	37400000	4420	+	ENSMUSG00000051486	Pcdhb11	protein_coding	0.39	1.81	7.48	0.00862	0.133	2.06
5	21800000	21800000	28000	-	ENSMUSG00000029014	Dnajc2	protein_coding	-0.19	4.35	7.47	0.00864	0.133	2.06
1	75500000	75500000	23900	+	ENSMUSG00000033007	Asic4	protein_coding	0.495	3.39	7.47	0.00864	0.133	2.06
14	3960000	3970000	6660	+	ENSMUSG00000091756	Gm3095	protein_coding	-2.96	-2.74	7.47	0.00865	0.133	2.06
14	73500000	73600000	70800	+	ENSMUSG00000022110	Sucla2	protein_coding	-0.181	6.51	7.46	0.00868	0.134	2.06
2	104000000	104000000	19600	+	ENSMUSG00000032679	Cd59a	protein_coding	0.415	2.65	7.46	0.00868	0.134	2.06
5	135000000	135000000	15000	-	ENSMUSG00000040751	Lat2	protein_coding	-0.527	1.02	7.45	0.00873	0.134	2.06
1	96800000	96900000	55900	-	ENSMUSG00000040693	Slco4c1	protein_coding	0.4	1.62	7.45	0.00874	0.134	2.06
3	108000000	108000000	24700	-	ENSMUSG00000068740	Celsr2	protein_coding	0.297	7.48	7.44	0.00877	0.134	2.06
9	15900000	16500000	591000	-	ENSMUSG00000074505	Fat3	protein_coding	0.237	5.94	7.44	0.00877	0.134	2.06
16	20200000	20200000	8050	-	ENSMUSG00000041205	Map6d1	protein_coding	0.198	5.51	7.44	0.00878	0.135	2.06
17	34300000	34300000	6210	+	ENSMUSG00000073421	H2-Ab1	protein_coding	-0.756	-0.311	7.43	0.00879	0.135	2.06
1	92900000	92900000	13600	+	ENSMUSG00000026270	Capn10	protein_coding	0.257	4.38	7.43	0.00883	0.135	2.05
4	132000000	133000000	18500	-	ENSMUSG00000028893	Sesn2	protein_coding	0.271	3.21	7.43	0.00883	0.135	2.05
1	97800000	98100000	301000	-	ENSMUSG00000026335	Pam	protein_coding	0.18	7.26	7.42	0.00884	0.135	2.05
1	131000000	131000000	25300	-	ENSMUSG00000042349	Ikbke	protein_coding	-0.878	-0.0156	7.42	0.00885	0.135	2.05
19	8620000	8630000	10300	+	ENSMUSG00000024650	Slc22a6	protein_coding	-0.615	2.12	7.42	0.00887	0.135	2.05
7	87600000	88100000	551000	+	ENSMUSG00000049583	Grm5	protein_coding	0.292	7.06	7.41	0.00889	0.135	2.05
9	50600000	50700000	25100	-	ENSMUSG00000000168	Dlat	protein_coding	-0.16	6.22	7.41	0.0089	0.135	2.05
19	5710000	5730000	18900	-	ENSMUSG00000024937	Ehbp1l1	protein_coding	0.224	4.22	7.41	0.0089	0.135	2.05
17	34600000	34700000	7930	+	ENSMUSG00000015461	Atf6b	protein_coding	0.143	5.34	7.41	0.00891	0.135	2.05
7	65300000	65500000	232000	-	ENSMUSG00000030516	Tjp1	protein_coding	-0.231	6.59	7.4	0.00892	0.135	2.05
15	57900000	57900000	22900	-	ENSMUSG00000022365	Derl1	protein_coding	0.169	5.5	7.4	0.00893	0.135	2.05
15	75000000	75000000	3160	-	ENSMUSG00000075602	Ly6a	protein_coding	-0.938	3.03	7.4	0.00893	0.135	2.05
8	84000000	84000000	12300	-	ENSMUSG00000005465	Il27ra	protein_coding	1.55	-1.94	7.4	0.00895	0.135	2.05
8	45100000	45200000	86100	+	ENSMUSG00000110260	Gm30504	lincRNA	1.35	-1.51	7.4	0.00895	0.135	2.05
2	37400000	37400000	52800	-	ENSMUSG00000075376	Rc3h2	protein_coding	-0.163	5.74	7.38	0.00903	0.137	2.04
4	125000000	125000000	15400	-	ENSMUSG00000028907	Utp11	protein_coding	-0.229	3.59	7.37	0.00907	0.137	2.04
19	28300000	28700000	421000	-	ENSMUSG00000052942	Glis3	protein_coding	-0.389	2.55	7.37	0.00908	0.137	2.04
5	139000000	139000000	49200	+	ENSMUSG00000036817	Sun1	protein_coding	0.234	6.25	7.37	0.00909	0.137	2.04
9	121000000	121000000	28500	+	ENSMUSG00000041608	Entpd3	protein_coding	0.479	2.32	7.36	0.00912	0.138	2.04
3	90500000	90500000	5900	+	ENSMUSG00000074457	S100a16	protein_coding	-0.289	6.05	7.35	0.00916	0.138	2.04
19	46800000	46900000	117000	+	ENSMUSG00000064105	Cnnm2	protein_coding	0.23	4.18	7.35	0.00917	0.138	2.04
10	59100000	59200000	80200	-	ENSMUSG00000019917	2010-09-01	protein_coding	-0.339	2.59	7.34	0.0092	0.138	2.04
9	54600000	54600000	18300	+	ENSMUSG00000032279	Idh3a	protein_coding	-0.189	6.96	7.33	0.00926	0.139	2.03
6	51500000	51500000	8960	-	ENSMUSG00000004980	Hnrnpa2b1	protein_coding	-0.183	8.02	7.32	0.00928	0.139	2.03
16	62900000	62900000	75000	+	ENSMUSG00000022912	Pros1	protein_coding	-0.292	4.25	7.32	0.00928	0.139	2.03
18	35300000	35500000	233000	-	ENSMUSG00000024357	Sil1	protein_coding	0.225	3.89	7.32	0.00928	0.139	2.03
11	118000000	118000000	3970	-	ENSMUSG00000053113	Socs3	protein_coding	-1.02	1.31	7.32	0.00929	0.139	2.03
4	48200000	48300000	86200	-	ENSMUSG00000028343	Erp44	protein_coding	0.171	4.66	7.32	0.00931	0.139	2.03
15	38000000	38100000	112000	-	ENSMUSG00000037487	Ubr5	protein_coding	-0.214	6.8	7.32	0.00931	0.139	2.03
2	127000000	127000000	13200	+	ENSMUSG00000034850	Tmem127	protein_coding	0.137	6.53	7.31	0.00935	0.14	2.03
1	136000000	136000000	3600	-	ENSMUSG00000097403	9230116N13Rik	processed_transcript	1.1	-1.13	7.31	0.00936	0.14	2.03
2	131000000	131000000	19000	+	ENSMUSG00000074793	Hspa12b	protein_coding	-0.623	2.32	7.3	0.00938	0.14	2.03
16	20700000	20700000	14800	-	ENSMUSG00000022843	Clcn2	protein_coding	0.233	5.25	7.3	0.0094	0.14	2.03
6	114000000	114000000	299000	-	ENSMUSG00000030302	Atp2b2	protein_coding	0.245	9.29	7.3	0.0094	0.14	2.03
9	21600000	21600000	4150	-	ENSMUSG00000032182	Yipf2	protein_coding	0.244	3.68	7.3	0.0094	0.14	2.03
1	175000000	175000000	88000	-	ENSMUSG00000050069	Grem2	protein_coding	0.31	4.08	7.3	0.00941	0.14	2.03
2	93600000	93700000	39000	+	ENSMUSG00000040310	Alx4	protein_coding	-0.841	0.491	7.29	0.00942	0.14	2.03
12	108000000	108000000	24600	+	ENSMUSG00000021260	Hhipl1	protein_coding	0.292	3.82	7.28	0.00946	0.14	2.02
15	100000000	100000000	9530	+	ENSMUSG00000054619	Mettl7a1	protein_coding	0.218	4.32	7.28	0.00946	0.14	2.02
5	114000000	114000000	6790	-	ENSMUSG00000054675	Tmem119	protein_coding	-0.231	4.88	7.28	0.00946	0.14	2.02
8	33700000	33700000	45600	+	ENSMUSG00000031584	Gsr	protein_coding	-0.195	4.28	7.28	0.00948	0.141	2.02
3	121000000	121000000	81300	-	ENSMUSG00000028132	Tmem56	protein_coding	-0.194	6.23	7.28	0.00949	0.141	2.02
1	65200000	65300000	92000	+	ENSMUSG00000025949	Pikfyve	protein_coding	-0.2	5.29	7.27	0.00952	0.141	2.02
8	3680000	3680000	4960	+	ENSMUSG00000040236	Trappc5	protein_coding	0.187	4.32	7.26	0.00957	0.142	2.02
13	58200000	58200000	39500	-	ENSMUSG00000005312	Ubqln1	protein_coding	-0.145	7.03	7.26	0.00958	0.142	2.02
5	135000000	135000000	18400	-	ENSMUSG00000053293	Pom121	protein_coding	0.193	5.63	7.26	0.00959	0.142	2.02
3	121000000	121000000	31700	+	ENSMUSG00000053931	Cnn3	protein_coding	-0.251	6.3	7.25	0.00961	0.142	2.02
18	58700000	58700000	20100	+	ENSMUSG00000024601	Isoc1	protein_coding	-0.222	4.15	7.24	0.00965	0.142	2.02
10	50400000	50400000	675	-	ENSMUSG00000110720	AC153954.1	processed_pseudogene	-0.298	3.75	7.24	0.00965	0.142	2.02
7	110000000	110000000	38300	+	ENSMUSG00000066232	Ipo7	protein_coding	-0.158	6.56	7.24	0.00968	0.143	2.01
4	119000000	119000000	8540	-	ENSMUSG00000111259	Olfr1328	protein_coding	-1.27	-1.64	7.23	0.00969	0.143	2.01
6	142000000	142000000	50800	-	ENSMUSG00000030237	Slco1a4	protein_coding	-0.865	4.85	7.23	0.0097	0.143	2.01
11	6210000	6230000	19100	-	ENSMUSG00000020447	Npc1l1	protein_coding	0.551	0.55	7.23	0.00972	0.143	2.01
1	78400000	78500000	70900	-	ENSMUSG00000026245	Farsb	protein_coding	-0.157	4.77	7.22	0.00973	0.143	2.01
3	57500000	57600000	120000	-	ENSMUSG00000027803	Wwtr1	protein_coding	-0.356	4.7	7.22	0.00974	0.143	2.01
5	21800000	21900000	55000	-	ENSMUSG00000029015	Slc26a5	protein_coding	1.18	-1.76	7.22	0.00974	0.143	2.01
9	57900000	58000000	22800	+	ENSMUSG00000038264	Sema7a	protein_coding	0.215	6.88	7.22	0.00975	0.143	2.01
9	122000000	122000000	12700	+	ENSMUSG00000044534	Ackr2	protein_coding	0.806	1.09	7.22	0.00978	0.143	2.01
X	141000000	141000000	309000	-	ENSMUSG00000031273	Col4a6	protein_coding	-0.7	0.316	7.21	0.00979	0.143	2.01
9	123000000	123000000	30800	+	ENSMUSG00000046603	Tcaim	protein_coding	-0.214	3.77	7.21	0.0098	0.143	2.01
9	109000000	109000000	43400	+	ENSMUSG00000006673	Qrich1	protein_coding	-0.192	5.53	7.2	0.00985	0.144	2.01
15	74500000	74600000	73300	+	ENSMUSG00000034730	Adgrb1	protein_coding	0.151	8.38	7.2	0.00985	0.144	2.01
12	84400000	84400000	1380	+	ENSMUSG00000098134	Rnf113a2	protein_coding	-0.295	2.4	7.2	0.00986	0.144	2.01
10	40300000	40500000	144000	+	ENSMUSG00000038481	Cdk19	protein_coding	-0.149	6.27	7.19	0.00988	0.144	2.01
19	37300000	37300000	69100	-	ENSMUSG00000056999	Ide	protein_coding	-0.196	5.52	7.19	0.0099	0.144	2
4	14800000	14800000	17100	-	ENSMUSG00000040550	Otud6b	protein_coding	-0.189	5.8	7.19	0.00991	0.144	2
11	3330000	3340000	12600	+	ENSMUSG00000034614	Pik3ip1	protein_coding	0.344	4.51	7.18	0.00993	0.144	2
17	46700000	46800000	16500	-	ENSMUSG00000023973	Cnpy3	protein_coding	0.184	5.33	7.18	0.00994	0.144	2
5	22500000	22600000	63900	-	ENSMUSG00000029012	Orc5	protein_coding	0.228	3.45	7.18	0.00994	0.144	2
15	81800000	81800000	1820	-	ENSMUSG00000097613	Gm17597	lincRNA	0.739	-0.474	7.21	0.00996	0.144	2
17	28200000	28200000	20800	+	ENSMUSG00000002257	Def6	protein_coding	0.711	0.644	7.16	0.01	0.145	2
19	43400000	43500000	56800	+	ENSMUSG00000025189	Cnnm1	protein_coding	0.201	6.47	7.17	0.01	0.145	2
15	77700000	77800000	7430	-	ENSMUSG00000056656	Apol8	protein_coding	0.398	1.69	7.16	0.01	0.145	2
1	16500000	16600000	78700	-	ENSMUSG00000025939	Ube2w	protein_coding	-0.193	5.29	7.14	0.0101	0.146	1.99
1	180000000	180000000	34400	-	ENSMUSG00000026489	Coq8a	protein_coding	0.36	4.6	7.14	0.0101	0.146	1.99
X	60100000	60200000	123000	-	ENSMUSG00000031139	Mcf2	protein_coding	0.38	2.37	7.14	0.0101	0.146	1.99
X	7670000	7670000	3450	-	ENSMUSG00000031146	Plp2	protein_coding	0.377	1.88	7.14	0.0101	0.146	1.99
9	109000000	109000000	61100	+	ENSMUSG00000032601	Prkar2a	protein_coding	-0.143	5.55	7.15	0.0101	0.146	2
4	6690000	6990000	305000	-	ENSMUSG00000041272	Tox	protein_coding	-0.227	3.93	7.14	0.0101	0.146	1.99
5	14500000	14900000	349000	+	ENSMUSG00000061601	Pclo	protein_coding	0.312	7.51	7.16	0.0101	0.146	2
17	46600000	46600000	14500	-	ENSMUSG00000003546	Klc4	protein_coding	-0.18	4.28	7.13	0.0102	0.146	1.99
13	47100000	47100000	21400	-	ENSMUSG00000021377	Dek	protein_coding	-0.156	5.39	7.12	0.0102	0.146	1.99
15	25600000	25800000	191000	+	ENSMUSG00000022272	Myo10	protein_coding	-0.267	5.83	7.12	0.0102	0.146	1.99
15	82300000	82300000	9300	-	ENSMUSG00000022453	Naga	protein_coding	0.196	3.88	7.12	0.0102	0.146	1.99
6	90600000	90600000	41700	+	ENSMUSG00000030089	Slc41a3	protein_coding	0.43	1.66	7.13	0.0102	0.146	1.99
9	75600000	75600000	45700	-	ENSMUSG00000032186	Tmod2	protein_coding	-0.173	8.74	7.12	0.0102	0.146	1.99
9	104000000	104000000	16500	-	ENSMUSG00000032557	Uba5	protein_coding	-0.161	5.23	7.14	0.0102	0.146	1.99
7	34100000	34200000	28900	-	ENSMUSG00000052997	Uba2	protein_coding	-0.151	5.63	7.13	0.0102	0.146	1.99
7	46100000	46100000	7220	+	ENSMUSG00000110240	Gm45486	antisense_RNA	-2.29	-2.08	7.13	0.0102	0.146	1.99
14	54400000	54400000	8830	+	ENSMUSG00000000959	Oxa1l	protein_coding	0.159	4.85	7.1	0.0103	0.147	1.99
X	97100000	97100000	9510	+	ENSMUSG00000031212	Pgr15l	protein_coding	1.9	-2.24	7.1	0.0103	0.147	1.99
15	13000000	13200000	139000	-	ENSMUSG00000039385	Cdh6	protein_coding	0.455	2.71	7.11	0.0103	0.147	1.99
8	36100000	36100000	53000	+	ENSMUSG00000050271	Prag1	protein_coding	-0.327	4.3	7.11	0.0103	0.147	1.99
17	13800000	13900000	146000	+	ENSMUSG00000068036	Afdn	protein_coding	-0.182	6.01	7.12	0.0103	0.147	1.99
2	35500000	35600000	9160	-	ENSMUSG00000086555	Gm13446	processed_transcript	0.472	1.93	7.1	0.0103	0.147	1.99
4	28800000	28800000	780	-	ENSMUSG00000086774	Gm11915	antisense_RNA	0.732	-0.973	7.12	0.0103	0.147	1.99
17	25600000	25700000	83700	+	ENSMUSG00000002279	Lmf1	protein_coding	0.258	3.43	7.09	0.0104	0.148	1.98
13	53300000	53400000	44600	-	ENSMUSG00000021468	Sptlc1	protein_coding	0.159	4.56	7.08	0.0104	0.148	1.98
1	162000000	162000000	496000	-	ENSMUSG00000040265	Dnm3	protein_coding	0.37	6.33	7.07	0.0105	0.149	1.98
5	9270000	9480000	216000	+	ENSMUSG00000056004	9330182L06Rik	protein_coding	0.221	4.7	7.07	0.0105	0.149	1.98
18	37500000	37500000	6610	+	ENSMUSG00000073591	Pcdhb22	protein_coding	0.265	3.37	7.06	0.0105	0.149	1.98
17	37000000	37000000	12700	-	ENSMUSG00000076439	Mog	protein_coding	0.445	5	7.07	0.0105	0.149	1.98
11	71700000	71700000	1070	-	ENSMUSG00000085251	Gm12326	lincRNA	-1.72	-2.33	7.08	0.0105	0.149	1.98
17	39800000	39800000	2480	-	ENSMUSG00000106106	CT010467.1	rRNA	-1.36	3.48	7.06	0.0105	0.149	1.98
14	55900000	55900000	2950	-	ENSMUSG00000022223	Sdr39u1	protein_coding	0.209	4.9	7.06	0.0106	0.149	1.98
17	47500000	47500000	14200	-	ENSMUSG00000023980	Taf8	protein_coding	0.216	3.23	7.05	0.0106	0.149	1.97
19	5340000	5350000	4870	-	ENSMUSG00000024846	Cst6	protein_coding	0.381	1.75	7.04	0.0106	0.149	1.97
10	127000000	127000000	5520	+	ENSMUSG00000025408	Ddit3	protein_coding	-0.244	4.06	7.06	0.0106	0.149	1.98
4	118000000	118000000	203000	-	ENSMUSG00000028538	St3gal3	protein_coding	0.191	4.95	7.06	0.0106	0.149	1.98
6	83100000	83200000	7040	-	ENSMUSG00000030032	Wdr54	protein_coding	0.368	3	7.04	0.0106	0.149	1.97
14	61600000	61600000	7700	+	ENSMUSG00000035235	Trim13	protein_coding	0.293	1.96	7.05	0.0106	0.149	1.97
13	59800000	59800000	51600	-	ENSMUSG00000035248	Zcchc6	protein_coding	-0.159	5.78	7.05	0.0106	0.149	1.97
2	37800000	38300000	488000	-	ENSMUSG00000035392	Dennd1a	protein_coding	0.152	5.37	7.05	0.0106	0.149	1.97
11	63900000	63900000	36500	-	ENSMUSG00000070407	Hs3st3b1	protein_coding	-0.476	0.884	7.06	0.0106	0.149	1.98
2	175000000	175000000	9010	+	ENSMUSG00000078906	Gm14444	protein_coding	2.36	-2.17	7.06	0.0106	0.149	1.98
9	89600000	89600000	7930	+	ENSMUSG00000111274	AC121793.1	lincRNA	-1	-0.963	7.05	0.0106	0.149	1.97
2	129000000	129000000	36100	+	ENSMUSG00000014353	Tmem87b	protein_coding	0.294	4.66	7.02	0.0107	0.15	1.97
16	34000000	34000000	12300	-	ENSMUSG00000022814	Umps	protein_coding	-0.204	3.42	7.03	0.0107	0.15	1.97
2	136000000	136000000	17700	+	ENSMUSG00000027270	Lamp5	protein_coding	0.383	6.94	7.02	0.0107	0.15	1.97
X	163000000	163000000	18700	+	ENSMUSG00000031353	Rbbp7	protein_coding	-0.174	6.17	7.02	0.0107	0.15	1.97
6	36400000	36500000	140000	+	ENSMUSG00000045613	Chrm2	protein_coding	0.311	3.37	7.02	0.0107	0.15	1.97
11	48900000	48900000	9720	-	ENSMUSG00000046879	Irgm1	protein_coding	-0.28	2.8	7.04	0.0107	0.149	1.97
11	86700000	86800000	63200	-	ENSMUSG00000047126	Cltc	protein_coding	-0.141	8.63	7.04	0.0107	0.149	1.97
6	119000000	119000000	15600	-	ENSMUSG00000055003	Lrtm2	protein_coding	0.259	5.63	7.03	0.0107	0.15	1.97
11	115000000	115000000	14800	+	ENSMUSG00000057219	Armc7	protein_coding	0.278	2.58	7.02	0.0107	0.15	1.97
6	17300000	17300000	7930	+	ENSMUSG00000000058	Cav2	protein_coding	-0.26	5.57	7.02	0.0108	0.15	1.97
2	181000000	181000000	36600	-	ENSMUSG00000038705	Gmeb2	protein_coding	-0.331	3.85	7.01	0.0108	0.151	1.97
4	22400000	22400000	76500	+	ENSMUSG00000040410	Fbxl4	protein_coding	0.239	3.56	7.01	0.0108	0.15	1.97
17	46600000	46600000	65100	-	ENSMUSG00000023972	Ptk7	protein_coding	0.262	3.29	7	0.0109	0.151	1.96
4	119000000	119000000	16600	-	ENSMUSG00000028639	Ybx1	protein_coding	-0.175	6.85	6.99	0.0109	0.151	1.96
9	70500000	70600000	49500	+	ENSMUSG00000032212	Sltm	protein_coding	-0.22	5.79	6.98	0.0109	0.152	1.96
7	119000000	119000000	17200	-	ENSMUSG00000033917	Gde1	protein_coding	0.214	7.17	7	0.0109	0.151	1.96
7	19400000	19400000	3950	-	ENSMUSG00000040705	A930016O22Rik	antisense_RNA	0.684	0.0224	7	0.0109	0.151	1.96
2	25200000	25200000	2010	+	ENSMUSG00000044628	Rnf208	protein_coding	0.177	6.18	7	0.0109	0.151	1.96
16	38500000	38500000	24300	-	ENSMUSG00000002846	Timmdc1	protein_coding	-0.208	3.63	6.97	0.011	0.152	1.96
10	111000000	111000000	132000	+	ENSMUSG00000020189	Osbpl8	protein_coding	-0.248	5.95	6.98	0.011	0.152	1.96
X	136000000	136000000	1530	+	ENSMUSG00000048040	Arxes2	protein_coding	0.228	5.41	6.98	0.011	0.152	1.96
6	13800000	13800000	5480	-	ENSMUSG00000048216	Gpr85	protein_coding	0.27	4.44	6.98	0.011	0.152	1.96
13	90900000	90900000	21900	-	ENSMUSG00000078958	Atp6ap1l	protein_coding	0.465	2.78	6.97	0.011	0.152	1.96
10	98900000	99000000	112000	+	ENSMUSG00000019943	Atp2b1	protein_coding	0.247	8.88	6.96	0.0111	0.153	1.96
6	116000000	116000000	175000	-	ENSMUSG00000030126	Tmcc1	protein_coding	0.144	5.91	6.95	0.0111	0.153	1.95
4	137000000	137000000	6060	-	ENSMUSG00000036905	C1qb	protein_coding	-0.221	6.18	6.96	0.0111	0.153	1.96
6	39100000	39200000	70200	-	ENSMUSG00000042599	Kdm7a	protein_coding	-0.204	5.39	6.95	0.0111	0.153	1.95
2	152000000	152000000	16300	-	ENSMUSG00000027466	Rbck1	protein_coding	0.164	6.06	6.94	0.0112	0.153	1.95
17	48900000	49100000	165000	+	ENSMUSG00000040490	Lrfn2	protein_coding	0.315	4.05	6.93	0.0112	0.154	1.95
19	4610000	4620000	3880	-	ENSMUSG00000045045	Lrfn4	protein_coding	0.191	4.77	6.94	0.0112	0.154	1.95
14	47300000	47300000	19200	+	ENSMUSG00000048379	Socs4	protein_coding	-0.196	3.96	6.94	0.0112	0.154	1.95
9	7930000	8000000	72600	-	ENSMUSG00000053110	Yap1	protein_coding	-0.225	5.07	6.94	0.0112	0.154	1.95
X	20900000	20900000	4570	+	ENSMUSG00000001131	Timp1	protein_coding	-1.72	-1.44	6.92	0.0113	0.154	1.95
2	74500000	74600000	59100	-	ENSMUSG00000009207	Lnpk	protein_coding	0.253	5.13	6.92	0.0113	0.155	1.95
16	21900000	21900000	13200	-	ENSMUSG00000022856	Tmem41a	protein_coding	0.339	2.69	6.91	0.0113	0.155	1.95
9	38700000	38700000	25100	+	ENSMUSG00000023186	Vwa5a	protein_coding	-0.288	3.9	6.91	0.0113	0.155	1.95
11	119000000	119000000	25500	+	ENSMUSG00000039908	Slc26a11	protein_coding	0.363	1.78	6.92	0.0113	0.155	1.95
3	122000000	122000000	8550	-	ENSMUSG00000044522	A730020M07Rik	lincRNA	-1.15	-1.17	6.93	0.0113	0.154	1.95
7	4070000	4120000	46600	-	ENSMUSG00000086155	9430041J12Rik	antisense_RNA	-0.397	1.17	6.92	0.0113	0.155	1.95
19	10800000	10900000	19600	+	ENSMUSG00000024737	Slc15a3	protein_coding	-0.433	1.75	6.89	0.0114	0.156	1.94
13	55000000	55000000	15400	-	ENSMUSG00000025877	Hk3	protein_coding	-0.442	1.21	6.91	0.0114	0.155	1.94
1	152000000	152000000	151000	+	ENSMUSG00000026483	Fam129a	protein_coding	-0.506	1.6	6.9	0.0114	0.155	1.94
11	77200000	77500000	244000	+	ENSMUSG00000037926	Ssh2	protein_coding	-0.202	5.09	6.9	0.0114	0.155	1.94
10	112000000	112000000	15800	+	ENSMUSG00000063334	Krr1	protein_coding	-0.188	4.65	6.91	0.0114	0.155	1.94
17	5840000	5930000	89700	+	ENSMUSG00000002365	Snx9	protein_coding	-0.196	3.59	6.89	0.0115	0.156	1.94
8	26000000	26000000	16900	-	ENSMUSG00000015994	Fnta	protein_coding	-0.155	5.23	6.88	0.0115	0.156	1.94
13	49500000	49600000	23100	+	ENSMUSG00000021388	Aspn	protein_coding	-1.34	-0.462	6.88	0.0115	0.156	1.94
3	99200000	99400000	114000	+	ENSMUSG00000027868	Tbx15	protein_coding	-1.08	0.231	6.88	0.0115	0.156	1.94
5	34000000	34200000	162000	-	ENSMUSG00000045102	Poln	protein_coding	-1.33	-0.919	6.88	0.0115	0.156	1.94
4	45000000	45100000	50400	-	ENSMUSG00000048232	Fbxo10	protein_coding	0.22	4.92	6.89	0.0115	0.156	1.94
5	65100000	65200000	60600	+	ENSMUSG00000054920	Klhl5	protein_coding	-0.206	6.08	6.89	0.0115	0.156	1.94
2	30300000	30300000	2100	-	ENSMUSG00000075419	Dolk	protein_coding	0.192	3.8	6.88	0.0115	0.156	1.94
3	88000000	88000000	9370	+	ENSMUSG00000004891	Nes	protein_coding	-0.616	3.22	6.87	0.0116	0.156	1.94
5	30900000	30900000	7880	+	ENSMUSG00000029163	Emilin1	protein_coding	-0.684	1.11	6.87	0.0116	0.156	1.94
9	88400000	88500000	35600	-	ENSMUSG00000032423	Syncrip	protein_coding	-0.163	6.26	6.87	0.0116	0.156	1.94
9	45900000	46000000	17400	-	ENSMUSG00000034908	Sidt2	protein_coding	0.246	5.81	6.87	0.0116	0.156	1.94
18	9280000	9280000	4200	-	ENSMUSG00000036855	Gjd4	protein_coding	-1.46	-2.1	6.87	0.0116	0.156	1.94
2	114000000	114000000	8010	-	ENSMUSG00000040321	Zfp770	protein_coding	-0.177	4.31	6.87	0.0116	0.156	1.94
18	37000000	37200000	182000	+	ENSMUSG00000007440	Pcdha11	protein_coding	0.617	2.5	6.84	0.0117	0.158	1.93
3	40700000	40800000	51600	+	ENSMUSG00000025757	Hspa4l	protein_coding	-0.219	6.73	6.84	0.0117	0.158	1.93
15	91700000	91800000	143000	+	ENSMUSG00000036273	Lrrk2	protein_coding	-0.375	5.12	6.85	0.0117	0.158	1.93
12	31700000	31700000	7080	-	ENSMUSG00000044067	Gpr22	protein_coding	0.317	5.05	6.84	0.0117	0.158	1.93
2	120000000	120000000	65400	-	ENSMUSG00000027293	Ehd4	protein_coding	-0.295	3.24	6.83	0.0118	0.159	1.93
3	79600000	79700000	96300	-	ENSMUSG00000034009	Rxfp1	protein_coding	0.406	4.11	6.83	0.0118	0.158	1.93
15	78300000	78400000	25000	+	ENSMUSG00000071713	Csf2rb	protein_coding	-0.509	0.642	6.82	0.0118	0.159	1.93
9	52700000	52700000	6740	-	ENSMUSG00000078307	AI593442	protein_coding	0.269	6.93	6.83	0.0118	0.159	1.93
14	52000000	52000000	21500	+	ENSMUSG00000004562	Arhgef40	protein_coding	-0.278	4.33	6.81	0.0119	0.159	1.92
1	74200000	74300000	32100	+	ENSMUSG00000006304	Arpc2	protein_coding	-0.17	6.93	6.81	0.0119	0.159	1.92
1	9670000	9700000	32800	-	ENSMUSG00000025912	Mybl1	protein_coding	-0.51	1.51	6.81	0.0119	0.159	1.92
X	101000000	101000000	4450	+	ENSMUSG00000031312	Itgb1bp2	protein_coding	3.84	-2.33	6.88	0.0119	0.159	1.93
4	135000000	135000000	14300	-	ENSMUSG00000050989	Selenon	protein_coding	0.192	4.1	6.82	0.0119	0.159	1.93
16	38400000	38500000	7290	-	ENSMUSG00000002844	Adprh	protein_coding	0.198	5.74	6.8	0.012	0.16	1.92
17	80000000	80100000	32800	-	ENSMUSG00000024095	Hnrnpll	protein_coding	-0.194	5.37	6.79	0.012	0.16	1.92
4	41700000	41700000	39600	-	ENSMUSG00000028444	Cntfr	protein_coding	0.2	6.3	6.8	0.012	0.16	1.92
7	80500000	80500000	80400	-	ENSMUSG00000030528	Blm	protein_coding	0.658	1.43	6.79	0.012	0.16	1.92
8	72100000	72200000	18200	+	ENSMUSG00000031799	Tpm4	protein_coding	-0.249	4.75	6.8	0.012	0.16	1.92
17	28900000	28900000	31900	+	ENSMUSG00000043286	Pnpla1	protein_coding	0.586	0.406	6.8	0.012	0.16	1.92
5	137000000	137000000	1040	+	ENSMUSG00000051502	Ufsp1	protein_coding	0.349	1.82	6.8	0.012	0.16	1.92
13	28900000	29000000	4800	-	ENSMUSG00000076431	Sox4	protein_coding	-0.248	4.97	6.8	0.012	0.16	1.92
18	37000000	37200000	168000	+	ENSMUSG00000103310	Pcdha12	protein_coding	0.422	3.85	6.79	0.012	0.16	1.92
9	120000000	120000000	100000	+	ENSMUSG00000111219	AC110091.2	processed_transcript	1.6	-0.884	6.8	0.012	0.16	1.92
18	57000000	57000000	19500	-	ENSMUSG00000024592	C330018D20Rik	protein_coding	-0.226	3.24	6.77	0.0121	0.16	1.92
3	97600000	97600000	49500	-	ENSMUSG00000028089	Chd1l	protein_coding	-0.237	2.97	6.78	0.0121	0.16	1.92
3	146000000	146000000	11600	+	ENSMUSG00000028191	Bcl10	protein_coding	-0.248	3.37	6.77	0.0121	0.16	1.92
11	116000000	116000000	4980	+	ENSMUSG00000050628	Ubald2	protein_coding	0.252	3.92	6.78	0.0121	0.16	1.92
7	29900000	29900000	17300	+	ENSMUSG00000058402	Zfp420	protein_coding	-0.242	3.26	6.78	0.0121	0.16	1.92
17	27400000	27500000	91000	-	ENSMUSG00000063239	Grm4	protein_coding	0.288	4.29	6.78	0.0121	0.16	1.92
15	79400000	79400000	4410	+	ENSMUSG00000085802	Gm16059	antisense_RNA	-2.53	-2.48	6.79	0.0121	0.16	1.92
13	104000000	104000000	102000	-	ENSMUSG00000021709	Erbin	protein_coding	-0.232	6.82	6.76	0.0122	0.161	1.91
14	46400000	46400000	7150	-	ENSMUSG00000021835	Bmp4	protein_coding	-0.447	1.61	6.77	0.0122	0.16	1.91
10	81400000	81400000	8740	+	ENSMUSG00000034854	Mfsd12	protein_coding	0.176	5.11	6.77	0.0122	0.16	1.91
1	181000000	181000000	24300	+	ENSMUSG00000062169	Cnih4	protein_coding	-0.166	5.16	6.76	0.0122	0.161	1.91
13	8970000	9000000	29800	-	ENSMUSG00000021149	Gtpbp4	protein_coding	-0.217	4.51	6.75	0.0123	0.161	1.91
8	109000000	110000000	48600	+	ENSMUSG00000031727	Pmfbp1	protein_coding	-0.91	-1.61	6.74	0.0123	0.162	1.91
9	64000000	64000000	69000	-	ENSMUSG00000036867	Smad6	protein_coding	-0.636	0.708	6.75	0.0123	0.161	1.91
19	22100000	23000000	851000	+	ENSMUSG00000052387	Trpm3	protein_coding	-0.294	5.64	6.75	0.0123	0.161	1.91
18	32500000	32600000	31700	-	ENSMUSG00000090523	Gypc	protein_coding	-0.577	0.0802	6.75	0.0123	0.161	1.91
1	132000000	132000000	2740	-	ENSMUSG00000097540	1700037F24Rik	lincRNA	-2.13	-2.21	6.75	0.0123	0.161	1.91
X	73800000	73800000	3800	+	ENSMUSG00000002014	Ssr4	protein_coding	0.223	4.38	6.72	0.0124	0.163	1.91
17	56900000	56900000	42800	-	ENSMUSG00000024212	Mllt1	protein_coding	0.156	6.3	6.73	0.0124	0.162	1.91
9	58500000	58600000	31100	-	ENSMUSG00000035914	Cd276	protein_coding	0.312	3.04	6.74	0.0124	0.162	1.91
3	69300000	69600000	244000	+	ENSMUSG00000027784	Ppm1l	protein_coding	0.252	6.8	6.71	0.0125	0.163	1.9
7	114000000	115000000	124000	+	ENSMUSG00000030671	Pde3b	protein_coding	-0.264	4.14	6.71	0.0125	0.163	1.9
8	94000000	94000000	21500	-	ENSMUSG00000031754	Nudt21	protein_coding	-0.146	6.1	6.72	0.0125	0.163	1.9
11	6470000	6480000	8320	-	ENSMUSG00000094483	Purb	protein_coding	-0.253	9.6	6.71	0.0125	0.164	1.9
1	7350000	7400000	48500	-	ENSMUSG00000097797	Gm26901	lincRNA	-0.669	0.332	6.71	0.0125	0.164	1.9
5	144000000	144000000	24400	-	ENSMUSG00000001847	Rac1	protein_coding	-0.153	7.79	6.69	0.0126	0.164	1.9
11	84800000	84900000	38500	-	ENSMUSG00000020530	Ggnbp2	protein_coding	-0.215	5.99	6.7	0.0126	0.164	1.9
2	158000000	158000000	30100	+	ENSMUSG00000037843	Vstm2l	protein_coding	0.296	6	6.7	0.0126	0.164	1.9
2	87100000	87100000	4810	-	ENSMUSG00000075161	Olfr1109	protein_coding	-1.01	-1.15	6.69	0.0126	0.164	1.9
3	104000000	104000000	29100	+	ENSMUSG00000105053	Gm43064	protein_coding	2.19	-1.68	6.7	0.0126	0.164	1.9
2	166000000	166000000	82600	-	ENSMUSG00000006800	Sulf2	protein_coding	0.206	6.12	6.68	0.0127	0.165	1.9
10	81300000	81400000	4430	-	ENSMUSG00000020232	Hmg20b	protein_coding	-0.266	3.58	6.69	0.0127	0.164	1.9
11	69200000	69200000	18900	-	ENSMUSG00000020890	Gucy2e	protein_coding	0.488	2.22	6.68	0.0127	0.165	1.9
16	96100000	96200000	12400	+	ENSMUSG00000023147	Wrb	protein_coding	0.153	4.97	6.69	0.0127	0.164	1.9
X	142000000	142000000	72500	-	ENSMUSG00000031278	Acsl4	protein_coding	0.207	6.12	6.68	0.0127	0.165	1.9
17	84200000	84200000	4020	-	ENSMUSG00000045817	Zfp36l2	protein_coding	-0.29	4.97	6.69	0.0127	0.164	1.9
9	87200000	87300000	66000	-	ENSMUSG00000056919	Cep162	protein_coding	-0.452	3.22	6.69	0.0127	0.164	1.9
9	60000000	60000000	7760	+	ENSMUSG00000084913	Gm7616	antisense_RNA	-1.71	-2.57	6.69	0.0127	0.164	1.9
11	120000000	120000000	39900	-	ENSMUSG00000025375	Aatk	protein_coding	0.143	7.77	6.67	0.0128	0.165	1.89
1	163000000	163000000	37000	-	ENSMUSG00000040181	Fmo1	protein_coding	0.347	3.15	6.66	0.0128	0.165	1.89
18	43500000	43500000	2380	-	ENSMUSG00000043424	Eif3j2	protein_coding	-0.408	3.57	6.67	0.0128	0.165	1.89
5	122000000	122000000	5650	+	ENSMUSG00000044134	Fam109a	protein_coding	0.261	3.06	6.67	0.0128	0.165	1.89
6	135000000	135000000	47000	+	ENSMUSG00000030207	Fam234b	protein_coding	0.152	7.7	6.65	0.0129	0.166	1.89
11	3910000	3910000	7640	-	ENSMUSG00000048807	Slc35e4	protein_coding	0.185	4.16	6.65	0.0129	0.166	1.89
18	20700000	20700000	61800	-	ENSMUSG00000056124	B4galt6	protein_coding	0.193	7.02	6.65	0.0129	0.166	1.89
7	102000000	102000000	46300	-	ENSMUSG00000070426	Rnf121	protein_coding	0.201	4.44	6.65	0.0129	0.166	1.89
1	62700000	62700000	3350	-	ENSMUSG00000100811	Gm29083	antisense_RNA	-1.14	-2.36	6.65	0.0129	0.166	1.89
16	17600000	17600000	4980	-	ENSMUSG00000022756	Slc7a4	protein_coding	0.293	5.33	6.64	0.013	0.166	1.89
9	59300000	59300000	32500	+	ENSMUSG00000025236	Adpgk	protein_coding	0.189	3.72	6.63	0.013	0.167	1.88
2	73300000	73400000	45100	-	ENSMUSG00000041762	Gpr155	protein_coding	0.339	5.5	6.64	0.013	0.166	1.89
17	35000000	35000000	4890	-	ENSMUSG00000073415	Gm10501	antisense_RNA	0.227	2.65	6.63	0.013	0.167	1.88
X	73100000	73100000	8130	-	ENSMUSG00000079845	Xlr4a	protein_coding	3.26	-2.55	6.63	0.013	0.167	1.89
9	69500000	69500000	38200	+	ENSMUSG00000032231	Anxa2	protein_coding	-0.525	2.59	6.62	0.0131	0.167	1.88
11	93900000	93900000	26500	-	ENSMUSG00000054079	Utp18	protein_coding	-0.191	3.85	6.61	0.0131	0.168	1.88
10	63400000	65000000	1570000	+	ENSMUSG00000060843	Ctnna3	protein_coding	0.629	-0.256	6.61	0.0131	0.168	1.88
13	93300000	93400000	105000	+	ENSMUSG00000007617	Homer1	protein_coding	-0.462	7.11	6.6	0.0132	0.168	1.88
12	31600000	31600000	43700	-	ENSMUSG00000020650	Bcap29	protein_coding	0.187	5.19	6.6	0.0132	0.168	1.88
3	63200000	63400000	144000	+	ENSMUSG00000027820	Mme	protein_coding	0.589	2.93	6.61	0.0132	0.168	1.88
19	3710000	3720000	9550	+	ENSMUSG00000035372	1810055G02Rik	protein_coding	0.273	3.77	6.6	0.0132	0.168	1.88
4	156000000	156000000	32200	-	ENSMUSG00000041936	Agrn	protein_coding	0.14	7.05	6.6	0.0132	0.168	1.88
12	55600000	55600000	2660	+	ENSMUSG00000045440	Insm2	protein_coding	-1.87	-2.48	6.6	0.0132	0.169	1.88
10	117000000	117000000	79100	-	ENSMUSG00000020170	Frs2	protein_coding	-0.172	5.96	6.59	0.0133	0.169	1.88
6	125000000	125000000	9860	-	ENSMUSG00000030125	Lrrc23	protein_coding	0.892	-0.847	6.59	0.0133	0.169	1.88
4	150000000	150000000	58800	-	ENSMUSG00000039911	Spsb1	protein_coding	0.306	3.39	6.59	0.0133	0.169	1.88
12	87000000	87000000	9670	-	ENSMUSG00000048483	Zdhhc22	protein_coding	0.303	5.38	6.58	0.0133	0.169	1.88
12	27100000	27200000	110000	-	ENSMUSG00000094002	Gm9866	lincRNA	0.222	4.58	6.59	0.0133	0.169	1.88
18	37100000	37100000	2460	+	ENSMUSG00000102232	Gm19035	transcribed_processed_pseudogene	-1.43	-2.36	6.58	0.0133	0.169	1.87
13	56700000	56700000	39400	+	ENSMUSG00000021540	Smad5	protein_coding	-0.197	5.38	6.57	0.0134	0.17	1.87
1	164000000	164000000	68400	+	ENSMUSG00000026579	F5	protein_coding	1.41	-0.642	6.58	0.0134	0.169	1.87
X	20400000	20400000	41200	+	ENSMUSG00000060090	Rp2	protein_coding	-0.207	4.13	6.57	0.0134	0.17	1.87
13	21700000	21700000	774	+	ENSMUSG00000067455	Hist1h4j	protein_coding	-1.1	-2.35	6.57	0.0134	0.17	1.87
13	31300000	31300000	4830	-	ENSMUSG00000087662	Gm11373	lincRNA	0.743	0.14	6.57	0.0134	0.17	1.87
6	32100000	32600000	444000	-	ENSMUSG00000029765	Plxna4	protein_coding	0.229	6.19	6.55	0.0136	0.171	1.87
7	29200000	29200000	9270	+	ENSMUSG00000030588	Yif1b	protein_coding	0.253	4.06	6.55	0.0136	0.171	1.87
19	57600000	58100000	522000	+	ENSMUSG00000054843	Atrnl1	protein_coding	0.249	6.52	6.54	0.0136	0.172	1.87
19	12800000	12800000	1970	-	ENSMUSG00000079415	Cntf	protein_coding	-0.478	-0.193	6.54	0.0136	0.172	1.87
11	78200000	78300000	9750	+	ENSMUSG00000002064	Sdf2	protein_coding	0.198	4.91	6.52	0.0137	0.172	1.86
14	119000000	119000000	43800	+	ENSMUSG00000022136	Dnajc3	protein_coding	-0.19	5.99	6.53	0.0137	0.172	1.86
8	106000000	106000000	85400	-	ENSMUSG00000031906	Smpd3	protein_coding	0.275	6.03	6.52	0.0137	0.172	1.86
11	77000000	77100000	34100	-	ENSMUSG00000037958	Nsrp1	protein_coding	-0.29	3.89	6.52	0.0137	0.172	1.86
3	96900000	96900000	12500	-	ENSMUSG00000049908	Gja8	protein_coding	-1.17	-0.824	6.53	0.0137	0.172	1.86
11	18000000	18000000	5610	+	ENSMUSG00000086468	Etaa1os	antisense_RNA	0.868	-1.42	6.53	0.0137	0.172	1.86
9	75500000	75500000	129	-	ENSMUSG00000111228	AC123832.2	processed_pseudogene	3.77	-2.93	6.74	0.0137	0.172	1.86
19	4880000	4890000	6730	+	ENSMUSG00000006463	Zdhhc24	protein_coding	0.187	4.04	6.51	0.0138	0.172	1.86
11	83900000	84000000	21000	+	ENSMUSG00000020677	Ddx52	protein_coding	-0.203	3.92	6.52	0.0138	0.172	1.86
18	73600000	73700000	64800	-	ENSMUSG00000024515	Smad4	protein_coding	-0.197	4.99	6.51	0.0138	0.173	1.86
3	53000000	53000000	35400	-	ENSMUSG00000027742	Cog6	protein_coding	-0.141	4.96	6.51	0.0138	0.172	1.86
3	55200000	55500000	297000	+	ENSMUSG00000027797	Dclk1	protein_coding	-0.203	9.27	6.52	0.0138	0.172	1.86
7	112000000	112000000	43000	-	ENSMUSG00000030772	Dkk3	protein_coding	0.209	7.91	6.51	0.0138	0.172	1.86
9	52000000	52100000	41600	+	ENSMUSG00000032050	Rdx	protein_coding	-0.195	6.43	6.52	0.0138	0.172	1.86
6	125000000	125000000	11000	+	ENSMUSG00000055172	C1ra	protein_coding	0.455	1.08	6.51	0.0138	0.172	1.86
18	24500000	24500000	45200	-	ENSMUSG00000040446	Rprd1a	protein_coding	-0.116	6.65	6.49	0.0139	0.173	1.86
5	116000000	116000000	164000	-	ENSMUSG00000043913	Ccdc60	protein_coding	-0.635	-0.395	6.49	0.0139	0.173	1.86
14	111000000	111000000	6570	-	ENSMUSG00000045871	Slitrk6	protein_coding	1.02	-0.872	6.49	0.0139	0.173	1.86
2	88000000	88000000	7340	-	ENSMUSG00000075141	Olfr1160	protein_coding	-1.63	-2.56	6.5	0.0139	0.173	1.86
7	116000000	116000000	750	+	ENSMUSG00000108461	AV356131	bidirectional_promoter_lncRNA	0.452	0.59	6.5	0.0139	0.173	1.86
13	52600000	52600000	65600	+	ENSMUSG00000021457	Syk	protein_coding	-0.309	2.62	6.49	0.014	0.174	1.86
13	55600000	55700000	46200	+	ENSMUSG00000021500	Ddx46	protein_coding	-0.186	5.74	6.48	0.014	0.174	1.85
14	65700000	65800000	98400	+	ENSMUSG00000022032	Scara5	protein_coding	0.919	-1.19	6.48	0.014	0.174	1.85
5	75000000	75000000	46800	-	ENSMUSG00000029229	Chic2	protein_coding	0.467	3.71	6.49	0.014	0.174	1.85
6	145000000	145000000	33500	-	ENSMUSG00000030265	Kras	protein_coding	-0.145	6.48	6.49	0.014	0.174	1.85
9	54900000	54900000	48700	+	ENSMUSG00000032293	Ireb2	protein_coding	-0.144	5.69	6.48	0.014	0.174	1.85
9	72900000	73000000	26500	+	ENSMUSG00000034910	Pygo1	protein_coding	-0.152	5.5	6.48	0.014	0.174	1.85
7	65800000	65800000	3340	+	ENSMUSG00000100094	1810008I18Rik	lincRNA	2.14	-2.06	6.49	0.014	0.174	1.85
2	174000000	174000000	8020	-	ENSMUSG00000016257	Prelid3b	protein_coding	-0.199	4.95	6.47	0.0141	0.174	1.85
13	73600000	73600000	16600	+	ENSMUSG00000021610	Clptm1l	protein_coding	0.196	6.09	6.47	0.0141	0.175	1.85
4	53800000	53800000	9010	+	ENSMUSG00000028417	Tal2	protein_coding	1.35	-2.41	6.46	0.0141	0.175	1.85
4	142000000	142000000	16800	-	ENSMUSG00000040659	Efhd2	protein_coding	-0.199	7.75	6.48	0.0141	0.174	1.85
3	90300000	90400000	70200	+	ENSMUSG00000042390	Gatad2b	protein_coding	-0.154	6.13	6.48	0.0141	0.174	1.85
7	43500000	43500000	20200	-	ENSMUSG00000004609	Cd33	protein_coding	-0.325	3.71	6.46	0.0142	0.175	1.85
11	106000000	106000000	6940	-	ENSMUSG00000020706	Ftsj3	protein_coding	-0.204	4.43	6.46	0.0142	0.175	1.85
4	32000000	32000000	59400	+	ENSMUSG00000028284	Map3k7	protein_coding	-0.18	5.55	6.45	0.0142	0.175	1.85
X	7880000	7890000	10500	+	ENSMUSG00000031156	Slc35a2	protein_coding	0.22	4.32	6.45	0.0142	0.175	1.85
9	108000000	108000000	59300	-	ENSMUSG00000039952	Dag1	protein_coding	0.197	6.55	6.45	0.0142	0.175	1.85
5	151000000	151000000	196000	-	ENSMUSG00000016128	Stard13	protein_coding	-0.546	2.84	6.44	0.0143	0.175	1.85
10	62500000	62500000	31600	-	ENSMUSG00000020078	Vps26a	protein_coding	-0.151	5.26	6.44	0.0143	0.176	1.84
5	123000000	123000000	31200	+	ENSMUSG00000029438	Bcl7a	protein_coding	0.145	6.06	6.44	0.0143	0.175	1.84
5	111000000	111000000	106000	-	ENSMUSG00000029505	Ep400	protein_coding	-0.284	5.82	6.44	0.0143	0.175	1.84
11	3490000	3500000	10400	-	ENSMUSG00000034570	Inpp5j	protein_coding	0.186	4.94	6.44	0.0143	0.175	1.85
5	30900000	30900000	11200	+	ENSMUSG00000038828	Tmem214	protein_coding	0.187	5.08	6.45	0.0143	0.175	1.85
2	62500000	62600000	73100	-	ENSMUSG00000000392	Fap	protein_coding	0.423	1.07	6.43	0.0144	0.176	1.84
11	113000000	113000000	5540	+	ENSMUSG00000000567	Sox9	protein_coding	-0.293	5.35	6.43	0.0144	0.176	1.84
17	88000000	88100000	74400	-	ENSMUSG00000005371	Fbxo11	protein_coding	-0.138	6.52	6.42	0.0144	0.176	1.84
6	4600000	4640000	42500	+	ENSMUSG00000015189	Casd1	protein_coding	0.199	5.56	6.43	0.0144	0.176	1.84
16	97500000	97600000	25600	+	ENSMUSG00000023341	Mx2	polymorphic_pseudogene	1.18	-0.335	6.43	0.0144	0.176	1.84
1	106000000	106000000	67300	+	ENSMUSG00000026321	Tnfrsf11a	protein_coding	-0.359	2.35	6.43	0.0144	0.176	1.84
2	117000000	117000000	60900	+	ENSMUSG00000027351	Spred1	protein_coding	-0.218	7.71	6.43	0.0144	0.176	1.84
11	105000000	105000000	432000	+	ENSMUSG00000040838	Gm11639	protein_coding	-1.94	0.0593	6.42	0.0144	0.176	1.84
10	77000000	77100000	28800	+	ENSMUSG00000001436	Slc19a1	protein_coding	0.25	3.26	6.41	0.0145	0.177	1.84
1	52500000	52500000	43400	-	ENSMUSG00000002881	Nab1	protein_coding	-0.187	5.11	6.42	0.0145	0.176	1.84
2	55400000	55600000	162000	+	ENSMUSG00000026824	Kcnj3	protein_coding	0.244	6.38	6.41	0.0145	0.177	1.84
8	125000000	125000000	12000	+	ENSMUSG00000031982	Arv1	protein_coding	0.298	1.92	6.41	0.0145	0.177	1.84
7	30600000	30600000	3270	+	ENSMUSG00000036854	Hspb6	protein_coding	-0.499	2.28	6.41	0.0145	0.177	1.84
3	27300000	27300000	25400	+	ENSMUSG00000039304	Tnfsf10	protein_coding	-0.927	0.858	6.41	0.0145	0.177	1.84
15	8290000	8440000	153000	-	ENSMUSG00000022141	Nipbl	protein_coding	-0.212	5.19	6.39	0.0146	0.177	1.83
16	90700000	90700000	8090	-	ENSMUSG00000022978	Mis18a	protein_coding	0.322	1.9	6.4	0.0146	0.177	1.84
2	122000000	122000000	28100	+	ENSMUSG00000027236	Eif3j1	protein_coding	-0.181	5.59	6.4	0.0146	0.177	1.84
12	85300000	85300000	39800	-	ENSMUSG00000034290	Nek9	protein_coding	-0.153	6.04	6.4	0.0146	0.177	1.84
10	82600000	82700000	21000	+	ENSMUSG00000034674	Tdg	protein_coding	-0.234	5.07	6.4	0.0146	0.177	1.84
13	65100000	65100000	48300	-	ENSMUSG00000038212	Mfsd14b	protein_coding	0.164	5.19	6.4	0.0146	0.177	1.83
10	13200000	13500000	267000	-	ENSMUSG00000062866	Phactr2	protein_coding	-0.205	4.65	6.4	0.0146	0.177	1.83
3	5750000	5750000	490	+	ENSMUSG00000103034	Gm8797	protein_coding	-0.711	0.402	6.41	0.0146	0.177	1.84
12	111000000	111000000	204	-	ENSMUSG00000113781	AC152827.4	lincRNA	-0.995	-2.05	6.39	0.0146	0.177	1.83
8	110000000	110000000	85	+	ENSMUSG00000077549	Snord71	snoRNA	3.63	-2.5	6.44	0.0147	0.177	1.83
2	152000000	152000000	1950	-	ENSMUSG00000085946	AA387200	antisense_RNA	-1.64	-2.5	6.38	0.0147	0.178	1.83
2	13600000	13600000	8900	+	ENSMUSG00000026728	Vim	protein_coding	-0.519	4.92	6.37	0.0148	0.178	1.83
4	130000000	130000000	26600	-	ENSMUSG00000028800	Hdac1	protein_coding	-0.139	4.39	6.37	0.0148	0.178	1.83
6	142000000	142000000	16600	+	ENSMUSG00000030245	Golt1b	protein_coding	0.206	4.37	6.38	0.0148	0.178	1.83
6	111000000	112000000	922000	+	ENSMUSG00000056755	Grm7	protein_coding	0.278	5.27	6.38	0.0148	0.178	1.83
9	59700000	59700000	38700	+	ENSMUSG00000074259	Gramd2	protein_coding	0.374	2.96	6.37	0.0148	0.178	1.83
4	119000000	119000000	29100	-	ENSMUSG00000078584	AU022252	protein_coding	-0.161	5.18	6.37	0.0148	0.178	1.83
7	25000000	25100000	62500	-	ENSMUSG00000003378	Grik5	protein_coding	0.141	7.85	6.35	0.0149	0.179	1.83
1	75500000	75500000	4740	-	ENSMUSG00000032997	Chpf	protein_coding	0.175	5.65	6.36	0.0149	0.178	1.83
18	37500000	37500000	4700	+	ENSMUSG00000044022	Pcdhb21	protein_coding	0.511	1.13	6.35	0.0149	0.179	1.83
X	104000000	104000000	24100	-	ENSMUSG00000056537	Rlim	protein_coding	-0.148	5.19	6.36	0.0149	0.178	1.83
1	24700000	24800000	87700	+	ENSMUSG00000073725	Lmbrd1	protein_coding	0.146	7.48	6.37	0.0149	0.178	1.83
18	12300000	12300000	2380	+	ENSMUSG00000082051	Gm16072	processed_pseudogene	-1.84	-2.17	6.36	0.0149	0.178	1.83
12	81500000	81500000	35000	-	ENSMUSG00000090935	Synj2bp	protein_coding	-0.184	4.82	6.36	0.0149	0.179	1.83
X	21800000	21800000	10400	+	ENSMUSG00000101776	Gm28268	lincRNA	-0.844	-0.0649	6.36	0.0149	0.178	1.83
13	118000000	118000000	385000	+	ENSMUSG00000021730	Hcn1	protein_coding	0.263	5.69	6.34	0.015	0.179	1.82
15	6810000	6870000	61400	-	ENSMUSG00000022146	Osmr	protein_coding	-0.716	1.63	6.34	0.015	0.179	1.82
16	14400000	14500000	114000	+	ENSMUSG00000023088	Abcc1	protein_coding	0.277	4	6.34	0.015	0.179	1.82
13	55000000	55100000	72400	-	ENSMUSG00000025878	Uimc1	protein_coding	-0.44	3.46	6.35	0.015	0.179	1.82
3	120000000	120000000	65700	-	ENSMUSG00000028134	Ptbp2	protein_coding	-0.142	6.01	6.34	0.015	0.179	1.82
10	42600000	42700000	119000	+	ENSMUSG00000038280	Ostm1	protein_coding	0.175	5.49	6.34	0.015	0.179	1.82
12	101000000	101000000	31500	-	ENSMUSG00000047415	Gpr68	protein_coding	0.426	2.79	6.35	0.015	0.179	1.83
2	140000000	140000000	80400	+	ENSMUSG00000074766	Ism1	protein_coding	0.366	1.84	6.35	0.015	0.179	1.82
10	41300000	41400000	131000	+	ENSMUSG00000091415	Ak9	protein_coding	-1.41	-1.44	6.34	0.015	0.179	1.82
8	123000000	123000000	247	+	ENSMUSG00000110525	Gm45893	processed_pseudogene	-2.55	-2.24	6.34	0.015	0.179	1.82
11	42400000	42600000	209000	+	ENSMUSG00000007653	Gabrb2	protein_coding	0.439	6.08	6.34	0.0151	0.179	1.82
11	116000000	116000000	6050	-	ENSMUSG00000016559	H3f3b	protein_coding	-0.137	6.74	6.33	0.0151	0.179	1.82
2	80400000	80400000	35700	-	ENSMUSG00000027004	Frzb	protein_coding	0.453	4.09	6.33	0.0151	0.179	1.82
8	25000000	25000000	6050	+	ENSMUSG00000031556	Tm2d2	protein_coding	0.205	4.71	6.33	0.0151	0.179	1.82
9	121000000	121000000	5870	-	ENSMUSG00000032532	Cck	protein_coding	0.356	7.24	6.33	0.0151	0.179	1.82
9	94500000	94500000	20200	-	ENSMUSG00000045414	1190002N15Rik	protein_coding	0.27	4.99	6.34	0.0151	0.179	1.82
17	73100000	73200000	135000	+	ENSMUSG00000054469	Lclat1	protein_coding	0.247	4.93	6.34	0.0151	0.179	1.82
16	59000000	59100000	7340	-	ENSMUSG00000108662	Olfr188-ps1	transcribed_unprocessed_pseudogene	1.8	-2.49	6.33	0.0151	0.179	1.82
3	36400000	36500000	27000	-	ENSMUSG00000027712	Anxa5	protein_coding	-0.182	5.73	6.32	0.0152	0.18	1.82
3	79600000	79600000	25700	-	ENSMUSG00000027809	Etfdh	protein_coding	-0.162	4.69	6.32	0.0152	0.18	1.82
4	34700000	34700000	24200	-	ENSMUSG00000028293	Slc35a1	protein_coding	0.229	3.48	6.32	0.0152	0.18	1.82
17	50700000	50700000	1360	+	ENSMUSG00000044645	Gm7334	protein_coding	1.52	-0.189	6.32	0.0152	0.18	1.82
13	6580000	6650000	69000	-	ENSMUSG00000021196	Pfkp	protein_coding	-0.195	7.58	6.31	0.0153	0.18	1.82
5	121000000	121000000	30800	+	ENSMUSG00000029602	Rasal1	protein_coding	0.181	6.05	6.3	0.0153	0.181	1.81
1	120000000	120000000	2590	+	ENSMUSG00000036907	C1ql2	protein_coding	0.704	0.956	6.3	0.0153	0.181	1.81
5	7960000	7980000	21800	+	ENSMUSG00000012428	Steap4	protein_coding	-2.07	-1.98	6.3	0.0154	0.181	1.81
6	140000000	140000000	51800	-	ENSMUSG00000030230	Plcz1	protein_coding	-0.779	-0.688	6.29	0.0154	0.181	1.81
X	96700000	96700000	5950	+	ENSMUSG00000031210	Gpr165	protein_coding	0.41	2.56	6.29	0.0154	0.181	1.81
X	100000000	100000000	40500	-	ENSMUSG00000031220	Awat2	protein_coding	1.17	-2.46	6.3	0.0154	0.181	1.81
2	104000000	104000000	152000	+	ENSMUSG00000032724	Abtb2	protein_coding	-0.238	3.91	6.29	0.0154	0.181	1.81
2	178000000	178000000	56800	+	ENSMUSG00000039155	Cdh26	protein_coding	-1.45	-1.83	6.3	0.0154	0.181	1.81
14	41100000	41100000	7960	+	ENSMUSG00000114196	AC154597.1	antisense_RNA	-0.788	-0.823	6.3	0.0154	0.181	1.81
2	83700000	83800000	82500	+	ENSMUSG00000027087	Itgav	protein_coding	-0.203	7.01	6.28	0.0155	0.182	1.81
3	54200000	54300000	162000	+	ENSMUSG00000027748	Trpc4	protein_coding	0.233	3.11	6.29	0.0155	0.181	1.81
5	84100000	84400000	363000	-	ENSMUSG00000029245	Epha5	protein_coding	0.185	6.59	6.28	0.0155	0.182	1.81
12	105000000	105000000	7990	+	ENSMUSG00000114181	AC122013.2	lincRNA	1.58	-2.22	6.28	0.0155	0.182	1.81
5	30900000	30900000	18300	+	ENSMUSG00000029165	Agbl5	protein_coding	-0.307	2.9	6.27	0.0156	0.182	1.81
1	92800000	92900000	29100	+	ENSMUSG00000034220	Gpc1	protein_coding	0.171	5.86	6.26	0.0156	0.183	1.81
7	144000000	144000000	35500	-	ENSMUSG00000059119	Nap1l4	protein_coding	-0.15	6.3	6.27	0.0156	0.182	1.81
X	51400000	51700000	295000	-	ENSMUSG00000062184	Hs6st2	protein_coding	0.309	4.61	6.27	0.0156	0.182	1.81
18	37700000	37800000	162000	+	ENSMUSG00000103037	Pcdhgb1	protein_coding	0.351	3.41	6.27	0.0156	0.182	1.81
5	141000000	141000000	14400	+	ENSMUSG00000000148	Brat1	protein_coding	0.18	3.83	6.25	0.0157	0.183	1.8
10	79700000	79700000	7480	+	ENSMUSG00000023175	Bsg	protein_coding	0.213	7.93	6.26	0.0157	0.183	1.81
13	21800000	21800000	482	-	ENSMUSG00000094777	Hist1h2ap	protein_coding	1.38	-1.37	6.26	0.0157	0.183	1.8
7	42600000	42600000	16800	-	ENSMUSG00000108446	Gm44997	processed_transcript	1.51	-0.533	6.26	0.0157	0.183	1.81
11	71000000	71000000	12700	-	ENSMUSG00000018442	Derl2	protein_coding	0.199	4.38	6.24	0.0158	0.183	1.8
18	67500000	67600000	123000	-	ENSMUSG00000024533	Spire1	protein_coding	-0.184	7.67	6.25	0.0158	0.183	1.8
1	163000000	163000000	68600	-	ENSMUSG00000026586	Prrx1	protein_coding	-0.267	3.37	6.25	0.0158	0.183	1.8
8	104000000	104000000	48700	+	ENSMUSG00000031872	Bean1	protein_coding	0.215	3.85	6.24	0.0158	0.183	1.8
3	102000000	102000000	68700	-	ENSMUSG00000033147	Slc22a15	protein_coding	0.26	2.7	6.25	0.0158	0.183	1.8
13	14100000	14200000	136000	+	ENSMUSG00000039219	Arid4b	protein_coding	-0.166	5.33	6.24	0.0158	0.184	1.8
X	107000000	107000000	29300	-	ENSMUSG00000052821	Cysltr1	protein_coding	-0.739	0.194	6.24	0.0158	0.184	1.8
1	18000000	18100000	64600	-	ENSMUSG00000109887	Gm28756	processed_transcript	0.558	0.734	6.25	0.0158	0.183	1.8
5	34900000	35000000	90200	+	ENSMUSG00000029101	Rgs12	protein_coding	0.181	5.47	6.24	0.0159	0.184	1.8
X	135000000	135000000	13000	-	ENSMUSG00000031266	Gla	protein_coding	0.271	3.11	6.23	0.0159	0.184	1.8
19	6380000	6400000	14100	+	ENSMUSG00000032648	Pygm	protein_coding	-0.241	5.8	6.23	0.0159	0.184	1.8
2	114000000	114000000	4020	-	ENSMUSG00000068615	Gjd2	protein_coding	0.378	2.05	6.24	0.0159	0.184	1.8
10	76200000	76200000	788	-	ENSMUSG00000112625	AC140851.2	processed_pseudogene	-2.16	-2.89	6.23	0.0159	0.184	1.8
11	35800000	36000000	142000	-	ENSMUSG00000018849	Wwc1	protein_coding	-0.21	7.09	6.2	0.0161	0.186	1.79
13	96600000	96700000	22000	-	ENSMUSG00000021670	Hmgcr	protein_coding	0.227	6.79	6.21	0.0161	0.186	1.79
5	100000000	100000000	81900	-	ENSMUSG00000050640	Tmem150c	protein_coding	0.251	4.68	6.2	0.0161	0.186	1.79
6	101000000	101000000	36300	+	ENSMUSG00000052144	Ppp4r2	protein_coding	-0.155	5.88	6.21	0.0161	0.185	1.79
12	84400000	84500000	20300	-	ENSMUSG00000021238	Aldh6a1	protein_coding	-0.22	6.55	6.2	0.0162	0.186	1.79
19	10500000	10500000	24700	-	ENSMUSG00000024668	Sdhaf2	protein_coding	-0.172	4.77	6.19	0.0162	0.186	1.79
5	139000000	139000000	55600	+	ENSMUSG00000025854	Fam20c	protein_coding	0.249	4.85	6.19	0.0162	0.187	1.79
16	45700000	45700000	37300	-	ENSMUSG00000033177	Tmprss7	protein_coding	0.465	1.29	6.19	0.0162	0.187	1.79
7	45300000	45300000	31100	-	ENSMUSG00000038260	Trpm4	protein_coding	0.337	3.42	6.2	0.0162	0.186	1.79
17	25800000	25800000	1780	-	ENSMUSG00000057411	Fam173a	protein_coding	-0.202	5.17	6.19	0.0162	0.187	1.79
5	30200000	30300000	39800	+	ENSMUSG00000075703	Selenoi	protein_coding	0.255	5.71	6.19	0.0162	0.186	1.79
17	17800000	17900000	11900	-	ENSMUSG00000003665	Has1	protein_coding	0.979	-1.18	6.17	0.0163	0.187	1.79
5	30900000	30900000	12400	-	ENSMUSG00000029161	Cgref1	protein_coding	0.266	3.68	6.18	0.0163	0.187	1.79
16	4640000	4650000	10900	+	ENSMUSG00000039646	Vasn	protein_coding	0.424	2.97	6.18	0.0163	0.187	1.79
10	61300000	61400000	63900	-	ENSMUSG00000020092	Pald1	protein_coding	-0.24	3.56	6.15	0.0165	0.189	1.78
18	24000000	24000000	11100	-	ENSMUSG00000051469	Zfp24	protein_coding	-0.184	5.17	6.16	0.0165	0.188	1.78
9	120000000	120000000	168000	-	ENSMUSG00000052336	Cx3cr1	protein_coding	-0.302	6.47	6.15	0.0165	0.189	1.78
1	60200000	60300000	158000	+	ENSMUSG00000073664	Nbeal1	protein_coding	-0.266	4.51	6.16	0.0165	0.189	1.78
18	36900000	37200000	242000	+	ENSMUSG00000102312	Pcdha3	protein_coding	0.481	2.4	6.16	0.0165	0.188	1.78
2	84600000	84700000	50700	-	ENSMUSG00000034101	Ctnnd1	protein_coding	-0.213	5.86	6.14	0.0166	0.19	1.78
19	36700000	36700000	4920	-	ENSMUSG00000067279	Ppp1r3c	protein_coding	-0.278	6.19	6.15	0.0166	0.189	1.78
13	115000000	115000000	66600	-	ENSMUSG00000114470	AC175538.2	protein_coding	-3.84	-2.56	6.2	0.0166	0.189	1.78
17	26100000	26100000	9940	+	ENSMUSG00000024180	Tmem8	protein_coding	0.179	3.38	6.13	0.0167	0.191	1.78
12	64900000	64900000	6690	+	ENSMUSG00000047227	Gm527	protein_coding	0.394	1.49	6.13	0.0167	0.191	1.78
2	112000000	112000000	5020	-	ENSMUSG00000027131	Emc4	protein_coding	0.23	5.56	6.12	0.0168	0.191	1.78
6	114000000	114000000	16800	-	ENSMUSG00000030286	Emc3	protein_coding	0.162	5.85	6.12	0.0168	0.191	1.77
15	34600000	34700000	106000	-	ENSMUSG00000038879	Nipal2	protein_coding	0.35	2.01	6.12	0.0168	0.191	1.77
14	118000000	118000000	3800	-	ENSMUSG00000061517	Sox21	protein_coding	-0.319	4.34	6.13	0.0168	0.191	1.78
15	83400000	83500000	89000	-	ENSMUSG00000016664	Pacsin2	protein_coding	-0.135	5.48	6.11	0.0169	0.192	1.77
11	30900000	31000000	23600	-	ENSMUSG00000020311	Erlec1	protein_coding	0.217	5.07	6.11	0.0169	0.192	1.77
5	21600000	21700000	16900	+	ENSMUSG00000038525	Armc10	protein_coding	0.196	3.73	6.11	0.0169	0.192	1.77
9	22000000	22000000	12800	-	ENSMUSG00000039632	Ccdc151	protein_coding	-0.372	1.53	6.11	0.0169	0.192	1.77
1	164000000	164000000	16300	+	ENSMUSG00000040918	Slc19a2	protein_coding	0.287	3.28	6.11	0.0169	0.192	1.77
3	102000000	102000000	5420	+	ENSMUSG00000048540	Nhlh2	protein_coding	1.21	-1.69	6.11	0.0169	0.192	1.77
8	20400000	20400000	39000	-	ENSMUSG00000071793	2610005L07Rik	transcribed_unprocessed_pseudogene	-0.25	4.95	6.1	0.0169	0.192	1.77
13	51200000	51200000	4170	+	ENSMUSG00000021396	Nxnl2	protein_coding	-1.58	-2.3	6.1	0.017	0.192	1.77
17	56300000	56300000	20200	+	ENSMUSG00000001228	Uhrf1	protein_coding	-0.995	-0.131	6.09	0.0171	0.193	1.77
9	65500000	65500000	27500	+	ENSMUSG00000032388	Spg21	protein_coding	0.201	4.07	6.08	0.0171	0.193	1.77
5	108000000	108000000	64500	+	ENSMUSG00000033773	Rpap2	protein_coding	-0.241	3.61	6.08	0.0171	0.193	1.77
5	128000000	128000000	651000	-	ENSMUSG00000034310	Tmem132d	protein_coding	0.309	5.34	6.09	0.0171	0.193	1.77
3	146000000	146000000	65200	+	ENSMUSG00000036832	Lpar3	protein_coding	-1.43	-2	6.09	0.0171	0.193	1.77
18	38000000	38000000	12300	-	ENSMUSG00000038524	Fchsd1	protein_coding	-0.434	2.31	6.09	0.0171	0.193	1.77
12	9570000	9580000	11400	+	ENSMUSG00000048387	Osr1	protein_coding	-0.63	0.37	6.08	0.0171	0.193	1.77
X	107000000	107000000	13300	+	ENSMUSG00000049929	Lpar4	protein_coding	-0.414	1.29	6.09	0.0171	0.193	1.77
6	17300000	17300000	35100	+	ENSMUSG00000007655	Cav1	protein_coding	-0.398	3.41	6.07	0.0172	0.194	1.76
10	25400000	25500000	164000	+	ENSMUSG00000019978	Epb41l2	protein_coding	-0.215	7.33	6.08	0.0172	0.193	1.77
12	52500000	52600000	68000	+	ENSMUSG00000035133	Arhgap5	protein_coding	-0.227	7.51	6.08	0.0172	0.193	1.77
14	49000000	49100000	54500	-	ENSMUSG00000061244	Exoc5	protein_coding	-0.151	5.55	6.07	0.0172	0.194	1.76
7	51900000	51900000	1690	-	ENSMUSG00000092118	Fancf	protein_coding	0.476	0.794	6.07	0.0172	0.194	1.76
14	26700000	26700000	9930	-	ENSMUSG00000043702	Pde12	protein_coding	-0.194	3.46	6.06	0.0173	0.194	1.76
8	72600000	72700000	71200	+	ENSMUSG00000048148	Nwd1	protein_coding	-0.298	7.28	6.06	0.0173	0.194	1.76
11	85000000	85000000	8260	+	ENSMUSG00000000805	Car4	protein_coding	0.295	4.43	6.05	0.0174	0.195	1.76
11	107000000	108000000	24900	+	ENSMUSG00000020720	Psmd12	protein_coding	-0.164	5.22	6.05	0.0174	0.195	1.76
X	151000000	151000000	55600	+	ENSMUSG00000025271	Pfkfb1	protein_coding	0.983	-1.1	6.05	0.0174	0.195	1.76
2	132000000	132000000	16400	-	ENSMUSG00000027335	Adra1d	protein_coding	0.292	4.25	6.05	0.0174	0.195	1.76
2	66700000	66800000	111000	-	ENSMUSG00000034810	Scn7a	protein_coding	0.334	2.1	6.05	0.0174	0.195	1.76
11	97600000	97700000	16200	-	ENSMUSG00000085586	Gm11613	processed_transcript	0.25	3.31	6.06	0.0174	0.195	1.76
15	10200000	10300000	172000	+	ENSMUSG00000005268	Prlr	protein_coding	1.16	0.31	6.04	0.0175	0.195	1.76
6	24600000	24700000	51200	-	ENSMUSG00000029684	Wasl	protein_coding	-0.141	6.34	6.04	0.0175	0.195	1.76
12	40400000	40800000	401000	+	ENSMUSG00000035954	Dock4	protein_coding	-0.166	6.38	6.04	0.0175	0.195	1.76
X	159000000	159000000	84200	+	ENSMUSG00000041020	Map7d2	protein_coding	-0.165	6.79	6.04	0.0175	0.195	1.76
2	23300000	23400000	80700	+	ENSMUSG00000069132	Nxph2	protein_coding	0.525	0.753	6.03	0.0175	0.196	1.76
16	3870000	3900000	32400	+	ENSMUSG00000005982	Naa60	protein_coding	0.148	6.21	6.03	0.0176	0.196	1.75
9	71200000	71300000	80500	+	ENSMUSG00000013584	Aldh1a2	protein_coding	-0.56	2.27	6.03	0.0176	0.196	1.75
9	124000000	124000000	44100	-	ENSMUSG00000036814	Slc6a20a	protein_coding	-0.507	3.23	6.03	0.0176	0.196	1.75
6	92900000	93300000	333000	+	ENSMUSG00000097462	9530026P05Rik	antisense_RNA	-0.523	-0.152	6.02	0.0176	0.196	1.75
X	36600000	36600000	7870	+	ENSMUSG00000006373	Pgrmc1	protein_coding	0.219	7.35	6.02	0.0177	0.197	1.75
10	7590000	7630000	35700	+	ENSMUSG00000019796	Lrp11	protein_coding	0.192	6.83	6.02	0.0177	0.197	1.75
19	10600000	10600000	6880	-	ENSMUSG00000024666	Tmem138	protein_coding	0.229	2.6	6.01	0.0177	0.197	1.75
6	31500000	31600000	44500	-	ENSMUSG00000025608	Podxl	protein_coding	0.415	4.38	6.01	0.0177	0.197	1.75
1	86600000	86600000	26500	+	ENSMUSG00000026240	Cops7b	protein_coding	0.196	3.96	6.02	0.0177	0.196	1.75
6	113000000	113000000	27300	-	ENSMUSG00000042873	Lhfpl4	protein_coding	0.171	6.73	6.01	0.0177	0.197	1.75
6	120000000	120000000	4870	-	ENSMUSG00000094626	Cecr6	protein_coding	0.245	5.97	6.01	0.0177	0.197	1.75
16	8830000	8860000	28800	+	ENSMUSG00000022507	1810013L24Rik	protein_coding	-0.147	5.18	6.01	0.0178	0.197	1.75
X	140000000	140000000	109000	-	ENSMUSG00000031433	Rbm41	protein_coding	-0.349	2.16	6	0.0178	0.197	1.75
5	14000000	14300000	231000	+	ENSMUSG00000063531	Sema3e	protein_coding	0.381	4.16	6.01	0.0178	0.197	1.75
7	35200000	35200000	15500	-	ENSMUSG00000001802	Lrp3	protein_coding	0.133	6.02	6	0.0179	0.197	1.75
6	137000000	138000000	178000	-	ENSMUSG00000015766	Eps8	protein_coding	-0.277	5.63	5.99	0.0179	0.198	1.75
10	108000000	108000000	122000	+	ENSMUSG00000019907	Ppp1r12a	protein_coding	-0.172	6.32	5.99	0.0179	0.198	1.75
15	89400000	89400000	5110	-	ENSMUSG00000022615	Tymp	protein_coding	0.439	0.883	6	0.0179	0.197	1.75
7	131000000	131000000	187000	+	ENSMUSG00000030852	Tacc2	protein_coding	0.151	5.76	5.99	0.0179	0.198	1.75
9	107000000	107000000	6760	+	ENSMUSG00000032578	Cish	protein_coding	0.429	1.79	6	0.0179	0.197	1.75
3	4800000	4810000	17400	+	ENSMUSG00000098659	1110015O18Rik	lincRNA	-0.842	-0.9	5.99	0.0179	0.198	1.75
1	59500000	59500000	4530	+	ENSMUSG00000041075	Fzd7	protein_coding	-0.261	2.71	5.98	0.018	0.198	1.74
2	76400000	76400000	13800	+	ENSMUSG00000042369	Rbm45	protein_coding	-0.219	4	5.99	0.018	0.198	1.75
11	75200000	75300000	74000	+	ENSMUSG00000045287	Rtn4rl1	protein_coding	0.248	5.54	5.98	0.018	0.198	1.75
9	43900000	44000000	45500	-	ENSMUSG00000111758	AC126459.5	lincRNA	0.734	-0.156	5.99	0.018	0.198	1.75
18	37400000	37400000	3480	+	ENSMUSG00000045876	Pcdhb8	protein_coding	0.567	1.13	5.97	0.0181	0.199	1.74
6	41500000	41500000	1620	+	ENSMUSG00000076498	Trbc2	TR_C_gene	0.382	2.45	5.97	0.0181	0.199	1.74
4	148000000	148000000	2920	-	ENSMUSG00000086806	Gm13054	antisense_RNA	0.853	-1.25	5.97	0.0181	0.199	1.74
11	21300000	21400000	50100	-	ENSMUSG00000001891	Ugp2	protein_coding	-0.206	6.64	5.96	0.0182	0.199	1.74
2	103000000	103000000	52400	-	ENSMUSG00000010914	Pdhx	protein_coding	-0.13	5.02	5.96	0.0182	0.199	1.74
11	98700000	98700000	24800	-	ENSMUSG00000017210	Med24	protein_coding	0.21	5.97	5.96	0.0182	0.199	1.74
14	87400000	87500000	129000	+	ENSMUSG00000022019	Tdrd3	protein_coding	-0.156	3.92	5.96	0.0182	0.199	1.74
X	64300000	64300000	12100	-	ENSMUSG00000046699	Slitrk4	protein_coding	0.281	5.23	5.96	0.0182	0.199	1.74
3	88400000	88400000	14600	-	ENSMUSG00000050144	Slc25a44	protein_coding	0.149	6.38	5.96	0.0182	0.199	1.74
X	62800000	62800000	1100	-	ENSMUSG00000081752	Sms-ps	processed_pseudogene	-6.87	-2.94	6.51	0.0182	0.199	1.74
7	45500000	45500000	20800	-	ENSMUSG00000109926	Gm45808	protein_coding	5.05	-3.11	6.01	0.0182	0.199	1.74
10	47000000	47000000	13100	+	ENSMUSG00000111419	AC155714.1	lincRNA	1.31	-2.48	5.96	0.0182	0.199	1.74
11	116000000	116000000	29100	-	ENSMUSG00000020780	Srp68	protein_coding	-0.131	5.51	5.95	0.0183	0.2	1.74
11	114000000	114000000	22800	-	ENSMUSG00000041629	Fam104a	protein_coding	-0.149	4.65	5.95	0.0183	0.2	1.74
11	70200000	70200000	1720	-	ENSMUSG00000093989	Rnasek	protein_coding	0.238	5.73	5.95	0.0183	0.199	1.74
11	46500000	46500000	26300	+	ENSMUSG00000020399	Havcr2	protein_coding	-0.295	2.47	5.94	0.0184	0.2	1.73
14	70600000	70600000	16500	-	ENSMUSG00000022095	Fam160b2	protein_coding	0.137	4.83	5.94	0.0184	0.2	1.74
4	148000000	148000000	30600	-	ENSMUSG00000066000	Zfp979	protein_coding	0.956	-1.22	5.94	0.0184	0.2	1.73
17	46400000	46400000	522	-	ENSMUSG00000091742	Gm5093	protein_coding	-0.981	-2.05	5.94	0.0184	0.2	1.73
12	13600000	13600000	19900	-	ENSMUSG00000113666	CT025539.2	lincRNA	1.08	-1.51	5.94	0.0184	0.2	1.74
13	36700000	36700000	2000	+	ENSMUSG00000114708	AC156802.1	antisense_RNA	-1.32	-2.3	5.94	0.0184	0.2	1.74
15	76700000	76700000	2910	+	ENSMUSG00000022546	Gpt	protein_coding	-0.245	3.91	5.93	0.0185	0.201	1.73
5	130000000	130000000	33300	+	ENSMUSG00000029432	Nipsnap2	protein_coding	-0.148	5.46	5.93	0.0185	0.2	1.73
4	86700000	86900000	102000	+	ENSMUSG00000038024	Dennd4c	protein_coding	-0.274	4.22	5.93	0.0185	0.201	1.73
10	7680000	7720000	35200	+	ENSMUSG00000040021	Lats1	protein_coding	-0.17	5.1	5.93	0.0185	0.2	1.73
1	58100000	58200000	87600	+	ENSMUSG00000064294	Aox3	protein_coding	-0.781	0.646	5.93	0.0185	0.201	1.73
13	40900000	41000000	101000	+	ENSMUSG00000021360	Gcnt2	protein_coding	0.247	4.17	5.92	0.0186	0.201	1.73
10	129000000	129000000	8220	-	ENSMUSG00000025364	Pa2g4	protein_coding	-0.135	5.46	5.92	0.0186	0.201	1.73
2	110000000	110000000	156000	+	ENSMUSG00000027160	Ccdc34	protein_coding	-0.283	3.97	5.92	0.0186	0.201	1.73
3	109000000	109000000	47400	-	ENSMUSG00000027882	Stxbp3	protein_coding	-0.223	4.29	5.92	0.0186	0.201	1.73
4	40900000	41000000	16900	+	ENSMUSG00000028419	Chmp5	protein_coding	-0.185	5.94	5.92	0.0186	0.201	1.73
11	59000000	59000000	18400	+	ENSMUSG00000036964	Trim17	protein_coding	0.272	2.05	5.92	0.0186	0.201	1.73
4	140000000	140000000	220000	-	ENSMUSG00000040972	Igsf21	protein_coding	0.207	5.5	5.91	0.0186	0.201	1.73
14	45300000	45300000	19200	+	ENSMUSG00000021832	Psmc6	protein_coding	-0.161	5.29	5.9	0.0187	0.202	1.73
3	89200000	89200000	5290	+	ENSMUSG00000028049	Scamp3	protein_coding	0.157	4.51	5.91	0.0187	0.202	1.73
1	58200000	58300000	58200	+	ENSMUSG00000038242	Aox4	protein_coding	0.929	0.0314	5.9	0.0187	0.202	1.73
15	44200000	44200000	39800	+	ENSMUSG00000038760	Trhr	protein_coding	0.479	1.59	5.91	0.0187	0.202	1.73
12	95700000	95800000	93000	+	ENSMUSG00000047414	Flrt2	protein_coding	0.281	5.7	5.9	0.0187	0.202	1.73
6	130000000	130000000	1870	-	ENSMUSG00000097675	1700101I11Rik	processed_transcript	0.577	0.273	5.9	0.0187	0.202	1.73
3	105000000	105000000	6080	+	ENSMUSG00000002233	Rhoc	protein_coding	-0.25	3.86	5.9	0.0188	0.202	1.73
5	34200000	34300000	93600	-	ENSMUSG00000037224	Zfyve28	protein_coding	0.259	5.01	5.9	0.0188	0.202	1.73
2	54400000	55100000	682000	+	ENSMUSG00000060988	Galnt13	protein_coding	0.279	4.49	5.89	0.0188	0.202	1.73
4	44300000	44400000	63800	+	ENSMUSG00000035683	Melk	protein_coding	0.782	-0.64	5.89	0.0189	0.202	1.72
6	71400000	71400000	6480	-	ENSMUSG00000108132	Gm44175	lincRNA	-1.1	-2.43	5.89	0.0189	0.202	1.72
11	40700000	40800000	6760	-	ENSMUSG00000020326	Ccng1	protein_coding	-0.18	6.05	5.88	0.019	0.203	1.72
9	82900000	83000000	109000	-	ENSMUSG00000032253	Phip	protein_coding	-0.176	5.47	5.88	0.019	0.203	1.72
9	86700000	86800000	14800	+	ENSMUSG00000033491	Prss35	protein_coding	0.429	1.23	5.88	0.019	0.203	1.72
1	9910000	9940000	33400	+	ENSMUSG00000046101	Mcmdc2	protein_coding	-0.638	1.01	5.88	0.019	0.203	1.72
9	124000000	124000000	11800	-	ENSMUSG00000110834	CAAA01180111.2	lincRNA	-0.652	-0.654	5.87	0.019	0.204	1.72
10	58400000	58500000	47400	+	ENSMUSG00000003226	Ranbp2	protein_coding	-0.19	6.54	5.86	0.0191	0.204	1.72
11	106000000	106000000	19600	-	ENSMUSG00000019590	Cyb561	protein_coding	0.21	5.57	5.86	0.0191	0.204	1.72
19	46600000	46600000	23500	+	ENSMUSG00000025036	Sfxn2	protein_coding	-0.353	2.01	5.87	0.0191	0.204	1.72
8	27400000	27400000	10700	-	ENSMUSG00000031491	Chrna6	protein_coding	0.838	-1.49	5.86	0.0191	0.204	1.72
15	73700000	73800000	35600	+	ENSMUSG00000059895	Ptp4a3	protein_coding	0.151	5.32	5.86	0.0191	0.204	1.72
3	115000000	115000000	222000	+	ENSMUSG00000027965	Olfm3	protein_coding	0.268	4.74	5.86	0.0192	0.204	1.72
9	58800000	58900000	39800	+	ENSMUSG00000032338	Hcn4	protein_coding	0.393	2.2	5.86	0.0192	0.204	1.72
3	89200000	89200000	6150	+	ENSMUSG00000032657	Fam189b	protein_coding	0.194	4.93	5.86	0.0192	0.204	1.72
13	24900000	24900000	30100	-	ENSMUSG00000035936	Aldh5a1	protein_coding	-0.177	7.05	5.86	0.0192	0.204	1.72
8	81000000	81100000	47600	+	ENSMUSG00000037982	Gm9725	antisense_RNA	2.27	-2.61	5.85	0.0192	0.204	1.72
15	79700000	79700000	18500	-	ENSMUSG00000042524	Sun2	protein_coding	0.268	5.3	5.85	0.0192	0.205	1.72
17	35200000	35200000	2070	+	ENSMUSG00000090936	Gm17705	lincRNA	1.23	-1.26	5.85	0.0192	0.204	1.72
5	32100000	32200000	22000	+	ENSMUSG00000029135	Fosl2	protein_coding	-0.54	4.72	5.84	0.0193	0.205	1.71
6	8510000	8600000	87900	+	ENSMUSG00000029638	Glcci1	protein_coding	-0.206	5.24	5.84	0.0193	0.205	1.71
3	96600000	96600000	25000	+	ENSMUSG00000049288	Lix1l	protein_coding	-0.184	4.94	5.85	0.0193	0.205	1.71
16	10400000	10400000	26800	-	ENSMUSG00000050908	Tvp23a	protein_coding	0.18	4.64	5.85	0.0193	0.205	1.71
8	109000000	109000000	10300	-	ENSMUSG00000109868	Gm39244	lincRNA	0.889	-0.576	5.85	0.0193	0.205	1.72
15	79000000	79000000	1670	+	ENSMUSG00000114755	Galr3	protein_coding	-1.39	-2.23	5.85	0.0193	0.205	1.71
6	91200000	91200000	18000	+	ENSMUSG00000034245	Hdac11	protein_coding	0.151	7.12	5.84	0.0194	0.205	1.71
12	55200000	55300000	33700	+	ENSMUSG00000079108	Srp54b	protein_coding	-0.158	5.17	5.84	0.0194	0.205	1.71
11	58100000	58100000	2440	+	ENSMUSG00000087629	Gm12246	antisense_RNA	1.76	-1.67	5.83	0.0194	0.205	1.71
8	57800000	58900000	1140000	-	ENSMUSG00000096914	Galntl6	protein_coding	0.372	3.79	5.84	0.0194	0.205	1.71
7	38100000	38100000	9550	-	ENSMUSG00000002068	Ccne1	protein_coding	0.264	3.12	5.83	0.0195	0.206	1.71
X	73500000	73600000	67900	+	ENSMUSG00000031376	Atp2b3	protein_coding	0.433	5.94	5.83	0.0195	0.206	1.71
9	115000000	115000000	18200	+	ENSMUSG00000032434	Cmtm6	protein_coding	-0.191	5.59	5.82	0.0195	0.206	1.71
17	71600000	71700000	42800	+	ENSMUSG00000041057	Wdr43	protein_coding	-0.169	4.09	5.83	0.0195	0.206	1.71
19	6830000	6840000	11500	-	ENSMUSG00000024952	Rps6ka4	protein_coding	0.172	5.31	5.82	0.0196	0.206	1.71
4	137000000	137000000	3260	-	ENSMUSG00000036896	C1qc	protein_coding	-0.191	5.8	5.81	0.0196	0.207	1.71
9	111000000	111000000	20700	+	ENSMUSG00000044037	Als2cl	protein_coding	-0.54	3.17	5.82	0.0196	0.206	1.71
1	161000000	161000000	31900	-	ENSMUSG00000043467	Zbtb37	protein_coding	-0.353	4.3	5.8	0.0197	0.207	1.7
X	94100000	94100000	49100	-	ENSMUSG00000079509	Zfx	protein_coding	-0.246	4.17	5.8	0.0197	0.207	1.7
11	34000000	34100000	125000	-	ENSMUSG00000085684	4930469K13Rik	protein_coding	1.2	-1.49	5.8	0.0197	0.207	1.7
1	160000000	160000000	35800	+	ENSMUSG00000090394	4930523C07Rik	protein_coding	1.11	0.413	5.81	0.0197	0.207	1.71
X	37100000	37100000	271	-	ENSMUSG00000093059	Gm24809	misc_RNA	-0.709	-0.628	5.81	0.0197	0.207	1.71
2	163000000	163000000	5590	+	ENSMUSG00000016921	Srsf6	protein_coding	-0.207	6.12	5.79	0.0198	0.207	1.7
13	104000000	104000000	86600	-	ENSMUSG00000021710	Nln	protein_coding	-0.197	4.9	5.79	0.0198	0.207	1.7
15	64700000	64900000	223000	-	ENSMUSG00000022376	Adcy8	protein_coding	0.213	4.43	5.8	0.0198	0.207	1.7
2	11600000	11700000	50400	+	ENSMUSG00000026770	Il2ra	protein_coding	-1.47	-1.75	5.8	0.0198	0.207	1.7
4	97800000	98100000	346000	+	ENSMUSG00000028565	Nfia	protein_coding	-0.192	5.8	5.8	0.0198	0.207	1.7
17	56300000	56300000	7470	-	ENSMUSG00000047123	Ticam1	protein_coding	-0.248	2.1	5.79	0.0198	0.207	1.7
18	38300000	38300000	11400	-	ENSMUSG00000052102	Gnpda1	protein_coding	0.218	3.94	5.79	0.0198	0.207	1.7
14	78800000	79200000	353000	+	ENSMUSG00000058997	Vwa8	protein_coding	0.139	5.49	5.8	0.0198	0.207	1.7
4	33300000	33300000	6570	-	ENSMUSG00000086127	Gm11934	processed_transcript	-1.1	-2.39	5.8	0.0198	0.207	1.7
1	20900000	20900000	49000	+	ENSMUSG00000025931	Paqr8	protein_coding	-0.252	8.43	5.79	0.0199	0.208	1.7
8	69000000	69100000	51500	-	ENSMUSG00000036330	Slc18a1	protein_coding	-1.47	-2.06	5.78	0.0199	0.208	1.7
2	180000000	180000000	43400	+	ENSMUSG00000039050	Osbpl2	protein_coding	0.151	5.13	5.78	0.0199	0.208	1.7
4	142000000	142000000	1700	+	ENSMUSG00000048406	B330016D10Rik	pseudogene	-0.415	1.05	5.79	0.0199	0.207	1.7
15	79900000	79900000	24200	+	ENSMUSG00000009585	Apobec3	protein_coding	-0.344	1.49	5.77	0.02	0.209	1.7
2	93400000	93500000	44000	-	ENSMUSG00000027215	Cd82	protein_coding	0.266	3.32	5.77	0.02	0.209	1.7
2	132000000	132000000	4150	-	ENSMUSG00000027342	Pcna	protein_coding	-0.183	4.72	5.78	0.02	0.208	1.7
8	111000000	111000000	48700	-	ENSMUSG00000033579	Fa2h	protein_coding	0.355	4.11	5.77	0.0201	0.209	1.7
9	42400000	42500000	95500	-	ENSMUSG00000037287	Tbcel	protein_coding	-0.157	6.16	5.76	0.0201	0.209	1.7
1	171000000	171000000	23000	-	ENSMUSG00000038370	Pcp4l1	protein_coding	0.398	5.6	5.77	0.0201	0.209	1.7
7	127000000	127000000	4020	-	ENSMUSG00000046378	Asphd1	protein_coding	0.31	4.33	5.76	0.0201	0.209	1.7
10	89700000	89800000	74900	+	ENSMUSG00000019951	Uhrf1bp1l	protein_coding	-0.18	6.08	5.76	0.0202	0.21	1.69
X	169000000	169000000	19800	-	ENSMUSG00000031358	Msl3	protein_coding	-0.145	3.81	5.75	0.0202	0.21	1.69
X	147000000	147000000	235000	+	ENSMUSG00000041380	Htr2c	protein_coding	0.412	4.57	5.75	0.0202	0.21	1.69
4	152000000	152000000	8880	+	ENSMUSG00000073700	Klhl21	protein_coding	0.221	3.73	5.75	0.0202	0.21	1.69
2	120000000	121000000	48900	+	ENSMUSG00000079110	Capn3	protein_coding	-0.287	2.72	5.75	0.0202	0.21	1.69
10	79800000	79800000	3520	+	ENSMUSG00000020327	Fgf22	protein_coding	0.502	1.02	5.75	0.0203	0.21	1.69
16	75600000	75600000	9990	+	ENSMUSG00000032940	Rbm11	protein_coding	0.357	1.88	5.75	0.0203	0.21	1.69
8	11600000	11600000	7680	+	ENSMUSG00000045969	Ing1	protein_coding	-0.199	4.92	5.75	0.0203	0.21	1.69
19	8820000	8830000	14700	+	ENSMUSG00000071659	Hnrnpul2	protein_coding	-0.142	7.45	5.74	0.0203	0.21	1.69
14	3810000	3970000	156000	+	ENSMUSG00000096793	Gm3002	protein_coding	-0.699	-0.00422	5.75	0.0203	0.21	1.69
13	98800000	98800000	2800	-	ENSMUSG00000114598	AC129085.2	sense_intronic	-0.95	-1.04	5.75	0.0203	0.21	1.69
9	59400000	59500000	98400	-	ENSMUSG00000025234	Arih1	protein_coding	-0.166	6.2	5.74	0.0204	0.21	1.69
9	101000000	101000000	362000	+	ENSMUSG00000037286	Stag1	protein_coding	-0.194	4.83	5.74	0.0204	0.21	1.69
6	87800000	87900000	8490	-	ENSMUSG00000030057	Cnbp	protein_coding	-0.16	7.17	5.72	0.0205	0.212	1.69
6	98900000	99500000	597000	-	ENSMUSG00000030067	Foxp1	protein_coding	-0.191	6.11	5.72	0.0206	0.212	1.69
X	49800000	49800000	15200	-	ENSMUSG00000031111	Igsf1	protein_coding	0.785	2.42	5.72	0.0206	0.212	1.69
8	94900000	94900000	12500	-	ENSMUSG00000040631	Dok4	protein_coding	0.261	3.49	5.71	0.0206	0.212	1.69
18	11600000	11700000	110000	+	ENSMUSG00000041238	Rbbp8	protein_coding	-0.288	1.66	5.71	0.0206	0.212	1.69
7	128000000	128000000	5340	+	ENSMUSG00000043964	Orai3	protein_coding	0.173	3.74	5.72	0.0206	0.212	1.69
12	81500000	81600000	24500	+	ENSMUSG00000091947	6530401F13Rik	processed_transcript	-2.06	-2.69	5.72	0.0206	0.212	1.69
8	25000000	25100000	63200	-	ENSMUSG00000031557	Plekha2	protein_coding	-0.26	3.76	5.71	0.0207	0.212	1.68
11	52800000	53200000	424000	+	ENSMUSG00000036264	Fstl4	protein_coding	0.361	3.98	5.71	0.0207	0.212	1.68
18	31900000	31900000	2810	-	ENSMUSG00000044982	Sft2d3	protein_coding	0.305	1.8	5.71	0.0207	0.212	1.68
10	89600000	89600000	47200	-	ENSMUSG00000019935	Slc17a8	protein_coding	0.464	1.44	5.7	0.0208	0.213	1.68
10	82700000	82700000	40200	-	ENSMUSG00000020251	Glt8d2	protein_coding	0.34	3.38	5.69	0.0209	0.214	1.68
16	42900000	43600000	767000	+	ENSMUSG00000022708	Zbtb20	protein_coding	-0.308	6.64	5.69	0.0209	0.214	1.68
19	41300000	41400000	111000	-	ENSMUSG00000025017	Pik3ap1	protein_coding	-0.352	1.92	5.67	0.021	0.214	1.68
1	50900000	51200000	287000	+	ENSMUSG00000026109	Tmeff2	protein_coding	0.208	5.15	5.68	0.021	0.214	1.68
2	25400000	25400000	19800	+	ENSMUSG00000026944	Abca2	protein_coding	0.235	7.47	5.68	0.021	0.214	1.68
9	42500000	42900000	426000	-	ENSMUSG00000032017	Grik4	protein_coding	0.211	4.2	5.68	0.021	0.214	1.68
16	90800000	90800000	58900	-	ENSMUSG00000039929	Urb1	protein_coding	0.31	3.24	5.68	0.021	0.214	1.68
11	51700000	51700000	6730	+	ENSMUSG00000052563	D930048N14Rik	protein_coding	0.452	1.35	5.68	0.021	0.214	1.68
1	14800000	14800000	24000	+	ENSMUSG00000054493	Gm9947	antisense_RNA	0.808	-0.663	5.68	0.021	0.214	1.68
2	32700000	32800000	34500	+	ENSMUSG00000059013	Sh2d3c	protein_coding	0.408	3.59	5.68	0.021	0.214	1.68
13	22000000	22000000	727	-	ENSMUSG00000060639	Hist1h4i	protein_coding	-0.495	0.121	5.68	0.021	0.214	1.68
17	69400000	69400000	4230	+	ENSMUSG00000073374	C030034I22Rik	lincRNA	-0.408	1.22	5.68	0.021	0.214	1.68
1	36500000	36500000	9940	-	ENSMUSG00000079610	Ankrd39	protein_coding	0.357	2.77	5.68	0.021	0.214	1.68
6	90500000	90500000	1220	+	ENSMUSG00000107451	Gm44421	lincRNA	-0.424	1.26	5.68	0.021	0.214	1.68
11	85800000	85800000	9400	+	ENSMUSG00000000093	Tbx2	protein_coding	-0.879	0.476	5.67	0.0211	0.215	1.68
18	62500000	62500000	44700	-	ENSMUSG00000042211	Fbxo38	protein_coding	-0.138	4.82	5.67	0.0211	0.215	1.68
11	43700000	43700000	39500	+	ENSMUSG00000044950	Pwwp2a	protein_coding	-0.171	3.93	5.67	0.0211	0.215	1.68
10	79000000	79000000	7530	+	ENSMUSG00000060205	Olfr57	protein_coding	-1.04	-1.55	6.1	0.0211	0.215	1.68
18	37000000	37200000	177000	+	ENSMUSG00000102206	Pcdha11	protein_coding	0.48	2.47	5.67	0.0211	0.215	1.68
14	73100000	73200000	84800	+	ENSMUSG00000022106	Rcbtb2	protein_coding	-0.199	4.28	5.66	0.0212	0.215	1.67
6	3690000	3760000	79000	-	ENSMUSG00000023964	Calcr	protein_coding	1.72	-1.92	5.66	0.0212	0.215	1.67
9	45400000	45400000	26000	+	ENSMUSG00000066705	Fxyd6	protein_coding	0.18	6.15	5.66	0.0212	0.215	1.67
7	29300000	29300000	25600	-	ENSMUSG00000074227	Spint2	protein_coding	0.308	3.39	5.66	0.0212	0.215	1.67
11	98200000	98200000	41100	-	ENSMUSG00000018160	Med1	protein_coding	-0.148	5.09	5.65	0.0213	0.215	1.67
14	49300000	49500000	228000	-	ENSMUSG00000021852	Slc35f4	protein_coding	0.301	2.93	5.65	0.0213	0.215	1.67
1	58400000	58400000	14500	+	ENSMUSG00000051223	Bzw1	protein_coding	-0.157	7.1	5.65	0.0213	0.215	1.67
17	65700000	65800000	121000	-	ENSMUSG00000056515	Rab31	protein_coding	-0.18	6.88	5.66	0.0213	0.215	1.67
14	26000000	26000000	15400	-	ENSMUSG00000094800	Gm9780	protein_coding	1.34	-1.28	5.65	0.0213	0.215	1.67
X	9270000	9310000	40500	+	ENSMUSG00000015342	Xk	protein_coding	0.246	3.99	5.65	0.0214	0.216	1.67
7	139000000	139000000	16700	+	ENSMUSG00000025478	Dpysl4	protein_coding	0.182	5.05	5.64	0.0214	0.216	1.67
1	152000000	152000000	66700	+	ENSMUSG00000043019	Edem3	protein_coding	0.143	5.5	5.64	0.0214	0.216	1.67
5	143000000	143000000	20300	-	ENSMUSG00000046658	Zfp316	protein_coding	0.205	4.89	5.64	0.0214	0.216	1.67
6	48900000	48900000	5760	+	ENSMUSG00000108084	Gm7932	lincRNA	-0.548	-0.441	5.64	0.0214	0.216	1.67
3	109000000	109000000	24900	+	ENSMUSG00000027884	Clcc1	protein_coding	0.226	4.33	5.63	0.0215	0.217	1.67
10	128000000	128000000	32900	+	ENSMUSG00000099009	Rdh16f1	protein_coding	5.86	-3.05	5.72	0.0215	0.217	1.67
1	9960000	9970000	7770	-	ENSMUSG00000099032	Tcf24	protein_coding	-0.931	-1.71	5.63	0.0215	0.217	1.67
19	53400000	53400000	11400	-	ENSMUSG00000025024	Smndc1	protein_coding	-0.145	4.29	5.62	0.0216	0.217	1.67
5	135000000	136000000	139000	-	ENSMUSG00000039959	Hip1	protein_coding	-0.254	5.9	5.62	0.0216	0.218	1.66
15	18800000	19000000	195000	+	ENSMUSG00000022321	Cdh10	protein_coding	0.383	5.3	5.61	0.0217	0.218	1.66
1	69500000	69700000	156000	-	ENSMUSG00000025997	Ikzf2	protein_coding	-0.383	1.45	5.62	0.0217	0.218	1.66
2	3280000	3330000	44700	+	ENSMUSG00000026643	Nmt2	protein_coding	-0.141	6.12	5.62	0.0217	0.218	1.66
7	24500000	24500000	13500	+	ENSMUSG00000046223	Plaur	protein_coding	-0.858	-0.787	5.61	0.0217	0.218	1.66
19	11400000	11500000	20000	+	ENSMUSG00000056290	Ms4a4b	protein_coding	-1.83	-1.98	5.62	0.0217	0.218	1.66
18	65700000	65800000	53300	+	ENSMUSG00000046610	Oacyl	protein_coding	-0.717	0.242	5.61	0.0218	0.218	1.66
9	27800000	28900000	1130000	+	ENSMUSG00000062257	Opcml	protein_coding	0.236	7.43	5.61	0.0218	0.218	1.66
9	51200000	51200000	3790	+	ENSMUSG00000111862	AC160052.1	sense_intronic	0.642	-0.518	5.6	0.0218	0.219	1.66
5	149000000	149000000	20000	+	ENSMUSG00000029659	Medag	protein_coding	-0.233	3.56	5.6	0.0219	0.219	1.66
4	118000000	118000000	3010	-	ENSMUSG00000033379	Atp6v0b	protein_coding	0.208	6.93	5.6	0.0219	0.219	1.66
8	84400000	84600000	252000	+	ENSMUSG00000034656	Cacna1a	protein_coding	0.216	7.15	5.59	0.0219	0.219	1.66
14	54900000	54900000	4880	-	ENSMUSG00000072494	Ppp1r3e	protein_coding	-0.244	2.91	5.6	0.0219	0.219	1.66
2	27100000	27100000	32100	-	ENSMUSG00000009216	Fam163b	protein_coding	0.188	6.48	5.59	0.022	0.22	1.66
1	130000000	130000000	23700	-	ENSMUSG00000026399	Cd55	protein_coding	0.339	1.48	5.59	0.022	0.22	1.66
14	67100000	67100000	118	+	ENSMUSG00000098365	Gm27647	miRNA	-0.841	-1	5.59	0.022	0.22	1.66
18	37700000	37800000	180000	+	ENSMUSG00000103144	Pcdhga1	protein_coding	0.428	2.82	5.59	0.022	0.22	1.66
10	98700000	98700000	45900	-	ENSMUSG00000112647	AC115805.1	lincRNA	2.12	-2.72	5.58	0.022	0.22	1.66
8	72800000	73400000	539000	-	ENSMUSG00000004383	Large1	protein_coding	0.208	6.65	5.58	0.0221	0.22	1.66
8	70600000	70600000	2920	+	ENSMUSG00000019139	Isyna1	protein_coding	-0.239	4.1	5.58	0.0221	0.22	1.66
2	23500000	23600000	65900	-	ENSMUSG00000026771	Spopl	protein_coding	-0.276	3.81	5.58	0.0221	0.22	1.65
9	88400000	88400000	62200	-	ENSMUSG00000032422	Snx14	protein_coding	0.165	5.26	5.58	0.0221	0.22	1.66
2	151000000	151000000	8660	-	ENSMUSG00000033080	Vsx1	protein_coding	-1.04	-1.86	5.58	0.0221	0.22	1.66
11	70100000	70100000	7220	+	ENSMUSG00000040950	Mgl2	protein_coding	-0.863	-1.32	5.58	0.0221	0.22	1.66
1	58900000	59000000	73000	-	ENSMUSG00000026028	Trak2	protein_coding	-0.208	8.32	5.57	0.0222	0.22	1.65
3	143000000	143000000	19800	+	ENSMUSG00000040253	Gbp7	protein_coding	-0.282	2.67	5.57	0.0222	0.22	1.65
18	6020000	6140000	112000	-	ENSMUSG00000041225	Arhgap12	protein_coding	-0.217	5.04	5.57	0.0222	0.22	1.65
1	135000000	135000000	21400	-	ENSMUSG00000041926	Rnpep	protein_coding	-0.214	4.68	5.57	0.0222	0.22	1.65
1	90200000	90200000	12800	+	ENSMUSG00000044337	Ackr3	protein_coding	0.351	2.37	5.57	0.0222	0.22	1.65
13	100000000	100000000	86100	-	ENSMUSG00000049658	Bdp1	protein_coding	-0.164	4.75	5.57	0.0222	0.22	1.65
1	75200000	75200000	13400	-	ENSMUSG00000099519	Gm29253	processed_transcript	-3.27	-1.86	5.57	0.0222	0.22	1.65
8	72500000	72500000	12000	-	ENSMUSG00000019731	Slc35e1	protein_coding	0.149	5.57	5.56	0.0223	0.221	1.65
5	105000000	105000000	47700	-	ENSMUSG00000029299	Abcg3	protein_coding	0.703	-1.17	5.56	0.0223	0.221	1.65
9	70000000	70000000	10300	+	ENSMUSG00000033543	Gtf2a2	protein_coding	0.173	3.96	5.56	0.0223	0.221	1.65
17	71900000	72600000	734000	-	ENSMUSG00000055471	Alk	protein_coding	0.34	2.23	5.56	0.0223	0.221	1.65
2	49300000	49300000	1310	+	ENSMUSG00000081272	Gm13509	processed_pseudogene	-1.77	-2.38	5.56	0.0223	0.221	1.65
7	141000000	141000000	9400	-	ENSMUSG00000025494	Sigirr	protein_coding	-1.91	-0.293	5.55	0.0224	0.221	1.65
7	112000000	112000000	44800	+	ENSMUSG00000030771	Micalcl	protein_coding	-0.762	0.418	5.55	0.0224	0.221	1.65
4	12000000	12100000	50700	-	ENSMUSG00000049488	Tmem67	protein_coding	0.248	2.96	5.55	0.0224	0.221	1.65
6	135000000	135000000	2450	-	ENSMUSG00000107728	Gm38910	lincRNA	0.337	1.77	5.55	0.0224	0.221	1.65
7	44400000	44400000	25800	-	ENSMUSG00000008028	1700008O03Rik	protein_coding	0.681	-0.248	5.55	0.0225	0.221	1.65
13	49600000	49600000	16500	+	ENSMUSG00000021390	Ogn	protein_coding	-0.612	2.31	5.54	0.0225	0.222	1.65
2	131000000	131000000	882	+	ENSMUSG00000027301	Oxt	protein_coding	2.08	-1.36	5.54	0.0226	0.222	1.65
8	71900000	71900000	13700	+	ENSMUSG00000056019	Zfp709	protein_coding	-0.476	2.67	5.53	0.0226	0.222	1.65
12	111000000	111000000	33100	-	ENSMUSG00000056458	Mok	protein_coding	0.369	2.33	5.53	0.0226	0.222	1.65
2	155000000	155000000	10500	-	ENSMUSG00000027490	E2f1	protein_coding	0.231	3.69	5.53	0.0227	0.223	1.64
5	140000000	140000000	24000	+	ENSMUSG00000056076	Eif3b	protein_coding	-0.129	6.18	5.52	0.0227	0.223	1.64
18	4200000	4200000	754	-	ENSMUSG00000073647	Gm10557	pseudogene	-0.518	0.28	5.53	0.0227	0.223	1.64
14	62800000	62800000	69600	+	ENSMUSG00000097775	4931440J10Rik	lincRNA	0.95	-2.23	5.53	0.0227	0.223	1.64
9	44300000	44300000	7880	+	ENSMUSG00000032123	Dpagt1	protein_coding	0.233	3.04	5.52	0.0228	0.223	1.64
9	57000000	57100000	67900	+	ENSMUSG00000032290	Ptpn9	protein_coding	-0.181	4.95	5.52	0.0228	0.223	1.64
4	153000000	153000000	110000	-	ENSMUSG00000039546	Ajap1	protein_coding	0.216	5.18	5.52	0.0228	0.223	1.64
9	73000000	73000000	33000	-	ENSMUSG00000079469	Pigb	protein_coding	0.245	3.25	5.52	0.0228	0.223	1.64
5	138000000	138000000	2620	+	ENSMUSG00000085227	6330418K02Rik	antisense_RNA	-0.396	1.11	5.52	0.0228	0.223	1.64
11	68200000	68200000	3960	-	ENSMUSG00000087242	C78197	antisense_RNA	1.05	-1.91	5.52	0.0228	0.223	1.64
3	62300000	62300000	3010	-	ENSMUSG00000103502	9330121J05Rik	antisense_RNA	-0.488	0.432	5.52	0.0228	0.223	1.64
11	73200000	73200000	12300	+	ENSMUSG00000005950	P2rx5	protein_coding	0.745	-1.32	5.51	0.0229	0.224	1.64
13	85200000	85200000	34100	+	ENSMUSG00000021548	Ccnh	protein_coding	-0.142	4.67	5.51	0.0229	0.224	1.64
[truncated: 17,535 more rows]
