# Supplementary material for: Synaptic FUS accumulation triggers early misregulation of synaptic RNAs in a mouse model of ALS
Source: Nat Commun. 2021 May 21;12:3027. doi: 10.1038/s41467-021-23188-8 (PMC8140117; doi:10.1038/s41467-021-23188-8)
Supplement: Supplementary file 11 — Supplementary Data 8 [file 41467_2021_23188_MOESM11_ESM.xlsx]

## Sheet: FUS deltaNLS vs. WT, 0h
seqnames	start	end	width	strand	gene_id	gene_name	gene_biotype	logFC	logCPM	F	PValue	FDR	mlog10PValue
17	33600000	33600000	52000	+	ENSMUSG00000024300	Myo1f	protein_coding	-5.46	0.517	24.2	1.25e-05	0.0539	4.9
1	64000000	64100000	92800	-	ENSMUSG00000025959	Klf7	protein_coding	0.611	5.63	24	1.33e-05	0.0539	4.88
13	119000000	119000000	122000	+	ENSMUSG00000021732	Fgf10	protein_coding	1.49	0.738	22.8	2.02e-05	0.0539	4.7
19	7000000	7020000	20500	-	ENSMUSG00000024965	Fermt3	protein_coding	-3.69	0.315	22.7	2.08e-05	0.0539	4.68
9	120000000	120000000	168000	-	ENSMUSG00000052336	Cx3cr1	protein_coding	-5.11	1.49	22.5	2.22e-05	0.0539	4.65
14	31100000	31200000	29600	-	ENSMUSG00000042286	Stab1	protein_coding	-5.74	3.84	21.8	2.83e-05	0.0539	4.55
15	78600000	78600000	25000	+	ENSMUSG00000018008	Cyth4	protein_coding	-2.89	1.34	21.7	2.88e-05	0.0539	4.54
6	125000000	125000000	23500	-	ENSMUSG00000023274	Cd4	protein_coding	3.51	-2.15	20.5	4.43e-05	0.0539	4.35
17	57300000	57300000	48900	+	ENSMUSG00000034116	Vav1	protein_coding	-4.69	-0.217	20.3	4.76e-05	0.0539	4.32
19	41300000	41400000	111000	-	ENSMUSG00000025017	Pik3ap1	protein_coding	-3.86	-0.401	20.2	4.89e-05	0.0539	4.31
15	78600000	78600000	13600	-	ENSMUSG00000033220	Rac2	protein_coding	-3.98	1.15	19.9	5.52e-05	0.0539	4.26
13	103000000	103000000	46100	+	ENSMUSG00000021624	Cd180	protein_coding	-5.45	0.6	19.6	6.07e-05	0.0539	4.22
1	91200000	91200000	45400	+	ENSMUSG00000034353	Ramp1	protein_coding	-0.773	5.25	19.4	6.59e-05	0.0539	4.18
10	112000000	112000000	17200	-	ENSMUSG00000056888	Glipr1	protein_coding	-3.55	0.211	19.4	6.67e-05	0.0539	4.18
9	89200000	89200000	8620	+	ENSMUSG00000089929	Bcl2a1b	protein_coding	-5.19	-0.631	19.3	6.93e-05	0.0539	4.16
19	11500000	11500000	12800	+	ENSMUSG00000079419	Ms4a6c	protein_coding	-4.34	-0.522	19.2	7.01e-05	0.0539	4.15
4	48000000	48100000	41300	+	ENSMUSG00000028341	Nr4a3	protein_coding	0.956	4.41	19	7.51e-05	0.0539	4.12
3	96300000	96300000	11100	-	ENSMUSG00000015947	Fcgr1	protein_coding	-4.85	-0.816	19	7.58e-05	0.0539	4.12
7	97500000	97500000	8240	+	ENSMUSG00000051727	Kctd14	protein_coding	-1.75	-0.548	18.8	8.26e-05	0.0539	4.08
15	67100000	67100000	11100	-	ENSMUSG00000013846	St3gal1	protein_coding	0.793	4.09	18.8	8.33e-05	0.0539	4.08
4	131000000	131000000	23000	+	ENSMUSG00000028581	Laptm5	protein_coding	-4.88	3.75	18.6	8.79e-05	0.0539	4.06
9	45300000	45300000	15300	-	ENSMUSG00000032089	Il10ra	protein_coding	-3.72	-1.41	18.4	9.42e-05	0.0539	4.03
11	83100000	83100000	5570	+	ENSMUSG00000072620	Slfn2	protein_coding	-3.85	-1.34	18.3	9.86e-05	0.0539	4.01
11	77000000	77000000	33700	+	ENSMUSG00000020838	Slc6a4	protein_coding	2.35	-1.28	18.2	0.000101	0.0539	3.99
4	43400000	43500000	8170	-	ENSMUSG00000028459	Cd72	protein_coding	-4.25	0.637	18.3	0.000101	0.0539	4
5	134000000	134000000	9570	-	ENSMUSG00000015950	Ncf1	protein_coding	-3.34	-0.112	18.2	0.000102	0.0539	3.99
1	172000000	172000000	3220	+	ENSMUSG00000026548	Slamf9	protein_coding	-4.11	-1.16	18.2	0.000102	0.0539	3.99
X	106000000	106000000	17300	+	ENSMUSG00000033777	Tlr13	protein_coding	-4.87	-0.581	18.2	0.000102	0.0539	3.99
19	12800000	12800000	35200	+	ENSMUSG00000024696	Lpxn	protein_coding	-1.84	-0.518	18.2	0.000103	0.0539	3.99
17	37000000	37000000	9470	+	ENSMUSG00000036036	Zfp57	protein_coding	0.691	6.58	18.2	0.000103	0.0539	3.99
13	60900000	60900000	2470	-	ENSMUSG00000044258	Ctla2a	protein_coding	-4.45	0.295	18.2	0.000104	0.0539	3.98
11	103000000	103000000	32200	-	ENSMUSG00000034255	Arhgap27	protein_coding	1.96	1.74	18.1	0.000108	0.0539	3.97
10	117000000	117000000	4990	-	ENSMUSG00000069516	Lyz2	protein_coding	-3.95	4.2	18	0.00011	0.0539	3.96
14	75100000	75200000	99700	+	ENSMUSG00000021998	Lcp1	protein_coding	-3.12	2.23	18	0.000111	0.0539	3.95
17	48300000	48400000	7750	+	ENSMUSG00000023992	Trem2	protein_coding	-4.93	2.89	18	0.000111	0.0539	3.96
4	137000000	137000000	2890	-	ENSMUSG00000036887	C1qa	protein_coding	-5.1	4.01	18	0.000111	0.0539	3.95
7	30400000	30400000	3830	+	ENSMUSG00000030579	Tyrobp	protein_coding	-5	2.87	17.9	0.000115	0.0539	3.94
4	137000000	137000000	3260	-	ENSMUSG00000036896	C1qc	protein_coding	-5.16	3.86	17.9	0.000115	0.0539	3.94
4	137000000	137000000	6060	-	ENSMUSG00000036905	C1qb	protein_coding	-4.95	3.8	17.7	0.000126	0.0539	3.9
4	141000000	141000000	16000	+	ENSMUSG00000006218	Fam131c	protein_coding	0.921	2.76	17.6	0.00013	0.0539	3.88
19	12500000	12500000	4510	+	ENSMUSG00000046805	Mpeg1	protein_coding	-4.73	4.04	17.6	0.00013	0.0539	3.89
19	40900000	41000000	65600	-	ENSMUSG00000061132	Blnk	protein_coding	-2.18	-0.38	17.6	0.00013	0.0539	3.89
1	174000000	174000000	16700	-	ENSMUSG00000026536	Ifi211	protein_coding	-3.84	-1.96	17.5	0.000133	0.0539	3.88
9	53800000	53800000	46600	+	ENSMUSG00000042195	Slc35f2	protein_coding	0.875	3.23	17.4	0.000137	0.0539	3.86
11	115000000	115000000	5160	-	ENSMUSG00000044811	Cd300c2	protein_coding	-4.99	-0.408	17.3	0.000141	0.0539	3.85
1	174000000	174000000	19700	-	ENSMUSG00000073489	Ifi204	protein_coding	-3.35	-1.23	17.4	0.000141	0.0539	3.85
1	153000000	153000000	36800	+	ENSMUSG00000026480	Ncf2	protein_coding	-3.51	0.0127	17.3	0.000143	0.0539	3.84
3	107000000	107000000	30200	-	ENSMUSG00000040747	Cd53	protein_coding	-4.19	0.751	17.3	0.000146	0.0539	3.83
11	107000000	107000000	17600	+	ENSMUSG00000040528	Milr1	protein_coding	-3.8	-1.44	17.2	0.000148	0.0539	3.83
11	46500000	46500000	26300	+	ENSMUSG00000020399	Havcr2	protein_coding	-4.18	0.271	17.2	0.000149	0.0539	3.83
6	123000000	123000000	9020	-	ENSMUSG00000040552	C3ar1	protein_coding	-4.23	1.25	17.1	0.000154	0.0539	3.81
2	104000000	104000000	19600	+	ENSMUSG00000032679	Cd59a	protein_coding	-1.11	1.68	17.1	0.000157	0.0539	3.81
1	172000000	172000000	51000	+	ENSMUSG00000038147	Cd84	protein_coding	-4.66	1.11	17	0.000159	0.0539	3.8
13	37300000	37400000	73800	+	ENSMUSG00000021423	Ly86	protein_coding	-4.82	0.947	17	0.00016	0.0539	3.79
2	177000000	177000000	23000	-	ENSMUSG00000078880	Gm14308	protein_coding	-1.17	2.17	16.9	0.000166	0.0539	3.78
11	83700000	83700000	2280	+	ENSMUSG00000069792	Wfdc17	protein_coding	-4.72	-0.48	16.9	0.000169	0.0539	3.77
16	36900000	37000000	28200	+	ENSMUSG00000022831	Hcls1	protein_coding	-4.08	0.445	16.8	0.000172	0.0539	3.77
19	11600000	11600000	18200	-	ENSMUSG00000024679	Ms4a6d	protein_coding	-4.57	0.368	16.8	0.000172	0.0539	3.77
17	75400000	75500000	93100	+	ENSMUSG00000071042	Rasgrp3	protein_coding	-3.14	-0.911	16.8	0.000173	0.0539	3.76
CHR_MG4288_PATCH	9070000	9110000	36900	+	ENSMUSG00000111527	Nadk2	protein_coding	-4.55	1.55	16.8	0.000175	0.0539	3.76
X	9440000	9490000	52500	-	ENSMUSG00000015340	Cybb	protein_coding	-3.89	1.28	16.7	0.000181	0.0543	3.74
1	171000000	171000000	4790	-	ENSMUSG00000058715	Fcer1g	protein_coding	-4.42	1.94	16.7	0.000182	0.0543	3.74
19	25700000	25700000	6590	+	ENSMUSG00000048138	Dmrt2	protein_coding	2.82	-0.442	16.5	0.000195	0.0568	3.71
6	92200000	92200000	2590	-	ENSMUSG00000005892	Trh	protein_coding	-1.07	2.16	16.5	0.000198	0.0568	3.7
4	136000000	136000000	20900	+	ENSMUSG00000070687	Htr1d	protein_coding	1.54	-0.819	16.4	0.0002	0.0568	3.7
5	37400000	37700000	270000	-	ENSMUSG00000029123	Stk32b	protein_coding	0.984	4.18	16.4	0.000203	0.057	3.69
8	39600000	39600000	61000	-	ENSMUSG00000025044	Msr1	protein_coding	-4.13	0.628	16.1	0.000223	0.0616	3.65
5	90800000	90800000	2260	+	ENSMUSG00000029371	Cxcl5	protein_coding	-4.48	0.106	16	0.000233	0.0625	3.63
7	102000000	102000000	17200	-	ENSMUSG00000032725	Folr2	protein_coding	-4.03	-0.0496	16	0.000233	0.0625	3.63
2	153000000	153000000	23900	+	ENSMUSG00000042631	Xkr7	protein_coding	0.845	1.16	15.9	0.000246	0.0641	3.61
1	134000000	134000000	8010	+	ENSMUSG00000064246	Chil1	protein_coding	-1.59	2.04	15.9	0.000247	0.0641	3.61
10	75800000	75800000	2180	-	ENSMUSG00000001666	Ddt	protein_coding	-0.397	4.63	15.8	0.000253	0.0641	3.6
7	128000000	128000000	55900	+	ENSMUSG00000030786	Itgam	protein_coding	-3.54	0.187	15.8	0.000253	0.0641	3.6
5	104000000	104000000	5930	+	ENSMUSG00000029304	Spp1	protein_coding	-3.71	4.25	15.8	0.000257	0.0643	3.59
3	87300000	87300000	13000	-	ENSMUSG00000015852	Fcrls	protein_coding	-4.67	3.48	15.7	0.000265	0.0653	3.58
3	95500000	95600000	29600	+	ENSMUSG00000038642	Ctss	protein_coding	-4	2.36	15.7	0.000269	0.0653	3.57
7	27200000	27200000	1420	-	ENSMUSG00000089661	Mia	protein_coding	-1.45	1.15	15.5	0.000287	0.069	3.54
13	55000000	55000000	15400	-	ENSMUSG00000025877	Hk3	protein_coding	-4.69	0.0663	15.3	0.000311	0.0732	3.51
15	103000000	103000000	45000	+	ENSMUSG00000022488	Nckap1l	protein_coding	-2.82	2.76	15.3	0.000313	0.0732	3.5
10	122000000	122000000	266000	-	ENSMUSG00000020121	Srgap1	protein_coding	0.659	5.43	15.2	0.000321	0.0743	3.49
4	120000000	120000000	20300	-	ENSMUSG00000052135	Foxo6	protein_coding	0.729	3.09	15.2	0.000328	0.0748	3.48
12	27300000	27300000	8310	-	ENSMUSG00000063632	Sox11	protein_coding	0.689	5.6	15.1	0.000342	0.0771	3.47
11	59500000	59600000	25400	+	ENSMUSG00000032691	Nlrp3	protein_coding	-3.57	-1.85	15	0.000348	0.0776	3.46
7	127000000	127000000	4170	+	ENSMUSG00000042759	Apobr	protein_coding	-3.29	0.933	14.9	0.000358	0.0788	3.45
5	30200000	30200000	29300	+	ENSMUSG00000059447	Hadhb	protein_coding	-0.675	6.23	14.9	0.000364	0.0792	3.44
17	35200000	35200000	5080	-	ENSMUSG00000024397	Aif1	protein_coding	-2.67	0.6	14.8	0.000377	0.0802	3.42
19	11300000	11300000	15100	-	ENSMUSG00000024672	Ms4a7	protein_coding	-3.95	0.684	14.8	0.000381	0.0802	3.42
8	69800000	69800000	13200	+	ENSMUSG00000036246	Gmip	protein_coding	0.918	4.4	14.8	0.000382	0.0802	3.42
14	56700000	56700000	2520	-	ENSMUSG00000110165	Gm4032	transcribed_processed_pseudogene	-1.29	-0.74	14.7	0.000396	0.0822	3.4
10	51500000	51500000	5660	+	ENSMUSG00000112148	Lilrb4a	protein_coding	-4.87	1.9	14.7	0.0004	0.0822	3.4
19	56800000	56900000	43800	+	ENSMUSG00000025081	Tdrd1	protein_coding	1.08	0.98	14.6	0.000408	0.0823	3.39
2	22800000	22900000	102000	+	ENSMUSG00000026786	Apbb1ip	protein_coding	-2.36	0.0411	14.6	0.000411	0.0823	3.39
7	101000000	101000000	13200	-	ENSMUSG00000030708	Dnajb13	protein_coding	-1.71	1.24	14.6	0.000414	0.0823	3.38
10	51500000	51500000	6070	+	ENSMUSG00000112023	Lilr4b	protein_coding	-4.38	1.58	14.4	0.000442	0.0869	3.35
17	80200000	80300000	52200	-	ENSMUSG00000035051	Dhx57	protein_coding	0.543	5.77	14.4	0.000448	0.0869	3.35
X	107000000	107000000	3560	-	ENSMUSG00000047686	Zcchc5	protein_coding	2.9	-1.49	14.4	0.000451	0.0869	3.35
7	140000000	140000000	5670	-	ENSMUSG00000025466	Fuom	protein_coding	-0.59	3.78	14.3	0.000459	0.0869	3.34
15	9580000	9750000	171000	-	ENSMUSG00000072663	Spef2	protein_coding	-1.3	1.25	14.3	0.00046	0.0869	3.34
13	100000000	100000000	58000	-	ENSMUSG00000078945	Naip2	protein_coding	-2.11	-1.52	14.2	0.000478	0.0892	3.32
10	34000000	34000000	7840	-	ENSMUSG00000112280	AC153962.3	processed_transcript	0.799	4.96	14.2	0.000482	0.0892	3.32
18	61100000	61100000	26600	+	ENSMUSG00000024621	Csf1r	protein_coding	-2.79	2.54	14.1	0.000502	0.091	3.3
X	74300000	74300000	15600	+	ENSMUSG00000031398	Plxna3	protein_coding	0.693	6.73	14.1	0.000502	0.091	3.3
7	140000000	140000000	13600	-	ENSMUSG00000025473	Adam8	protein_coding	-2.77	3.06	14	0.000516	0.0926	3.29
1	138000000	138000000	113000	-	ENSMUSG00000026395	Ptprc	protein_coding	-2.51	0.287	14	0.000521	0.0927	3.28
7	80200000	80200000	5670	-	ENSMUSG00000030538	Cib1	protein_coding	-0.644	5.27	13.9	0.00054	0.0946	3.27
10	60300000	60400000	25800	+	ENSMUSG00000020101	Vsir	protein_coding	-2.16	1.47	13.9	0.000542	0.0946	3.27
15	3320000	3580000	266000	-	ENSMUSG00000055737	Ghr	protein_coding	-0.663	2.98	13.8	0.000557	0.0956	3.25
7	121000000	121000000	10500	-	ENSMUSG00000035004	Igsf6	protein_coding	-3.24	-1.6	13.8	0.000562	0.0956	3.25
11	17000000	17100000	81200	-	ENSMUSG00000020120	Plek	protein_coding	-2.02	2.88	13.8	0.000565	0.0956	3.25
9	37600000	37600000	10400	-	ENSMUSG00000001948	Spa17	protein_coding	-0.891	1.99	13.8	0.000569	0.0956	3.25
19	25000000	25200000	203000	+	ENSMUSG00000052085	Dock8	protein_coding	-1.97	0.282	13.8	0.000577	0.0962	3.24
8	107000000	107000000	14300	+	ENSMUSG00000031910	Has3	protein_coding	0.943	1.72	13.7	0.000591	0.0975	3.23
17	46300000	46300000	5850	+	ENSMUSG00000047428	Dlk2	protein_coding	0.702	4.56	13.6	0.000605	0.0984	3.22
11	83600000	83600000	1510	-	ENSMUSG00000000982	Ccl3	protein_coding	-3.86	-0.716	13.6	0.000612	0.0984	3.21
10	81600000	81600000	16300	+	ENSMUSG00000034771	Tle2	protein_coding	0.742	4.83	13.6	0.000616	0.0984	3.21
19	3940000	3950000	14200	+	ENSMUSG00000036908	Unc93b1	protein_coding	-2.53	1.9	13.6	0.000619	0.0984	3.21
3	83800000	83800000	5500	-	ENSMUSG00000027995	Tlr2	protein_coding	-3.1	0.00861	13.6	0.000623	0.0984	3.21
2	30300000	30300000	15900	+	ENSMUSG00000079484	Phyhd1	protein_coding	-1.19	3.76	13.5	0.000634	0.0994	3.2
2	147000000	147000000	114000	+	ENSMUSG00000074749	Kiz	protein_coding	-0.535	2.9	13.4	0.000653	0.101	3.19
19	5710000	5730000	18900	-	ENSMUSG00000024937	Ehbp1l1	protein_coding	0.635	4.02	13.4	0.00067	0.103	3.17
11	79500000	79500000	4050	-	ENSMUSG00000078771	Evi2a	protein_coding	-3.48	-0.197	13.4	0.000676	0.103	3.17
5	121000000	121000000	11300	-	ENSMUSG00000052776	Oas1a	protein_coding	-3.76	-1.55	13.6	0.000681	0.103	3.17
11	6510000	6520000	14400	-	ENSMUSG00000020437	Myo1g	protein_coding	-3.36	-2.09	13.3	0.000686	0.103	3.16
4	134000000	134000000	12600	-	ENSMUSG00000000682	Cd52	protein_coding	-3.65	0.485	13.2	0.000709	0.104	3.15
5	114000000	114000000	14100	-	ENSMUSG00000048163	Selplg	protein_coding	-3.85	-0.946	13.2	0.00071	0.104	3.15
17	57400000	57500000	125000	+	ENSMUSG00000004730	Adgre1	protein_coding	-3.59	2.55	13.2	0.000729	0.104	3.14
19	34600000	34700000	9140	+	ENSMUSG00000034459	Ifit1	protein_coding	-2.09	-0.306	13.2	0.000729	0.104	3.14
1	34500000	34500000	16000	+	ENSMUSG00000026126	Ptpn18	protein_coding	-2.37	-0.627	13.1	0.000738	0.104	3.13
19	6840000	6860000	13600	-	ENSMUSG00000047810	Ccdc88b	protein_coding	-1.58	-1.33	13.1	0.000738	0.104	3.13
11	95800000	95800000	8520	+	ENSMUSG00000038811	Gngt2	protein_coding	-3.23	-1.16	13.1	0.00074	0.104	3.13
12	84300000	84300000	30600	+	ENSMUSG00000072946	Ptgr2	protein_coding	-0.533	6.8	13.1	0.000742	0.104	3.13
10	75800000	75800000	14800	-	ENSMUSG00000001663	Gstt1	protein_coding	-1.24	2.04	13.1	0.000743	0.104	3.13
6	24400000	24500000	70200	-	ENSMUSG00000046192	Iqub	protein_coding	-1.15	0.795	13.1	0.000751	0.104	3.12
11	70500000	70500000	6000	-	ENSMUSG00000018920	Cxcl16	protein_coding	-2.79	0.75	13.1	0.000755	0.104	3.12
9	73000000	73000000	5660	-	ENSMUSG00000086158	Ccpg1os	protein_coding	-0.566	1.94	13	0.000773	0.106	3.11
3	94800000	94800000	26400	-	ENSMUSG00000068876	Cgn	protein_coding	0.877	3.14	13	0.000781	0.106	3.11
2	34900000	34900000	17700	+	ENSMUSG00000026870	Cutal	protein_coding	-1.98	-1.87	13	0.000782	0.106	3.11
19	10800000	10900000	19600	+	ENSMUSG00000024737	Slc15a3	protein_coding	-4.27	1.32	13	0.000793	0.106	3.1
11	9050000	9070000	20800	+	ENSMUSG00000040978	Gm11992	protein_coding	-0.92	1.33	13	0.000793	0.106	3.1
1	172000000	172000000	23200	+	ENSMUSG00000015355	Cd48	protein_coding	-3.85	-1.82	13	0.0008	0.106	3.1
6	49000000	49100000	34400	+	ENSMUSG00000029816	Gpnmb	protein_coding	-3.06	4.73	12.9	0.00083	0.109	3.08
5	136000000	136000000	67900	+	ENSMUSG00000039860	Srrm3	protein_coding	0.677	4.67	12.8	0.000845	0.11	3.07
5	32100000	32200000	22000	+	ENSMUSG00000029135	Fosl2	protein_coding	0.988	5	12.8	0.00085	0.11	3.07
1	131000000	131000000	25300	-	ENSMUSG00000042349	Ikbke	protein_coding	-1.18	1.13	12.8	0.00086	0.11	3.07
6	85800000	85800000	3760	-	ENSMUSG00000079494	Nat8f5	protein_coding	-1.79	-2.07	12.8	0.000866	0.11	3.06
7	107000000	108000000	178000	+	ENSMUSG00000062542	Syt9	protein_coding	0.574	3.58	12.7	0.000892	0.112	3.05
10	22800000	22800000	955	+	ENSMUSG00000112727	AC153369.2	processed_pseudogene	-1.4	-1.9	12.7	0.000895	0.112	3.05
12	32200000	32200000	35200	-	ENSMUSG00000020573	Pik3cg	protein_coding	-2.88	-1.42	12.7	0.000906	0.112	3.04
1	43700000	43700000	12000	+	ENSMUSG00000026051	1500015O10Rik	protein_coding	-1.96	4.32	12.6	0.00091	0.112	3.04
2	85200000	85200000	34400	-	ENSMUSG00000075224	Lrrc55	protein_coding	0.722	2.62	12.6	0.000915	0.112	3.04
X	48100000	48200000	15100	+	ENSMUSG00000031101	Sash3	protein_coding	-2.73	-1.54	12.6	0.000921	0.112	3.04
2	168000000	168000000	21500	-	ENSMUSG00000078919	Dpm1	protein_coding	-0.715	4.33	12.6	0.000921	0.112	3.04
1	165000000	165000000	31000	+	ENSMUSG00000040836	Gpr161	protein_coding	0.57	4.26	12.6	0.000928	0.112	3.03
5	90800000	90800000	949	+	ENSMUSG00000029373	Pf4	protein_coding	-4.1	0.255	12.6	0.000935	0.112	3.03
18	34600000	34600000	16500	-	ENSMUSG00000035984	Nme5	protein_coding	-0.618	3.67	12.6	0.000936	0.112	3.03
11	72300000	72400000	17700	-	ENSMUSG00000020799	Tekt1	protein_coding	-0.95	0.727	12.6	0.000941	0.112	3.03
16	35800000	35900000	38700	-	ENSMUSG00000034422	Parp14	protein_coding	-1.91	-0.396	12.5	0.000963	0.113	3.02
11	34200000	34800000	557000	-	ENSMUSG00000020143	Dock2	protein_coding	-3.87	0.00754	12.5	0.000966	0.113	3.01
2	181000000	181000000	20800	-	ENSMUSG00000038932	Tcfl5	protein_coding	0.739	2.49	12.4	0.00102	0.119	2.99
1	52100000	52200000	42400	+	ENSMUSG00000026104	Stat1	protein_coding	-0.674	4.29	12.3	0.00103	0.119	2.99
1	54600000	54900000	281000	-	ENSMUSG00000052331	Ankrd44	protein_coding	0.559	3.86	12.3	0.00104	0.12	2.98
7	29000000	29100000	122000	-	ENSMUSG00000030592	Ryr1	protein_coding	0.848	3.76	12.3	0.00106	0.122	2.97
2	33400000	33400000	25200	-	ENSMUSG00000068966	Zbtb34	protein_coding	0.572	3.53	12.2	0.00109	0.122	2.96
17	43500000	43500000	9470	-	ENSMUSG00000096140	Ankrd66	protein_coding	-1.77	-0.71	12.2	0.00109	0.122	2.96
7	28700000	28700000	21300	+	ENSMUSG00000030598	Fbxo17	protein_coding	-0.88	1.34	12.1	0.00112	0.125	2.95
7	101000000	101000000	37000	-	ENSMUSG00000048779	P2ry6	protein_coding	-2.48	-1.2	12.1	0.00112	0.125	2.95
6	65100000	65100000	27600	-	ENSMUSG00000029919	Hpgds	protein_coding	-2.57	0.565	12.1	0.00114	0.126	2.94
7	126000000	126000000	30100	+	ENSMUSG00000030745	Il21r	protein_coding	-2.23	-1.72	12.1	0.00115	0.126	2.94
2	19200000	19300000	111000	+	ENSMUSG00000037683	Armc3	protein_coding	-1.11	1.19	12.1	0.00116	0.126	2.93
14	20800000	20800000	6730	+	ENSMUSG00000021822	Plau	protein_coding	-2.48	2.35	12	0.00117	0.126	2.93
11	83000000	83000000	13500	+	ENSMUSG00000054404	Slfn5	protein_coding	-1.22	0.822	12	0.00118	0.126	2.93
7	119000000	119000000	4510	+	ENSMUSG00000109284	B230311B06Rik	lincRNA	-1.09	1.29	12	0.00118	0.126	2.93
13	54600000	54600000	952	+	ENSMUSG00000025868	Higd2a	protein_coding	-0.272	6.58	12	0.00119	0.126	2.93
14	25900000	25900000	4370	-	ENSMUSG00000072676	Tmem254a	protein_coding	0.635	3.57	12	0.00119	0.126	2.92
11	101000000	101000000	10300	+	ENSMUSG00000010358	Ifi35	protein_coding	-1.35	0.795	12	0.00121	0.127	2.92
X	170000000	170000000	3880	-	ENSMUSG00000072844	G530011O06Rik	processed_transcript	-2.33	-2.1	11.9	0.00122	0.128	2.91
6	116000000	116000000	51100	-	ENSMUSG00000025701	Alox5	protein_coding	-2.26	-1.66	11.9	0.00124	0.128	2.91
1	171000000	171000000	10800	+	ENSMUSG00000059089	Fcgr4	protein_coding	-5.02	-1.76	11.9	0.00124	0.128	2.91
7	141000000	141000000	5970	-	ENSMUSG00000086844	B230206H07Rik	processed_transcript	-1.97	-1.95	11.9	0.00124	0.128	2.91
4	86600000	86700000	21700	-	ENSMUSG00000028494	Plin2	protein_coding	-1.47	4.44	11.9	0.00125	0.128	2.9
12	49400000	49400000	4200	+	ENSMUSG00000020950	Foxg1	protein_coding	0.461	5.45	11.9	0.00126	0.128	2.9
5	88600000	88700000	86400	+	ENSMUSG00000029291	Rufy3	protein_coding	0.514	7.64	11.8	0.00127	0.129	2.9
8	61500000	61500000	19000	+	ENSMUSG00000031641	Cbr4	protein_coding	-0.41	3.18	11.8	0.00127	0.129	2.9
8	71600000	71600000	4630	-	ENSMUSG00000043664	Tmem221	protein_coding	-1.98	-1.9	11.8	0.00128	0.129	2.89
18	22300000	22500000	185000	+	ENSMUSG00000045215	Asxl3	protein_coding	0.639	3.57	11.8	0.00129	0.129	2.89
7	97600000	97600000	29200	-	ENSMUSG00000035642	Aamdc	protein_coding	-0.443	4.79	11.8	0.00132	0.131	2.88
7	45900000	45900000	3380	-	ENSMUSG00000040212	Emp3	protein_coding	-1.85	1.66	11.7	0.00134	0.132	2.87
X	144000000	144000000	77500	-	ENSMUSG00000031285	Dcx	protein_coding	0.618	8.4	11.7	0.00136	0.132	2.87
1	191000000	191000000	31700	-	ENSMUSG00000037568	Vash2	protein_coding	0.748	3.19	11.7	0.00136	0.132	2.87
12	38800000	38900000	91100	+	ENSMUSG00000004151	Etv1	protein_coding	0.447	5.22	11.7	0.00137	0.132	2.86
6	129000000	129000000	22600	+	ENSMUSG00000053063	Clec12a	protein_coding	-3.5	-0.326	11.7	0.00137	0.132	2.86
7	82300000	82600000	279000	+	ENSMUSG00000070469	Adamtsl3	protein_coding	-2.07	2.43	11.7	0.00137	0.132	2.86
9	105000000	105000000	233000	-	ENSMUSG00000035032	Nek11	protein_coding	-0.924	0.924	11.6	0.00142	0.136	2.85
15	101000000	101000000	37600	-	ENSMUSG00000037280	Galnt6	protein_coding	-2.95	-0.539	11.5	0.00145	0.138	2.84
3	135000000	135000000	23200	+	ENSMUSG00000028167	Bdh2	protein_coding	-1.32	2.52	11.5	0.00146	0.139	2.83
4	123000000	123000000	26900	+	ENSMUSG00000002384	Bmp8b	protein_coding	1.31	-0.616	11.5	0.00147	0.139	2.83
15	9440000	9470000	30000	+	ENSMUSG00000039676	Capsl	protein_coding	-0.892	1.59	11.5	0.00148	0.139	2.83
7	45600000	45600000	11600	+	ENSMUSG00000044562	Rasip1	protein_coding	0.948	2.92	11.4	0.0015	0.14	2.82
X	9200000	9270000	68200	+	ENSMUSG00000047344	Lancl3	protein_coding	0.798	2.6	11.4	0.00151	0.14	2.82
5	29900000	29900000	5240	-	ENSMUSG00000105437	Gm42450	lincRNA	1.15	-0.532	11.4	0.00154	0.142	2.81
2	14200000	14300000	103000	+	ENSMUSG00000026712	Mrc1	protein_coding	-3.75	0.44	11.3	0.00158	0.145	2.8
17	6980000	7010000	32400	+	ENSMUSG00000094724	Rnaset2b	protein_coding	-0.679	5.89	11.3	0.00158	0.145	2.8
19	12800000	12800000	1970	-	ENSMUSG00000079415	Cntf	protein_coding	-1.64	2.55	11.3	0.00161	0.147	2.79
7	19900000	19900000	6350	+	ENSMUSG00000092216	Gm19345	protein_coding	0.864	1.53	11.3	0.00162	0.147	2.79
14	121000000	121000000	5270	+	ENSMUSG00000085133	B930095G15Rik	sense_intronic	0.505	6.13	11.3	0.00163	0.147	2.79
6	72500000	72600000	18600	+	ENSMUSG00000056737	Capg	protein_coding	-2	2.91	11.2	0.00167	0.15	2.78
1	88100000	88200000	125000	+	ENSMUSG00000090124	Ugt1a7c	protein_coding	-3.21	-0.242	11.2	0.00167	0.15	2.78
17	73900000	74000000	66300	-	ENSMUSG00000024066	Xdh	protein_coding	-1.49	1.27	11.2	0.0017	0.15	2.77
2	153000000	154000000	123000	-	ENSMUSG00000061411	Nol4l	protein_coding	0.451	5.65	11.2	0.0017	0.15	2.77
1	86300000	86300000	4470	+	ENSMUSG00000079445	B3gnt7	protein_coding	0.895	1.22	11.1	0.00171	0.151	2.77
4	133000000	133000000	24300	-	ENSMUSG00000028885	Smpdl3b	protein_coding	-1.09	2.32	11.1	0.00178	0.153	2.75
11	83600000	83600000	5720	-	ENSMUSG00000019122	Ccl9	protein_coding	-3.91	-0.759	11	0.00179	0.153	2.75
1	170000000	170000000	6010	+	ENSMUSG00000070532	Ccdc190	protein_coding	-1.08	2.71	11	0.00179	0.153	2.75
7	127000000	127000000	4970	+	ENSMUSG00000108483	Gm45184	lincRNA	-2.07	4.85	11	0.0018	0.153	2.75
6	65800000	65900000	158000	+	ENSMUSG00000029913	Prdm5	protein_coding	-0.835	1.4	11	0.00181	0.153	2.74
7	105000000	105000000	2220	-	ENSMUSG00000037060	Cavin3	protein_coding	-0.746	4.31	11	0.00181	0.153	2.74
4	40900000	40900000	615	-	ENSMUSG00000081309	Gm12397	processed_pseudogene	0.605	1.77	11	0.00181	0.153	2.74
10	57800000	57800000	17500	+	ENSMUSG00000019872	Smpdl3a	protein_coding	-0.796	5.93	11	0.00182	0.153	2.74
17	57200000	57200000	24200	-	ENSMUSG00000024164	C3	protein_coding	-2.35	3.34	11	0.00182	0.153	2.74
11	97000000	97000000	7650	+	ENSMUSG00000001445	Mrpl10	protein_coding	-0.287	6.26	11	0.00183	0.153	2.74
17	34600000	34600000	1950	+	ENSMUSG00000034786	Gpsm3	protein_coding	-1.45	0.462	11	0.00183	0.153	2.74
5	24100000	24100000	349	-	ENSMUSG00000106133	Gm3724	processed_pseudogene	-0.72	2.97	11	0.00184	0.153	2.73
6	91800000	91800000	65700	-	ENSMUSG00000030098	Grip2	protein_coding	0.47	4.58	11	0.00185	0.153	2.73
7	92600000	92600000	7700	+	ENSMUSG00000098066	Gm26944	antisense_RNA	-0.886	-0.406	11	0.00185	0.153	2.73
18	38000000	38000000	25000	-	ENSMUSG00000024451	Arap3	protein_coding	-2.34	-0.327	10.9	0.00187	0.154	2.73
7	45200000	45200000	5480	-	ENSMUSG00000030798	Cd37	protein_coding	-4.28	-0.465	10.9	0.00189	0.154	2.72
6	29200000	29200000	10400	-	ENSMUSG00000079654	Prrt4	protein_coding	0.813	3.07	10.9	0.0019	0.154	2.72
13	73800000	73800000	29100	-	ENSMUSG00000021567	Nkd2	protein_coding	0.777	3.18	10.9	0.00191	0.155	2.72
9	59700000	59700000	38700	+	ENSMUSG00000074259	Gramd2	protein_coding	0.956	3.34	10.9	0.00192	0.155	2.72
2	175000000	175000000	12500	-	ENSMUSG00000090093	Gm14399	protein_coding	-0.852	3.28	10.9	0.00193	0.155	2.72
1	119000000	119000000	57200	+	ENSMUSG00000026380	Tfcp2l1	protein_coding	-1.42	3.27	10.9	0.00194	0.155	2.71
15	83600000	83600000	10600	+	ENSMUSG00000041736	Tspo	protein_coding	-1.51	3.89	10.8	0.00195	0.156	2.71
10	77500000	77600000	35500	+	ENSMUSG00000000290	Itgb2	protein_coding	-3.59	1.16	10.8	0.00198	0.157	2.7
7	24500000	24500000	13500	+	ENSMUSG00000046223	Plaur	protein_coding	-2.67	-0.524	10.8	0.002	0.158	2.7
14	54400000	54400000	48300	-	ENSMUSG00000000958	Slc7a7	protein_coding	-1.89	-0.349	10.8	0.00201	0.158	2.7
17	10400000	10800000	437000	-	ENSMUSG00000037196	Pacrg	protein_coding	-1.1	3.41	10.8	0.00202	0.158	2.69
15	58100000	58200000	17200	+	ENSMUSG00000022359	Wdyhv1	protein_coding	-0.587	3.01	10.7	0.00206	0.161	2.69
12	103000000	103000000	6030	+	ENSMUSG00000064215	Ifi27	protein_coding	-0.783	4.33	10.7	0.00209	0.163	2.68
13	31300000	31400000	59000	-	ENSMUSG00000085620	G630018N14Rik	lincRNA	1.2	0.139	10.7	0.00211	0.163	2.67
16	23500000	23600000	93900	+	ENSMUSG00000033355	Rtp4	protein_coding	-1.48	-1.04	10.7	0.00212	0.163	2.67
5	77300000	77400000	58800	-	ENSMUSG00000036256	Igfbp7	protein_coding	-1.16	2.09	10.6	0.00215	0.164	2.67
3	10200000	10200000	4490	-	ENSMUSG00000062515	Fabp4	protein_coding	-3.22	-2.21	10.6	0.00215	0.164	2.67
12	71300000	71300000	10200	+	ENSMUSG00000044548	Dact1	protein_coding	0.777	2.72	10.6	0.00219	0.166	2.66
12	64800000	64800000	691	+	ENSMUSG00000091905	Gm6395	processed_pseudogene	-3.18	2.6	10.6	0.00219	0.166	2.66
X	136000000	136000000	11300	+	ENSMUSG00000079428	Tceal7	protein_coding	0.839	0.102	10.6	0.0022	0.166	2.66
1	166000000	166000000	11600	+	ENSMUSG00000040713	Creg1	protein_coding	-0.578	5.73	10.6	0.00222	0.166	2.65
15	79400000	79400000	26100	-	ENSMUSG00000022433	Csnk1e	protein_coding	0.403	6.89	10.5	0.00223	0.166	2.65
11	22000000	22300000	336000	-	ENSMUSG00000042302	Ehbp1	protein_coding	0.392	5.4	10.5	0.00223	0.166	2.65
6	38900000	39100000	209000	+	ENSMUSG00000029925	Tbxas1	protein_coding	-2.75	-0.194	10.5	0.00225	0.167	2.65
15	78200000	78200000	15300	-	ENSMUSG00000005716	Pvalb	protein_coding	-1.09	1.24	10.5	0.00227	0.168	2.64
12	72700000	72700000	14600	-	ENSMUSG00000021094	Dhrs7	protein_coding	-0.503	4.09	10.5	0.00227	0.168	2.64
8	122000000	122000000	54200	-	ENSMUSG00000061410	Zcchc14	protein_coding	0.399	5.82	10.5	0.00229	0.168	2.64
7	28400000	28400000	10800	+	ENSMUSG00000060791	Gmfg	protein_coding	-2.21	-1.58	10.5	0.00231	0.169	2.64
10	42900000	42900000	3320	-	ENSMUSG00000111293	AC125206.2	antisense_RNA	-1.26	-0.216	10.4	0.00232	0.169	2.63
7	104000000	105000000	37800	-	ENSMUSG00000057596	Trim30d	protein_coding	-1.58	0.119	10.4	0.00234	0.169	2.63
9	7340000	7370000	25100	+	ENSMUSG00000049723	Mmp12	protein_coding	-3.2	1.06	10.4	0.00235	0.169	2.63
5	122000000	122000000	35500	+	ENSMUSG00000064267	Hvcn1	protein_coding	-1.97	0.791	10.4	0.00235	0.169	2.63
11	103000000	103000000	9620	-	ENSMUSG00000020940	1700023F06Rik	protein_coding	-0.604	1.08	10.4	0.00236	0.169	2.63
19	34600000	34600000	5200	+	ENSMUSG00000074896	Ifit3	protein_coding	-1.32	1.32	10.4	0.00236	0.169	2.63
2	122000000	122000000	5400	+	ENSMUSG00000060802	B2m	protein_coding	-0.842	6.66	10.4	0.0024	0.17	2.62
15	58200000	58200000	39000	-	ENSMUSG00000022358	Fbxo32	protein_coding	-0.839	0.714	10.3	0.00244	0.173	2.61
12	57600000	57700000	174000	+	ENSMUSG00000046782	Ttc6	protein_coding	1.62	-0.947	10.3	0.00245	0.173	2.61
19	34600000	34600000	5430	+	ENSMUSG00000062488	Ifit3b	protein_coding	-1.37	0.621	10.3	0.00246	0.173	2.61
5	115000000	115000000	15300	+	ENSMUSG00000029561	Oasl2	protein_coding	-1.5	1.14	10.3	0.00247	0.173	2.61
14	31600000	31600000	88400	-	ENSMUSG00000021884	Hacl1	protein_coding	-0.743	3.5	10.3	0.00248	0.173	2.61
2	25200000	25200000	3920	-	ENSMUSG00000059555	Tor4a	protein_coding	-1.24	0.105	10.3	0.00248	0.173	2.61
8	71500000	71500000	3200	-	ENSMUSG00000046718	Bst2	protein_coding	-1.73	2.69	10.3	0.00251	0.174	2.6
13	23700000	23700000	8710	+	ENSMUSG00000018102	Hist1h2bc	protein_coding	-1.2	4.32	10.2	0.00254	0.175	2.59
13	12300000	12300000	71300	-	ENSMUSG00000052374	Actn2	protein_coding	0.764	3.58	10.2	0.00257	0.175	2.59
2	61800000	61800000	11200	+	ENSMUSG00000035033	Tbr1	protein_coding	0.812	4.29	10.2	0.00259	0.175	2.59
7	127000000	127000000	8740	-	ENSMUSG00000055323	Gm9967	processed_transcript	-1.13	-0.827	10.2	0.00259	0.175	2.59
15	101000000	101000000	13500	-	ENSMUSG00000023031	Cela1	protein_coding	-0.822	1.8	10.2	0.0026	0.175	2.58
7	4880000	4900000	19800	+	ENSMUSG00000086784	Isoc2a	protein_coding	-0.5	4.74	10.2	0.00261	0.175	2.58
18	38000000	38000000	12300	-	ENSMUSG00000038524	Fchsd1	protein_coding	0.579	4.76	10.1	0.00265	0.175	2.58
10	75900000	75900000	4620	+	ENSMUSG00000049422	Chchd10	protein_coding	-0.58	6.41	10.1	0.00265	0.175	2.58
2	127000000	127000000	21900	-	ENSMUSG00000044145	1810024B03Rik	protein_coding	-0.68	0.402	10.1	0.00266	0.175	2.57
1	132000000	132000000	5660	+	ENSMUSG00000026433	Rab29	protein_coding	-0.824	2.25	10.1	0.00267	0.175	2.57
11	116000000	116000000	5050	-	ENSMUSG00000020743	Mif4gd	protein_coding	-0.651	3.44	10.1	0.00268	0.175	2.57
13	52600000	52600000	65600	+	ENSMUSG00000021457	Syk	protein_coding	-1.2	1.16	10.1	0.00268	0.175	2.57
8	125000000	125000000	41600	+	ENSMUSG00000036913	Trim67	protein_coding	1.03	6.74	10.1	0.00268	0.175	2.57
MT	7770	7970	204	+	ENSMUSG00000064356	mt-Atp8	protein_coding	0.955	7.6	10.1	0.00268	0.175	2.57
16	44400000	44500000	87600	+	ENSMUSG00000071550	Cfap44	protein_coding	-1.16	2.26	10.1	0.00268	0.175	2.57
3	57600000	57600000	13100	-	ENSMUSG00000097339	Gm26671	lincRNA	-2.04	-1.2	10.1	0.00268	0.175	2.57
1	173000000	173000000	25100	+	ENSMUSG00000026546	Cfap45	protein_coding	-1.19	1.34	10.1	0.0027	0.175	2.57
2	121000000	121000000	78100	-	ENSMUSG00000043909	Trp53bp1	protein_coding	0.387	6.94	10.1	0.00271	0.175	2.57
15	104000000	104000000	2320	-	ENSMUSG00000022491	Glycam1	protein_coding	-2.48	1.64	10.1	0.00272	0.175	2.56
1	153000000	153000000	27400	+	ENSMUSG00000042708	Shcbp1l	protein_coding	0.812	0.722	10.1	0.00273	0.175	2.56
7	4000000	4060000	59800	-	ENSMUSG00000055541	Lair1	protein_coding	-1.36	1.98	10.1	0.00274	0.175	2.56
6	135000000	135000000	60500	-	ENSMUSG00000042770	Hebp1	protein_coding	-0.638	4.84	10	0.00276	0.175	2.56
9	122000000	122000000	15100	-	ENSMUSG00000097572	Gm26797	lincRNA	-0.883	-0.0332	10	0.00276	0.175	2.56
13	97200000	97200000	22000	-	ENSMUSG00000021665	Hexb	protein_coding	-1.81	5.49	10	0.00277	0.175	2.56
19	11500000	11500000	14700	+	ENSMUSG00000024677	Ms4a6b	protein_coding	-2.91	-0.945	10	0.00278	0.175	2.56
2	131000000	131000000	17500	-	ENSMUSG00000027322	Siglec1	protein_coding	-2.03	-0.773	10	0.00278	0.175	2.56
3	153000000	153000000	165000	-	ENSMUSG00000039037	St6galnac5	protein_coding	0.581	4.99	10	0.00279	0.175	2.55
2	180000000	180000000	27700	+	ENSMUSG00000039086	Ss18l1	protein_coding	0.515	5.29	10	0.00279	0.175	2.56
9	5300000	5310000	8750	+	ENSMUSG00000025888	Casp1	protein_coding	-1.02	1.15	9.99	0.00283	0.176	2.55
7	102000000	102000000	31200	+	ENSMUSG00000070425	Xntrpc	protein_coding	-0.983	1.97	9.98	0.00284	0.176	2.55
10	19900000	19900000	53800	-	ENSMUSG00000020003	Pex7	protein_coding	-0.414	4.52	9.98	0.00285	0.176	2.55
18	24600000	24600000	23900	-	ENSMUSG00000024270	Slc39a6	protein_coding	0.336	6.31	9.98	0.00285	0.176	2.55
7	135000000	135000000	56500	-	ENSMUSG00000073805	Fam196a	protein_coding	0.445	2.59	9.95	0.00288	0.177	2.54
12	17000000	17000000	8410	-	ENSMUSG00000071398	2410004P03Rik	protein_coding	-1.24	3.05	9.93	0.00291	0.179	2.54
17	12900000	12900000	21100	-	ENSMUSG00000073460	Pnldc1	protein_coding	0.773	-0.207	9.92	0.00293	0.179	2.53
6	148000000	148000000	943	+	ENSMUSG00000063171	Rps4l	transcribed_processed_pseudogene	0.784	3.76	9.9	0.00294	0.179	2.53
11	55400000	55500000	14600	-	ENSMUSG00000018585	Atox1	protein_coding	-0.376	6.57	9.9	0.00295	0.179	2.53
2	33100000	33400000	238000	-	ENSMUSG00000038831	Ralgps1	protein_coding	0.315	6	9.9	0.00295	0.179	2.53
5	130000000	130000000	14000	-	ENSMUSG00000025534	Gusb	protein_coding	-1.06	4.54	9.85	0.00301	0.182	2.52
17	80100000	80200000	57600	+	ENSMUSG00000035473	Galm	protein_coding	-0.826	2.23	9.84	0.00303	0.182	2.52
5	116000000	116000000	14400	-	ENSMUSG00000041548	Hspb8	protein_coding	-1.31	5.01	9.84	0.00303	0.182	2.52
17	37300000	37300000	4260	+	ENSMUSG00000016206	H2-M3	protein_coding	-0.915	0.919	9.83	0.00305	0.182	2.52
4	145000000	145000000	33400	-	ENSMUSG00000028599	Tnfrsf1b	protein_coding	-2.44	0.808	9.81	0.00307	0.183	2.51
6	31200000	31300000	117000	+	ENSMUSG00000087380	2210408F21Rik	processed_transcript	-0.663	1.14	9.8	0.00308	0.183	2.51
6	145000000	145000000	5810	+	ENSMUSG00000040370	Etfrf1	protein_coding	-0.483	5.2	9.79	0.0031	0.183	2.51
16	36600000	36700000	62200	-	ENSMUSG00000022901	Cd86	protein_coding	-2.75	-1.92	9.77	0.00312	0.183	2.51
6	147000000	147000000	22000	+	ENSMUSG00000040242	Fgfr1op2	protein_coding	-0.419	4.58	9.77	0.00312	0.183	2.51
7	45000000	45000000	13400	-	ENSMUSG00000038406	Scaf1	protein_coding	0.44	7.24	9.77	0.00313	0.183	2.5
16	33000000	33100000	40800	-	ENSMUSG00000035578	Iqcg	protein_coding	-0.946	3.07	9.75	0.00315	0.183	2.5
2	22600000	22600000	672	-	ENSMUSG00000083863	Gm13341	unprocessed_pseudogene	1.04	-0.767	9.75	0.00315	0.183	2.5
X	21800000	21800000	10400	+	ENSMUSG00000101776	Gm28268	lincRNA	0.88	0.142	9.75	0.00315	0.183	2.5
1	34600000	34600000	11300	+	ENSMUSG00000045174	Amer3	protein_coding	0.442	3.89	9.74	0.00316	0.183	2.5
5	69600000	69600000	19200	-	ENSMUSG00000029209	Gnpda2	protein_coding	-0.462	4.35	9.74	0.00317	0.183	2.5
5	77100000	77100000	28100	-	ENSMUSG00000059325	Hopx	protein_coding	-0.777	5.65	9.74	0.00317	0.183	2.5
3	51400000	51400000	4310	-	ENSMUSG00000037152	Ndufc1	protein_coding	-0.365	6.01	9.72	0.00319	0.183	2.5
9	5310000	5340000	28000	+	ENSMUSG00000033538	Casp4	protein_coding	-1.75	-1.27	9.72	0.0032	0.183	2.49
9	103000000	103000000	8130	+	ENSMUSG00000035048	Anapc13	protein_coding	-0.47	4.81	9.68	0.00325	0.186	2.49
5	105000000	105000000	23000	-	ENSMUSG00000104713	Gbp6	protein_coding	-1.42	2.91	9.63	0.00332	0.188	2.48
18	57000000	57000000	19500	-	ENSMUSG00000024592	C330018D20Rik	protein_coding	-0.516	3.49	9.63	0.00333	0.188	2.48
11	21300000	21400000	50100	-	ENSMUSG00000001891	Ugp2	protein_coding	-0.62	6.97	9.62	0.00334	0.188	2.48
11	83400000	83500000	22300	-	ENSMUSG00000020682	Mmp28	protein_coding	-1.12	-0.255	9.61	0.00335	0.188	2.47
15	33700000	33700000	4010	-	ENSMUSG00000038984	Tspyl5	protein_coding	0.369	3.72	9.61	0.00335	0.188	2.48
15	98300000	98300000	10500	-	ENSMUSG00000022987	Zfp641	protein_coding	0.351	3.93	9.6	0.00337	0.188	2.47
13	23700000	23700000	8820	-	ENSMUSG00000006611	Hfe	protein_coding	-1.16	2.64	9.58	0.00339	0.188	2.47
8	105000000	105000000	5800	+	ENSMUSG00000014776	Nol3	protein_coding	-0.461	3.42	9.58	0.00339	0.188	2.47
4	96000000	96000000	58200	+	ENSMUSG00000028572	Hook1	protein_coding	0.616	6.16	9.58	0.0034	0.188	2.47
5	33800000	33900000	77300	+	ENSMUSG00000057406	Nsd2	protein_coding	0.396	7.54	9.58	0.0034	0.188	2.47
1	191000000	191000000	47700	-	ENSMUSG00000026628	Atf3	protein_coding	-1.72	0.909	9.56	0.00343	0.188	2.46
1	171000000	171000000	13800	-	ENSMUSG00000059498	Fcgr3	protein_coding	-1.66	1.77	9.54	0.00345	0.188	2.46
19	5840000	5840000	152	-	ENSMUSG00000098543	Gm27533	misc_RNA	-2.46	0.271	9.55	0.00345	0.188	2.46
7	142000000	142000000	11600	-	ENSMUSG00000110040	AC034099.1	protein_coding	-1.3	7.44	9.55	0.00345	0.188	2.46
1	120000000	120000000	81900	-	ENSMUSG00000026389	Steap3	protein_coding	-1.43	2.23	9.54	0.00346	0.188	2.46
14	22000000	23100000	1040000	+	ENSMUSG00000063458	Lrmda	protein_coding	-1.16	-1.09	9.54	0.00346	0.188	2.46
11	85800000	85800000	9400	+	ENSMUSG00000000093	Tbx2	protein_coding	-1.2	-1.88	9.53	0.00348	0.188	2.46
3	90200000	90200000	1130	-	ENSMUSG00000090733	Rps27	protein_coding	-1.08	2.62	9.53	0.00348	0.188	2.46
8	126000000	126000000	18300	+	ENSMUSG00000031851	Ntpcr	protein_coding	-0.332	4.45	9.5	0.00352	0.188	2.45
3	87400000	87400000	13200	+	ENSMUSG00000015854	Cd5l	protein_coding	-3.79	1.41	9.5	0.00353	0.188	2.45
14	46800000	46900000	22100	+	ENSMUSG00000055128	Cgrrf1	protein_coding	-0.798	2.13	9.5	0.00353	0.188	2.45
10	51500000	51500000	16000	+	ENSMUSG00000062593	Lilrb4a	protein_coding	-4.75	-0.515	9.5	0.00353	0.188	2.45
14	51100000	51100000	15100	+	ENSMUSG00000021876	Rnase4	protein_coding	-1.72	2.05	9.49	0.00354	0.188	2.45
19	24700000	24900000	179000	-	ENSMUSG00000041731	Pgm5	protein_coding	-1.83	1.23	9.49	0.00354	0.188	2.45
2	26400000	26400000	17900	-	ENSMUSG00000036281	Snapc4	protein_coding	0.427	5.53	9.46	0.00359	0.19	2.45
1	36500000	36500000	37100	+	ENSMUSG00000037408	Cnnm4	protein_coding	0.434	2.88	9.44	0.00361	0.19	2.44
8	70800000	70800000	1010	+	ENSMUSG00000100691	2010320M18Rik	lincRNA	-0.375	2.63	9.45	0.00361	0.19	2.44
4	119000000	119000000	44600	+	ENSMUSG00000070806	Zmynd12	protein_coding	-1.16	-0.94	9.44	0.00362	0.19	2.44
3	90200000	90200000	12700	+	ENSMUSG00000027935	Rab13	protein_coding	-0.641	2.78	9.43	0.00364	0.191	2.44
6	91700000	91800000	75000	+	ENSMUSG00000030096	Slc6a6	protein_coding	0.559	6.97	9.41	0.00366	0.191	2.44
5	30200000	30300000	39800	+	ENSMUSG00000075703	Selenoi	protein_coding	0.423	5.71	9.4	0.00369	0.192	2.43
11	102000000	102000000	9550	+	ENSMUSG00000034947	Tmem106a	protein_coding	-1.93	1.14	9.38	0.00372	0.193	2.43
9	20900000	21000000	52700	-	ENSMUSG00000004099	Dnmt1	protein_coding	0.333	6	9.37	0.00373	0.193	2.43
3	90600000	90600000	11300	+	ENSMUSG00000001025	S100a6	protein_coding	-1.43	5.99	9.37	0.00374	0.193	2.43
X	7930000	7950000	17800	-	ENSMUSG00000031161	Hdac6	protein_coding	0.345	6.63	9.37	0.00374	0.193	2.43
1	192000000	192000000	10900	+	ENSMUSG00000049353	Rd3	protein_coding	-1.56	-0.328	9.35	0.00376	0.193	2.42
11	49000000	49100000	35400	-	ENSMUSG00000069892	9930111J21Rik2	protein_coding	-1.17	-0.0912	9.34	0.00378	0.193	2.42
3	145000000	145000000	7320	+	ENSMUSG00000085773	Gm16233	antisense_RNA	-1.14	-1.66	9.34	0.00378	0.193	2.42
8	94200000	94200000	1540	+	ENSMUSG00000031760	Mt3	protein_coding	-0.685	8.73	9.33	0.0038	0.193	2.42
9	109000000	109000000	26600	+	ENSMUSG00000023473	Celsr3	protein_coding	0.582	6.63	9.32	0.00381	0.193	2.42
9	124000000	124000000	62400	-	ENSMUSG00000025241	Fyco1	protein_coding	-0.34	5.46	9.33	0.00381	0.193	2.42
7	6730000	6970000	237000	+	ENSMUSG00000051527	Usp29	protein_coding	0.558	5.5	9.33	0.00381	0.193	2.42
17	24400000	24400000	12600	+	ENSMUSG00000024132	Eci1	protein_coding	-0.604	4.15	9.32	0.00382	0.193	2.42
9	58800000	58900000	39800	+	ENSMUSG00000032338	Hcn4	protein_coding	0.583	3.93	9.3	0.00386	0.194	2.41
7	24600000	24600000	3800	-	ENSMUSG00000066721	Zfp575	protein_coding	0.582	2.63	9.29	0.00388	0.194	2.41
X	21400000	21400000	3760	+	ENSMUSG00000051537	Gm5124	transcribed_processed_pseudogene	0.596	4.2	9.28	0.00389	0.194	2.41
2	28700000	28700000	7650	-	ENSMUSG00000026809	Spaca9	protein_coding	-1.03	-0.706	9.26	0.00393	0.195	2.41
9	55500000	55500000	57700	-	ENSMUSG00000032314	Etfa	protein_coding	-0.551	5.9	9.25	0.00395	0.195	2.4
2	174000000	174000000	11500	-	ENSMUSG00000016256	Ctsz	protein_coding	-1.22	6.27	9.23	0.00398	0.195	2.4
8	94200000	94200000	1250	+	ENSMUSG00000031765	Mt1	protein_coding	-0.856	8.7	9.23	0.00399	0.195	2.4
6	55700000	55700000	3440	-	ENSMUSG00000037984	Neurod6	protein_coding	0.816	4.88	9.23	0.00399	0.195	2.4
2	69400000	69600000	162000	-	ENSMUSG00000027070	Lrp2	protein_coding	-1.46	3.16	9.22	0.004	0.195	2.4
4	108000000	108000000	101000	-	ENSMUSG00000028603	Scp2	protein_coding	-0.486	7.31	9.2	0.00402	0.195	2.4
7	102000000	102000000	20900	-	ENSMUSG00000064307	Lrrc51	protein_coding	-0.49	3.94	9.21	0.00402	0.195	2.4
6	138000000	138000000	16400	+	ENSMUSG00000008540	Mgst1	protein_coding	-0.8	6.09	9.2	0.00403	0.195	2.39
10	45400000	45500000	110000	-	ENSMUSG00000063804	Lin28b	protein_coding	1.05	2.33	9.19	0.00404	0.195	2.39
14	50900000	50900000	1870	-	ENSMUSG00000090799	Klhl33	protein_coding	1.2	-1.09	9.19	0.00404	0.195	2.39
1	161000000	161000000	11100	-	ENSMUSG00000026701	Prdx6	protein_coding	-1	9.02	9.19	0.00405	0.195	2.39
4	103000000	103000000	76500	-	ENSMUSG00000035126	Wdr78	protein_coding	-0.914	2.87	9.19	0.00405	0.195	2.39
6	5960000	5980000	13500	-	ENSMUSG00000085416	1700019G24Rik	antisense_RNA	-2.52	-2.47	9.19	0.00405	0.195	2.39
11	61500000	61500000	7790	+	ENSMUSG00000001039	B9d1	protein_coding	-0.657	3.76	9.19	0.00406	0.195	2.39
19	5800000	5800000	6980	-	ENSMUSG00000092341	Malat1	lincRNA	-0.609	9.97	9.17	0.00408	0.195	2.39
4	66800000	66900000	103000	+	ENSMUSG00000039005	Tlr4	protein_coding	-2.25	-1.7	9.16	0.0041	0.196	2.39
13	51200000	51200000	4170	+	ENSMUSG00000021396	Nxnl2	protein_coding	1.45	-0.322	9.16	0.00411	0.196	2.39
18	31400000	31400000	9610	-	ENSMUSG00000024261	Syt4	protein_coding	0.599	7.09	9.14	0.00414	0.197	2.38
4	154000000	154000000	5760	-	ENSMUSG00000078350	Smim1	protein_coding	-0.964	3.94	9.14	0.00414	0.197	2.38
11	116000000	116000000	4700	-	ENSMUSG00000034227	Foxj1	protein_coding	-1.14	5.26	9.13	0.00417	0.197	2.38
2	122000000	122000000	32300	+	ENSMUSG00000033268	Duox1	protein_coding	1.06	-0.229	9.11	0.0042	0.198	2.38
17	35500000	35500000	13900	+	ENSMUSG00000040312	Cchcr1	protein_coding	-0.76	2.7	9.09	0.00424	0.2	2.37
16	35900000	36000000	34100	+	ENSMUSG00000022906	Parp9	protein_coding	-0.903	1.74	9.07	0.00427	0.2	2.37
2	60300000	60300000	32500	-	ENSMUSG00000060703	Cd302	protein_coding	-0.591	4.21	9.07	0.00428	0.2	2.37
11	95500000	95500000	4730	-	ENSMUSG00000046719	Nxph3	protein_coding	1.64	3.6	9.06	0.0043	0.2	2.37
2	65200000	65200000	920	+	ENSMUSG00000086881	Gm13594	antisense_RNA	-1.81	-2.36	9.06	0.0043	0.2	2.37
12	72900000	72900000	59700	-	ENSMUSG00000021098	4930447C04Rik	protein_coding	0.918	2.21	9.05	0.00431	0.2	2.37
6	116000000	116000000	71500	+	ENSMUSG00000025702	39508	protein_coding	-0.45	6.65	9.04	0.00434	0.201	2.36
6	5220000	5260000	35400	-	ENSMUSG00000029759	Pon3	protein_coding	-1.91	1.15	9.03	0.00435	0.201	2.36
14	7290000	7320000	21400	-	ENSMUSG00000091472	Gm3739	protein_coding	0.638	2.54	9.02	0.00437	0.202	2.36
11	101000000	101000000	19600	-	ENSMUSG00000035355	Kcnh4	protein_coding	0.847	2.54	9.01	0.0044	0.202	2.36
4	148000000	148000000	5800	+	ENSMUSG00000041556	Fbxo2	protein_coding	-0.92	6.88	9.01	0.0044	0.202	2.36
3	89400000	89400000	6930	+	ENSMUSG00000074466	Gm15417	antisense_RNA	-0.916	2.72	8.98	0.00446	0.204	2.35
2	11700000	11700000	29000	+	ENSMUSG00000023206	Il15ra	protein_coding	-1.07	0.588	8.96	0.0045	0.205	2.35
15	77900000	77900000	14000	-	ENSMUSG00000005354	Txn2	protein_coding	-0.358	7.53	8.95	0.00452	0.205	2.35
15	83600000	83600000	20000	-	ENSMUSG00000016757	Ttll12	protein_coding	0.282	5.86	8.95	0.00452	0.205	2.34
6	5260000	5300000	34300	-	ENSMUSG00000032667	Pon2	protein_coding	-0.706	6.44	8.94	0.00453	0.205	2.34
11	69700000	69700000	1940	-	ENSMUSG00000018774	Cd68	protein_coding	-1.54	4.98	8.93	0.00455	0.206	2.34
1	179000000	179000000	410000	+	ENSMUSG00000026494	Kif26b	protein_coding	0.552	3.66	8.92	0.00458	0.206	2.34
5	76700000	76900000	217000	+	ENSMUSG00000036377	C530008M17Rik	protein_coding	0.632	7.21	8.9	0.00461	0.206	2.34
9	21500000	21600000	45700	+	ENSMUSG00000032185	Carm1	protein_coding	0.33	5.94	8.9	0.00462	0.206	2.33
10	40600000	40700000	51800	+	ENSMUSG00000063428	Ddo	protein_coding	-0.973	3.56	8.9	0.00462	0.206	2.34
19	6360000	6360000	8240	-	ENSMUSG00000079467	Gm14966	antisense_RNA	-1.07	-0.782	8.9	0.00462	0.206	2.34
14	33000000	33200000	226000	-	ENSMUSG00000051506	Wdfy4	protein_coding	-3.26	-0.615	8.89	0.00463	0.206	2.33
4	89300000	89300000	20200	-	ENSMUSG00000044303	Cdkn2a	protein_coding	-0.93	-0.0233	8.89	0.00464	0.206	2.33
9	90100000	90100000	21900	+	ENSMUSG00000032359	Ctsh	protein_coding	-1.71	2.48	8.88	0.00467	0.207	2.33
18	36700000	36700000	2230	-	ENSMUSG00000014294	Ndufa2	protein_coding	-0.392	6.67	8.87	0.00469	0.207	2.33
14	77000000	77100000	75500	+	ENSMUSG00000034795	Ccdc122	protein_coding	-0.836	1.23	8.87	0.00469	0.207	2.33
4	140000000	140000000	7810	-	ENSMUSG00000078234	Klhdc7a	protein_coding	-1.36	2.17	8.85	0.00472	0.208	2.33
3	67400000	67400000	25900	+	ENSMUSG00000048416	Mlf1	protein_coding	-0.684	1.89	8.84	0.00475	0.208	2.32
2	128000000	128000000	48200	-	ENSMUSG00000027378	Nphp1	protein_coding	-0.563	3.56	8.82	0.00478	0.208	2.32
7	45900000	45900000	24900	+	ENSMUSG00000040189	Ccdc114	protein_coding	-1.14	2.16	8.82	0.00479	0.208	2.32
1	52800000	52900000	76100	+	ENSMUSG00000041426	Hibch	protein_coding	-0.503	4.18	8.81	0.0048	0.208	2.32
18	21700000	21700000	4660	+	ENSMUSG00000043168	4930426D05Rik	antisense_RNA	1.36	-0.668	8.82	0.0048	0.208	2.32
Y	90800000	90800000	31700	+	ENSMUSG00000096768	Erdr1	protein_coding	-0.929	4.56	8.81	0.0048	0.208	2.32
5	31000000	31100000	6310	+	ENSMUSG00000013622	Atraid	protein_coding	-0.384	6.44	8.81	0.00482	0.208	2.32
2	84900000	85000000	21900	+	ENSMUSG00000027074	Slc43a3	protein_coding	-1.7	1.25	8.8	0.00483	0.208	2.32
4	33200000	33200000	24400	+	ENSMUSG00000054679	Srsf12	protein_coding	0.434	4.61	8.8	0.00483	0.208	2.32
9	72400000	72500000	24000	+	ENSMUSG00000032221	Mns1	protein_coding	-0.995	2.45	8.79	0.00486	0.209	2.31
7	100000000	101000000	8680	+	ENSMUSG00000033685	Ucp2	protein_coding	-1.61	3.38	8.77	0.00491	0.211	2.31
15	40700000	41100000	450000	+	ENSMUSG00000022306	Zfpm2	protein_coding	0.518	2.15	8.74	0.00497	0.211	2.3
6	92200000	92200000	14500	-	ENSMUSG00000014551	Mrps25	protein_coding	-0.365	5.15	8.72	0.00502	0.211	2.3
11	116000000	116000000	31700	+	ENSMUSG00000020782	Llgl2	protein_coding	-1.63	-0.865	8.72	0.00502	0.211	2.3
10	4480000	4560000	79700	+	ENSMUSG00000019767	Ccdc170	protein_coding	-1.39	-0.248	8.71	0.00504	0.211	2.3
19	6910000	6910000	3410	-	ENSMUSG00000024953	Prdx5	protein_coding	-0.324	7.8	8.7	0.00505	0.211	2.3
4	21900000	22000000	65500	+	ENSMUSG00000028246	Faxc	protein_coding	0.463	5.26	8.69	0.00508	0.211	2.29
6	38100000	38300000	131000	-	ENSMUSG00000063455	D630045J12Rik	protein_coding	0.467	5.33	8.69	0.00508	0.211	2.29
3	106000000	106000000	17700	-	ENSMUSG00000010136	Pifo	protein_coding	-1.25	1.18	8.69	0.00509	0.211	2.29
15	97700000	97700000	20400	-	ENSMUSG00000022468	Endou	protein_coding	-1.56	-1.79	8.69	0.00509	0.211	2.29
16	36800000	36900000	82100	-	ENSMUSG00000022838	Eaf2	protein_coding	-0.939	-0.397	8.69	0.00509	0.211	2.29
9	35400000	35500000	86500	+	ENSMUSG00000038119	Cdon	protein_coding	-0.667	4.46	8.69	0.00509	0.211	2.29
9	73500000	74000000	490000	-	ENSMUSG00000062151	Unc13c	protein_coding	0.56	2.31	8.69	0.00509	0.211	2.29
15	58900000	59100000	141000	-	ENSMUSG00000022353	Mtss1	protein_coding	0.45	6.67	8.68	0.0051	0.211	2.29
2	5870000	5900000	24400	-	ENSMUSG00000025816	Sec61a2	protein_coding	0.373	6.22	8.68	0.00511	0.211	2.29
11	70700000	70700000	11800	-	ENSMUSG00000057054	Inca1	protein_coding	-0.592	1.5	8.68	0.00511	0.211	2.29
4	13700000	13900000	150000	+	ENSMUSG00000006586	Runx1t1	protein_coding	0.709	4.29	8.67	0.00512	0.211	2.29
15	18800000	19000000	195000	+	ENSMUSG00000022321	Cdh10	protein_coding	0.384	4.13	8.67	0.00514	0.211	2.29
17	48400000	48400000	7250	+	ENSMUSG00000040771	Oard1	protein_coding	-0.457	3.47	8.67	0.00514	0.211	2.29
3	109000000	109000000	11500	+	ENSMUSG00000048100	Taf13	protein_coding	-0.481	5.49	8.66	0.00515	0.211	2.29
1	108000000	108000000	20500	+	ENSMUSG00000026315	Serpinb8	protein_coding	-1.51	-0.24	8.66	0.00516	0.211	2.29
7	19100000	19100000	19300	-	ENSMUSG00000085601	Gm4969	protein_coding	0.851	2.27	8.64	0.00519	0.211	2.28
6	39100000	39100000	31900	-	ENSMUSG00000038507	Parp12	protein_coding	-0.699	3.43	8.64	0.0052	0.211	2.28
9	112000000	112000000	129000	-	ENSMUSG00000032502	Stac	protein_coding	0.641	2	8.64	0.00521	0.211	2.28
18	44800000	44900000	62000	+	ENSMUSG00000034653	Ythdc2	protein_coding	0.333	3.82	8.63	0.00522	0.211	2.28
11	106000000	106000000	339000	+	ENSMUSG00000053580	Tanc2	protein_coding	0.392	6.36	8.63	0.00522	0.211	2.28
7	90900000	90900000	53000	+	ENSMUSG00000109125	Gm45159	lincRNA	0.546	1.24	8.63	0.00523	0.211	2.28
7	3710000	3720000	8980	-	ENSMUSG00000058818	Pirb	protein_coding	-2.25	-1.57	8.63	0.00524	0.211	2.28
7	108000000	108000000	23600	+	ENSMUSG00000051041	Olfml1	protein_coding	-0.86	3.04	8.62	0.00526	0.212	2.28
17	24700000	24700000	435	-	ENSMUSG00000090101	Snhg9	antisense_RNA	-0.952	-0.265	8.62	0.00526	0.212	2.28
15	34500000	34500000	11200	-	ENSMUSG00000022323	Rida	protein_coding	-0.868	6.14	8.61	0.00527	0.212	2.28
18	80200000	80200000	17300	-	ENSMUSG00000078963	Hsbp1l1	protein_coding	-0.814	-0.746	8.6	0.0053	0.212	2.28
19	6400000	6420000	15900	+	ENSMUSG00000032946	Rasgrp2	protein_coding	0.778	5.73	8.59	0.00533	0.212	2.27
18	36700000	36700000	1660	-	ENSMUSG00000051439	Cd14	protein_coding	-1.75	-0.116	8.59	0.00533	0.212	2.27
2	158000000	158000000	10500	+	ENSMUSG00000044349	Snhg11	protein_coding	0.681	9.41	8.58	0.00534	0.212	2.27
1	93200000	93300000	65200	+	ENSMUSG00000047793	Sned1	protein_coding	-1.51	3.52	8.59	0.00534	0.212	2.27
6	47900000	48000000	12700	+	ENSMUSG00000072653	Zfp783	transcribed_unprocessed_pseudogene	-0.691	3.58	8.58	0.00535	0.212	2.27
9	21600000	21700000	88100	+	ENSMUSG00000032187	Smarca4	protein_coding	0.343	7.83	8.57	0.00538	0.213	2.27
6	51400000	51500000	26100	+	ENSMUSG00000029832	Nfe2l3	protein_coding	0.931	1.19	8.55	0.00542	0.214	2.27
6	109000000	109000000	30700	+	ENSMUSG00000030104	Edem1	protein_coding	-1.04	3.87	8.54	0.00544	0.214	2.26
7	64400000	64400000	19500	+	ENSMUSG00000033429	Mcee	protein_coding	-0.334	4.01	8.53	0.00546	0.214	2.26
14	21100000	21400000	396000	+	ENSMUSG00000039197	Adk	protein_coding	-0.531	5.22	8.53	0.00547	0.214	2.26
3	101000000	101000000	86000	+	ENSMUSG00000042035	Igsf3	protein_coding	0.41	5.66	8.53	0.00548	0.214	2.26
7	12800000	12800000	3440	-	ENSMUSG00000109724	Gm18194	transcribed_processed_pseudogene	1	0.748	8.53	0.00548	0.214	2.26
3	104000000	104000000	15800	-	ENSMUSG00000027848	Olfml3	protein_coding	-1.53	2.71	8.52	0.00551	0.214	2.26
3	67500000	67500000	36600	-	ENSMUSG00000049404	Rarres1	protein_coding	-0.884	0.437	8.5	0.00554	0.215	2.26
5	110000000	110000000	3400	-	ENSMUSG00000029503	P2rx2	protein_coding	1.3	1.41	8.49	0.00558	0.215	2.25
15	97800000	97800000	2160	+	ENSMUSG00000087397	Rapgef3os2	antisense_RNA	-1.42	-1.79	8.49	0.00558	0.215	2.25
15	99700000	99700000	8930	-	ENSMUSG00000089671	Gm16537	antisense_RNA	-1.3	-1.82	8.49	0.00558	0.215	2.25
6	17100000	17200000	107000	-	ENSMUSG00000054556	Gm4876	antisense_RNA	-0.74	2.27	8.48	0.0056	0.215	2.25
7	104000000	104000000	15600	-	ENSMUSG00000066258	Trim12a	protein_coding	-1.25	0.525	8.48	0.0056	0.215	2.25
1	155000000	155000000	32000	-	ENSMUSG00000033722	BC034090	protein_coding	-0.935	1.72	8.47	0.00562	0.216	2.25
16	35900000	35900000	12600	-	ENSMUSG00000049502	Dtx3l	protein_coding	-0.653	1.18	8.47	0.00564	0.216	2.25
11	69600000	69600000	6110	-	ENSMUSG00000003934	Efnb3	protein_coding	0.734	8.58	8.45	0.00569	0.217	2.25
12	85000000	85100000	74200	+	ENSMUSG00000021244	Ylpm1	protein_coding	0.358	6.61	8.44	0.0057	0.217	2.24
12	3950000	3960000	5690	+	ENSMUSG00000020660	Pomc	protein_coding	-1.2	0.759	8.44	0.00571	0.217	2.24
7	126000000	127000000	11700	-	ENSMUSG00000032637	Atxn2l	protein_coding	0.38	7.39	8.43	0.00572	0.217	2.24
7	142000000	142000000	12100	-	ENSMUSG00000007891	Ctsd	protein_coding	-1.01	9.97	8.43	0.00574	0.217	2.24
5	114000000	114000000	76200	+	ENSMUSG00000066952	Myo1h	protein_coding	-1.3	-0.103	8.42	0.00576	0.218	2.24
5	38000000	38100000	99000	+	ENSMUSG00000029125	Stx18	protein_coding	-0.352	3.86	8.42	0.00577	0.218	2.24
7	4830000	4840000	19100	-	ENSMUSG00000053550	Shisa7	protein_coding	0.618	6.67	8.4	0.00581	0.219	2.24
10	108000000	108000000	82100	+	ENSMUSG00000035873	Pawr	protein_coding	-1.23	0.562	8.39	0.00584	0.219	2.23
13	113000000	113000000	3630	-	ENSMUSG00000021760	Gpx8	protein_coding	-0.789	5.19	8.39	0.00585	0.219	2.23
17	36000000	36000000	5620	-	ENSMUSG00000056116	H2-T22	protein_coding	-0.566	4.25	8.37	0.0059	0.219	2.23
12	12900000	12900000	5820	-	ENSMUSG00000037169	Mycn	protein_coding	0.714	2.41	8.36	0.00591	0.219	2.23
12	21300000	21300000	7430	+	ENSMUSG00000062054	Iah1	protein_coding	-0.357	4.09	8.36	0.00592	0.219	2.23
12	73400000	73400000	6920	+	ENSMUSG00000113425	AC159813.1	lincRNA	0.556	1.53	8.36	0.00592	0.219	2.23
13	30800000	31000000	160000	-	ENSMUSG00000021357	Exoc2	protein_coding	0.273	6	8.35	0.00594	0.219	2.23
3	53000000	53300000	220000	+	ENSMUSG00000048332	Lhfp	protein_coding	-0.648	4.99	8.35	0.00594	0.219	2.23
X	167000000	167000000	62700	-	ENSMUSG00000000402	Egfl6	protein_coding	0.96	-0.419	8.35	0.00595	0.219	2.23
6	86700000	86800000	56700	-	ENSMUSG00000029994	Anxa4	protein_coding	-1.22	3.69	8.34	0.00597	0.219	2.22
15	82800000	82900000	104000	-	ENSMUSG00000041852	Tcf20	protein_coding	0.309	5.9	8.34	0.00597	0.219	2.22
5	130000000	130000000	33300	+	ENSMUSG00000029432	Nipsnap2	protein_coding	-0.406	6.21	8.34	0.00598	0.219	2.22
10	70900000	71200000	237000	-	ENSMUSG00000014329	Bicc1	protein_coding	-0.761	2.45	8.33	0.006	0.219	2.22
14	47400000	47400000	18400	+	ENSMUSG00000050335	Lgals3	protein_coding	-1.97	5.09	8.33	0.00601	0.219	2.22
1	95600000	95700000	79900	-	ENSMUSG00000040710	St8sia4	protein_coding	0.55	3.15	8.32	0.00602	0.219	2.22
1	167000000	167000000	89900	+	ENSMUSG00000060568	Fam78b	protein_coding	0.581	4.68	8.32	0.00602	0.219	2.22
19	9980000	9990000	2390	+	ENSMUSG00000024661	Fth1	protein_coding	-0.526	11.3	8.32	0.00603	0.219	2.22
5	6770000	7340000	576000	-	ENSMUSG00000092094	Zfp804b	protein_coding	1.02	-0.554	8.32	0.00603	0.219	2.22
13	100000000	100000000	34600	-	ENSMUSG00000071203	Naip5	protein_coding	-2.11	-1.49	8.31	0.00606	0.219	2.22
11	79000000	79000000	22000	-	ENSMUSG00000001123	Lgals9	protein_coding	-1.92	0.629	8.3	0.00609	0.219	2.22
7	66800000	67200000	313000	+	ENSMUSG00000058145	Adamts17	protein_coding	0.907	3.93	8.3	0.00609	0.219	2.22
1	180000000	180000000	94300	+	ENSMUSG00000038855	Itpkb	protein_coding	-0.887	4.59	8.29	0.0061	0.219	2.21
9	103000000	103000000	54600	-	ENSMUSG00000033688	1300017J02Rik	protein_coding	-1.54	-1.45	8.29	0.00612	0.219	2.21
12	103000000	103000000	1510	-	ENSMUSG00000079017	Ifi27l2a	protein_coding	-1.01	0.166	8.29	0.00612	0.219	2.21
19	59000000	59100000	103000	-	ENSMUSG00000041362	Shtn1	protein_coding	0.674	7.22	8.28	0.00614	0.219	2.21
15	83000000	83000000	35600	-	ENSMUSG00000058099	Nfam1	protein_coding	-2.19	-1.46	8.28	0.00615	0.219	2.21
7	61100000	61300000	184000	-	ENSMUSG00000068151	A230006K03Rik	lincRNA	0.771	1.84	8.28	0.00615	0.219	2.21
6	10800000	10800000	5020	+	ENSMUSG00000108249	Gm43960	processed_pseudogene	-0.789	-1.03	8.27	0.00616	0.219	2.21
3	95200000	95200000	13600	+	ENSMUSG00000038777	Sema6c	protein_coding	0.532	4.22	8.26	0.0062	0.22	2.21
18	84100000	84100000	9360	+	ENSMUSG00000049090	Zadh2	protein_coding	-0.366	4.2	8.26	0.0062	0.22	2.21
3	90500000	90500000	3010	-	ENSMUSG00000001018	Snapin	protein_coding	-0.288	6.07	8.25	0.00621	0.22	2.21
3	40900000	40900000	8300	-	ENSMUSG00000097583	6430590A07Rik	processed_transcript	1.21	-1.22	8.25	0.00623	0.22	2.21
8	84900000	84900000	25500	-	ENSMUSG00000053693	Mast1	protein_coding	0.506	6.73	8.24	0.00625	0.221	2.2
X	164000000	164000000	104000	+	ENSMUSG00000031379	Pir	protein_coding	-0.973	1.12	8.23	0.00629	0.221	2.2
2	156000000	156000000	43000	+	ENSMUSG00000027612	Mmp24	protein_coding	0.684	7.82	8.23	0.0063	0.221	2.2
10	61100000	61100000	4990	+	ENSMUSG00000020098	Pcbd1	protein_coding	-0.746	3.12	8.22	0.00631	0.221	2.2
CHR_MG191_PATCH	90900000	90900000	6800	-	ENSMUSG00000110860	Ptpmt1	protein_coding	-0.887	1.74	8.22	0.00632	0.221	2.2
14	4020000	4040000	17400	+	ENSMUSG00000096775	Gm5796	protein_coding	0.766	2.37	8.21	0.00633	0.221	2.2
8	117000000	118000000	137000	+	ENSMUSG00000034330	Plcg2	protein_coding	-0.878	1.77	8.21	0.00636	0.221	2.2
11	96800000	96900000	11300	+	ENSMUSG00000018672	Copz2	protein_coding	-0.847	3.43	8.2	0.00637	0.221	2.2
15	79100000	79100000	27900	+	ENSMUSG00000033039	Micall1	protein_coding	0.285	6.3	8.2	0.00637	0.221	2.2
11	77200000	77500000	244000	+	ENSMUSG00000037926	Ssh2	protein_coding	0.444	4.43	8.19	0.00641	0.221	2.19
5	108000000	108000000	7840	-	ENSMUSG00000029490	Mfsd7a	protein_coding	-1	-0.407	8.18	0.00642	0.221	2.19
4	129000000	129000000	18900	+	ENSMUSG00000057572	Zbtb8os	protein_coding	-0.492	3.58	8.18	0.00643	0.221	2.19
13	33000000	33000000	13900	+	ENSMUSG00000042842	Serpinb6b	protein_coding	-2.84	-1.48	8.17	0.00646	0.221	2.19
5	143000000	143000000	20300	-	ENSMUSG00000046658	Zfp316	protein_coding	0.324	3.84	8.17	0.00646	0.221	2.19
2	51900000	52000000	25000	-	ENSMUSG00000026946	Nmi	protein_coding	-1.02	0.84	8.17	0.00647	0.221	2.19
14	26200000	26200000	3670	-	ENSMUSG00000021867	Tmem254b	protein_coding	0.525	5.6	8.16	0.00648	0.221	2.19
9	44200000	44200000	6630	+	ENSMUSG00000070306	Ccdc153	protein_coding	-1.03	0.677	8.16	0.0065	0.221	2.19
19	17400000	17800000	405000	-	ENSMUSG00000024713	Pcsk5	protein_coding	0.885	3.5	8.15	0.00651	0.221	2.19
4	136000000	136000000	19600	+	ENSMUSG00000028673	Fuca1	protein_coding	-0.427	6.56	8.15	0.00653	0.221	2.19
11	115000000	115000000	30500	+	ENSMUSG00000034706	Dnaic2	protein_coding	-0.731	3.84	8.15	0.00653	0.221	2.18
X	47800000	47900000	83600	-	ENSMUSG00000031099	Smarca1	protein_coding	0.444	5.14	8.14	0.00654	0.221	2.18
1	120000000	120000000	56600	+	ENSMUSG00000026387	Sctr	protein_coding	-1.75	-0.597	8.13	0.00659	0.221	2.18
6	38300000	38400000	49300	-	ENSMUSG00000029826	Zc3hav1	protein_coding	-0.979	1.19	8.13	0.00659	0.221	2.18
11	58800000	58800000	9160	-	ENSMUSG00000049154	Fam183b	protein_coding	-0.675	1.29	8.13	0.00659	0.221	2.18
11	83700000	83700000	2330	+	ENSMUSG00000000983	Wfdc18	protein_coding	-1.35	-2.16	8.12	0.0066	0.221	2.18
X	60200000	60600000	369000	-	ENSMUSG00000062949	Atp11c	protein_coding	0.422	4.04	8.12	0.0066	0.221	2.18
X	105000000	105000000	37300	+	ENSMUSG00000031226	Pbdc1	protein_coding	-0.496	4.49	8.12	0.00662	0.221	2.18
5	67300000	67300000	30900	+	ENSMUSG00000037720	Tmem33	protein_coding	-0.35	6.76	8.12	0.00662	0.221	2.18
14	54900000	54900000	2790	+	ENSMUSG00000040759	Cmtm5	protein_coding	-0.749	4.53	8.11	0.00663	0.221	2.18
10	87900000	87900000	78800	+	ENSMUSG00000020053	Igf1	protein_coding	-1.47	4.96	8.1	0.00667	0.221	2.18
X	48400000	48500000	52100	-	ENSMUSG00000031103	Elf4	protein_coding	-1.46	0.615	8.1	0.00667	0.221	2.18
8	106000000	106000000	17000	+	ENSMUSG00000031893	Tsnaxip1	protein_coding	-2.17	-1.01	8.09	0.00669	0.221	2.17
7	104000000	104000000	14600	-	ENSMUSG00000057143	Trim12c	protein_coding	-0.93	1.46	8.1	0.00669	0.221	2.17
12	102000000	102000000	72500	-	ENSMUSG00000021186	Fbln5	protein_coding	-1.04	4.78	8.09	0.0067	0.221	2.17
2	3410000	3420000	13600	-	ENSMUSG00000026650	Meig1	protein_coding	-0.931	0.637	8.09	0.0067	0.221	2.17
9	108000000	108000000	1440	+	ENSMUSG00000063856	Gpx1	protein_coding	-0.568	7.04	8.09	0.0067	0.221	2.17
10	25600000	25600000	5930	-	ENSMUSG00000112630	AC153547.1	lincRNA	-1.41	0.0704	8.09	0.0067	0.221	2.17
17	71300000	71300000	58800	-	ENSMUSG00000024053	Emilin2	protein_coding	0.62	1.52	8.09	0.00671	0.221	2.17
15	6300000	6440000	141000	+	ENSMUSG00000022150	Dab2	protein_coding	-1.82	2.1	8.08	0.00672	0.221	2.17
11	35800000	35800000	21800	+	ENSMUSG00000018846	Pank3	protein_coding	0.314	5.57	8.07	0.00675	0.222	2.17
4	156000000	156000000	11900	+	ENSMUSG00000029071	Dvl1	protein_coding	0.285	7.13	8.07	0.00678	0.222	2.17
8	122000000	122000000	8160	-	ENSMUSG00000006519	Cyba	protein_coding	-1.19	4.69	8.05	0.00682	0.223	2.17
2	90800000	90800000	51700	+	ENSMUSG00000040812	Agbl2	protein_coding	-0.915	1.2	8.05	0.00682	0.223	2.17
7	5020000	5030000	17600	+	ENSMUSG00000109129	Gm44973	protein_coding	-5.22	-2.74	8.15	0.00684	0.223	2.16
8	120000000	120000000	57700	+	ENSMUSG00000034112	Atp2c2	protein_coding	-1.37	-0.643	8.04	0.00685	0.223	2.16
10	62200000	62200000	45900	-	ENSMUSG00000037031	Tspan15	protein_coding	-1	5.37	8.04	0.00685	0.223	2.16
7	122000000	122000000	34500	-	ENSMUSG00000030872	Gga2	protein_coding	0.394	4.57	8.03	0.00688	0.223	2.16
5	31100000	31200000	13600	-	ENSMUSG00000107283	Mpv17	protein_coding	-0.337	5.99	8.04	0.00688	0.223	2.16
1	53300000	53300000	20900	+	ENSMUSG00000100679	Gm28778	protein_coding	-5.61	-1.68	8.13	0.0069	0.223	2.16
9	55000000	55000000	26900	+	ENSMUSG00000035594	Chrna5	protein_coding	1.11	-0.238	8.03	0.00691	0.223	2.16
8	123000000	123000000	36800	+	ENSMUSG00000010154	Spire2	protein_coding	0.443	2.97	8.02	0.00692	0.223	2.16
17	5410000	5440000	29400	-	ENSMUSG00000004945	Tmem242	protein_coding	-0.334	6.36	8.02	0.00693	0.223	2.16
2	121000000	121000000	33600	+	ENSMUSG00000027287	Snap23	protein_coding	-0.561	3.97	7.99	0.00703	0.226	2.15
6	125000000	125000000	11000	+	ENSMUSG00000055172	C1ra	protein_coding	-1.15	1.28	7.98	0.00704	0.226	2.15
5	136000000	136000000	31200	-	ENSMUSG00000019178	Styxl1	protein_coding	-1.24	-1.4	7.97	0.00709	0.227	2.15
5	31000000	31000000	12900	-	ENSMUSG00000006641	Slc5a6	protein_coding	0.431	4.51	7.96	0.00712	0.227	2.15
7	19500000	19500000	7750	+	ENSMUSG00000002043	Trappc6a	protein_coding	-0.376	4.77	7.96	0.00713	0.227	2.15
11	23000000	23000000	23300	+	ENSMUSG00000049811	Fam161a	protein_coding	-0.549	1.82	7.95	0.00714	0.227	2.15
7	4520000	4520000	5920	-	ENSMUSG00000035458	Tnni3	protein_coding	-1.13	0.597	7.95	0.00716	0.227	2.15
18	24700000	24700000	47900	+	ENSMUSG00000039616	Mocos	protein_coding	-0.83	1.06	7.94	0.00718	0.227	2.14
4	125000000	125000000	10400	-	ENSMUSG00000042707	Dnali1	protein_coding	-1.36	0.842	7.94	0.00718	0.227	2.14
9	78800000	78800000	1200	-	ENSMUSG00000059422	Gm8116	processed_pseudogene	-2.65	0.11	7.94	0.00718	0.227	2.14
4	142000000	142000000	125000	-	ENSMUSG00000051435	Fhad1	protein_coding	-0.794	0.727	7.94	0.00719	0.227	2.14
2	77200000	77300000	100000	-	ENSMUSG00000042272	Sestd1	protein_coding	0.325	5.89	7.94	0.00721	0.227	2.14
17	43600000	43600000	44100	+	ENSMUSG00000023913	Pla2g7	protein_coding	-0.879	8.37	7.93	0.00723	0.227	2.14
19	57000000	57300000	282000	-	ENSMUSG00000025085	Ablim1	protein_coding	0.311	5.76	7.92	0.00725	0.228	2.14
4	150000000	150000000	22700	-	ENSMUSG00000044700	Tmem201	protein_coding	0.318	6.19	7.91	0.00729	0.228	2.14
17	8340000	8340000	3710	+	ENSMUSG00000055945	Prr18	protein_coding	0.491	2.3	7.9	0.00733	0.229	2.14
7	45800000	45800000	4360	+	ENSMUSG00000110020	Gm45441	antisense_RNA	0.757	2.12	7.9	0.00733	0.229	2.13
14	118000000	118000000	25000	+	ENSMUSG00000090534	Gm4675	processed_transcript	-1.07	-0.758	7.89	0.00737	0.229	2.13
5	130000000	130000000	35100	-	ENSMUSG00000025537	Phkg1	protein_coding	-1.17	2.97	7.88	0.00739	0.229	2.13
10	22200000	22400000	216000	+	ENSMUSG00000053219	Raet1e	protein_coding	-1.98	-1.73	7.88	0.00739	0.229	2.13
X	13500000	13900000	334000	-	ENSMUSG00000031012	Cask	protein_coding	0.294	7.03	7.88	0.0074	0.229	2.13
16	78300000	78400000	58300	+	ENSMUSG00000022865	Cxadr	protein_coding	0.686	7.75	7.87	0.00742	0.229	2.13
1	83200000	83200000	50800	+	ENSMUSG00000053161	Daw1	protein_coding	-1.4	-0.147	7.87	0.00742	0.229	2.13
6	51900000	52000000	155000	-	ENSMUSG00000059182	Skap2	protein_coding	-0.781	2.97	7.87	0.00743	0.229	2.13
7	127000000	127000000	4380	-	ENSMUSG00000097075	D830044I16Rik	protein_coding	-1.13	-0.904	7.87	0.00744	0.229	2.13
10	18200000	18200000	21300	-	ENSMUSG00000059554	Ccdc28a	protein_coding	-0.489	2.34	7.87	0.00745	0.229	2.13
4	139000000	139000000	14500	-	ENSMUSG00000028747	Htr6	protein_coding	0.725	0.276	7.86	0.00747	0.229	2.13
3	123000000	123000000	1980	+	ENSMUSG00000054091	1810037I17Rik	protein_coding	-0.514	6.83	7.86	0.00747	0.229	2.13
11	115000000	115000000	14600	+	ENSMUSG00000034652	Cd300a	protein_coding	-1.64	-0.5	7.85	0.00749	0.229	2.13
5	137000000	137000000	13000	+	ENSMUSG00000019054	Fis1	protein_coding	-0.272	7.12	7.85	0.00751	0.23	2.12
9	22000000	22100000	37000	-	ENSMUSG00000003410	Elavl3	protein_coding	0.53	9.14	7.84	0.00753	0.23	2.12
10	17800000	17800000	49400	+	ENSMUSG00000039891	Txlnb	protein_coding	-0.981	1.65	7.84	0.00754	0.23	2.12
15	83600000	83700000	122000	-	ENSMUSG00000016763	Scube1	protein_coding	0.995	4.99	7.84	0.00755	0.23	2.12
19	5820000	5850000	20800	-	ENSMUSG00000092274	Neat1	lincRNA	-1.66	6.04	7.83	0.00757	0.23	2.12
5	121000000	121000000	18100	+	ENSMUSG00000029601	Iqcd	protein_coding	-0.691	0.162	7.82	0.0076	0.23	2.12
X	73000000	73000000	44200	+	ENSMUSG00000031351	Zfp185	protein_coding	-0.854	3.37	7.82	0.0076	0.23	2.12
18	4330000	4350000	21700	-	ENSMUSG00000024235	Map3k8	protein_coding	-1.12	-0.7	7.81	0.00764	0.231	2.12
19	42700000	42800000	26900	-	ENSMUSG00000060224	Pyroxd2	protein_coding	-0.647	3.42	7.81	0.00765	0.231	2.12
7	82900000	82900000	4180	+	ENSMUSG00000057706	Mex3b	protein_coding	0.413	3.68	7.79	0.0077	0.231	2.11
16	5240000	5260000	11800	-	ENSMUSG00000022544	Eef2kmt	protein_coding	-0.78	3.43	7.79	0.00773	0.231	2.11
2	12900000	13000000	79400	+	ENSMUSG00000026730	Pter	protein_coding	-0.841	2.25	7.79	0.00773	0.231	2.11
4	117000000	117000000	5310	-	ENSMUSG00000028680	Plk3	protein_coding	0.664	2.56	7.78	0.00773	0.231	2.11
9	107000000	107000000	101000	-	ENSMUSG00000040661	Rad54l2	protein_coding	0.455	4.57	7.79	0.00773	0.231	2.11
14	77800000	77900000	48700	-	ENSMUSG00000022013	Dnajc15	protein_coding	-0.539	3.86	7.78	0.00775	0.231	2.11
2	34900000	35000000	20000	-	ENSMUSG00000026875	Traf1	protein_coding	-1.68	2.5	7.78	0.00775	0.231	2.11
1	133000000	133000000	63000	+	ENSMUSG00000026447	Pik3c2b	protein_coding	0.432	4.27	7.77	0.00778	0.232	2.11
1	58800000	58800000	52100	+	ENSMUSG00000026029	Casp8	protein_coding	-1.32	0.067	7.77	0.0078	0.232	2.11
17	33700000	33700000	33000	-	ENSMUSG00000079557	37316	protein_coding	-0.333	5.93	7.77	0.0078	0.232	2.11
3	138000000	138000000	50500	-	ENSMUSG00000028159	Dapp1	protein_coding	-0.952	2.42	7.76	0.00783	0.232	2.11
13	9280000	9670000	392000	+	ENSMUSG00000048264	Dip2c	protein_coding	0.321	5.86	7.75	0.00787	0.232	2.1
11	94300000	94400000	49700	-	ENSMUSG00000020865	Abcc3	protein_coding	-2.71	0.187	7.74	0.00789	0.232	2.1
1	174000000	174000000	75700	+	ENSMUSG00000026532	Spta1	protein_coding	-1.93	0.9	7.74	0.00789	0.232	2.1
3	79600000	79700000	96300	-	ENSMUSG00000034009	Rxfp1	protein_coding	0.999	2.42	7.74	0.00789	0.232	2.1
7	110000000	110000000	8500	+	ENSMUSG00000031023	Akip1	protein_coding	-0.778	2.59	7.74	0.0079	0.232	2.1
7	141000000	141000000	6270	+	ENSMUSG00000062031	Pgghg	protein_coding	-0.712	3.53	7.74	0.0079	0.232	2.1
1	165000000	165000000	95600	-	ENSMUSG00000103659	Gm32569	antisense_RNA	-1.53	-2.18	7.73	0.00794	0.233	2.1
12	36200000	36200000	40200	+	ENSMUSG00000036188	Ankmy2	protein_coding	0.307	4.83	7.72	0.00796	0.233	2.1
17	47400000	47400000	6020	-	ENSMUSG00000023982	Guca1a	protein_coding	-1.45	-1.54	7.72	0.00797	0.233	2.1
2	181000000	181000000	71700	-	ENSMUSG00000027583	Zbtb46	protein_coding	0.481	3.59	7.72	0.00798	0.233	2.1
X	57200000	57300000	107000	-	ENSMUSG00000031133	Arhgef6	protein_coding	-0.688	3.55	7.72	0.00799	0.233	2.1
2	87500000	87500000	253	+	ENSMUSG00000082908	Gm13736	processed_pseudogene	-0.453	3.45	7.71	0.00801	0.233	2.1
15	27700000	28000000	295000	-	ENSMUSG00000022263	Trio	protein_coding	0.298	6.5	7.71	0.00802	0.233	2.1
9	66100000	66100000	6400	+	ENSMUSG00000032383	Ppib	protein_coding	-0.342	8	7.7	0.00803	0.233	2.1
8	85600000	85700000	64300	-	ENSMUSG00000036902	Neto2	protein_coding	0.477	6.59	7.7	0.00805	0.233	2.09
11	76100000	76200000	123000	-	ENSMUSG00000017286	Glod4	protein_coding	-0.27	5.94	7.7	0.00806	0.233	2.09
1	168000000	168000000	313000	-	ENSMUSG00000052534	Pbx1	protein_coding	0.282	7.32	7.69	0.00808	0.233	2.09
1	87800000	87800000	41500	+	ENSMUSG00000056055	Sag	protein_coding	-0.584	1.49	7.68	0.00811	0.234	2.09
14	47200000	47200000	35500	-	ENSMUSG00000037580	Gch1	protein_coding	-0.879	0.245	7.68	0.00814	0.234	2.09
7	101000000	101000000	192000	+	ENSMUSG00000030691	Fchsd2	protein_coding	0.298	6.07	7.66	0.0082	0.235	2.09
X	95400000	95400000	24600	-	ENSMUSG00000050332	Amer1	protein_coding	0.361	4.17	7.66	0.00821	0.235	2.09
4	34900000	35200000	208000	-	ENSMUSG00000073910	Mob3b	protein_coding	-0.814	0.797	7.65	0.00824	0.235	2.08
8	45300000	45300000	28300	-	ENSMUSG00000079057	Cyp4v3	protein_coding	-0.771	3.65	7.64	0.00827	0.235	2.08
6	114000000	114000000	1150	+	ENSMUSG00000097994	Gm26982	antisense_RNA	0.567	1.88	7.64	0.00827	0.235	2.08
2	164000000	164000000	7210	+	ENSMUSG00000017734	Dbndd2	protein_coding	-0.509	5.16	7.64	0.00828	0.235	2.08
14	70800000	70800000	12500	+	ENSMUSG00000022102	Dok2	protein_coding	-1.2	0.248	7.64	0.00829	0.235	2.08
17	34400000	34500000	61900	+	ENSMUSG00000057246	BC051142	protein_coding	1.08	1.49	7.64	0.00829	0.235	2.08
7	105000000	105000000	9440	+	ENSMUSG00000096029	Olfr679	protein_coding	0.972	-1.85	7.64	0.00829	0.235	2.08
4	155000000	155000000	1740	+	ENSMUSG00000023153	Tmem52	protein_coding	-1.55	-1.61	7.63	0.00832	0.235	2.08
2	18200000	18400000	197000	-	ENSMUSG00000026740	Dnajc1	protein_coding	-0.466	4.01	7.63	0.00833	0.235	2.08
6	29500000	29500000	15200	+	ENSMUSG00000029771	Irf5	protein_coding	-2.15	-0.893	7.63	0.00833	0.235	2.08
5	36500000	36500000	3580	+	ENSMUSG00000050677	Ccdc96	protein_coding	-0.821	1.06	7.62	0.00834	0.235	2.08
3	134000000	134000000	25700	+	ENSMUSG00000044365	Cxxc4	protein_coding	0.446	4.34	7.62	0.00835	0.235	2.08
10	76200000	76200000	30600	-	ENSMUSG00000020230	Prmt2	protein_coding	0.281	6.28	7.62	0.00837	0.235	2.08
4	124000000	124000000	809	-	ENSMUSG00000081170	Gm12922	processed_pseudogene	1.47	-2.26	7.62	0.00837	0.235	2.08
15	13000000	13200000	139000	-	ENSMUSG00000039385	Cdh6	protein_coding	0.381	2.81	7.61	0.0084	0.235	2.08
2	155000000	155000000	33500	+	ENSMUSG00000059842	Zfp341	protein_coding	0.462	2.67	7.59	0.00849	0.235	2.07
19	55100000	55100000	29700	-	ENSMUSG00000024978	Gpam	protein_coding	-0.441	5.39	7.59	0.0085	0.235	2.07
17	8530000	8990000	461000	+	ENSMUSG00000023868	Pde10a	protein_coding	0.46	5.06	7.58	0.00851	0.235	2.07
4	49100000	49300000	281000	+	ENSMUSG00000063446	Plppr1	protein_coding	0.664	5.06	7.58	0.00851	0.235	2.07
10	60800000	60800000	69000	-	ENSMUSG00000020099	Unc5b	protein_coding	0.678	3.98	7.58	0.00853	0.235	2.07
11	118000000	118000000	109000	+	ENSMUSG00000025571	Tnrc6c	protein_coding	0.415	5.56	7.58	0.00853	0.235	2.07
12	70200000	70200000	29700	+	ENSMUSG00000090121	Abhd12b	protein_coding	0.933	-0.872	7.58	0.00853	0.235	2.07
1	156000000	156000000	49800	-	ENSMUSG00000026600	Soat1	protein_coding	-0.718	5.86	7.57	0.00855	0.235	2.07
2	70500000	70500000	32100	+	ENSMUSG00000075302	Erich2	protein_coding	-1.21	0.499	7.56	0.00858	0.235	2.07
8	113000000	113000000	313000	+	ENSMUSG00000031772	Cntnap4	protein_coding	0.881	5.18	7.56	0.00859	0.235	2.07
10	102000000	102000000	8730	-	ENSMUSG00000019890	Nts	protein_coding	1.26	3.65	7.56	0.0086	0.235	2.07
4	91300000	91400000	150000	-	ENSMUSG00000008489	Elavl2	protein_coding	0.526	4.85	7.56	0.00861	0.235	2.06
11	83200000	83200000	23800	+	ENSMUSG00000018986	Slfn3	protein_coding	-0.974	-1.46	7.56	0.00862	0.235	2.06
X	152000000	152000000	5570	-	ENSMUSG00000041096	Tspyl2	protein_coding	0.248	6.14	7.55	0.00862	0.235	2.06
14	79600000	79700000	24500	-	ENSMUSG00000022025	Cnmd	protein_coding	-1.37	1.57	7.55	0.00863	0.235	2.06
1	128000000	128000000	39800	-	ENSMUSG00000051590	Map3k19	protein_coding	-1.02	0.717	7.55	0.00863	0.235	2.06
7	115000000	115000000	4880	-	ENSMUSG00000030669	Calca	protein_coding	-0.517	2.52	7.55	0.00864	0.235	2.06
11	58200000	58200000	23200	+	ENSMUSG00000069874	Irgm2	protein_coding	-1.38	-0.067	7.55	0.00865	0.235	2.06
15	35900000	35900000	12400	-	ENSMUSG00000014313	Cox6c	protein_coding	-0.344	7.93	7.55	0.00866	0.235	2.06
4	139000000	139000000	26100	+	ENSMUSG00000078517	Emc1	protein_coding	0.32	6.74	7.54	0.00868	0.235	2.06
13	23700000	23700000	1560	+	ENSMUSG00000036181	Hist1h1c	protein_coding	-0.919	4.71	7.54	0.00869	0.235	2.06
7	99300000	99300000	1260	+	ENSMUSG00000109460	Gm45591	sense_intronic	0.855	0.949	7.54	0.00869	0.235	2.06
9	26700000	26800000	29400	+	ENSMUSG00000045994	B3gat1	protein_coding	0.727	8.11	7.54	0.0087	0.235	2.06
6	95500000	95700000	246000	-	ENSMUSG00000061838	Suclg2	protein_coding	-0.648	5.83	7.53	0.0087	0.235	2.06
12	28700000	28700000	6940	+	ENSMUSG00000020629	Adi1	protein_coding	-0.509	4.95	7.53	0.00872	0.235	2.06
13	55700000	55800000	49500	+	ENSMUSG00000021496	Pcbd2	protein_coding	-0.351	3.34	7.53	0.00872	0.235	2.06
19	4980000	4990000	5620	-	ENSMUSG00000045903	Npas4	protein_coding	0.907	2.93	7.53	0.00872	0.235	2.06
2	164000000	164000000	19600	-	ENSMUSG00000017009	Sdc4	protein_coding	-0.859	6.97	7.52	0.00875	0.235	2.06
7	109000000	109000000	36600	-	ENSMUSG00000036111	Lmo1	protein_coding	0.521	3.34	7.51	0.00878	0.236	2.06
8	106000000	106000000	29800	+	ENSMUSG00000031904	Slc7a6	protein_coding	0.339	4.91	7.5	0.00884	0.237	2.05
4	43400000	43400000	6130	+	ENSMUSG00000028458	Tesk1	protein_coding	0.314	6.53	7.49	0.00888	0.237	2.05
6	84600000	84600000	22500	-	ENSMUSG00000063415	Cyp26b1	protein_coding	1.3	1.17	7.49	0.00889	0.237	2.05
19	7560000	7590000	31100	+	ENSMUSG00000060675	Pla2g16	protein_coding	-0.811	5.18	7.49	0.0089	0.237	2.05
10	128000000	128000000	18000	+	ENSMUSG00000002147	Stat6	protein_coding	-1.27	1.19	7.48	0.00893	0.237	2.05
7	122000000	122000000	15000	+	ENSMUSG00000030870	Ubfd1	protein_coding	0.349	6.61	7.48	0.00893	0.237	2.05
19	32400000	32400000	1970	+	ENSMUSG00000097787	2700046G09Rik	lincRNA	-0.497	2.2	7.47	0.00896	0.237	2.05
1	135000000	135000000	7450	-	ENSMUSG00000026424	Gpr37l1	protein_coding	-1.18	3.06	7.47	0.00898	0.237	2.05
11	109000000	109000000	26900	+	ENSMUSG00000020610	Amz2	protein_coding	0.412	7.82	7.46	0.00902	0.237	2.05
1	87600000	87700000	100000	+	ENSMUSG00000026288	Inpp5d	protein_coding	-2.26	0.513	7.45	0.00906	0.237	2.04
2	93000000	93000000	81000	-	ENSMUSG00000075028	Prdm11	protein_coding	0.321	3.65	7.45	0.00906	0.237	2.04
7	16500000	16500000	22000	-	ENSMUSG00000001988	Npas1	protein_coding	0.755	3.44	7.44	0.00909	0.237	2.04
5	21300000	21400000	132000	-	ENSMUSG00000064280	Ccdc146	protein_coding	-1.46	-1.29	7.44	0.00911	0.237	2.04
8	105000000	105000000	9460	-	ENSMUSG00000014837	4931428F04Rik	protein_coding	0.68	7.15	7.44	0.00912	0.237	2.04
2	130000000	130000000	75300	+	ENSMUSG00000053552	Ebf4	protein_coding	0.528	4.5	7.43	0.00914	0.237	2.04
13	17900000	17900000	63700	-	ENSMUSG00000008859	Rala	protein_coding	0.343	6.59	7.43	0.00915	0.237	2.04
18	53400000	53400000	11700	-	ENSMUSG00000024538	Ppic	protein_coding	-0.647	5.26	7.43	0.00915	0.237	2.04
17	34200000	34200000	3730	+	ENSMUSG00000024338	Psmb8	protein_coding	-1.5	1.72	7.43	0.00916	0.237	2.04
1	170000000	170000000	138000	-	ENSMUSG00000026674	Ddr2	protein_coding	-0.817	4.43	7.43	0.00916	0.237	2.04
6	145000000	145000000	59300	+	ENSMUSG00000030263	Lrmp	protein_coding	-1.99	-1.87	7.43	0.00917	0.237	2.04
4	58400000	58600000	119000	-	ENSMUSG00000038668	Lpar1	protein_coding	-1.22	2.52	7.42	0.00919	0.237	2.04
3	59200000	59300000	46600	-	ENSMUSG00000036353	P2ry12	protein_coding	-1.85	-1.74	7.42	0.0092	0.237	2.04
15	33100000	33600000	511000	+	ENSMUSG00000039007	Cpq	protein_coding	-0.662	4.33	7.42	0.0092	0.237	2.04
7	109000000	109000000	4550	+	ENSMUSG00000058244	Olfr506	protein_coding	0.899	-1.16	7.42	0.0092	0.237	2.04
5	67400000	67400000	36200	-	ENSMUSG00000092060	Bend4	protein_coding	0.487	3.16	7.42	0.00921	0.237	2.04
1	195000000	195000000	199000	+	ENSMUSG00000026640	Plxna2	protein_coding	0.367	5.99	7.41	0.00923	0.237	2.03
1	61600000	62600000	1000000	+	ENSMUSG00000052062	Pard3b	protein_coding	-0.713	2.79	7.41	0.00923	0.237	2.03
1	170000000	170000000	8130	-	ENSMUSG00000102752	Gm7694	protein_coding	-0.542	1.06	7.4	0.00926	0.237	2.03
10	86100000	86500000	444000	-	ENSMUSG00000059602	Syn3	protein_coding	0.628	4.24	7.4	0.00927	0.237	2.03
8	105000000	105000000	18800	-	ENSMUSG00000014778	Fhod1	protein_coding	-0.98	1.99	7.4	0.00928	0.237	2.03
5	110000000	110000000	888	-	ENSMUSG00000097863	1010001B22Rik	lincRNA	-0.765	-1.26	7.4	0.00928	0.237	2.03
18	70500000	70500000	28600	+	ENSMUSG00000079608	Stard6	protein_coding	-0.743	1.95	7.4	0.00929	0.237	2.03
15	76600000	76600000	11800	-	ENSMUSG00000034022	Cpsf1	protein_coding	0.245	6.32	7.39	0.00931	0.237	2.03
4	156000000	156000000	1400	-	ENSMUSG00000035692	Isg15	protein_coding	-1.5	-0.503	7.39	0.00932	0.237	2.03
9	58200000	58200000	8020	-	ENSMUSG00000051243	Islr2	protein_coding	0.797	7.73	7.39	0.00934	0.237	2.03
15	76600000	76600000	4470	-	ENSMUSG00000063354	Slc39a4	protein_coding	-1.73	-0.215	7.38	0.00934	0.237	2.03
10	129000000	129000000	6150	-	ENSMUSG00000090247	Bloc1s1	protein_coding	-0.474	6.08	7.38	0.00936	0.237	2.03
7	109000000	109000000	3840	+	ENSMUSG00000096209	Olfr510	protein_coding	1.25	-2.13	7.38	0.00936	0.237	2.03
14	20700000	20700000	16100	+	ENSMUSG00000021819	Zswim8	protein_coding	0.317	6.76	7.38	0.00938	0.237	2.03
7	24400000	24400000	16400	+	ENSMUSG00000054342	Kcnn4	protein_coding	-1.55	-2.01	7.38	0.00938	0.237	2.03
7	27200000	27300000	24900	+	ENSMUSG00000003762	Coq8b	protein_coding	-0.444	5.59	7.37	0.0094	0.237	2.03
8	46000000	46000000	21600	-	ENSMUSG00000071103	1700029J07Rik	protein_coding	-0.42	3.31	7.37	0.0094	0.237	2.03
12	23800000	23800000	1350	-	ENSMUSG00000071362	Gm10330	protein_coding	1.09	-0.841	7.37	0.00941	0.237	2.03
7	31100000	31100000	5520	-	ENSMUSG00000036570	Fxyd1	protein_coding	-0.872	4.91	7.37	0.00942	0.237	2.03
3	37300000	37300000	4960	-	ENSMUSG00000045031	Cetn4	protein_coding	-0.535	2.56	7.36	0.00944	0.237	2.02
5	138000000	138000000	3920	+	ENSMUSG00000050552	Lamtor4	protein_coding	-0.238	5.8	7.36	0.00944	0.237	2.03
2	146000000	147000000	272000	-	ENSMUSG00000037110	Ralgapa2	protein_coding	0.393	5.15	7.36	0.00945	0.237	2.02
1	74900000	74900000	3210	-	ENSMUSG00000006546	Cryba2	protein_coding	-1.63	-1.94	7.36	0.00946	0.237	2.02
5	35400000	35400000	9320	-	ENSMUSG00000055944	E130018O15Rik	lincRNA	1.74	-2.32	7.36	0.00947	0.237	2.02
X	37200000	37200000	3580	-	ENSMUSG00000016427	Ndufa1	protein_coding	-0.317	5.83	7.34	0.00952	0.237	2.02
18	31600000	31700000	88700	+	ENSMUSG00000024260	Sap130	protein_coding	0.311	4.93	7.35	0.00952	0.237	2.02
7	25700000	25700000	18100	+	ENSMUSG00000002603	Tgfb1	protein_coding	-1.91	1.61	7.34	0.00953	0.237	2.02
2	119000000	119000000	24200	+	ENSMUSG00000040007	Bahd1	protein_coding	0.4	4.58	7.34	0.00953	0.237	2.02
5	147000000	147000000	69700	-	ENSMUSG00000042817	Flt3	protein_coding	0.799	-0.019	7.34	0.00955	0.237	2.02
11	70500000	70500000	5940	+	ENSMUSG00000018919	Tm4sf5	protein_coding	0.658	0.443	7.34	0.00957	0.237	2.02
3	94500000	94500000	15400	-	ENSMUSG00000028139	Riiad1	protein_coding	-0.954	1.84	7.33	0.00957	0.237	2.02
9	50600000	50600000	7680	+	ENSMUSG00000000167	Pih1d2	protein_coding	-0.895	1.01	7.33	0.00958	0.237	2.02
16	92600000	92800000	225000	-	ENSMUSG00000022952	Runx1	protein_coding	-2.24	-1.24	7.33	0.0096	0.237	2.02
3	89100000	89100000	8370	-	ENSMUSG00000059743	Fdps	protein_coding	0.861	6.17	7.33	0.0096	0.237	2.02
6	72400000	72400000	5480	-	ENSMUSG00000050732	Vamp8	protein_coding	-1.04	3.19	7.32	0.00962	0.238	2.02
16	48900000	49000000	69900	-	ENSMUSG00000064061	Dzip3	protein_coding	0.295	6.67	7.32	0.00964	0.238	2.02
4	117000000	117000000	15300	+	ENSMUSG00000028691	Prdx1	protein_coding	-0.554	8.8	7.32	0.00965	0.238	2.02
9	106000000	106000000	4800	-	ENSMUSG00000020253	Ppm1m	protein_coding	-0.396	3.63	7.31	0.00968	0.238	2.01
13	64400000	64400000	11600	-	ENSMUSG00000021477	Ctsl	protein_coding	-0.537	8.13	7.31	0.00969	0.238	2.01
14	55700000	55700000	13500	-	ENSMUSG00000022218	Tgm1	protein_coding	-1.46	-0.681	7.3	0.00973	0.239	2.01
15	84200000	84300000	83600	+	ENSMUSG00000022438	Parvb	protein_coding	-0.596	5.45	7.29	0.00976	0.239	2.01
X	105000000	105000000	3550	+	ENSMUSG00000031227	Magee1	protein_coding	0.535	5.96	7.29	0.0098	0.239	2.01
3	67500000	67500000	5930	-	ENSMUSG00000047557	Lxn	protein_coding	-0.541	6.41	7.28	0.0098	0.239	2.01
14	26100000	26100000	3440	-	ENSMUSG00000072680	Tmem254c	protein_coding	0.353	6.25	7.28	0.00984	0.24	2.01
1	25100000	25800000	762000	-	ENSMUSG00000033569	Adgrb3	protein_coding	0.366	5.43	7.27	0.00985	0.24	2.01
9	87100000	87200000	39700	+	ENSMUSG00000042761	Mrap2	protein_coding	0.591	0.5	7.27	0.00988	0.24	2.01
1	171000000	171000000	13000	+	ENSMUSG00000026649	Cfap126	protein_coding	-0.854	1.93	7.26	0.00989	0.24	2
1	167000000	167000000	25600	+	ENSMUSG00000052428	Tmco1	protein_coding	-0.338	6.15	7.27	0.00989	0.24	2
11	108000000	108000000	62200	-	ENSMUSG00000020723	Cacng4	protein_coding	0.461	6.59	7.25	0.00994	0.24	2
19	29300000	29300000	3500	-	ENSMUSG00000039097	Rln1	protein_coding	-0.864	2.01	7.25	0.00994	0.24	2
17	53600000	53700000	106000	+	ENSMUSG00000000708	Kat2b	protein_coding	-0.553	4.33	7.25	0.00995	0.24	2
18	77000000	77000000	70200	-	ENSMUSG00000025420	Katnal2	protein_coding	-0.606	2.11	7.25	0.00996	0.24	2
7	35600000	35600000	6590	-	ENSMUSG00000056043	Rgs9bp	protein_coding	0.941	0.422	7.25	0.00997	0.24	2
2	11300000	11300000	4620	+	ENSMUSG00000086006	Gm13293	lincRNA	-1.19	0.648	7.25	0.00997	0.24	2
3	160000000	160000000	99000	+	ENSMUSG00000028173	Wls	protein_coding	-0.519	6.23	7.25	0.00998	0.24	2
6	87000000	87100000	49400	+	ENSMUSG00000029992	Gfpt1	protein_coding	0.283	6.61	7.24	0.01	0.24	2
14	123000000	123000000	97500	-	ENSMUSG00000041625	Ggact	protein_coding	-0.526	4.16	7.23	0.01	0.24	2
19	10600000	10700000	31000	+	ENSMUSG00000043789	Vwce	protein_coding	0.604	0.537	7.24	0.01	0.24	2
4	45000000	45000000	3720	+	ENSMUSG00000070997	1700055D18Rik	antisense_RNA	-1.11	-1.28	7.24	0.01	0.24	2
17	78900000	78900000	1160	-	ENSMUSG00000091549	Gm6548	processed_pseudogene	-0.675	2.54	7.24	0.01	0.24	2
2	122000000	122000000	20300	-	ENSMUSG00000033256	Shf	protein_coding	0.548	4.08	7.23	0.0101	0.24	2
4	97600000	97800000	210000	-	ENSMUSG00000048747	E130114P18Rik	protein_coding	-0.746	2.93	7.22	0.0101	0.241	1.99
7	19700000	19700000	3080	-	ENSMUSG00000002985	Apoe	protein_coding	-0.712	12	7.2	0.0102	0.241	1.99
13	73300000	73300000	8700	-	ENSMUSG00000021606	Ndufs6	protein_coding	-0.337	6.12	7.21	0.0102	0.241	1.99
X	75400000	75400000	14100	+	ENSMUSG00000031198	Fundc2	protein_coding	-0.455	5.92	7.19	0.0102	0.241	1.99
2	39000000	39000000	8690	+	ENSMUSG00000035295	Wdr38	protein_coding	-1.62	-0.489	7.19	0.0102	0.241	1.99
11	80800000	80800000	11900	+	ENSMUSG00000035413	Tmem98	protein_coding	-0.782	4.32	7.2	0.0102	0.241	1.99
14	51100000	51100000	1770	-	ENSMUSG00000035896	Rnase1	protein_coding	-2.13	-1.83	7.2	0.0102	0.241	1.99
17	26000000	26100000	80400	-	ENSMUSG00000037098	Rab11fip3	protein_coding	0.273	5.47	7.2	0.0102	0.241	1.99
13	38300000	38500000	155000	+	ENSMUSG00000039004	Bmp6	protein_coding	-1.29	4.4	7.2	0.0102	0.241	1.99
7	128000000	128000000	6210	-	ENSMUSG00000057176	Ccdc189	protein_coding	-0.414	3.02	7.19	0.0102	0.241	1.99
15	99300000	99300000	21900	+	ENSMUSG00000023007	Prpf40b	protein_coding	0.322	6.04	7.17	0.0103	0.241	1.99
1	131000000	132000000	242000	-	ENSMUSG00000026425	Srgap2	protein_coding	0.353	6.66	7.18	0.0103	0.241	1.99
4	15900000	15900000	28300	-	ENSMUSG00000028223	Decr1	protein_coding	-0.663	5.06	7.18	0.0103	0.241	1.99
7	99700000	99700000	53500	-	ENSMUSG00000030737	Slco2b1	protein_coding	-2.95	0.167	7.19	0.0103	0.241	1.99
4	119000000	119000000	27300	-	ENSMUSG00000048899	Rimkla	protein_coding	0.511	3.73	7.17	0.0103	0.241	1.99
6	113000000	113000000	11900	-	ENSMUSG00000048930	Tada3	protein_coding	0.327	4.75	7.18	0.0103	0.241	1.99
11	59900000	59900000	1250	-	ENSMUSG00000085260	Med9os	antisense_RNA	-0.867	0.267	7.19	0.0103	0.241	1.99
1	193000000	193000000	11300	-	ENSMUSG00000016262	Sertad4	protein_coding	0.543	3.17	7.16	0.0104	0.241	1.98
19	43800000	43800000	58500	+	ENSMUSG00000025194	Abcc2	protein_coding	1.92	-1.63	7.16	0.0104	0.241	1.98
1	120000000	120000000	7800	-	ENSMUSG00000026385	Dbi	protein_coding	-0.625	9.74	7.17	0.0104	0.241	1.98
3	155000000	155000000	26500	+	ENSMUSG00000028199	Cryz	protein_coding	-0.405	5.73	7.17	0.0104	0.241	1.98
4	137000000	137000000	188000	-	ENSMUSG00000028664	Ephb2	protein_coding	0.507	4.88	7.16	0.0104	0.241	1.98
19	58900000	59000000	28000	+	ENSMUSG00000048029	Eno4	protein_coding	-0.85	1	7.15	0.0104	0.241	1.98
7	12800000	12800000	1040	-	ENSMUSG00000110124	Gm4247	processed_pseudogene	0.643	0.2	7.16	0.0104	0.241	1.98
7	4420000	4450000	20900	-	ENSMUSG00000008435	Rdh13	protein_coding	0.428	4.46	7.14	0.0105	0.241	1.98
X	36100000	36200000	59200	+	ENSMUSG00000017057	Il13ra1	protein_coding	-0.899	2.79	7.14	0.0105	0.241	1.98
14	55500000	55500000	17200	+	ENSMUSG00000022211	Carmil3	protein_coding	0.523	6.95	7.13	0.0105	0.241	1.98
5	135000000	135000000	15000	-	ENSMUSG00000040751	Lat2	protein_coding	-1.22	0.814	7.14	0.0105	0.241	1.98
10	41500000	41700000	178000	-	ENSMUSG00000075225	Ccdc162	protein_coding	-0.725	1.44	7.14	0.0105	0.241	1.98
11	74800000	74800000	14800	+	ENSMUSG00000000282	Mnt	protein_coding	0.445	4.65	7.12	0.0106	0.241	1.97
11	61700000	61700000	19500	+	ENSMUSG00000004837	Grap	protein_coding	-1.71	-2.25	7.12	0.0106	0.241	1.97
X	112000000	112000000	61400	+	ENSMUSG00000025525	Apool	protein_coding	-0.551	1.5	7.11	0.0106	0.241	1.97
1	23800000	23800000	87400	+	ENSMUSG00000026156	B3gat2	protein_coding	0.326	5.19	7.12	0.0106	0.241	1.97
3	131000000	131000000	38700	-	ENSMUSG00000027984	Hadh	protein_coding	-0.469	6.3	7.11	0.0106	0.241	1.97
7	98200000	98300000	115000	-	ENSMUSG00000030760	Acer3	protein_coding	-0.45	3.78	7.12	0.0106	0.241	1.98
9	47500000	47900000	327000	+	ENSMUSG00000032076	Cadm1	protein_coding	0.451	7.92	7.12	0.0106	0.241	1.97
9	92500000	92500000	35100	+	ENSMUSG00000032377	Plscr4	protein_coding	-1.15	1.22	7.13	0.0106	0.241	1.98
10	33900000	33900000	10900	+	ENSMUSG00000039552	Rsph4a	protein_coding	-0.639	1.94	7.13	0.0106	0.241	1.98
1	166000000	166000000	63200	-	ENSMUSG00000040723	Rcsd1	protein_coding	-1.45	-0.000515	7.11	0.0106	0.241	1.97
8	3590000	3610000	21800	+	ENSMUSG00000044433	Camsap3	protein_coding	0.544	4.98	7.11	0.0106	0.241	1.97
6	85900000	85900000	5830	-	ENSMUSG00000068299	Nat8f4	protein_coding	-0.633	2.12	7.11	0.0106	0.241	1.97
17	35100000	35100000	3700	-	ENSMUSG00000092241	Gm20522	antisense_RNA	-0.626	-0.589	7.13	0.0106	0.241	1.98
12	113000000	113000000	21300	+	ENSMUSG00000011148	Adssl1	protein_coding	-0.994	1.57	7.1	0.0107	0.241	1.97
2	35300000	35300000	51500	+	ENSMUSG00000026879	Gsn	protein_coding	-0.869	5.71	7.11	0.0107	0.241	1.97
5	123000000	123000000	119000	-	ENSMUSG00000029475	Kdm2b	protein_coding	0.444	5.42	7.1	0.0107	0.241	1.97
8	121000000	121000000	10700	-	ENSMUSG00000031821	Gins2	protein_coding	-0.658	2.76	7.1	0.0107	0.241	1.97
2	28400000	28500000	8710	+	ENSMUSG00000035829	Ppp1r26	protein_coding	0.339	4.44	7.11	0.0107	0.241	1.97
17	36000000	36000000	3080	-	ENSMUSG00000067212	H2-T23	protein_coding	-0.787	3.51	7.11	0.0107	0.241	1.97
14	55700000	55700000	6670	-	ENSMUSG00000002332	Dhrs1	protein_coding	-0.607	8.53	7.08	0.0108	0.241	1.97
3	133000000	133000000	158000	+	ENSMUSG00000028030	Tbck	protein_coding	0.351	4.38	7.08	0.0108	0.241	1.97
1	165000000	165000000	20100	-	ENSMUSG00000040848	Sft2d2	protein_coding	-0.608	5.59	7.08	0.0108	0.241	1.97
X	94800000	94800000	2620	-	ENSMUSG00000073060	Zxda	unprocessed_pseudogene	-3.06	-0.87	7.08	0.0108	0.241	1.97
15	90200000	90200000	6240	+	ENSMUSG00000075470	Alg10b	protein_coding	0.339	5.21	7.08	0.0108	0.241	1.97
14	105000000	105000000	5290	-	ENSMUSG00000091509	Gm17066	processed_transcript	0.494	1.81	7.08	0.0108	0.241	1.97
8	85100000	85100000	6420	-	ENSMUSG00000110386	Gm42031	lincRNA	-0.546	3.05	7.08	0.0108	0.241	1.97
X	68700000	68700000	39400	+	ENSMUSG00000000838	Fmr1	protein_coding	0.279	5.43	7.06	0.0109	0.242	1.96
9	72900000	73000000	26500	+	ENSMUSG00000034910	Pygo1	protein_coding	0.373	5.39	7.07	0.0109	0.242	1.96
14	106000000	106000000	384	+	ENSMUSG00000060143	Gm10076	protein_coding	-7.75	0.415	7.07	0.0109	0.242	1.96
X	68800000	68800000	4230	+	ENSMUSG00000071748	Gm14698	protein_coding	0.319	4.18	7.05	0.0109	0.242	1.96
13	62600000	62600000	21200	-	ENSMUSG00000072066	6720489N17Rik	protein_coding	-0.725	1.79	7.06	0.0109	0.242	1.96
5	24100000	24200000	60200	+	ENSMUSG00000028986	Klhl7	protein_coding	0.246	6.6	7.05	0.011	0.242	1.96
8	94200000	94200000	905	+	ENSMUSG00000031762	Mt2	protein_coding	-0.953	7.78	7.05	0.011	0.242	1.96
17	83400000	83500000	129000	+	ENSMUSG00000032624	Eml4	protein_coding	0.234	4.76	7.05	0.011	0.242	1.96
13	46700000	46700000	8540	+	ENSMUSG00000069237	Fam8a1	protein_coding	0.352	6.19	7.05	0.011	0.242	1.96
10	80400000	80400000	3830	-	ENSMUSG00000020163	Uqcr11	protein_coding	-0.301	7.89	7.02	0.0111	0.244	1.95
3	131000000	131000000	114000	+	ENSMUSG00000027985	Lef1	protein_coding	-1.7	-2.23	7.02	0.0111	0.244	1.95
9	5350000	5370000	27600	+	ENSMUSG00000025887	Casp12	protein_coding	-1.39	1.67	7.01	0.0112	0.244	1.95
7	101000000	101000000	19500	-	ENSMUSG00000030701	Plekhb1	protein_coding	-0.736	5.1	7	0.0112	0.244	1.95
7	101000000	101000000	62600	-	ENSMUSG00000030706	Mrpl48	protein_coding	-0.328	5.8	7	0.0112	0.244	1.95
13	114000000	114000000	26400	-	ENSMUSG00000042364	Snx18	protein_coding	-0.356	4.1	7.01	0.0112	0.244	1.95
X	136000000	136000000	1540	-	ENSMUSG00000050071	Bex1	protein_coding	0.433	5.81	7.01	0.0112	0.244	1.95
9	110000000	110000000	50800	-	ENSMUSG00000054792	Klhl18	protein_coding	0.573	4.99	7.01	0.0112	0.244	1.95
1	54500000	54600000	84700	-	ENSMUSG00000073678	Pgap1	protein_coding	0.477	5.86	7.01	0.0112	0.244	1.95
5	143000000	143000000	4240	-	ENSMUSG00000074817	Papolb	protein_coding	0.831	-1.5	7.01	0.0112	0.244	1.95
2	106000000	106000000	134000	-	ENSMUSG00000086029	Pax6os1	antisense_RNA	-1.23	-2.27	7	0.0112	0.244	1.95
12	69200000	69200000	300	+	ENSMUSG00000099021	Rn7s1	misc_RNA	-0.795	4.27	7	0.0112	0.244	1.95
6	3330000	3350000	12900	-	ENSMUSG00000106734	Gm20559	processed_transcript	-0.618	1.86	7.01	0.0112	0.244	1.95
7	140000000	140000000	10800	-	ENSMUSG00000025465	Echs1	protein_coding	-0.38	6.74	6.99	0.0113	0.245	1.95
6	29700000	29800000	25900	+	ENSMUSG00000001761	Smo	protein_coding	-0.543	6.23	6.98	0.0114	0.246	1.94
15	81900000	82000000	14200	+	ENSMUSG00000042109	Csdc2	protein_coding	0.327	8.09	6.97	0.0114	0.246	1.94
7	45700000	45700000	5120	+	ENSMUSG00000059824	Dbp	protein_coding	-0.568	3.96	6.97	0.0114	0.247	1.94
12	91400000	91500000	165000	+	ENSMUSG00000020963	Tshr	protein_coding	-0.696	1.92	6.95	0.0115	0.248	1.94
13	92400000	92400000	34300	+	ENSMUSG00000021707	Dhfr	protein_coding	-0.425	3.37	6.96	0.0115	0.247	1.94
16	91000000	91000000	30500	-	ENSMUSG00000022974	Paxbp1	protein_coding	0.392	6.08	6.95	0.0115	0.248	1.94
7	128000000	128000000	18200	+	ENSMUSG00000030795	Fus	protein_coding	0.404	7.93	6.94	0.0115	0.248	1.94
14	103000000	103000000	7360	+	ENSMUSG00000022125	Cln5	protein_coding	-0.586	3.35	6.93	0.0116	0.248	1.93
7	102000000	102000000	38100	+	ENSMUSG00000030649	Anapc15	protein_coding	-0.303	5.31	6.94	0.0116	0.248	1.94
6	38300000	38300000	11900	-	ENSMUSG00000047749	Zc3hav1l	protein_coding	0.437	1.8	6.93	0.0116	0.248	1.93
15	100000000	100000000	9530	+	ENSMUSG00000054619	Mettl7a1	protein_coding	-0.555	2.61	6.94	0.0116	0.248	1.94
11	93900000	94000000	18500	-	ENSMUSG00000091228	Gm20390	protein_coding	-1.24	6.62	6.94	0.0116	0.248	1.94
7	117000000	117000000	2100	+	ENSMUSG00000108736	Gm45151	lincRNA	0.656	0.201	6.93	0.0116	0.248	1.93
16	38900000	39000000	134000	+	ENSMUSG00000022790	Igsf11	protein_coding	-0.726	4.21	6.92	0.0117	0.248	1.93
9	103000000	103000000	26400	-	ENSMUSG00000032554	Trf	protein_coding	-1.23	4	6.91	0.0117	0.248	1.93
17	15000000	15100000	85400	+	ENSMUSG00000036552	Ermard	protein_coding	-0.31	4.52	6.92	0.0117	0.248	1.93
19	44500000	44500000	20800	+	ENSMUSG00000036961	Wnt8b	protein_coding	-1.28	-1.75	6.91	0.0117	0.248	1.93
11	48900000	48900000	9720	-	ENSMUSG00000046879	Irgm1	protein_coding	-0.849	1.71	6.91	0.0117	0.248	1.93
9	8020000	8040000	21200	-	ENSMUSG00000053070	9230110C19Rik	protein_coding	-0.313	3.42	6.91	0.0117	0.248	1.93
3	107000000	107000000	5220	+	ENSMUSG00000087260	Lamtor5	protein_coding	-0.32	5.22	6.92	0.0117	0.248	1.93
13	48300000	48300000	1470	-	ENSMUSG00000097326	A330048O09Rik	lincRNA	-0.94	1.44	6.91	0.0117	0.248	1.93
11	101000000	101000000	27000	+	ENSMUSG00000006784	Ttc25	protein_coding	-0.742	0.735	6.9	0.0118	0.249	1.93
12	84000000	84000000	6010	+	ENSMUSG00000021226	Acot2	protein_coding	-0.734	2.58	6.89	0.0118	0.249	1.93
16	17600000	17600000	15900	+	ENSMUSG00000022758	P2rx6	protein_coding	-1.02	2.24	6.89	0.0118	0.249	1.93
11	69400000	69400000	144	-	ENSMUSG00000087881	Gm22442	scaRNA	0.999	-1.55	6.89	0.0118	0.249	1.93
17	3330000	3520000	193000	+	ENSMUSG00000023800	Tiam2	protein_coding	0.274	3.9	6.88	0.0119	0.25	1.92
9	111000000	111000000	84000	+	ENSMUSG00000062296	Trank1	protein_coding	0.474	8.48	6.88	0.0119	0.25	1.92
2	121000000	121000000	9120	+	ENSMUSG00000074884	Serf2	protein_coding	-0.311	8.06	6.87	0.0119	0.25	1.92
13	28900000	29000000	4800	-	ENSMUSG00000076431	Sox4	protein_coding	0.329	6.12	6.89	0.0119	0.25	1.93
8	111000000	111000000	16600	-	ENSMUSG00000084808	9430091E24Rik	processed_transcript	-0.558	-0.195	6.87	0.0119	0.25	1.92
X	164000000	164000000	29300	+	ENSMUSG00000031380	Vegfd	protein_coding	1.14	4.12	6.87	0.012	0.25	1.92
1	92800000	92900000	29100	+	ENSMUSG00000034220	Gpc1	protein_coding	0.351	6.86	6.87	0.012	0.25	1.92
X	136000000	136000000	60700	+	ENSMUSG00000043384	Gprasp1	protein_coding	0.447	8.27	6.86	0.012	0.25	1.92
10	36500000	36800000	328000	+	ENSMUSG00000044499	Hs3st5	protein_coding	0.736	0.427	6.86	0.012	0.25	1.92
1	40700000	40800000	88700	+	ENSMUSG00000026062	Slc9a2	protein_coding	0.888	-0.0854	6.85	0.0121	0.251	1.92
9	21700000	21700000	26400	+	ENSMUSG00000032193	Ldlr	protein_coding	0.759	3.11	6.84	0.0121	0.252	1.92
18	34600000	34600000	17600	-	ENSMUSG00000049357	4933408B17Rik	protein_coding	-0.911	-0.599	6.84	0.0121	0.252	1.92
16	38500000	38500000	28000	+	ENSMUSG00000075122	Cd80	protein_coding	-1.38	-1.71	6.85	0.0121	0.251	1.92
12	112000000	112000000	2490	-	ENSMUSG00000113769	AC132623.2	lincRNA	-1.47	-1.46	6.84	0.0121	0.252	1.92
18	43300000	43400000	117000	-	ENSMUSG00000024501	Dpysl3	protein_coding	0.778	10.8	6.83	0.0122	0.252	1.91
3	36400000	36500000	27000	-	ENSMUSG00000027712	Anxa5	protein_coding	-0.908	6.74	6.83	0.0122	0.252	1.91
15	76100000	76100000	7080	-	ENSMUSG00000044361	BC024139	protein_coding	0.608	3.28	6.83	0.0122	0.252	1.91
15	11800000	11900000	65800	-	ENSMUSG00000022206	Npr3	protein_coding	0.978	3.56	6.81	0.0123	0.252	1.91
X	101000000	101000000	16500	-	ENSMUSG00000031310	Zmym3	protein_coding	0.372	7.23	6.82	0.0123	0.252	1.91
12	111000000	111000000	499	-	ENSMUSG00000113702	AC152827.3	lincRNA	1.24	-1.86	6.81	0.0123	0.252	1.91
14	63100000	63100000	23500	+	ENSMUSG00000021939	Ctsb	protein_coding	-0.625	10.4	6.79	0.0124	0.252	1.9
4	40800000	40900000	49400	-	ENSMUSG00000028413	B4galt1	protein_coding	-0.658	2.71	6.8	0.0124	0.252	1.91
10	79900000	79900000	14200	-	ENSMUSG00000035835	Plppr3	protein_coding	0.689	7.11	6.8	0.0124	0.252	1.91
X	167000000	167000000	25600	-	ENSMUSG00000044583	Tlr7	protein_coding	-2.76	-0.823	6.79	0.0124	0.252	1.91
1	99800000	100000000	713000	+	ENSMUSG00000067028	Cntnap5b	protein_coding	0.887	2.3	6.8	0.0124	0.252	1.91
13	78200000	78200000	10800	-	ENSMUSG00000069171	Nr2f1	protein_coding	0.325	5.6	6.8	0.0124	0.252	1.91
11	83000000	83000000	13400	-	ENSMUSG00000069793	Slfn9	protein_coding	-0.727	1.35	6.8	0.0124	0.252	1.91
8	13700000	13700000	37500	+	ENSMUSG00000090336	4932443I19Rik	protein_coding	-0.984	0.822	6.79	0.0124	0.252	1.91
16	77200000	77700000	455000	+	ENSMUSG00000090386	Mir99ahg	processed_transcript	-0.759	1.74	6.79	0.0124	0.252	1.91
12	111000000	111000000	330	-	ENSMUSG00000091498	Mpc1-ps	processed_pseudogene	-0.378	4.35	6.79	0.0124	0.252	1.9
2	177000000	178000000	11500	+	ENSMUSG00000094786	Gm14403	protein_coding	-0.659	1.24	6.8	0.0124	0.252	1.91
12	85600000	85600000	2170	-	ENSMUSG00000113165	AC115037.1	bidirectional_promoter_lncRNA	-0.76	-0.0385	6.79	0.0124	0.252	1.91
8	84900000	84900000	14400	+	ENSMUSG00000003812	Dnase2a	protein_coding	-0.864	2.61	6.78	0.0125	0.252	1.9
14	60400000	60400000	14900	+	ENSMUSG00000021986	Amer2	protein_coding	0.305	5.11	6.79	0.0125	0.252	1.9
17	24400000	24400000	11200	+	ENSMUSG00000034681	Rnps1	protein_coding	0.281	7.22	6.77	0.0125	0.252	1.9
7	45500000	45600000	27900	+	ENSMUSG00000040428	Plekha4	protein_coding	-0.653	2.31	6.77	0.0125	0.252	1.9
19	37300000	37300000	642	-	ENSMUSG00000080885	Rpl10-ps6	processed_pseudogene	-2.16	-1.51	6.78	0.0125	0.252	1.9
7	54400000	54400000	321	-	ENSMUSG00000099647	Gm5776	processed_pseudogene	-0.352	3.71	6.77	0.0125	0.252	1.9
17	78900000	78900000	30000	-	ENSMUSG00000024079	Eif2ak2	protein_coding	-0.674	3.98	6.77	0.0126	0.252	1.9
17	84600000	84700000	29100	+	ENSMUSG00000024253	Dync2li1	protein_coding	-0.372	4.15	6.76	0.0126	0.252	1.9
2	126000000	126000000	125000	+	ENSMUSG00000027207	Galk2	protein_coding	-0.314	4.13	6.76	0.0126	0.252	1.9
5	138000000	138000000	11700	-	ENSMUSG00000045348	Nyap1	protein_coding	0.605	6.94	6.76	0.0126	0.252	1.9
3	128000000	128000000	42400	+	ENSMUSG00000046688	Tifa	protein_coding	-0.939	1.02	6.77	0.0126	0.252	1.9
19	8930000	8940000	12000	+	ENSMUSG00000071647	Eml3	protein_coding	-0.7	3.7	6.77	0.0126	0.252	1.9
1	14800000	14800000	288	-	ENSMUSG00000081201	Smt3h2-ps4	processed_pseudogene	-4.61	-1.49	6.83	0.0126	0.252	1.9
12	49400000	49400000	8950	+	ENSMUSG00000089922	Gm43517	protein_coding	0.621	0.909	6.76	0.0126	0.252	1.9
17	25800000	25800000	2570	-	ENSMUSG00000002274	Metrn	protein_coding	-0.627	6.48	6.74	0.0127	0.253	1.9
2	30200000	30200000	2580	+	ENSMUSG00000015337	Endog	protein_coding	-0.347	1.95	6.75	0.0127	0.252	1.9
X	38400000	38500000	55100	-	ENSMUSG00000016534	Lamp2	protein_coding	-0.489	7.69	6.74	0.0127	0.253	1.89
10	10500000	10600000	13300	-	ENSMUSG00000019832	Rab32	protein_coding	-1.1	0.908	6.75	0.0127	0.252	1.9
4	156000000	156000000	14500	-	ENSMUSG00000029060	Mib2	protein_coding	0.296	6.2	6.74	0.0127	0.253	1.9
16	11800000	11900000	106000	-	ENSMUSG00000065979	Cpped1	protein_coding	-0.412	5.28	6.75	0.0127	0.252	1.9
1	24600000	24600000	783	-	ENSMUSG00000101111	Gm28437	unprocessed_pseudogene	-4.91	2.32	6.83	0.0127	0.252	1.9
6	146000000	146000000	33600	+	ENSMUSG00000030255	Sspn	protein_coding	-0.486	3.77	6.73	0.0128	0.253	1.89
8	71500000	71500000	9940	-	ENSMUSG00000034863	Ano8	protein_coding	0.346	5.33	6.74	0.0128	0.253	1.89
12	41500000	41500000	34800	-	ENSMUSG00000036295	Lrrn3	protein_coding	0.343	5.22	6.72	0.0128	0.254	1.89
3	133000000	134000000	81500	-	ENSMUSG00000040943	Tet2	protein_coding	0.339	5.69	6.73	0.0128	0.253	1.89
3	136000000	136000000	63300	+	ENSMUSG00000053897	Slc39a8	protein_coding	-0.951	-0.163	6.72	0.0128	0.254	1.89
8	114000000	114000000	21200	+	ENSMUSG00000031767	Nudt7	protein_coding	-0.851	1.14	6.72	0.0129	0.254	1.89
9	55500000	55900000	388000	-	ENSMUSG00000034007	Scaper	protein_coding	0.368	4.37	6.71	0.0129	0.254	1.89
X	48200000	48200000	36900	-	ENSMUSG00000036985	Zdhhc9	protein_coding	0.385	6.3	6.71	0.0129	0.254	1.89
14	78100000	78100000	7990	-	ENSMUSG00000045655	Fam216b	protein_coding	-1.21	0.063	6.71	0.0129	0.254	1.89
7	63800000	63800000	359	+	ENSMUSG00000108421	Gm44718	lincRNA	1.52	-2.28	6.71	0.0129	0.254	1.89
8	25100000	25100000	8770	+	ENSMUSG00000110148	5830408C22Rik	processed_transcript	-2.05	-2.11	6.72	0.0129	0.254	1.89
17	31300000	31300000	22300	-	ENSMUSG00000024033	Rsph1	protein_coding	-0.827	2.35	6.7	0.013	0.254	1.89
1	40200000	40300000	92200	+	ENSMUSG00000026072	Il1r1	protein_coding	-1.14	1.6	6.7	0.013	0.254	1.89
2	181000000	181000000	14400	-	ENSMUSG00000027580	Helz2	protein_coding	-0.839	0.21	6.7	0.013	0.254	1.89
7	79900000	79900000	10000	-	ENSMUSG00000039043	Arpin	protein_coding	-0.406	4.57	6.7	0.013	0.254	1.89
1	21000000	21000000	39200	+	ENSMUSG00000041809	Efhc1	protein_coding	-0.675	0.712	6.69	0.013	0.255	1.88
1	97700000	97800000	64400	-	ENSMUSG00000040648	Ppip5k2	protein_coding	0.331	4.75	6.69	0.0131	0.255	1.88
12	84100000	84100000	2360	-	ENSMUSG00000054383	Pnma1	protein_coding	0.525	0.572	6.67	0.0131	0.256	1.88
5	149000000	149000000	23400	+	ENSMUSG00000060063	Alox5ap	protein_coding	-1.92	-0.577	6.69	0.0131	0.255	1.88
4	43700000	43700000	2240	-	ENSMUSG00000028470	Hint2	protein_coding	-0.419	3.51	6.67	0.0132	0.256	1.88
6	135000000	135000000	28800	+	ENSMUSG00000032652	Crebl2	protein_coding	-0.39	2.61	6.67	0.0132	0.256	1.88
1	181000000	181000000	44700	-	ENSMUSG00000038776	Ephx1	protein_coding	-0.66	7.59	6.67	0.0132	0.256	1.88
14	54300000	54300000	16400	+	ENSMUSG00000040997	Abhd4	protein_coding	-0.562	9.15	6.66	0.0132	0.257	1.88
14	50900000	50900000	18400	-	ENSMUSG00000006289	Osgep	protein_coding	-0.375	4.46	6.65	0.0133	0.257	1.88
17	74300000	74400000	52100	+	ENSMUSG00000024068	Spast	protein_coding	0.403	6.41	6.65	0.0133	0.257	1.88
4	148000000	148000000	34600	-	ENSMUSG00000029016	Clcn6	protein_coding	0.415	6.81	6.65	0.0133	0.257	1.88
12	71800000	72000000	161000	+	ENSMUSG00000034574	Daam1	protein_coding	0.281	5.77	6.66	0.0133	0.257	1.88
12	66500000	67200000	756000	-	ENSMUSG00000034912	Mdga2	protein_coding	0.408	4.74	6.65	0.0133	0.257	1.88
1	74400000	74400000	7210	+	ENSMUSG00000073650	Catip	protein_coding	-1.4	0.745	6.65	0.0133	0.257	1.88
11	67900000	68000000	40800	-	ENSMUSG00000020904	Cfap52	protein_coding	-1.11	1.14	6.63	0.0134	0.258	1.87
12	109000000	109000000	134000	+	ENSMUSG00000021262	Evl	protein_coding	0.373	8.05	6.63	0.0134	0.258	1.87
3	143000000	143000000	19800	+	ENSMUSG00000040253	Gbp7	protein_coding	-0.685	2.38	6.64	0.0134	0.257	1.87
11	28900000	28900000	73500	+	ENSMUSG00000020467	Efemp1	protein_coding	-1.09	4.58	6.62	0.0135	0.258	1.87
4	155000000	155000000	58900	+	ENSMUSG00000029049	Morn1	protein_coding	-0.578	2.42	6.62	0.0135	0.258	1.87
1	157000000	157000000	20700	-	ENSMUSG00000060519	Tor3a	protein_coding	-0.952	4.42	6.61	0.0135	0.258	1.87
7	12800000	12800000	35500	-	ENSMUSG00000070822	Zscan18	protein_coding	0.411	4.32	6.62	0.0135	0.258	1.87
5	23400000	23400000	52000	-	ENSMUSG00000073147	5031425E22Rik	lincRNA	-0.392	3.52	6.62	0.0135	0.258	1.87
9	43200000	43300000	36500	+	ENSMUSG00000095385	D630033O11Rik	lincRNA	-2.13	-2.25	6.62	0.0135	0.258	1.87
7	45100000	45100000	10900	-	ENSMUSG00000003420	Fcgrt	protein_coding	-0.934	4.04	6.61	0.0136	0.258	1.87
13	54600000	54600000	6110	+	ENSMUSG00000025870	Arl10	protein_coding	0.367	4.54	6.61	0.0136	0.258	1.87
3	5560000	5580000	16100	-	ENSMUSG00000040374	Pex2	protein_coding	-0.352	4.18	6.61	0.0136	0.258	1.87
5	138000000	138000000	9640	-	ENSMUSG00000056966	Gjc3	protein_coding	-1.11	0.242	6.6	0.0136	0.258	1.87
10	80000000	80100000	9270	+	ENSMUSG00000075706	Gpx4	protein_coding	-0.348	8.67	6.61	0.0136	0.258	1.87
8	83700000	83700000	6080	+	ENSMUSG00000019464	Ptger1	protein_coding	-1.05	0.619	6.59	0.0137	0.258	1.86
4	34800000	34800000	9760	-	ENSMUSG00000028295	Smim8	protein_coding	-0.38	3.98	6.6	0.0137	0.258	1.86
10	80600000	80600000	10200	-	ENSMUSG00000035397	Klf16	protein_coding	0.396	3.83	6.58	0.0137	0.258	1.86
3	90500000	90500000	3360	-	ENSMUSG00000044080	S100a1	protein_coding	-0.79	6.58	6.59	0.0137	0.258	1.86
12	113000000	113000000	8340	+	ENSMUSG00000052160	Pld4	protein_coding	-2.53	-0.452	6.6	0.0137	0.258	1.86
12	113000000	113000000	7830	-	ENSMUSG00000002804	Nudt14	protein_coding	-0.408	3.32	6.57	0.0138	0.258	1.86
17	33500000	33600000	29600	+	ENSMUSG00000024299	Adamts10	protein_coding	0.443	5.19	6.57	0.0138	0.258	1.86
8	71700000	71700000	14300	+	ENSMUSG00000031805	Jak3	protein_coding	-0.363	3.25	6.57	0.0138	0.258	1.86
14	112000000	112000000	8020	+	ENSMUSG00000033214	Slitrk5	protein_coding	0.379	4.38	6.57	0.0138	0.258	1.86
5	125000000	125000000	18800	+	ENSMUSG00000037905	Bri3bp	protein_coding	0.293	6.87	6.57	0.0138	0.258	1.86
4	3680000	3810000	135000	+	ENSMUSG00000042228	Lyn	protein_coding	-1.03	1.26	6.58	0.0138	0.258	1.86
3	116000000	116000000	6550	-	ENSMUSG00000054426	A930005H10Rik	processed_transcript	-0.416	2.84	6.57	0.0138	0.258	1.86
17	34700000	34700000	15500	-	ENSMUSG00000073418	C4b	protein_coding	-1.16	6.63	6.58	0.0138	0.258	1.86
6	116000000	116000000	18000	+	ENSMUSG00000107429	Gm44206	antisense_RNA	-1.06	-1.46	6.58	0.0138	0.258	1.86
10	129000000	129000000	3740	-	ENSMUSG00000025353	Ormdl2	protein_coding	-0.603	2.62	6.57	0.0139	0.258	1.86
2	35600000	35700000	173000	+	ENSMUSG00000026883	Dab2ip	protein_coding	0.322	5.99	6.56	0.0139	0.258	1.86
4	117000000	117000000	20000	+	ENSMUSG00000028681	Ptch2	protein_coding	1.17	-0.257	6.55	0.0139	0.258	1.86
4	135000000	135000000	50600	-	ENSMUSG00000028826	Tmem57	protein_coding	0.26	5.55	6.56	0.0139	0.258	1.86
12	25000000	25100000	88200	+	ENSMUSG00000036333	Kidins220	protein_coding	0.387	8.38	6.57	0.0139	0.258	1.86
7	140000000	140000000	82900	-	ENSMUSG00000049571	Cfap46	protein_coding	-0.654	2.12	6.56	0.0139	0.258	1.86
7	29200000	29200000	32700	-	ENSMUSG00000049676	Catsperg1	protein_coding	0.971	2.98	6.56	0.0139	0.258	1.86
3	95900000	95900000	8890	-	ENSMUSG00000054312	Mrps21	protein_coding	-0.375	5.21	6.55	0.0139	0.258	1.86
11	72800000	72900000	131000	+	ENSMUSG00000055670	Zzef1	protein_coding	0.308	5.65	6.56	0.0139	0.258	1.86
10	63900000	63900000	2570	-	ENSMUSG00000062561	Gm10118	protein_coding	0.974	-0.977	6.57	0.0139	0.258	1.86
MT	6870	6940	69	-	ENSMUSG00000064352	mt-Ts1	Mt_tRNA	1.28	-1.84	6.55	0.0139	0.258	1.86
7	45800000	45900000	46500	-	ENSMUSG00000002771	Grin2d	protein_coding	0.648	5.23	6.55	0.014	0.259	1.85
7	3620000	3620000	2960	+	ENSMUSG00000035674	Ndufa3	protein_coding	-0.258	6.81	6.54	0.014	0.259	1.85
18	74900000	75000000	21900	-	ENSMUSG00000053846	Lipg	protein_coding	0.553	2.38	6.54	0.014	0.259	1.85
12	72400000	72500000	88900	+	ENSMUSG00000021090	Lrrc9	protein_coding	-0.743	2.17	6.53	0.0141	0.259	1.85
16	72700000	73000000	383000	+	ENSMUSG00000022883	Robo1	protein_coding	0.547	5.63	6.54	0.0141	0.259	1.85
17	32900000	32900000	12300	-	ENSMUSG00000024292	Cyp4f14	protein_coding	-0.928	2.37	6.53	0.0141	0.259	1.85
19	3910000	3930000	16300	-	ENSMUSG00000024885	Aldh3b1	protein_coding	-1.01	2.37	6.53	0.0141	0.259	1.85
2	164000000	164000000	12300	+	ENSMUSG00000027656	Wisp2	protein_coding	-1.55	0.746	6.53	0.0141	0.259	1.85
4	88400000	88400000	42800	-	ENSMUSG00000028497	Hacd4	protein_coding	-0.924	3.76	6.53	0.0141	0.259	1.85
10	76300000	76300000	7310	+	ENSMUSG00000033208	S100b	protein_coding	-0.816	4.02	6.53	0.0141	0.259	1.85
7	34500000	34600000	37200	+	ENSMUSG00000086631	Gm12784	lincRNA	-1.83	-2.35	6.53	0.0141	0.259	1.85
15	83400000	83500000	89000	-	ENSMUSG00000016664	Pacsin2	protein_coding	-0.538	6.31	6.51	0.0142	0.259	1.85
13	99900000	100000000	67100	-	ENSMUSG00000021646	Mccc2	protein_coding	-0.422	4.43	6.52	0.0142	0.259	1.85
19	10000000	10100000	18100	+	ENSMUSG00000024664	Fads3	protein_coding	0.432	5.6	6.52	0.0142	0.259	1.85
4	19900000	19900000	45800	-	ENSMUSG00000028238	Atp6v0d2	protein_coding	-1.67	0.352	6.51	0.0142	0.259	1.85
11	98300000	98300000	4230	-	ENSMUSG00000038255	Neurod2	protein_coding	0.619	4.22	6.51	0.0142	0.259	1.85
7	126000000	126000000	22400	+	ENSMUSG00000042978	Sbk1	protein_coding	0.518	8.3	6.52	0.0142	0.259	1.85
14	50800000	50900000	46500	-	ENSMUSG00000006281	Tep1	protein_coding	-0.955	2.58	6.51	0.0143	0.259	1.85
19	42000000	42100000	25300	+	ENSMUSG00000025176	Hoga1	protein_coding	-0.765	0.514	6.51	0.0143	0.259	1.85
4	128000000	128000000	1260	+	ENSMUSG00000086771	1700080G11Rik	lincRNA	1.17	-1.59	6.5	0.0143	0.259	1.84
7	44700000	44800000	29100	+	ENSMUSG00000002205	Vrk3	protein_coding	-0.348	4.74	6.49	0.0144	0.26	1.84
1	120000000	120000000	104000	-	ENSMUSG00000026383	Epb41l5	protein_coding	-0.921	3.14	6.49	0.0144	0.26	1.84
3	32600000	32600000	36300	-	ENSMUSG00000027669	Gnb4	protein_coding	0.669	5.73	6.48	0.0144	0.26	1.84
6	42200000	42300000	4510	+	ENSMUSG00000029864	Gstk1	protein_coding	-0.556	3.06	6.49	0.0144	0.26	1.84
2	119000000	119000000	4620	+	ENSMUSG00000046814	Gchfr	protein_coding	-1.19	-0.631	6.49	0.0144	0.26	1.84
2	129000000	129000000	10500	+	ENSMUSG00000085498	Gm14023	processed_transcript	-0.627	-0.268	6.49	0.0144	0.26	1.84
15	99700000	99700000	2520	+	ENSMUSG00000023020	Cox14	protein_coding	-0.281	5.89	6.48	0.0145	0.26	1.84
10	129000000	129000000	9920	+	ENSMUSG00000025355	Mmp19	protein_coding	-1.22	1.6	6.47	0.0145	0.261	1.84
8	40900000	41000000	64600	+	ENSMUSG00000031595	Pdgfrl	protein_coding	-1.07	2.29	6.48	0.0145	0.26	1.84
18	43200000	43200000	669	+	ENSMUSG00000048188	Gm8181	processed_pseudogene	-3.3	-2.42	6.47	0.0145	0.261	1.84
4	20000000	20000000	8720	-	ENSMUSG00000097005	4930598A11Rik	lincRNA	1.9	-2.63	6.48	0.0145	0.26	1.84
7	45300000	45300000	3680	+	ENSMUSG00000038239	Hrc	protein_coding	-0.744	-0.929	6.46	0.0146	0.261	1.84
5	107000000	107000000	86100	-	ENSMUSG00000043410	Hfm1	protein_coding	0.539	2.51	6.46	0.0146	0.261	1.84
4	115000000	115000000	28000	-	ENSMUSG00000047155	Cyp4x1	protein_coding	0.565	3.81	6.45	0.0146	0.261	1.83
17	32500000	32600000	15200	+	ENSMUSG00000048440	Cyp4f16	protein_coding	-0.467	3.84	6.46	0.0146	0.261	1.84
X	38700000	38700000	579	-	ENSMUSG00000085611	Ap3s1-ps1	processed_pseudogene	-2.18	2.5	6.46	0.0146	0.261	1.83
10	41300000	41400000	131000	+	ENSMUSG00000091415	Ak9	protein_coding	-0.994	0.0317	6.46	0.0146	0.261	1.84
15	102000000	102000000	13400	+	ENSMUSG00000037003	Tns2	protein_coding	-0.921	1.5	6.45	0.0147	0.262	1.83
2	30800000	30900000	46300	+	ENSMUSG00000039476	Prrx2	protein_coding	-0.993	1.17	6.44	0.0147	0.262	1.83
14	51100000	51100000	10900	+	ENSMUSG00000072115	Ang	protein_coding	-1.38	-1.17	6.44	0.0147	0.262	1.83
9	53400000	53400000	32100	+	ENSMUSG00000005131	4930550C14Rik	protein_coding	-0.741	-0.689	6.44	0.0148	0.262	1.83
6	142000000	143000000	17700	-	ENSMUSG00000030246	Ldhb	protein_coding	-0.442	8.46	6.43	0.0148	0.262	1.83
19	23300000	23400000	146000	-	ENSMUSG00000033207	Mamdc2	protein_coding	-0.847	3.12	6.43	0.0148	0.262	1.83
11	97300000	97400000	20000	-	ENSMUSG00000070337	Gpr179	protein_coding	-1.09	-0.609	6.44	0.0148	0.262	1.83
10	18200000	18200000	11000	+	ENSMUSG00000096977	Gm10827	lincRNA	-1.16	-1.24	6.43	0.0148	0.262	1.83
6	57700000	57700000	217	-	ENSMUSG00000097656	Gm26712	transcribed_unprocessed_pseudogene	-0.47	2.16	6.43	0.0148	0.262	1.83
11	51600000	51700000	7780	-	ENSMUSG00000001053	N4bp3	protein_coding	0.719	2.04	6.41	0.015	0.264	1.83
11	103000000	103000000	13600	-	ENSMUSG00000020932	Gfap	protein_coding	-1.1	10.7	6.41	0.015	0.264	1.82
15	81900000	81900000	11200	-	ENSMUSG00000022476	Polr3h	protein_coding	-0.288	5.78	6.41	0.015	0.264	1.82
9	59500000	59600000	25600	+	ENSMUSG00000025232	Hexa	protein_coding	-0.478	7.02	6.41	0.015	0.264	1.83
2	4920000	4940000	19700	+	ENSMUSG00000026664	Phyh	protein_coding	-0.523	5.6	6.41	0.015	0.264	1.82
6	123000000	123000000	13200	+	ENSMUSG00000030144	Clec4d	protein_coding	-2.28	-2.41	6.4	0.015	0.264	1.82
9	44300000	44300000	15400	-	ENSMUSG00000032131	Abcg4	protein_coding	0.455	5.42	6.41	0.015	0.264	1.82
2	146000000	146000000	103000	+	ENSMUSG00000001768	Rin2	protein_coding	-0.989	2.49	6.39	0.0151	0.264	1.82
11	8430000	8660000	233000	-	ENSMUSG00000020422	Tns3	protein_coding	-0.721	5.38	6.39	0.0151	0.264	1.82
13	107000000	107000000	63100	-	ENSMUSG00000021693	Kif2a	protein_coding	0.441	6	6.39	0.0151	0.264	1.82
14	96100000	96500000	414000	-	ENSMUSG00000022076	Klhl1	protein_coding	0.784	0.396	6.4	0.0151	0.264	1.82
16	97500000	97600000	25600	+	ENSMUSG00000023341	Mx2	polymorphic_pseudogene	-0.886	0.182	6.4	0.0151	0.264	1.82
1	86000000	86100000	9590	+	ENSMUSG00000026227	2810459M11Rik	protein_coding	-0.79	4.4	6.39	0.0151	0.264	1.82
4	45000000	45000000	9340	+	ENSMUSG00000035637	Grhpr	protein_coding	-0.53	4.35	6.39	0.0151	0.264	1.82
10	34300000	34400000	130000	-	ENSMUSG00000039480	Nt5dc1	protein_coding	-0.704	0.649	6.38	0.0152	0.265	1.82
15	75900000	75900000	4630	-	ENSMUSG00000098678	Mroh6	protein_coding	-1.04	-1.72	6.38	0.0152	0.265	1.82
CHR_MG3836_PATCH	123000000	123000000	3080	+	ENSMUSG00000111559	AEKR01077154.1	protein_coding	2.57	0.453	6.38	0.0152	0.265	1.82
3	146000000	146000000	45700	+	ENSMUSG00000011008	Mcoln2	protein_coding	-2.31	-2.29	6.36	0.0153	0.266	1.82
14	18200000	18200000	35100	-	ENSMUSG00000021775	Nr1d2	protein_coding	-0.478	4.35	6.36	0.0153	0.266	1.82
X	99000000	99100000	71500	+	ENSMUSG00000031216	Stard8	protein_coding	-1.35	1.97	6.36	0.0153	0.266	1.82
3	123000000	123000000	81000	-	ENSMUSG00000039735	Fnbp1l	protein_coding	0.417	7.91	6.36	0.0153	0.266	1.81
2	36000000	36100000	30300	+	ENSMUSG00000026894	Morn5	protein_coding	-0.684	0.255	6.35	0.0154	0.267	1.81
6	145000000	145000000	36200	-	ENSMUSG00000043541	Casc1	protein_coding	-0.742	0.464	6.35	0.0154	0.267	1.81
7	43800000	43800000	6250	+	ENSMUSG00000064023	Klk8	protein_coding	0.955	0.323	6.35	0.0154	0.266	1.81
6	85200000	85200000	3600	+	ENSMUSG00000068303	Spr-ps1	transcribed_unprocessed_pseudogene	-1.45	-1.86	6.35	0.0154	0.267	1.81
12	113000000	113000000	7560	+	ENSMUSG00000006360	Crip1	protein_coding	-1.22	0.64	6.34	0.0155	0.267	1.81
2	84800000	84800000	10100	-	ENSMUSG00000023224	Serping1	protein_coding	-1.28	2.26	6.34	0.0155	0.267	1.81
2	36100000	36100000	23500	-	ENSMUSG00000026890	Lhx6	protein_coding	0.64	4.82	6.34	0.0155	0.267	1.81
6	116000000	116000000	27700	-	ENSMUSG00000030321	Efcab12	protein_coding	-0.78	1.05	6.33	0.0155	0.267	1.81
11	48900000	48900000	14800	-	ENSMUSG00000058163	Gm5431	protein_coding	-1.34	-1.59	6.34	0.0155	0.267	1.81
1	160000000	160000000	6960	+	ENSMUSG00000058267	Mrps14	protein_coding	-0.317	5.2	6.34	0.0155	0.267	1.81
2	79500000	79500000	4230	-	ENSMUSG00000034701	Neurod1	protein_coding	0.587	1.31	6.32	0.0156	0.267	1.81
3	88800000	88900000	74900	+	ENSMUSG00000054199	Gon4l	protein_coding	0.224	5.92	6.32	0.0156	0.267	1.81
2	30700000	30700000	6910	-	ENSMUSG00000075416	Gm14488	processed_transcript	-1.74	-1.8	6.32	0.0156	0.267	1.81
14	5070000	5090000	22300	+	ENSMUSG00000095681	Gm8281	protein_coding	0.509	3.48	6.32	0.0156	0.267	1.81
19	15900000	15900000	42700	-	ENSMUSG00000024640	Psat1	protein_coding	-0.457	8.34	6.31	0.0157	0.268	1.8
4	141000000	141000000	18100	+	ENSMUSG00000028919	Arhgef19	protein_coding	-0.689	2.65	6.32	0.0157	0.267	1.81
1	38200000	38700000	488000	-	ENSMUSG00000037138	Aff3	protein_coding	0.388	4.95	6.31	0.0157	0.268	1.8
3	130000000	130000000	106000	+	ENSMUSG00000041220	Elovl6	protein_coding	0.394	6.14	6.32	0.0157	0.267	1.81
3	88400000	88400000	3960	+	ENSMUSG00000041423	Paqr6	protein_coding	-1.19	2.83	6.32	0.0157	0.267	1.8
7	28800000	28800000	7030	+	ENSMUSG00000053898	Ech1	protein_coding	-0.377	5.57	6.31	0.0157	0.268	1.8
15	32200000	32200000	4100	-	ENSMUSG00000096956	Snhg18	lincRNA	-0.87	3.46	6.31	0.0157	0.267	1.8
16	84800000	84800000	7760	-	ENSMUSG00000022890	Atp5j	protein_coding	-0.321	7.14	6.3	0.0158	0.268	1.8
5	138000000	138000000	22700	+	ENSMUSG00000029723	Tsc22d4	protein_coding	-0.498	6.65	6.3	0.0158	0.268	1.8
4	116000000	116000000	157000	-	ENSMUSG00000003810	Mast2	protein_coding	0.292	7.11	6.28	0.0159	0.27	1.8
13	35000000	35000000	49300	-	ENSMUSG00000021417	Eci2	protein_coding	-0.487	6.26	6.29	0.0159	0.269	1.8
7	92600000	92600000	21100	+	ENSMUSG00000030613	Ccdc90b	protein_coding	-0.46	3.68	6.29	0.0159	0.269	1.8
17	57100000	57100000	12500	-	ENSMUSG00000002668	Dennd1c	protein_coding	-1.71	-0.911	6.27	0.016	0.271	1.8
7	141000000	141000000	12500	-	ENSMUSG00000038650	Rnh1	protein_coding	-0.625	5.49	6.27	0.016	0.271	1.79
18	77800000	77800000	10200	-	ENSMUSG00000041840	Haus1	protein_coding	-0.404	3.43	6.28	0.016	0.27	1.8
7	44200000	44300000	16000	+	ENSMUSG00000101166	Gm28496	processed_transcript	-1.04	-1.63	6.27	0.016	0.271	1.8
15	79900000	79900000	24200	+	ENSMUSG00000009585	Apobec3	protein_coding	-0.763	1.3	6.27	0.0161	0.271	1.79
15	84300000	84300000	19000	+	ENSMUSG00000022439	Parvg	protein_coding	-1.59	-0.473	6.26	0.0161	0.271	1.79
13	51400000	51400000	14200	+	ENSMUSG00000067586	S1pr3	protein_coding	-1.23	4.75	6.26	0.0161	0.271	1.79
10	80300000	80300000	2280	-	ENSMUSG00000020133	2310011J03Rik	protein_coding	-0.287	4.81	6.25	0.0162	0.271	1.79
13	73300000	73300000	3670	+	ENSMUSG00000021607	Mrpl36	protein_coding	-0.221	4.15	6.25	0.0162	0.271	1.79
5	138000000	138000000	6350	-	ENSMUSG00000029510	Gpc2	protein_coding	0.522	5.37	6.25	0.0162	0.271	1.79
18	61800000	61900000	112000	-	ENSMUSG00000032735	Ablim3	protein_coding	0.584	6.66	6.25	0.0162	0.271	1.79
8	54600000	54600000	32400	-	ENSMUSG00000089708	5330439A09Rik	antisense_RNA	0.86	-1.34	6.25	0.0162	0.271	1.79
11	61500000	61500000	5600	-	ENSMUSG00000001034	Mapk7	protein_coding	0.35	5.21	6.23	0.0163	0.273	1.79
13	90900000	91200000	289000	-	ENSMUSG00000021619	Atg10	protein_coding	-0.48	2.77	6.23	0.0163	0.273	1.79
19	41600000	41700000	143000	-	ENSMUSG00000025020	Slit1	protein_coding	0.622	6.78	6.24	0.0163	0.273	1.79
2	164000000	164000000	7500	-	ENSMUSG00000040164	Kcns1	protein_coding	0.649	1.77	6.23	0.0163	0.273	1.79
8	22100000	22100000	51400	-	ENSMUSG00000037738	Nek5	protein_coding	-1.56	-0.304	6.22	0.0164	0.273	1.78
5	24400000	24400000	7960	-	ENSMUSG00000038295	Atg9b	protein_coding	0.633	2.57	6.23	0.0164	0.273	1.79
12	30900000	30900000	18300	-	ENSMUSG00000044573	Acp1	protein_coding	-0.27	6.45	6.22	0.0164	0.273	1.78
16	18100000	18100000	29800	-	ENSMUSG00000003526	Prodh	protein_coding	-1.03	3.32	6.21	0.0165	0.274	1.78
6	125000000	125000000	7930	-	ENSMUSG00000038213	Tapbpl	protein_coding	-0.447	2.58	6.21	0.0165	0.274	1.78
4	43700000	43700000	297	+	ENSMUSG00000043770	Gm12481	processed_pseudogene	-0.345	6.55	6.21	0.0165	0.274	1.78
3	124000000	124000000	3890	+	ENSMUSG00000044528	Tram1l1	protein_coding	0.293	3.46	6.21	0.0165	0.274	1.78
4	134000000	134000000	3000	-	ENSMUSG00000050105	Grrp1	protein_coding	0.842	-0.537	6.2	0.0165	0.274	1.78
14	55700000	55700000	2740	-	ENSMUSG00000007589	Tinf2	protein_coding	-0.471	3.71	6.2	0.0166	0.274	1.78
19	34600000	34600000	25700	+	ENSMUSG00000045932	Ifit2	protein_coding	-0.379	3.27	6.2	0.0166	0.274	1.78
6	137000000	137000000	45000	+	ENSMUSG00000064330	Pde6h	protein_coding	-3.01	-1.08	6.2	0.0166	0.274	1.78
18	61600000	61600000	7930	+	ENSMUSG00000098098	Bvht	lincRNA	-0.89	-0.791	6.2	0.0166	0.274	1.78
19	18600000	18600000	52500	-	ENSMUSG00000024725	Ostf1	protein_coding	-0.615	3.68	6.18	0.0167	0.276	1.78
8	4210000	4220000	7920	-	ENSMUSG00000064125	Prr36	protein_coding	0.409	5.18	6.18	0.0167	0.276	1.78
10	115000000	115000000	106000	-	ENSMUSG00000006764	Tph2	protein_coding	-0.984	-0.0525	6.17	0.0168	0.276	1.77
X	73900000	73900000	42300	-	ENSMUSG00000031391	L1cam	protein_coding	0.818	8.72	6.17	0.0168	0.276	1.77
9	37200000	37300000	28200	-	ENSMUSG00000032122	Slc37a2	protein_coding	-0.943	2.82	6.17	0.0168	0.276	1.77
4	47100000	47100000	31200	+	ENSMUSG00000039774	Galnt12	protein_coding	-1.1	-0.849	6.18	0.0168	0.276	1.78
17	80900000	80900000	36300	+	ENSMUSG00000112121	AC163903.1	lincRNA	-1.07	-0.0902	6.17	0.0168	0.276	1.77
10	80300000	80300000	22300	+	ENSMUSG00000020135	Apc2	protein_coding	0.569	7.47	6.17	0.0169	0.276	1.77
18	67500000	67500000	15700	+	ENSMUSG00000024530	Prelid3a	protein_coding	0.308	5.38	6.16	0.0169	0.276	1.77
X	113000000	113000000	34500	+	ENSMUSG00000025529	Zfp711	protein_coding	0.418	3.48	6.17	0.0169	0.276	1.77
7	117000000	117000000	2500	+	ENSMUSG00000108456	4732496C06Rik	lincRNA	0.617	1.61	6.17	0.0169	0.276	1.77
7	31100000	31200000	25800	-	ENSMUSG00000001248	Gramd1a	protein_coding	0.404	7.77	6.16	0.017	0.276	1.77
6	128000000	128000000	34700	-	ENSMUSG00000001521	Tulp3	protein_coding	-0.4	4.58	6.16	0.017	0.276	1.77
5	17800000	17900000	107000	-	ENSMUSG00000002944	Cd36	protein_coding	-1.55	1.59	6.15	0.017	0.276	1.77
12	3960000	4040000	76400	-	ENSMUSG00000020658	Efr3b	protein_coding	0.381	6.54	6.15	0.017	0.276	1.77
18	35700000	35700000	5500	-	ENSMUSG00000024352	Spata24	protein_coding	-0.48	2.24	6.16	0.017	0.276	1.77
5	23800000	23800000	5220	-	ENSMUSG00000028998	Tomm7	protein_coding	-0.367	6.38	6.14	0.0171	0.276	1.77
5	3340000	3530000	190000	+	ENSMUSG00000040274	Cdk6	protein_coding	-0.788	2.42	6.13	0.0171	0.276	1.77
9	58200000	58200000	5910	+	ENSMUSG00000057818	1600029O15Rik	transcribed_processed_pseudogene	0.787	0.598	6.14	0.0171	0.276	1.77
6	99700000	99700000	2390	+	ENSMUSG00000072875	Gpr27	protein_coding	0.533	4.87	6.13	0.0171	0.276	1.77
4	138000000	138000000	2440	-	ENSMUSG00000078235	Fam43b	protein_coding	0.511	2.64	6.14	0.0171	0.276	1.77
17	25100000	25100000	16400	-	ENSMUSG00000024170	Telo2	protein_coding	0.366	5.13	6.12	0.0172	0.276	1.76
17	56800000	56800000	55100	-	ENSMUSG00000024206	Rfx2	protein_coding	-0.786	2.02	6.12	0.0172	0.276	1.76
2	91300000	91300000	8730	+	ENSMUSG00000027257	Pacsin3	protein_coding	-0.368	4.29	6.12	0.0172	0.276	1.76
2	182000000	182000000	5970	+	ENSMUSG00000027584	Oprl1	protein_coding	0.401	4.7	6.12	0.0172	0.276	1.76
3	82500000	82500000	9700	-	ENSMUSG00000028004	Npy2r	protein_coding	0.915	0.92	6.13	0.0172	0.276	1.76
5	35900000	36000000	111000	+	ENSMUSG00000029094	Afap1	protein_coding	0.444	5.3	6.13	0.0172	0.276	1.76
5	148000000	148000000	16000	+	ENSMUSG00000029649	Pomp	protein_coding	-0.353	6.85	6.13	0.0172	0.276	1.77
11	58000000	58100000	53000	+	ENSMUSG00000037331	Larp1	protein_coding	0.32	6.26	6.13	0.0172	0.276	1.77
3	121000000	121000000	71300	+	ENSMUSG00000039887	Alg14	protein_coding	-0.32	4.3	6.13	0.0172	0.276	1.77
16	20700000	20700000	24600	+	ENSMUSG00000045983	Eif4g1	protein_coding	0.253	9.01	6.12	0.0172	0.276	1.76
12	108000000	108000000	93200	-	ENSMUSG00000048251	Bcl11b	protein_coding	0.805	4.15	6.13	0.0172	0.276	1.76
10	81400000	81500000	59400	-	ENSMUSG00000055053	Nfic	protein_coding	-0.427	5.12	6.13	0.0172	0.276	1.76
7	119000000	119000000	43900	-	ENSMUSG00000066197	Gpr139	protein_coding	0.783	0.927	6.13	0.0172	0.276	1.76
13	41600000	41600000	35400	+	ENSMUSG00000087370	Tmem170b	protein_coding	0.377	5.63	6.13	0.0172	0.276	1.77
1	144000000	144000000	1070	+	ENSMUSG00000089640	Gm6397	processed_pseudogene	-2.32	-2.43	6.13	0.0172	0.276	1.77
17	71700000	71700000	56400	+	ENSMUSG00000045761	Togaram2	protein_coding	-1.02	0.977	6.12	0.0173	0.276	1.76
7	83600000	83700000	21200	+	ENSMUSG00000046027	Stard5	protein_coding	-0.499	2.92	6.12	0.0173	0.276	1.76
18	6910000	7000000	94300	-	ENSMUSG00000061013	Mkx	protein_coding	0.638	2.7	6.11	0.0173	0.276	1.76
17	8280000	8300000	14800	+	ENSMUSG00000023861	Mpc1	protein_coding	-0.26	7.24	6.1	0.0174	0.277	1.76
4	121000000	121000000	48900	-	ENSMUSG00000032870	Smap2	protein_coding	0.308	6.24	6.1	0.0174	0.277	1.76
5	8890000	8960000	65500	+	ENSMUSG00000042476	Abcb4	protein_coding	-0.497	1.86	6.1	0.0174	0.277	1.76
5	145000000	145000000	25900	-	ENSMUSG00000043388	Tmem130	protein_coding	0.639	8.24	6.1	0.0174	0.277	1.76
5	130000000	130000000	21900	-	ENSMUSG00000029446	Psph	protein_coding	-0.53	5.62	6.09	0.0175	0.278	1.76
2	155000000	155000000	2920	+	ENSMUSG00000038523	1700003F12Rik	protein_coding	-1.5	-1.6	6.1	0.0175	0.277	1.76
4	139000000	139000000	86300	+	ENSMUSG00000041143	Tmco4	protein_coding	-0.895	3.02	6.09	0.0175	0.278	1.76
2	177000000	177000000	11800	+	ENSMUSG00000078875	Gm14419	protein_coding	-0.658	3.23	6.09	0.0175	0.278	1.76
12	24800000	25000000	134000	+	ENSMUSG00000020646	Mboat2	protein_coding	-0.315	5.67	6.09	0.0176	0.278	1.76
14	66000000	66000000	13100	+	ENSMUSG00000022037	Clu	protein_coding	-0.804	10.2	6.08	0.0176	0.278	1.75
5	148000000	148000000	164000	-	ENSMUSG00000029648	Flt1	protein_coding	-1.56	0.411	6.08	0.0176	0.278	1.75
17	50500000	50700000	179000	+	ENSMUSG00000038910	Plcl2	protein_coding	0.229	4.06	6.07	0.0176	0.278	1.75
3	96200000	96200000	528	-	ENSMUSG00000063954	Hist2h2aa2	protein_coding	-0.607	2.88	6.08	0.0176	0.278	1.76
19	8930000	8930000	1980	-	ENSMUSG00000071648	Rom1	protein_coding	-0.733	1.98	6.08	0.0176	0.278	1.75
9	21900000	21900000	10700	-	ENSMUSG00000019066	Rab3d	protein_coding	0.49	4.77	6.07	0.0177	0.278	1.75
15	12800000	12900000	110000	+	ENSMUSG00000022191	Drosha	protein_coding	0.297	7.18	6.07	0.0177	0.278	1.75
10	129000000	129000000	11800	+	ENSMUSG00000025351	Cd63	protein_coding	-0.861	7.89	6.07	0.0177	0.278	1.75
3	117000000	117000000	43400	-	ENSMUSG00000027957	Slc35a3	protein_coding	-0.316	4.31	6.07	0.0177	0.278	1.75
5	120000000	120000000	14600	-	ENSMUSG00000029596	Sdsl	protein_coding	-0.807	1.77	6.07	0.0177	0.278	1.75
15	81000000	81000000	34500	+	ENSMUSG00000042303	Sgsm3	protein_coding	0.266	5.23	6.06	0.0177	0.278	1.75
5	30100000	30100000	2500	-	ENSMUSG00000086815	3110082J24Rik	protein_coding	-0.624	0.557	6.07	0.0177	0.278	1.75
14	7010000	7030000	21300	-	ENSMUSG00000093985	Gm10406	protein_coding	0.524	2.13	6.07	0.0177	0.278	1.75
1	158000000	158000000	61700	+	ENSMUSG00000026589	Sec16b	protein_coding	-0.762	0.151	6.05	0.0178	0.278	1.75
2	156000000	156000000	20500	-	ENSMUSG00000027618	Nfs1	protein_coding	-0.287	5.64	6.06	0.0178	0.278	1.75
3	94400000	94400000	4340	-	ENSMUSG00000105708	Gm36070	processed_transcript	0.665	-1.15	6.05	0.0178	0.278	1.75
13	115000000	115000000	14000	+	ENSMUSG00000015536	Mocs2	protein_coding	-0.299	6.34	6.05	0.0179	0.279	1.75
14	66800000	66900000	65800	-	ENSMUSG00000022048	Dpysl2	protein_coding	0.523	7.65	6.05	0.0179	0.279	1.75
1	163000000	163000000	69800	-	ENSMUSG00000040225	Prrc2c	protein_coding	0.36	7.29	6.05	0.0179	0.279	1.75
11	115000000	115000000	20000	-	ENSMUSG00000034586	Hid1	protein_coding	0.356	5.97	6.04	0.018	0.28	1.75
10	56700000	56700000	693	+	ENSMUSG00000045048	Gm9795	processed_pseudogene	-1.57	0.126	6.03	0.018	0.28	1.74
18	12000000	12100000	157000	-	ENSMUSG00000049411	Tmem241	protein_coding	-0.414	2.38	6.03	0.018	0.28	1.74
14	73400000	73400000	23000	-	ENSMUSG00000022108	Itm2b	protein_coding	-0.303	8.92	6.03	0.0181	0.281	1.74
1	106000000	106000000	91300	+	ENSMUSG00000026319	2310035C23Rik	protein_coding	0.255	5.52	6.02	0.0181	0.281	1.74
11	22900000	23000000	86200	-	ENSMUSG00000051355	Commd1	protein_coding	-0.352	4.89	6.02	0.0181	0.281	1.74
7	144000000	144000000	25300	+	ENSMUSG00000058454	Dhcr7	protein_coding	0.589	5.92	6.02	0.0181	0.281	1.74
19	41800000	41800000	2610	+	ENSMUSG00000067199	Frat1	protein_coding	0.42	2.05	6.02	0.0181	0.281	1.74
19	55300000	55300000	44700	-	ENSMUSG00000024982	Zdhhc6	protein_coding	-0.241	4.19	6.01	0.0182	0.281	1.74
9	108000000	108000000	24900	-	ENSMUSG00000047220	Ccdc36	protein_coding	0.694	-0.908	6.02	0.0182	0.281	1.74
16	49900000	49900000	59400	+	ENSMUSG00000055447	Cd47	protein_coding	0.285	7.06	6.01	0.0182	0.281	1.74
16	33700000	33800000	87100	+	ENSMUSG00000075254	Heg1	protein_coding	-0.726	3.51	6.02	0.0182	0.281	1.74
14	3210000	3230000	25900	+	ENSMUSG00000096039	D830030K20Rik	protein_coding	0.417	3.83	6.01	0.0182	0.281	1.74
18	35600000	35600000	31700	+	ENSMUSG00000037236	Matr3	protein_coding	0.403	8.42	6	0.0183	0.282	1.74
10	80400000	80400000	7300	-	ENSMUSG00000048696	Mex3d	protein_coding	0.424	4.19	6	0.0183	0.282	1.74
14	103000000	103000000	233000	-	ENSMUSG00000033004	Mycbp2	protein_coding	0.413	7.63	5.99	0.0184	0.283	1.73
11	102000000	102000000	28800	-	ENSMUSG00000052373	Mpp3	protein_coding	0.312	3.97	6	0.0184	0.282	1.74
4	41700000	41800000	69500	+	ENSMUSG00000073889	Il11ra1	protein_coding	-0.648	4.62	5.99	0.0184	0.282	1.74
13	41200000	41200000	38000	-	ENSMUSG00000021364	Elovl2	protein_coding	0.522	4.99	5.98	0.0185	0.284	1.73
15	6810000	6870000	61400	-	ENSMUSG00000022146	Osmr	protein_coding	-0.74	4.73	5.98	0.0185	0.284	1.73
1	66700000	66700000	19000	+	ENSMUSG00000026005	Rpe	protein_coding	-0.307	4.83	5.98	0.0185	0.284	1.73
8	22400000	22400000	23000	-	ENSMUSG00000031482	Slc25a15	protein_coding	-0.35	3.67	5.97	0.0185	0.284	1.73
13	20800000	21000000	243000	+	ENSMUSG00000021322	Aoah	protein_coding	-1.85	-1.4	5.97	0.0186	0.284	1.73
15	55500000	55600000	23700	-	ENSMUSG00000022370	Mrpl13	protein_coding	-0.344	5.36	5.97	0.0186	0.284	1.73
7	49800000	49800000	14900	+	ENSMUSG00000039745	Htatip2	protein_coding	-0.545	2.63	5.96	0.0186	0.284	1.73
9	49400000	49500000	49300	-	ENSMUSG00000040219	Ttc12	protein_coding	-0.744	2.82	5.97	0.0186	0.284	1.73
1	154000000	154000000	47000	-	ENSMUSG00000042684	Npl	protein_coding	-0.635	2.93	5.96	0.0187	0.285	1.73
12	8290000	8290000	2670	-	ENSMUSG00000112441	AC122860.2	lincRNA	0.892	-1.89	5.96	0.0187	0.285	1.73
12	80600000	80600000	10300	-	ENSMUSG00000021131	Erh	protein_coding	-0.352	6.36	5.94	0.0188	0.286	1.72
2	129000000	129000000	12900	+	ENSMUSG00000027397	Slc20a1	protein_coding	0.39	6.43	5.94	0.0188	0.286	1.73
5	115000000	115000000	9050	-	ENSMUSG00000029545	Acads	protein_coding	-0.594	4.33	5.95	0.0188	0.285	1.73
2	182000000	182000000	4000	-	ENSMUSG00000038605	Samd10	protein_coding	0.461	4.88	5.95	0.0188	0.285	1.73
1	135000000	135000000	122000	-	ENSMUSG00000042793	Lgr6	protein_coding	-1.13	0.141	5.95	0.0188	0.285	1.73
2	62700000	62700000	29800	+	ENSMUSG00000026893	Gca	protein_coding	-0.54	4.16	5.94	0.0189	0.286	1.72
1	63300000	63300000	41300	+	ENSMUSG00000027520	Zdbf2	protein_coding	0.508	4.67	5.94	0.0189	0.286	1.72
13	81700000	81800000	41900	+	ENSMUSG00000051098	Mblac2	protein_coding	0.464	3.97	5.93	0.0189	0.286	1.72
2	25400000	25400000	10100	+	ENSMUSG00000015094	Npdc1	protein_coding	0.292	8.28	5.92	0.019	0.286	1.72
13	3880000	3920000	36200	-	ENSMUSG00000021215	Net1	protein_coding	-0.532	2.98	5.93	0.019	0.286	1.72
11	94700000	94700000	6320	+	ENSMUSG00000024414	Mrpl27	protein_coding	-0.297	5	5.92	0.019	0.286	1.72
4	156000000	156000000	20700	+	ENSMUSG00000029076	Sdf4	protein_coding	-0.215	7.87	5.93	0.019	0.286	1.72
11	119000000	119000000	94300	+	ENSMUSG00000070327	Rnf213	protein_coding	-0.78	4.13	5.92	0.019	0.286	1.72
11	58200000	58200000	8040	+	ENSMUSG00000078853	Igtp	protein_coding	-1.13	1.25	5.93	0.019	0.286	1.72
4	53600000	53700000	75500	+	ENSMUSG00000054752	Fsd1l	protein_coding	0.319	5.07	5.91	0.0191	0.286	1.72
10	67500000	67500000	4440	-	ENSMUSG00000057134	Ado	protein_coding	0.324	4.49	5.91	0.0191	0.286	1.72
16	38300000	38300000	44400	-	ENSMUSG00000022805	Maats1	protein_coding	-0.721	1.06	5.91	0.0192	0.286	1.72
17	47700000	47700000	15300	+	ENSMUSG00000023266	Frs3	protein_coding	0.426	3.56	5.9	0.0192	0.286	1.72
8	120000000	120000000	21900	+	ENSMUSG00000023336	Wfdc1	protein_coding	-1.13	-0.353	5.9	0.0192	0.286	1.72
6	123000000	123000000	24700	-	ENSMUSG00000040613	Apobec1	protein_coding	-1.32	1.13	5.9	0.0192	0.286	1.72
14	37100000	37100000	15200	-	ENSMUSG00000041028	Ghitm	protein_coding	-0.283	8.96	5.9	0.0192	0.286	1.72
16	63500000	63900000	321000	-	ENSMUSG00000052504	Epha3	protein_coding	0.384	2.67	5.9	0.0192	0.286	1.72
16	33400000	33400000	873	-	ENSMUSG00000097318	1700007L15Rik	lincRNA	-1.15	-0.534	5.91	0.0192	0.286	1.72
2	38300000	38300000	960	-	ENSMUSG00000098383	Gm27197	antisense_RNA	-0.9	-1.93	5.9	0.0192	0.286	1.72
6	50800000	50800000	38900	+	ENSMUSG00000107667	C530044C16Rik	lincRNA	-1.29	-0.436	5.91	0.0192	0.286	1.72
13	86000000	86000000	2090	-	ENSMUSG00000017778	Cox7c	protein_coding	-0.375	6.29	5.9	0.0193	0.286	1.71
9	50800000	50800000	5310	+	ENSMUSG00000032060	Cryab	protein_coding	-1.03	6.07	5.9	0.0193	0.286	1.71
16	96200000	96200000	28500	+	ENSMUSG00000040666	Sh3bgr	protein_coding	-1.05	0.0827	5.89	0.0193	0.286	1.71
4	140000000	140000000	89800	+	ENSMUSG00000041025	Iffo2	protein_coding	0.412	3.46	5.9	0.0193	0.286	1.71
X	44400000	44400000	2880	-	ENSMUSG00000050926	Dcaf12l2	protein_coding	0.618	-0.664	5.9	0.0193	0.286	1.72
6	71300000	71300000	13600	+	ENSMUSG00000053012	Krcc1	protein_coding	-0.544	3.65	5.9	0.0193	0.286	1.71
7	83900000	83900000	4430	-	ENSMUSG00000070462	Tlnrd1	protein_coding	0.405	2.38	5.9	0.0193	0.286	1.71
8	122000000	122000000	9820	-	ENSMUSG00000006517	Mvd	protein_coding	0.772	4.5	5.88	0.0194	0.287	1.71
7	67600000	67800000	116000	+	ENSMUSG00000030555	Ttc23	protein_coding	-0.651	1.78	5.89	0.0194	0.287	1.71
15	76700000	76800000	94200	-	ENSMUSG00000033697	Arhgap39	protein_coding	0.32	5.13	5.88	0.0194	0.287	1.71
13	112000000	112000000	9610	+	ENSMUSG00000086480	Gm15287	antisense_RNA	-0.797	0.222	5.88	0.0194	0.287	1.71
16	97400000	97500000	15900	-	ENSMUSG00000000386	Mx1	protein_coding	-1.19	-1.57	5.88	0.0195	0.287	1.71
10	93600000	93700000	107000	+	ENSMUSG00000020019	Ntn4	protein_coding	-0.566	4.56	5.88	0.0195	0.287	1.71
2	60200000	60300000	40800	+	ENSMUSG00000026977	39142	protein_coding	0.348	4.87	5.87	0.0195	0.287	1.71
6	83100000	83200000	17100	+	ENSMUSG00000034930	Rtkn	protein_coding	-0.267	4.26	5.87	0.0195	0.287	1.71
16	91700000	91700000	26700	+	ENSMUSG00000085169	Gm10785	processed_transcript	-1.24	-1.74	5.88	0.0195	0.287	1.71
6	48600000	48600000	3090	-	ENSMUSG00000009281	Rarres2	protein_coding	-0.911	4.04	5.87	0.0196	0.287	1.71
14	56700000	56800000	57600	-	ENSMUSG00000021938	Pspc1	protein_coding	0.324	5.62	5.86	0.0196	0.287	1.71
2	66100000	66100000	42200	-	ENSMUSG00000026994	Galnt3	protein_coding	0.791	-0.304	5.86	0.0196	0.287	1.71
5	122000000	122000000	105000	+	ENSMUSG00000042605	Atxn2	protein_coding	0.369	5.75	5.86	0.0196	0.288	1.71
7	90400000	90400000	5270	+	ENSMUSG00000051451	Crebzf	protein_coding	0.278	4.6	5.87	0.0196	0.287	1.71
7	3420000	3440000	11500	+	ENSMUSG00000078815	Cacng6	protein_coding	-0.653	-0.673	5.86	0.0196	0.287	1.71
7	6670000	6700000	25200	-	ENSMUSG00000002266	Zim1	protein_coding	0.736	3.88	5.85	0.0197	0.288	1.71
1	87800000	87800000	36600	+	ENSMUSG00000026289	Atg16l1	protein_coding	0.384	5.39	5.85	0.0197	0.288	1.71
2	68900000	69100000	253000	+	ENSMUSG00000027035	Cers6	protein_coding	0.278	5.86	5.85	0.0197	0.288	1.71
9	27100000	27200000	58000	-	ENSMUSG00000031990	Jam3	protein_coding	-0.518	4.33	5.85	0.0197	0.288	1.7
10	80000000	80000000	19100	+	ENSMUSG00000035722	Abca7	protein_coding	0.379	3.96	5.86	0.0197	0.288	1.71
4	57400000	57700000	278000	+	ENSMUSG00000090053	Palm2	protein_coding	0.661	3.32	5.86	0.0197	0.288	1.71
8	75100000	75100000	6970	+	ENSMUSG00000005413	Hmox1	protein_coding	-1.17	6.34	5.84	0.0198	0.288	1.7
9	107000000	107000000	6760	+	ENSMUSG00000032578	Cish	protein_coding	0.792	2.85	5.85	0.0198	0.288	1.7
16	20600000	20600000	15900	+	ENSMUSG00000046613	Vwa5b2	protein_coding	0.63	4.8	5.84	0.0198	0.288	1.7
15	78900000	78900000	3740	+	ENSMUSG00000068220	Lgals1	protein_coding	-1.26	6.82	5.84	0.0198	0.288	1.7
7	5050000	5060000	10200	-	ENSMUSG00000086604	Gm15510	antisense_RNA	-0.769	0.17	5.84	0.0198	0.288	1.7
11	82800000	82900000	68800	-	ENSMUSG00000020696	Rffl	protein_coding	-0.58	0.869	5.84	0.0199	0.288	1.7
9	115000000	115000000	25000	-	ENSMUSG00000032436	Cmtm7	protein_coding	-1.74	-1.54	5.83	0.0199	0.288	1.7
9	48500000	48500000	531	+	ENSMUSG00000042293	Gm5617	protein_coding	-0.682	2.24	5.84	0.0199	0.288	1.7
1	36300000	36300000	10100	-	ENSMUSG00000047180	Neurl3	protein_coding	-1.22	-0.783	5.84	0.0199	0.288	1.7
2	163000000	163000000	121000	+	ENSMUSG00000074607	Tox2	protein_coding	0.467	3.72	5.83	0.0199	0.288	1.7
15	89200000	89200000	14300	-	ENSMUSG00000015377	Dennd6b	protein_coding	0.317	6.45	5.83	0.02	0.289	1.7
X	50800000	50900000	52100	+	ENSMUSG00000031112	Stk26	protein_coding	0.481	1.47	5.82	0.02	0.289	1.7
9	99500000	99600000	90500	-	ENSMUSG00000032468	Armc8	protein_coding	0.267	6.1	5.82	0.02	0.289	1.7
8	117000000	117000000	10900	+	ENSMUSG00000034467	Dynlrb2	protein_coding	-1.03	0.358	5.82	0.02	0.289	1.7
7	141000000	141000000	18700	+	ENSMUSG00000059136	Olfr539	protein_coding	-1.14	0.864	5.82	0.02	0.289	1.7
X	20700000	20700000	24900	+	ENSMUSG00000001924	Uba1	protein_coding	0.282	9.38	5.82	0.0201	0.289	1.7
14	33900000	33900000	11700	+	ENSMUSG00000021943	Gdf10	protein_coding	0.79	1.38	5.81	0.0201	0.289	1.7
1	59500000	59600000	120000	+	ENSMUSG00000047361	Gm973	protein_coding	-1.21	1.36	5.81	0.0201	0.289	1.7
10	34500000	34600000	128000	+	ENSMUSG00000019779	Frk	protein_coding	-1.24	-1.56	5.81	0.0202	0.289	1.7
11	76000000	76000000	8590	-	ENSMUSG00000020846	Rflnb	protein_coding	0.397	3.41	5.8	0.0202	0.29	1.69
1	156000000	156000000	31900	-	ENSMUSG00000026466	Tor1aip1	protein_coding	-0.56	4.81	5.8	0.0202	0.29	1.69
6	127000000	127000000	47400	+	ENSMUSG00000037997	Parp11	protein_coding	0.295	4.58	5.8	0.0202	0.29	1.69
18	36700000	36700000	1860	+	ENSMUSG00000090264	Eif4ebp3	protein_coding	-1.23	-0.764	5.81	0.0202	0.289	1.7
6	83100000	83100000	9480	+	ENSMUSG00000009145	Dqx1	protein_coding	-0.991	0.0762	5.79	0.0203	0.29	1.69
10	100000000	100000000	84800	+	ENSMUSG00000019966	Kitl	protein_coding	0.539	4.51	5.79	0.0203	0.29	1.69
7	27300000	27300000	32600	-	ENSMUSG00000040488	Ltbp4	protein_coding	0.372	5.8	5.79	0.0203	0.29	1.69
9	37400000	37400000	19200	+	ENSMUSG00000046240	Hepacam	protein_coding	-0.511	7.19	5.8	0.0203	0.29	1.69
11	97700000	97700000	2800	+	ENSMUSG00000078695	Cisd3	protein_coding	-0.267	4.17	5.79	0.0203	0.29	1.69
6	113000000	113000000	25300	+	ENSMUSG00000030276	Ttll3	protein_coding	-0.652	3.23	5.79	0.0204	0.29	1.69
6	85400000	85400000	14400	+	ENSMUSG00000033706	Smyd5	protein_coding	0.318	5.47	5.79	0.0204	0.29	1.69
15	43000000	43200000	150000	-	ENSMUSG00000051920	Rspo2	protein_coding	0.564	3.1	5.78	0.0204	0.29	1.69
7	4070000	4120000	46600	-	ENSMUSG00000086155	9430041J12Rik	antisense_RNA	-0.42	1.65	5.78	0.0204	0.29	1.69
5	75600000	75700000	81800	+	ENSMUSG00000005672	Kit	protein_coding	0.355	5.2	5.78	0.0205	0.29	1.69
8	61900000	62000000	110000	+	ENSMUSG00000037921	Ddx60	protein_coding	-1.26	-0.444	5.78	0.0205	0.29	1.69
7	81900000	81900000	25400	+	ENSMUSG00000038623	Tm6sf1	protein_coding	-0.362	3.51	5.78	0.0205	0.29	1.69
5	112000000	112000000	16200	-	ENSMUSG00000097767	Miat	lincRNA	0.634	8.5	5.78	0.0205	0.29	1.69
1	187000000	187000000	3530	+	ENSMUSG00000097784	A430105J06Rik	lincRNA	-0.707	-0.965	5.78	0.0205	0.29	1.69
9	44300000	44300000	13200	-	ENSMUSG00000032119	Hinfp	protein_coding	0.388	4.35	5.77	0.0206	0.291	1.69
7	16200000	16200000	11400	+	ENSMUSG00000041420	Meis3	protein_coding	0.283	5.4	5.76	0.0206	0.291	1.69
4	73700000	73800000	76400	-	ENSMUSG00000043003	Rasef	protein_coding	0.693	-0.52	5.77	0.0206	0.291	1.69
14	8230000	8260000	33800	-	ENSMUSG00000021751	Acox2	protein_coding	-1.16	-1.12	5.75	0.0207	0.293	1.68
7	80300000	80300000	15700	-	ENSMUSG00000030533	Unc45a	protein_coding	0.329	5.13	5.76	0.0207	0.292	1.68
8	70200000	70300000	45700	+	ENSMUSG00000036054	Sugp2	protein_coding	0.325	6.29	5.75	0.0207	0.292	1.68
17	32200000	32300000	88400	-	ENSMUSG00000024002	Brd4	protein_coding	0.281	5.69	5.75	0.0208	0.293	1.68
17	56300000	56400000	76800	+	ENSMUSG00000024201	Kdm4b	protein_coding	0.625	6.42	5.75	0.0208	0.293	1.68
6	138000000	139000000	219000	-	ENSMUSG00000030226	Lmo3	protein_coding	0.855	5.42	5.74	0.0208	0.293	1.68
9	78200000	78200000	26600	+	ENSMUSG00000032348	Gsta4	protein_coding	-0.778	6.65	5.74	0.0208	0.293	1.68
7	127000000	127000000	9320	+	ENSMUSG00000030703	Gdpd3	protein_coding	-0.817	-1.06	5.74	0.0209	0.293	1.68
5	101000000	101000000	40200	-	ENSMUSG00000035273	Hpse	protein_coding	-0.95	0.607	5.73	0.0209	0.293	1.68
7	19700000	19700000	3180	-	ENSMUSG00000040564	Apoc1	protein_coding	-1.26	0.18	5.74	0.0209	0.293	1.68
4	20000000	20100000	24700	+	ENSMUSG00000073987	Ggh	protein_coding	-0.444	4.59	5.73	0.0209	0.293	1.68
3	94700000	94700000	8870	-	ENSMUSG00000085006	BC021767	transcribed_unprocessed_pseudogene	-2.06	-1.48	5.74	0.0209	0.293	1.68
15	79700000	79800000	14700	+	ENSMUSG00000087543	Gm16576	lincRNA	-0.926	1.8	5.74	0.0209	0.293	1.68
10	29200000	29200000	23000	+	ENSMUSG00000110723	AC153912.1	protein_coding	0.801	0.745	5.74	0.0209	0.293	1.68
3	88300000	88300000	7490	-	ENSMUSG00000001420	Tmem79	protein_coding	-0.681	-0.833	5.72	0.021	0.293	1.68
10	62500000	62500000	33600	-	ENSMUSG00000020077	Srgn	protein_coding	-1.63	-0.488	5.73	0.021	0.293	1.68
6	34400000	34400000	12700	+	ENSMUSG00000061758	Akr1b10	protein_coding	-0.403	4.43	5.72	0.021	0.293	1.68
15	3270000	3280000	12000	+	ENSMUSG00000064373	Selenop	protein_coding	-1.26	5.78	5.73	0.021	0.293	1.68
2	37400000	37400000	52800	-	ENSMUSG00000075376	Rc3h2	protein_coding	0.271	5.74	5.73	0.021	0.293	1.68
5	112000000	112000000	361	-	ENSMUSG00000098395	Gm27998	misc_RNA	0.697	3.83	5.73	0.021	0.293	1.68
13	65300000	65300000	25400	+	ENSMUSG00000021514	Zfp369	protein_coding	0.333	4.12	5.72	0.0211	0.293	1.68
2	91100000	91200000	46500	-	ENSMUSG00000040687	Madd	protein_coding	0.396	6.7	5.71	0.0211	0.293	1.67
3	90500000	90500000	10100	+	ENSMUSG00000042312	S100a13	protein_coding	-0.695	4.12	5.72	0.0211	0.293	1.68
10	129000000	129000000	880	-	ENSMUSG00000045055	Rpsa-ps2	processed_pseudogene	-1.43	-1.59	5.71	0.0211	0.293	1.67
7	124000000	124000000	416000	+	ENSMUSG00000078591	Hs3st4	protein_coding	1.15	4.39	5.71	0.0211	0.293	1.68
9	106000000	106000000	6630	-	ENSMUSG00000023249	Parp3	protein_coding	-0.776	4.82	5.71	0.0212	0.294	1.67
17	52600000	53000000	376000	+	ENSMUSG00000035580	Kcnh8	protein_coding	0.879	-1.46	5.71	0.0212	0.293	1.67
7	89400000	89400000	8780	+	ENSMUSG00000049791	Fzd4	protein_coding	-0.59	2.24	5.7	0.0212	0.294	1.67
13	4230000	4250000	24100	+	ENSMUSG00000071551	Akr1c19	protein_coding	1.19	-0.348	5.71	0.0212	0.293	1.67
12	116000000	116000000	35900	-	ENSMUSG00000093765	Gm20658	antisense_RNA	-1.54	-0.51	5.71	0.0212	0.293	1.67
9	50500000	50600000	22100	-	ENSMUSG00000032066	Bco2	protein_coding	-0.566	0.24	5.7	0.0213	0.294	1.67
6	85900000	85900000	18400	+	ENSMUSG00000054226	Tprkb	protein_coding	-0.481	5.83	5.7	0.0213	0.294	1.67
18	35600000	35600000	28200	+	ENSMUSG00000099703	Gm28285	protein_coding	0.576	1.9	5.7	0.0213	0.294	1.67
1	146000000	146000000	75600	-	ENSMUSG00000099964	Gm29514	antisense_RNA	0.588	0.505	5.7	0.0213	0.294	1.67
6	125000000	125000000	34500	-	ENSMUSG00000030342	Cd9	protein_coding	-0.706	7.34	5.69	0.0214	0.294	1.67
17	89900000	89900000	1940	-	ENSMUSG00000066878	Gm10184	protein_coding	-5	-3.01	5.75	0.0214	0.294	1.67
7	119000000	119000000	117000	+	ENSMUSG00000073856	Iqck	protein_coding	-0.776	1.43	5.69	0.0214	0.294	1.67
8	20600000	20600000	15200	+	ENSMUSG00000095403	Gm21092	unprocessed_pseudogene	0.39	3.35	5.69	0.0214	0.294	1.67
2	62500000	62600000	73100	-	ENSMUSG00000000392	Fap	protein_coding	1.32	-0.574	5.68	0.0215	0.295	1.67
10	7120000	7210000	93200	-	ENSMUSG00000015202	Cnksr3	protein_coding	-0.728	0.816	5.68	0.0215	0.295	1.67
1	185000000	185000000	103000	-	ENSMUSG00000026620	Mark1	protein_coding	0.278	6.11	5.68	0.0215	0.295	1.67
16	91400000	91400000	19700	+	ENSMUSG00000022969	Il10rb	protein_coding	-1.34	0.563	5.67	0.0216	0.295	1.67
8	84100000	84100000	15100	-	ENSMUSG00000036686	Cc2d1a	protein_coding	0.531	5.51	5.67	0.0216	0.295	1.67
19	45000000	45000000	19700	-	ENSMUSG00000074818	Pdzd7	protein_coding	0.576	2.72	5.67	0.0216	0.295	1.66
8	70100000	70100000	27800	-	ENSMUSG00000002341	Ncan	protein_coding	0.397	10.7	5.66	0.0217	0.295	1.66
11	104000000	104000000	101000	+	ENSMUSG00000018411	Mapt	protein_coding	0.72	10.5	5.66	0.0217	0.295	1.66
14	101000000	102000000	167000	-	ENSMUSG00000033083	Tbc1d4	protein_coding	-0.475	2.61	5.66	0.0217	0.295	1.66
8	106000000	106000000	11900	+	ENSMUSG00000050357	Carmil2	protein_coding	0.349	5.04	5.66	0.0217	0.295	1.66
7	30800000	30800000	17300	+	ENSMUSG00000060962	Dmkn	protein_coding	-0.528	0.993	5.66	0.0217	0.295	1.66
X	94600000	94600000	7180	+	ENSMUSG00000071723	Gspt2	protein_coding	0.281	3.84	5.66	0.0217	0.295	1.66
2	176000000	176000000	11400	-	ENSMUSG00000095545	Zfp969	protein_coding	-0.604	2.06	5.67	0.0217	0.295	1.66
10	78700000	78800000	20500	+	ENSMUSG00000109776	Gm30400	processed_transcript	0.552	0.928	5.66	0.0217	0.295	1.66
9	83100000	83100000	8110	+	ENSMUSG00000111774	AC166078.1	lincRNA	-1.51	-0.905	5.66	0.0217	0.295	1.66
6	137000000	137000000	18200	-	ENSMUSG00000030220	Arhgdib	protein_coding	-0.807	2.33	5.65	0.0218	0.296	1.66
7	81900000	81900000	53200	-	ENSMUSG00000025104	Hdgfl3	protein_coding	0.365	6.88	5.64	0.0219	0.297	1.66
7	79100000	79100000	15900	-	ENSMUSG00000030606	Hapln3	protein_coding	-0.635	1.36	5.64	0.0219	0.297	1.66
16	17100000	17200000	16100	+	ENSMUSG00000041774	Ydjc	protein_coding	0.624	4.13	5.65	0.0219	0.296	1.66
14	102000000	102000000	6920	-	ENSMUSG00000075486	Commd6	protein_coding	-0.367	5.36	5.64	0.0219	0.297	1.66
15	76700000	76700000	2700	+	ENSMUSG00000019080	Mfsd3	protein_coding	-0.288	2.94	5.63	0.022	0.298	1.66
2	21200000	21200000	24600	-	ENSMUSG00000026679	Enkur	protein_coding	-0.741	1.94	5.63	0.022	0.298	1.66
X	94700000	94700000	5620	+	ENSMUSG00000073062	Zxdb	protein_coding	0.408	2.82	5.63	0.022	0.298	1.66
14	30000000	30500000	452000	-	ENSMUSG00000015968	Cacna1d	protein_coding	0.367	5.07	5.62	0.0221	0.298	1.65
4	135000000	135000000	26500	-	ENSMUSG00000037295	Ldlrap1	protein_coding	-1.41	0.194	5.62	0.0221	0.298	1.65
X	151000000	151000000	122000	+	ENSMUSG00000041245	Wnk3	protein_coding	0.371	4.89	5.62	0.0221	0.298	1.66
5	37800000	37800000	4100	-	ENSMUSG00000048450	Msx1	protein_coding	-1.03	-0.0197	5.63	0.0221	0.298	1.66
12	26400000	26500000	13700	-	ENSMUSG00000020641	Rsad2	protein_coding	-1.46	-0.734	5.62	0.0222	0.298	1.65
19	37900000	38000000	145000	-	ENSMUSG00000048612	Myof	protein_coding	-1.05	3.45	5.62	0.0222	0.298	1.65
4	53300000	53300000	8880	-	ENSMUSG00000086712	AI427809	lincRNA	-1.42	-1.29	5.61	0.0222	0.299	1.65
10	84600000	84600000	37700	+	ENSMUSG00000020034	Tcp11l2	protein_coding	-0.393	4.01	5.61	0.0223	0.299	1.65
15	82100000	82200000	58100	+	ENSMUSG00000022463	Srebf2	protein_coding	0.482	8.21	5.61	0.0223	0.299	1.65
15	89100000	89100000	10100	-	ENSMUSG00000022610	Mapk12	protein_coding	-0.654	1.7	5.61	0.0223	0.299	1.65
8	40400000	40500000	86500	+	ENSMUSG00000039470	Zdhhc2	protein_coding	0.388	6.56	5.6	0.0223	0.299	1.65
3	9250000	9290000	34700	+	ENSMUSG00000069114	Zbtb10	protein_coding	0.367	2.69	5.61	0.0223	0.299	1.65
15	76300000	76300000	31400	-	ENSMUSG00000022562	Oplah	protein_coding	-0.838	5.49	5.6	0.0224	0.299	1.65
X	7790000	7820000	30800	+	ENSMUSG00000031153	Gripap1	protein_coding	0.275	6	5.6	0.0224	0.299	1.65
15	89000000	89000000	23100	-	ENSMUSG00000035805	Mlc1	protein_coding	-0.686	8.96	5.6	0.0224	0.299	1.65
5	20800000	20900000	123000	-	ENSMUSG00000039987	Phtf2	protein_coding	0.322	4.44	5.6	0.0224	0.299	1.65
15	98700000	98700000	14000	-	ENSMUSG00000054855	Rnd1	protein_coding	0.391	3.22	5.59	0.0224	0.299	1.65
5	116000000	116000000	768	-	ENSMUSG00000107121	1110006O24Rik	lincRNA	-0.505	-0.346	5.6	0.0224	0.299	1.65
7	64300000	64300000	53200	+	ENSMUSG00000030522	Mtmr10	protein_coding	-0.468	3.77	5.59	0.0225	0.299	1.65
10	119000000	120000000	633000	+	ENSMUSG00000034813	Grip1	protein_coding	0.339	5.02	5.59	0.0225	0.299	1.65
2	178000000	178000000	21300	-	ENSMUSG00000078862	Gm14326	protein_coding	-0.488	4.31	5.59	0.0225	0.3	1.65
10	79400000	79400000	4940	-	ENSMUSG00000112907	AC164623.1	lincRNA	-0.802	-0.767	5.59	0.0225	0.299	1.65
4	14500000	14600000	119000	-	ENSMUSG00000040569	Slc26a7	protein_coding	1.42	0.384	5.58	0.0226	0.3	1.65
4	9270000	9450000	182000	+	ENSMUSG00000041216	Clvs1	protein_coding	0.374	4.45	5.58	0.0226	0.3	1.65
X	138000000	139000000	1280000	+	ENSMUSG00000059203	Il1rapl2	protein_coding	0.664	1.57	5.58	0.0226	0.3	1.65
6	41500000	41500000	1620	+	ENSMUSG00000076498	Trbc2	TR_C_gene	-0.872	0.791	5.58	0.0226	0.3	1.65
3	28700000	28800000	78400	-	ENSMUSG00000091329	1700112D23Rik	antisense_RNA	-0.651	-0.124	5.58	0.0226	0.3	1.65
8	83400000	83400000	38700	+	ENSMUSG00000002190	Clgn	protein_coding	0.615	3.55	5.57	0.0227	0.3	1.64
8	40900000	40900000	59900	+	ENSMUSG00000031596	Slc7a2	protein_coding	-0.59	5.89	5.57	0.0227	0.3	1.64
3	95900000	95900000	8050	-	ENSMUSG00000038543	BC028528	protein_coding	-1.15	-1.24	5.58	0.0227	0.3	1.64
2	32800000	32800000	18600	-	ENSMUSG00000039021	Ttc16	protein_coding	-0.699	0.35	5.57	0.0227	0.3	1.64
2	177000000	177000000	12600	+	ENSMUSG00000078877	Gm14295	protein_coding	-0.586	4.86	5.57	0.0227	0.3	1.64
14	6740000	6740000	6650	-	ENSMUSG00000091754	Gm3636	protein_coding	0.472	2.84	5.57	0.0227	0.3	1.64
10	130000000	130000000	11800	-	ENSMUSG00000092048	Vmn2r85	protein_coding	1.93	-2.76	5.57	0.0227	0.3	1.64
11	94300000	94300000	13800	+	ENSMUSG00000020864	Ankrd40	protein_coding	-0.301	6.69	5.57	0.0228	0.3	1.64
14	118000000	119000000	224000	-	ENSMUSG00000032849	Abcc4	protein_coding	-0.718	3.81	5.56	0.0228	0.3	1.64
11	61200000	61200000	23300	-	ENSMUSG00000042506	Usp22	protein_coding	0.526	8.84	5.56	0.0228	0.3	1.64
6	6560000	6580000	21400	-	ENSMUSG00000042541	Sem1	protein_coding	-0.367	6.04	5.56	0.0228	0.3	1.64
15	82100000	82100000	56800	+	ENSMUSG00000068117	Mei1	protein_coding	-0.937	-1.13	5.57	0.0228	0.3	1.64
X	7380000	7380000	2120	+	ENSMUSG00000087252	Gm14379	processed_transcript	-0.831	-1.49	5.56	0.0228	0.3	1.64
9	116000000	116000000	91100	-	ENSMUSG00000032440	Tgfbr2	protein_coding	-1.35	1.8	5.55	0.0229	0.3	1.64
15	79100000	79100000	11900	-	ENSMUSG00000033029	1700088E04Rik	protein_coding	-0.475	3.08	5.56	0.0229	0.3	1.64
MT	9460	9810	348	+	ENSMUSG00000064360	mt-Nd3	protein_coding	1.06	5.76	5.56	0.0229	0.3	1.64
11	100000000	100000000	28800	-	ENSMUSG00000001552	Jup	protein_coding	0.464	5.23	5.54	0.023	0.301	1.64
1	4810000	4850000	40600	+	ENSMUSG00000025903	Lypla1	protein_coding	-0.345	4.94	5.55	0.023	0.301	1.64
11	6430000	6440000	17200	-	ENSMUSG00000041126	H2afv	protein_coding	-0.472	5.15	5.55	0.023	0.301	1.64
5	138000000	138000000	1570	+	ENSMUSG00000079165	Sap25	protein_coding	-0.627	1.72	5.54	0.023	0.301	1.64
4	134000000	134000000	25000	+	ENSMUSG00000012126	Ubxn11	protein_coding	-0.556	3.35	5.53	0.0231	0.301	1.64
9	92300000	92300000	22200	+	ENSMUSG00000032372	Plscr2	protein_coding	-1.18	1.29	5.53	0.0231	0.301	1.64
5	137000000	137000000	10600	-	ENSMUSG00000043279	Trim56	protein_coding	-0.65	3.87	5.54	0.0231	0.301	1.64
1	172000000	172000000	195	+	ENSMUSG00000059058	Tma7-ps	processed_pseudogene	-0.488	2.92	5.54	0.0231	0.301	1.64
11	100000000	101000000	51600	-	ENSMUSG00000020917	Acly	protein_coding	0.519	8.51	5.53	0.0232	0.301	1.63
3	88400000	88400000	16200	-	ENSMUSG00000028066	Pmf1	protein_coding	-0.356	3.06	5.53	0.0232	0.302	1.63
2	31300000	31500000	146000	+	ENSMUSG00000055632	Hmcn2	protein_coding	-0.857	2.26	5.53	0.0232	0.301	1.63
12	79200000	79200000	18000	-	ENSMUSG00000066441	Rdh11	protein_coding	0.36	4.92	5.53	0.0232	0.301	1.64
12	23900000	23900000	117	+	ENSMUSG00000113606	AC125543.4	processed_pseudogene	0.51	2.81	5.53	0.0232	0.301	1.64
4	56700000	56800000	52700	-	ENSMUSG00000028431	Ikbkap	protein_coding	0.355	6.28	5.52	0.0233	0.302	1.63
19	47000000	47000000	10600	+	ENSMUSG00000034336	Ina	protein_coding	0.622	7.67	5.52	0.0233	0.302	1.63
6	52800000	53100000	300000	-	ENSMUSG00000063568	Jazf1	protein_coding	0.492	5.69	5.52	0.0233	0.302	1.63
19	4270000	4280000	13000	-	ENSMUSG00000005986	Ankrd13d	protein_coding	0.339	5.35	5.52	0.0234	0.302	1.63
1	107000000	107000000	39300	-	ENSMUSG00000009905	Kdsr	protein_coding	-0.259	4.77	5.52	0.0234	0.302	1.63
16	14200000	14200000	29700	+	ENSMUSG00000022678	Nde1	protein_coding	-0.64	4.63	5.51	0.0234	0.302	1.63
3	81900000	82000000	24100	+	ENSMUSG00000028015	Ctso	protein_coding	-0.571	5.47	5.51	0.0234	0.303	1.63
5	72800000	72900000	113000	-	ENSMUSG00000029217	Tec	protein_coding	-0.974	0.0077	5.5	0.0235	0.304	1.63
16	84800000	84800000	51800	+	ENSMUSG00000053062	Jam2	protein_coding	-0.463	6.77	5.5	0.0235	0.303	1.63
13	31600000	31600000	3200	-	ENSMUSG00000090863	A530084C06Rik	protein_coding	1.13	-1.05	5.5	0.0236	0.304	1.63
2	163000000	163000000	31100	+	ENSMUSG00000035576	L3mbtl1	protein_coding	0.708	4.27	5.48	0.0237	0.305	1.62
4	130000000	130000000	2400	+	ENSMUSG00000047945	Marcksl1	protein_coding	0.486	9.67	5.49	0.0237	0.305	1.63
15	79200000	79200000	61500	+	ENSMUSG00000075555	Gm10863	antisense_RNA	-0.677	-0.534	5.48	0.0237	0.305	1.62
13	19600000	19600000	28200	-	ENSMUSG00000002808	Epdr1	protein_coding	-0.333	6.55	5.48	0.0238	0.306	1.62
10	97600000	97600000	6810	+	ENSMUSG00000019932	Kera	protein_coding	1.58	-1.18	5.47	0.0238	0.306	1.62
9	22500000	22900000	413000	+	ENSMUSG00000035919	Bbs9	protein_coding	0.435	3.54	5.48	0.0238	0.305	1.62
2	152000000	152000000	4450	-	ENSMUSG00000051817	Sox12	protein_coding	0.426	5.35	5.48	0.0238	0.305	1.62
11	90000000	90000000	20200	-	ENSMUSG00000020553	Pctp	protein_coding	-0.832	0.496	5.47	0.0239	0.306	1.62
17	25400000	25400000	59500	-	ENSMUSG00000024112	Cacna1h	protein_coding	0.556	6.15	5.47	0.0239	0.306	1.62
5	145000000	145000000	16500	+	ENSMUSG00000029622	Arpc1b	protein_coding	-0.961	6.29	5.47	0.0239	0.306	1.62
2	176000000	176000000	9880	+	ENSMUSG00000094475	Gm11007	protein_coding	-0.36	4.45	5.47	0.0239	0.306	1.62
4	148000000	148000000	27000	-	ENSMUSG00000019055	Plod1	protein_coding	-0.465	5.46	5.47	0.024	0.306	1.62
2	25900000	26000000	56400	-	ENSMUSG00000026933	Camsap1	protein_coding	0.39	5.91	5.46	0.024	0.306	1.62
2	119000000	119000000	40000	+	ENSMUSG00000027331	Knstrn	protein_coding	-0.462	2.46	5.47	0.024	0.306	1.62
X	134000000	134000000	45400	-	ENSMUSG00000031255	Sytl4	protein_coding	-0.722	0.648	5.47	0.024	0.306	1.62
4	156000000	156000000	32200	-	ENSMUSG00000041936	Agrn	protein_coding	0.289	8.88	5.46	0.024	0.306	1.62
18	78100000	78100000	42000	-	ENSMUSG00000059336	Slc14a1	protein_coding	-0.871	1.94	5.46	0.024	0.306	1.62
7	111000000	111000000	44200	+	ENSMUSG00000005686	Ampd3	protein_coding	-0.693	4.68	5.45	0.0241	0.306	1.62
19	30100000	30200000	77000	-	ENSMUSG00000024827	Gldc	protein_coding	-0.653	6.1	5.46	0.0241	0.306	1.62
12	86900000	86900000	4100	-	ENSMUSG00000034168	Irf2bpl	protein_coding	0.327	4.74	5.45	0.0241	0.306	1.62
2	6190000	6210000	24600	-	ENSMUSG00000039063	Echdc3	protein_coding	-1.04	0.138	5.46	0.0241	0.306	1.62
7	62400000	62400000	2550	-	ENSMUSG00000070527	Mkrn3	protein_coding	0.417	3.11	5.46	0.0241	0.306	1.62
18	37500000	37500000	4700	+	ENSMUSG00000044022	Pcdhb21	protein_coding	0.541	1.47	5.45	0.0242	0.306	1.62
X	135000000	135000000	2960	-	ENSMUSG00000050394	Armcx6	protein_coding	0.34	4.24	5.44	0.0242	0.306	1.62
8	119000000	119000000	12100	+	ENSMUSG00000074063	Osgin1	protein_coding	-1.43	0.455	5.45	0.0242	0.306	1.62
10	8180000	8190000	17200	+	ENSMUSG00000112109	AC159466.1	lincRNA	-1.31	-2.5	5.45	0.0242	0.306	1.62
6	83000000	83100000	18400	+	ENSMUSG00000000693	Loxl3	protein_coding	-0.702	3.39	5.44	0.0243	0.306	1.61
12	98200000	98300000	57200	-	ENSMUSG00000021003	Galc	protein_coding	-0.395	5.69	5.44	0.0243	0.306	1.61
14	122000000	122000000	221000	+	ENSMUSG00000025545	Clybl	protein_coding	-0.426	5	5.44	0.0243	0.306	1.61
1	155000000	155000000	19500	-	ENSMUSG00000026471	Mr1	protein_coding	-0.821	1.71	5.44	0.0243	0.306	1.62
6	113000000	113000000	8100	+	ENSMUSG00000030271	Ogg1	protein_coding	-0.525	3.19	5.44	0.0243	0.306	1.61
8	112000000	112000000	89900	+	ENSMUSG00000033545	Znrf1	protein_coding	0.355	7.35	5.44	0.0243	0.307	1.61
8	94300000	94300000	5940	+	ENSMUSG00000110710	C78859	lincRNA	0.5	2.3	5.44	0.0243	0.306	1.61
2	25600000	25600000	4240	+	ENSMUSG00000015092	Edf1	protein_coding	-0.211	6.92	5.43	0.0244	0.307	1.61
4	151000000	151000000	41000	-	ENSMUSG00000028957	Per3	protein_coding	-0.543	3.49	5.43	0.0244	0.307	1.61
15	84200000	84200000	21700	+	ENSMUSG00000041653	Pnpla3	protein_coding	0.617	3.77	5.43	0.0244	0.307	1.61
4	147000000	147000000	28100	+	ENSMUSG00000078498	Zfp988	protein_coding	1.06	-1.21	5.43	0.0244	0.307	1.61
1	43700000	43700000	612	+	ENSMUSG00000100635	Gm29157	lincRNA	-1.75	-1.6	5.43	0.0244	0.307	1.61
7	97100000	97300000	227000	+	ENSMUSG00000004508	Gab2	protein_coding	0.293	4.72	5.42	0.0245	0.307	1.61
11	54000000	54000000	45000	-	ENSMUSG00000020334	Slc22a4	protein_coding	-0.634	3.63	5.42	0.0245	0.307	1.61
3	94400000	94400000	25500	+	ENSMUSG00000028150	Rorc	protein_coding	-1.17	1.35	5.42	0.0245	0.307	1.61
4	124000000	124000000	5340	+	ENSMUSG00000087307	Gm12925	antisense_RNA	-1.16	-0.929	5.42	0.0245	0.307	1.61
10	129000000	129000000	15100	-	ENSMUSG00000002578	Ikzf4	protein_coding	0.527	3.83	5.42	0.0246	0.307	1.61
2	24600000	24800000	159000	-	ENSMUSG00000004113	Cacna1b	protein_coding	0.512	6.77	5.41	0.0246	0.307	1.61
13	49600000	49600000	16500	+	ENSMUSG00000021390	Ogn	protein_coding	-1.5	2	5.41	0.0246	0.308	1.61
7	70400000	70400000	14800	-	ENSMUSG00000030551	Nr2f2	protein_coding	0.507	2.85	5.41	0.0246	0.307	1.61
18	7090000	7300000	210000	-	ENSMUSG00000061802	Armc4	protein_coding	-1.31	-1.98	5.42	0.0246	0.307	1.61
11	67300000	67300000	31500	+	ENSMUSG00000055775	Myh8	protein_coding	-0.64	2.37	5.41	0.0247	0.308	1.61
9	93000000	93000000	333	+	ENSMUSG00000101309	Gm29397	processed_pseudogene	-0.823	0.384	5.4	0.0247	0.308	1.61
5	98300000	98800000	473000	+	ENSMUSG00000057816	1700007G11Rik	protein_coding	-1.52	-1.36	5.4	0.0248	0.308	1.61
11	63100000	63200000	30600	+	ENSMUSG00000018217	Pmp22	protein_coding	-0.646	5.69	5.39	0.0249	0.309	1.6
12	8920000	8940000	17100	+	ENSMUSG00000020585	Laptm4a	protein_coding	-0.37	8.83	5.39	0.0249	0.309	1.6
1	171000000	171000000	2350	-	ENSMUSG00000045259	Klhdc9	protein_coding	-0.44	0.592	5.39	0.0249	0.309	1.6
9	73000000	73000000	3060	+	ENSMUSG00000098332	2310009A05Rik	processed_transcript	-0.44	1.45	5.39	0.0249	0.309	1.6
1	165000000	165000000	73600	+	ENSMUSG00000104117	Gm20743	processed_transcript	-1	2.1	5.39	0.0249	0.309	1.6
7	119000000	119000000	23200	-	ENSMUSG00000008734	Gprc5b	protein_coding	-0.474	6.46	5.38	0.025	0.31	1.6
8	70800000	70800000	3890	-	ENSMUSG00000031838	Ifi30	processed_transcript	-0.904	3.25	5.38	0.025	0.31	1.6
3	104000000	104000000	207000	-	ENSMUSG00000052539	Magi3	protein_coding	0.302	4.99	5.38	0.025	0.31	1.6
5	8970000	9000000	31300	-	ENSMUSG00000003623	Crot	protein_coding	-0.415	6.53	5.37	0.0251	0.31	1.6
5	106000000	106000000	39300	+	ENSMUSG00000029290	Zfp326	protein_coding	0.229	4.67	5.37	0.0251	0.31	1.6
6	128000000	128000000	76500	-	ENSMUSG00000030353	Tead4	protein_coding	-1.69	-1.65	5.38	0.0251	0.31	1.6
12	80100000	80100000	12300	-	ENSMUSG00000097729	2310015A10Rik	processed_transcript	-0.387	2.75	5.38	0.0251	0.31	1.6
16	22800000	22800000	6210	-	ENSMUSG00000033501	Crygs	protein_coding	-1.57	-2.03	5.37	0.0252	0.311	1.6
11	18000000	18000000	5610	+	ENSMUSG00000086468	Etaa1os	antisense_RNA	-0.73	-0.614	5.37	0.0252	0.311	1.6
13	58400000	58400000	5410	-	ENSMUSG00000021550	2210016F16Rik	protein_coding	-0.575	3.18	5.36	0.0253	0.312	1.6
15	88900000	89000000	63800	-	ENSMUSG00000022388	Ttll8	protein_coding	-0.848	0.576	5.36	0.0253	0.311	1.6
2	120000000	120000000	54700	+	ENSMUSG00000033902	Mapkbp1	protein_coding	0.3	6.75	5.36	0.0253	0.311	1.6
17	33800000	33800000	1880	+	ENSMUSG00000090952	Gm17251	processed_transcript	-0.41	1.36	5.36	0.0253	0.311	1.6
5	65000000	65000000	71800	+	ENSMUSG00000029185	Fam114a1	protein_coding	-0.624	3.87	5.35	0.0254	0.312	1.59
13	115000000	115000000	149000	-	ENSMUSG00000042284	Itga1	protein_coding	-0.818	2.76	5.35	0.0254	0.312	1.6
X	136000000	136000000	5700	+	ENSMUSG00000072966	Gprasp2	protein_coding	0.448	6.55	5.35	0.0254	0.312	1.6
7	30600000	30600000	9290	-	ENSMUSG00000036751	Cox6b1	protein_coding	-0.261	8.48	5.34	0.0255	0.312	1.59
7	104000000	104000000	17800	+	ENSMUSG00000056144	Trim34a	protein_coding	-0.877	1.4	5.34	0.0255	0.312	1.59
13	73900000	74000000	23100	+	ENSMUSG00000057649	Brd9	protein_coding	0.274	6.36	5.34	0.0255	0.312	1.59
10	104000000	104000000	58800	+	ENSMUSG00000112319	AC152414.1	lincRNA	0.462	1.44	5.34	0.0255	0.312	1.59
12	88000000	88000000	3340	+	ENSMUSG00000113854	CT954323.6	transcribed_processed_pseudogene	0.999	-2.06	5.34	0.0255	0.312	1.59
X	165000000	165000000	198000	-	ENSMUSG00000018589	Glra2	protein_coding	0.67	5.63	5.33	0.0256	0.313	1.59
13	64300000	64300000	37400	-	ENSMUSG00000021482	Aaed1	protein_coding	-0.54	2.42	5.33	0.0256	0.313	1.59
5	73700000	73700000	28100	+	ENSMUSG00000029155	Spata18	protein_coding	-1.1	-0.91	5.34	0.0256	0.312	1.59
11	57800000	57800000	5920	-	ENSMUSG00000087165	2010001A14Rik	processed_transcript	-0.524	2.99	5.34	0.0256	0.312	1.59
14	65700000	65800000	98400	+	ENSMUSG00000022032	Scara5	protein_coding	-0.933	-0.114	5.33	0.0257	0.313	1.59
X	100000000	101000000	21800	+	ENSMUSG00000031221	Igbp1	protein_coding	-0.426	4.39	5.33	0.0257	0.313	1.59
11	4700000	4700000	2370	-	ENSMUSG00000059534	Uqcr10	protein_coding	-0.328	7.46	5.33	0.0257	0.313	1.59
11	110000000	110000000	68300	-	ENSMUSG00000018800	Abca5	protein_coding	0.332	5.15	5.32	0.0258	0.313	1.59
2	154000000	154000000	38300	+	ENSMUSG00000027478	Dnmt3b	protein_coding	-0.807	1.01	5.32	0.0258	0.313	1.59
4	6370000	6410000	42800	+	ENSMUSG00000028249	Sdcbp	protein_coding	-0.301	7.63	5.32	0.0258	0.313	1.59
5	92300000	92300000	20500	-	ENSMUSG00000029413	Naaa	protein_coding	-1.03	5.88	5.32	0.0258	0.313	1.59
7	106000000	106000000	6330	+	ENSMUSG00000030890	Ilk	protein_coding	-0.29	7.21	5.32	0.0258	0.313	1.59
10	81500000	81500000	23500	-	ENSMUSG00000034818	Celf5	protein_coding	0.482	8.03	5.32	0.0258	0.313	1.59
17	48900000	49100000	165000	+	ENSMUSG00000040490	Lrfn2	protein_coding	0.37	3.21	5.32	0.0258	0.313	1.59
15	99000000	99000000	8220	+	ENSMUSG00000043091	Tuba1c	protein_coding	-1.2	3.86	5.32	0.0258	0.313	1.59
2	90700000	90800000	35700	+	ENSMUSG00000008200	Fnbp4	protein_coding	0.299	6.37	5.31	0.0259	0.313	1.59
3	5180000	5220000	43300	-	ENSMUSG00000086224	2700069I18Rik	antisense_RNA	-0.748	-0.856	5.31	0.0259	0.313	1.59
5	110000000	110000000	22100	-	ENSMUSG00000086247	Gm15787	processed_transcript	-0.962	-1.33	5.31	0.0259	0.313	1.59
10	88900000	88900000	43500	+	ENSMUSG00000020062	Slc5a8	protein_coding	-0.863	-1.46	5.3	0.026	0.314	1.58
15	98000000	98000000	29100	-	ENSMUSG00000022483	Col2a1	protein_coding	0.749	2.27	5.31	0.026	0.313	1.59
17	70800000	70900000	9340	-	ENSMUSG00000047407	Tgif1	protein_coding	-1.21	2.56	5.31	0.026	0.313	1.59
9	66800000	66800000	633	-	ENSMUSG00000059237	Ppp1r2-ps4	processed_pseudogene	-2.32	-2.21	5.35	0.026	0.314	1.58
15	85800000	85800000	4730	-	ENSMUSG00000064284	Cdpf1	protein_coding	-0.387	3.31	5.31	0.026	0.313	1.59
1	121000000	121000000	91000	+	ENSMUSG00000097881	Celrr	lincRNA	-0.647	1.18	5.31	0.026	0.313	1.59
12	111000000	111000000	12600	+	ENSMUSG00000021281	Tnfaip2	protein_coding	-1.94	2.44	5.3	0.0261	0.314	1.58
9	40700000	40800000	99400	+	ENSMUSG00000032024	Clmp	protein_coding	0.572	4.74	5.3	0.0261	0.314	1.58
8	35600000	35700000	91700	+	ENSMUSG00000070056	Mfhas1	protein_coding	0.363	4.17	5.29	0.0261	0.314	1.58
11	3650000	3690000	41000	+	ENSMUSG00000034543	Morc2a	protein_coding	0.29	5.21	5.29	0.0262	0.314	1.58
10	56400000	56400000	25200	+	ENSMUSG00000050953	Gja1	protein_coding	-0.765	7.49	5.29	0.0262	0.315	1.58
6	85700000	85800000	33200	-	ENSMUSG00000051262	Nat8f3	protein_coding	-1.38	-1.71	5.29	0.0262	0.314	1.58
11	60200000	60200000	23500	-	ENSMUSG00000020538	Srebf1	protein_coding	-0.727	6.61	5.28	0.0263	0.315	1.58
1	155000000	155000000	142000	-	ENSMUSG00000026469	Xpr1	protein_coding	0.329	7.85	5.28	0.0263	0.315	1.58
5	92300000	92300000	2250	-	ENSMUSG00000034855	Cxcl10	protein_coding	-1.73	0.0297	5.28	0.0263	0.315	1.58
15	102000000	102000000	15900	-	ENSMUSG00000001281	Itgb7	protein_coding	-0.858	-0.586	5.28	0.0264	0.316	1.58
17	40900000	41000000	27300	+	ENSMUSG00000023921	Mut	protein_coding	-0.376	4.92	5.28	0.0264	0.315	1.58
19	26600000	26800000	173000	+	ENSMUSG00000024921	Smarca2	protein_coding	0.309	7.41	5.27	0.0264	0.316	1.58
7	29300000	29500000	198000	-	ENSMUSG00000030583	Sipa1l3	protein_coding	0.38	4.94	5.28	0.0264	0.316	1.58
X	101000000	101000000	3880	-	ENSMUSG00000031304	Il2rg	protein_coding	-2.23	-1.75	5.27	0.0264	0.316	1.58
1	75200000	75200000	8680	-	ENSMUSG00000026198	Abcb6	protein_coding	0.349	5.08	5.26	0.0265	0.316	1.58
4	59600000	59600000	37100	+	ENSMUSG00000028383	Hsdl2	protein_coding	-0.395	5.44	5.27	0.0265	0.316	1.58
11	95000000	95000000	15100	-	ENSMUSG00000038967	Pdk2	protein_coding	-0.364	6.04	5.27	0.0265	0.316	1.58
6	34900000	34900000	6290	-	ENSMUSG00000046806	3110062M04Rik	protein_coding	-0.482	1.59	5.27	0.0265	0.316	1.58
5	66000000	66200000	157000	-	ENSMUSG00000070780	Rbm47	protein_coding	-1.93	-1.91	5.27	0.0265	0.316	1.58
13	74600000	74700000	53600	+	ENSMUSG00000021583	Erap1	protein_coding	-0.641	4.9	5.26	0.0266	0.316	1.57
2	3280000	3330000	44700	+	ENSMUSG00000026643	Nmt2	protein_coding	0.224	6.55	5.26	0.0266	0.316	1.57
8	69900000	69900000	7320	-	ENSMUSG00000044006	Cilp2	protein_coding	0.746	-0.407	5.26	0.0266	0.316	1.57
10	106000000	107000000	466000	+	ENSMUSG00000053825	Ppfia2	protein_coding	0.404	6.45	5.26	0.0266	0.316	1.57
15	78300000	78300000	23100	-	ENSMUSG00000071714	Csf2rb2	protein_coding	-1.79	-0.452	5.26	0.0266	0.316	1.58
X	152000000	152000000	2600	+	ENSMUSG00000025260	Hsd17b10	protein_coding	-0.349	5.96	5.26	0.0267	0.316	1.57
9	96000000	96100000	103000	+	ENSMUSG00000032410	Xrn1	protein_coding	0.267	4.81	5.25	0.0267	0.316	1.57
19	4610000	4620000	3880	-	ENSMUSG00000045045	Lrfn4	protein_coding	0.353	5.59	5.25	0.0267	0.316	1.57
1	173000000	173000000	7780	+	ENSMUSG00000049598	Vsig8	protein_coding	-0.85	-1.49	5.26	0.0267	0.316	1.57
8	28600000	29200000	573000	-	ENSMUSG00000063626	Unc5d	protein_coding	0.576	5.02	5.26	0.0267	0.316	1.57
17	22400000	22500000	32500	+	ENSMUSG00000071266	Zfp946	protein_coding	0.354	4.46	5.25	0.0267	0.316	1.57
19	56500000	56500000	25100	+	ENSMUSG00000035818	Plekhs1	protein_coding	-1.53	-0.742	5.25	0.0268	0.316	1.57
10	29100000	29200000	55800	+	ENSMUSG00000038916	Soga3	protein_coding	0.336	4.91	5.25	0.0268	0.316	1.57
5	113000000	113000000	105000	-	ENSMUSG00000042249	Grk3	protein_coding	0.31	6.53	5.25	0.0268	0.316	1.57
5	7960000	7980000	21800	+	ENSMUSG00000012428	Steap4	protein_coding	-1.74	0.483	5.24	0.0269	0.316	1.57
9	38700000	38700000	25100	+	ENSMUSG00000023186	Vwa5a	protein_coding	-0.635	4.8	5.24	0.0269	0.316	1.57
3	122000000	122000000	25200	+	ENSMUSG00000028124	Gclm	protein_coding	-0.493	5.96	5.24	0.0269	0.316	1.57
7	80100000	80100000	20500	-	ENSMUSG00000030541	Idh2	protein_coding	-0.58	6.92	5.24	0.0269	0.316	1.57
13	47000000	47100000	41800	+	ENSMUSG00000038080	Kdm1b	protein_coding	0.394	4.53	5.24	0.0269	0.316	1.57
7	30300000	30300000	16600	+	ENSMUSG00000013921	Clip3	protein_coding	0.325	9.21	5.23	0.027	0.316	1.57
3	83800000	83800000	8000	+	ENSMUSG00000027996	Sfrp2	protein_coding	0.643	2.47	5.23	0.027	0.316	1.57
4	155000000	155000000	73700	-	ENSMUSG00000029055	Plch2	protein_coding	0.7	5.16	5.23	0.027	0.316	1.57
9	44400000	44400000	12900	+	ENSMUSG00000032115	Hyou1	protein_coding	0.316	7.36	5.23	0.027	0.316	1.57
19	29300000	29300000	4010	-	ENSMUSG00000050957	Insl6	protein_coding	-0.97	0.433	5.23	0.027	0.316	1.57
15	94500000	94600000	38200	+	ENSMUSG00000059883	Irak4	protein_coding	-0.634	0.914	5.23	0.027	0.316	1.57
2	90900000	90900000	9540	-	ENSMUSG00000063235	Ptpmt1	processed_transcript	-0.331	5.51	5.23	0.027	0.316	1.57
2	52400000	52400000	9870	+	ENSMUSG00000085315	A430018G15Rik	processed_transcript	-0.537	-0.274	5.23	0.027	0.316	1.57
12	20300000	20300000	2990	+	ENSMUSG00000114041	AC165157.6	unprocessed_pseudogene	1.03	0.526	5.23	0.027	0.316	1.57
14	55600000	55600000	6460	+	ENSMUSG00000002325	Irf9	protein_coding	-0.426	2.99	5.22	0.0272	0.317	1.57
11	78600000	78700000	130000	-	ENSMUSG00000017376	Nlk	protein_coding	0.347	5.42	5.22	0.0272	0.318	1.57
5	149000000	149000000	20000	+	ENSMUSG00000029659	Medag	protein_coding	-0.981	2.18	5.22	0.0272	0.317	1.57
10	92800000	93100000	306000	-	ENSMUSG00000020014	Cfap54	protein_coding	-1.07	2.07	5.21	0.0273	0.318	1.56
3	145000000	145000000	27400	+	ENSMUSG00000037072	Selenof	protein_coding	-0.314	8.42	5.21	0.0273	0.318	1.56
12	21300000	21400000	50100	-	ENSMUSG00000052593	Adam17	protein_coding	-0.406	5.31	5.21	0.0273	0.318	1.56
7	141000000	141000000	11300	+	ENSMUSG00000055629	B4galnt4	protein_coding	0.54	6.49	5.21	0.0273	0.318	1.56
11	30500000	30600000	144000	-	ENSMUSG00000060923	Acyp2	protein_coding	-0.427	3.66	5.21	0.0273	0.318	1.56
8	3620000	3630000	4300	+	ENSMUSG00000087687	Pet100	protein_coding	-0.295	4.68	5.21	0.0273	0.318	1.56
12	20800000	20800000	11400	-	ENSMUSG00000099759	1700030C10Rik	processed_transcript	-1.18	-0.827	5.21	0.0273	0.318	1.56
14	73100000	73200000	84800	+	ENSMUSG00000022106	Rcbtb2	protein_coding	-0.401	5.47	5.2	0.0274	0.318	1.56
5	48000000	48300000	325000	+	ENSMUSG00000031558	Slit2	protein_coding	0.533	4.67	5.2	0.0274	0.318	1.56
5	110000000	110000000	20500	+	ENSMUSG00000090015	Gm15446	protein_coding	-0.417	4.57	5.2	0.0274	0.318	1.56
19	5910000	5910000	2000	+	ENSMUSG00000110156	Gm42067	antisense_RNA	-0.644	1.36	5.2	0.0274	0.318	1.56
7	29300000	29300000	14300	+	ENSMUSG00000030584	Dpf1	protein_coding	0.452	6.03	5.19	0.0275	0.318	1.56
8	25000000	25100000	63200	-	ENSMUSG00000031557	Plekha2	protein_coding	-0.942	2.35	5.2	0.0275	0.318	1.56
2	35400000	35500000	63100	-	ENSMUSG00000035778	Ggta1	protein_coding	-0.992	3.77	5.2	0.0275	0.318	1.56
5	115000000	115000000	17300	+	ENSMUSG00000041733	Coq5	protein_coding	-0.194	4.3	5.2	0.0275	0.318	1.56
19	45000000	45100000	8810	+	ENSMUSG00000025212	Sfxn3	protein_coding	0.263	7.56	5.19	0.0276	0.318	1.56
X	72900000	72900000	4880	-	ENSMUSG00000031347	Cetn2	protein_coding	-0.35	5.63	5.19	0.0276	0.318	1.56
12	112000000	112000000	41800	+	ENSMUSG00000037787	Apopt1	protein_coding	-0.231	4.8	5.19	0.0276	0.318	1.56
14	19900000	20000000	105000	-	ENSMUSG00000043004	Gng2	protein_coding	0.522	9.55	5.19	0.0276	0.318	1.56
13	34000000	34000000	23800	+	ENSMUSG00000046949	Nqo2	protein_coding	-0.438	4.4	5.19	0.0276	0.318	1.56
4	145000000	145000000	3220	+	ENSMUSG00000052912	Smarca5-ps	transcribed_processed_pseudogene	0.726	0.0027	5.19	0.0276	0.318	1.56
15	85100000	85100000	12500	+	ENSMUSG00000022431	Ribc2	protein_coding	-1.15	-1.79	5.18	0.0277	0.318	1.56
13	108000000	108000000	165000	-	ENSMUSG00000032846	Zswim6	processed_transcript	0.318	3.8	5.18	0.0277	0.318	1.56
11	97400000	97400000	36000	+	ENSMUSG00000038485	Socs7	protein_coding	0.348	6.41	5.18	0.0277	0.318	1.56
3	90200000	90300000	5440	+	ENSMUSG00000052310	Slc39a1	protein_coding	-0.413	7.19	5.18	0.0277	0.318	1.56
17	65700000	65800000	121000	-	ENSMUSG00000056515	Rab31	protein_coding	-0.495	8.56	5.18	0.0277	0.318	1.56
5	76300000	76300000	652	+	ENSMUSG00000098449	Gm7467	antisense_RNA	-0.803	-1.23	5.18	0.0277	0.318	1.56
16	84800000	84900000	28900	+	ENSMUSG00000008976	Gabpa	protein_coding	-0.516	4.56	5.18	0.0278	0.318	1.56
2	161000000	161000000	44500	+	ENSMUSG00000016933	Plcg1	protein_coding	0.256	6.47	5.17	0.0278	0.318	1.56
6	42700000	42700000	42100	-	ENSMUSG00000036667	Tcaf1	protein_coding	0.366	8.06	5.17	0.0278	0.318	1.56
13	43400000	43400000	8710	+	ENSMUSG00000063200	Nol7	protein_coding	-0.357	5.76	5.17	0.0278	0.318	1.56
17	29200000	29200000	81200	-	ENSMUSG00000024008	Cpne5	protein_coding	0.583	5.71	5.17	0.0279	0.318	1.56
10	76500000	76600000	25600	+	ENSMUSG00000033105	Lss	protein_coding	0.617	6.63	5.17	0.0279	0.318	1.56
8	120000000	120000000	23800	-	ENSMUSG00000097960	A330074K22Rik	lincRNA	-0.63	0.247	5.17	0.0279	0.318	1.56
1	134000000	134000000	40300	+	ENSMUSG00000026450	Chit1	protein_coding	1.21	-1.74	5.16	0.028	0.319	1.55
7	78900000	78900000	6970	+	ENSMUSG00000039236	Isg20	protein_coding	-0.913	-0.212	5.16	0.028	0.319	1.55
16	91100000	91100000	41200	-	ENSMUSG00000039851	4932438H23Rik	protein_coding	-0.975	1.1	5.16	0.028	0.319	1.55
11	94100000	94200000	22300	+	ENSMUSG00000086003	B230206L02Rik	processed_transcript	-0.436	2.48	5.16	0.028	0.319	1.55
2	127000000	127000000	32100	+	ENSMUSG00000003660	Snrnp200	protein_coding	0.309	7.2	5.16	0.0281	0.319	1.55
2	28500000	28500000	4330	-	ENSMUSG00000026831	1700007K13Rik	protein_coding	-0.71	2.42	5.16	0.0281	0.319	1.55
6	89300000	89400000	46300	-	ENSMUSG00000030084	Plxna1	protein_coding	0.416	7.29	5.15	0.0281	0.32	1.55
11	103000000	103000000	7420	-	ENSMUSG00000045532	C1ql1	protein_coding	-0.928	3.09	5.15	0.0281	0.32	1.55
2	157000000	157000000	151000	+	ENSMUSG00000061689	Dlgap4	protein_coding	0.295	7.41	5.15	0.0281	0.319	1.55
2	123000000	123000000	44300	+	ENSMUSG00000005803	Sqor	protein_coding	-1.03	1.3	5.14	0.0282	0.32	1.55
17	57000000	57000000	10400	-	ENSMUSG00000007670	Khsrp	protein_coding	0.28	6.2	5.15	0.0282	0.32	1.55
7	123000000	124000000	25100	-	ENSMUSG00000030757	Zkscan2	protein_coding	0.352	5.06	5.15	0.0282	0.32	1.55
8	70800000	70800000	2300	-	ENSMUSG00000035559	Mpv17l2	protein_coding	-0.27	5.11	5.15	0.0282	0.32	1.55
19	47700000	47900000	182000	-	ENSMUSG00000044948	Cfap43	protein_coding	-0.369	2.31	5.15	0.0282	0.32	1.55
7	25700000	25700000	12200	+	ENSMUSG00000061286	Exosc5	protein_coding	-0.366	3.69	5.15	0.0282	0.32	1.55
12	112000000	112000000	79700	-	ENSMUSG00000021285	Ppp1r13b	protein_coding	0.332	5.18	5.14	0.0283	0.32	1.55
17	43700000	43800000	84000	+	ENSMUSG00000023963	Cyp39a1	protein_coding	-0.682	1.94	5.14	0.0283	0.32	1.55
17	35900000	35900000	12500	-	ENSMUSG00000024426	Atat1	protein_coding	0.44	7.49	5.14	0.0283	0.32	1.55
7	127000000	127000000	27800	-	ENSMUSG00000030681	Mvp	protein_coding	-0.851	2.84	5.14	0.0283	0.32	1.55
11	29500000	29500000	3280	-	ENSMUSG00000032673	Prorsd1	protein_coding	-0.694	1.73	5.14	0.0283	0.32	1.55
16	25100000	25100000	9420	+	ENSMUSG00000096960	A230028O05Rik	lincRNA	-1.19	-0.883	5.14	0.0283	0.32	1.55
17	53400000	53500000	64400	-	ENSMUSG00000023931	Efhb	protein_coding	-1.02	-0.939	5.13	0.0284	0.32	1.55
17	32900000	32900000	22700	-	ENSMUSG00000024055	Cyp4f13	protein_coding	-0.524	3.88	5.13	0.0284	0.32	1.55
18	84900000	84900000	29100	+	ENSMUSG00000024646	Cyb5a	protein_coding	-0.297	6.18	5.13	0.0284	0.32	1.55
17	50700000	50700000	1360	+	ENSMUSG00000044645	Gm7334	protein_coding	-0.776	3.74	5.13	0.0284	0.32	1.55
6	146000000	147000000	394000	-	ENSMUSG00000030287	Itpr2	protein_coding	-0.565	4.83	5.13	0.0285	0.32	1.55
9	119000000	119000000	32900	+	ENSMUSG00000061393	Acvr2b	protein_coding	0.532	2.1	5.13	0.0285	0.32	1.55
9	95600000	95600000	8370	+	ENSMUSG00000064225	Paqr9	protein_coding	0.572	5.34	5.13	0.0285	0.32	1.55
14	4860000	4880000	20300	+	ENSMUSG00000094132	Gm3264	protein_coding	0.954	0.966	5.13	0.0285	0.32	1.55
4	156000000	156000000	4310	+	ENSMUSG00000023571	C1qtnf12	protein_coding	-0.468	2.75	5.12	0.0286	0.32	1.54
4	63400000	63400000	36200	-	ENSMUSG00000039158	Akna	protein_coding	-0.719	1.73	5.12	0.0286	0.32	1.54
2	119000000	119000000	2090	+	ENSMUSG00000074916	Chst14	protein_coding	-0.624	0.383	5.12	0.0286	0.32	1.54
7	44500000	44500000	65	+	ENSMUSG00000098661	Mir7052	miRNA	1.06	-2.19	5.12	0.0286	0.32	1.54
3	51400000	51400000	319	-	ENSMUSG00000104241	Gm9442	processed_pseudogene	-1.11	-1.93	5.12	0.0286	0.32	1.54
11	88800000	88900000	33800	-	ENSMUSG00000018428	Akap1	protein_coding	0.252	4.94	5.11	0.0287	0.32	1.54
10	71300000	71300000	30300	-	ENSMUSG00000019927	Ube2d1	protein_coding	0.37	4.61	5.11	0.0287	0.32	1.54
7	123000000	123000000	58500	+	ENSMUSG00000030769	Slc5a11	protein_coding	3.18	-2.34	5.11	0.0287	0.32	1.54
5	101000000	101000000	36500	-	ENSMUSG00000035266	Helq	protein_coding	0.336	3.48	5.11	0.0287	0.32	1.54
14	84400000	84500000	93500	+	ENSMUSG00000035566	Pcdh17	protein_coding	0.443	5.91	5.11	0.0287	0.32	1.54
9	119000000	119000000	45800	+	ENSMUSG00000038060	Dlec1	protein_coding	-0.835	0.542	5.11	0.0287	0.32	1.54
1	96800000	96900000	55900	-	ENSMUSG00000040693	Slco4c1	protein_coding	0.736	0.282	5.12	0.0287	0.32	1.54
10	87500000	87600000	62300	+	ENSMUSG00000020051	Pah	protein_coding	-1.01	-1.63	5.1	0.0288	0.32	1.54
3	97200000	97300000	94300	-	ENSMUSG00000038256	Bcl9	protein_coding	0.291	5.35	5.11	0.0288	0.32	1.54
1	180000000	180000000	3580	-	ENSMUSG00000055676	Gm5069	transcribed_processed_pseudogene	-0.692	0.103	5.11	0.0288	0.32	1.54
18	60200000	60200000	35700	+	ENSMUSG00000073555	Gm4951	protein_coding	-1.54	-2.22	5.11	0.0288	0.32	1.54
5	92000000	92000000	9680	+	ENSMUSG00000102644	Thap6	transcribed_unitary_pseudogene	-0.392	1.46	5.1	0.0288	0.32	1.54
7	25300000	25300000	26500	+	ENSMUSG00000005442	Cic	protein_coding	0.348	8.53	5.1	0.0289	0.32	1.54
7	97400000	97400000	4790	-	ENSMUSG00000035686	Thrsp	protein_coding	-0.617	3.5	5.09	0.029	0.321	1.54
8	105000000	105000000	14000	-	ENSMUSG00000041679	Lrrc29	protein_coding	-0.737	1.53	5.09	0.029	0.321	1.54
16	64900000	65100000	181000	-	ENSMUSG00000050783	Htr1f	protein_coding	0.738	-1.58	5.09	0.029	0.321	1.54
1	171000000	171000000	10400	+	ENSMUSG00000056569	Mpz	protein_coding	-2.16	-2.22	5.09	0.029	0.321	1.54
9	26900000	26900000	43500	-	ENSMUSG00000079644	Gm1110	protein_coding	-1.18	-0.378	5.09	0.029	0.321	1.54
3	4800000	4810000	17400	+	ENSMUSG00000098659	1110015O18Rik	lincRNA	0.504	1.4	5.09	0.029	0.321	1.54
14	56400000	56500000	122000	+	ENSMUSG00000000365	Rnf17	protein_coding	0.892	0.349	5.09	0.0291	0.321	1.54
2	164000000	164000000	15800	-	ENSMUSG00000016995	Matn4	protein_coding	-1.14	1.65	5.09	0.0291	0.321	1.54
11	75800000	75800000	27100	-	ENSMUSG00000020848	Doc2b	protein_coding	0.759	5.19	5.09	0.0291	0.321	1.54
10	127000000	127000000	5170	-	ENSMUSG00000040502	39873	protein_coding	0.436	5.44	5.09	0.0291	0.321	1.54
7	28800000	28800000	10000	+	ENSMUSG00000051735	Rinl	protein_coding	-1.18	-0.494	5.09	0.0291	0.321	1.54
5	24400000	24400000	17400	-	ENSMUSG00000086769	Gm15587	antisense_RNA	-1.27	-0.812	5.09	0.0291	0.321	1.54
6	83500000	83600000	1520	-	ENSMUSG00000108484	Gm18537	transcribed_processed_pseudogene	-0.57	0.425	5.09	0.0291	0.321	1.54
1	135000000	136000000	173000	-	ENSMUSG00000009418	Nav1	protein_coding	0.421	8.19	5.08	0.0292	0.321	1.53
2	153000000	153000000	39200	+	ENSMUSG00000019188	H13	protein_coding	0.294	6.83	5.08	0.0292	0.321	1.53
7	28500000	28500000	16300	+	ENSMUSG00000030600	Lrfn1	protein_coding	0.492	5.25	5.08	0.0292	0.321	1.53
16	96000000	96100000	90400	-	ENSMUSG00000022914	Brwd1	protein_coding	0.265	6.61	5.07	0.0293	0.322	1.53
9	96200000	96300000	127000	+	ENSMUSG00000032411	Tfdp2	protein_coding	-0.49	3.62	5.07	0.0293	0.322	1.53
4	58300000	58400000	88300	+	ENSMUSG00000057280	Musk	protein_coding	-1.36	-2.33	5.07	0.0293	0.322	1.53
8	111000000	111000000	26400	-	ENSMUSG00000012519	Mlkl	protein_coding	-1.72	-2.25	5.07	0.0294	0.322	1.53
9	110000000	110000000	122000	+	ENSMUSG00000032481	Smarcc1	protein_coding	0.285	6.34	5.06	0.0294	0.322	1.53
8	121000000	121000000	20300	+	ENSMUSG00000041515	Irf8	protein_coding	-1.59	-0.315	5.06	0.0294	0.322	1.53
GL456233.1	160000	334000	175000	+	ENSMUSG00000079834	Tmlhe	protein_coding	-0.281	3.19	5.06	0.0294	0.322	1.53
X	29600000	29600000	195	-	ENSMUSG00000086691	Gm15432	processed_pseudogene	-0.491	2.95	5.06	0.0294	0.322	1.53
11	62600000	62600000	26000	+	ENSMUSG00000018507	Trpv2	protein_coding	0.488	3.61	5.06	0.0295	0.322	1.53
14	70200000	70200000	13500	-	ENSMUSG00000022090	Pdlim2	protein_coding	-0.917	2.52	5.06	0.0295	0.323	1.53
10	25400000	25500000	164000	+	ENSMUSG00000019978	Epb41l2	protein_coding	-0.432	7.3	5.05	0.0296	0.323	1.53
6	47900000	47900000	31300	+	ENSMUSG00000025821	Zfp282	protein_coding	0.31	4.09	5.06	0.0296	0.323	1.53
X	36700000	36800000	33500	+	ENSMUSG00000037636	Slc25a43	protein_coding	-1.13	-1.69	5.05	0.0296	0.323	1.53
14	56900000	56900000	943	+	ENSMUSG00000114500	AC154361.2	processed_pseudogene	0.639	-0.707	5.05	0.0296	0.323	1.53
11	8990000	9010000	18100	-	ENSMUSG00000020413	Hus1	protein_coding	-0.393	4.28	5.05	0.0297	0.323	1.53
7	44800000	44800000	4400	-	ENSMUSG00000038539	Atf5	protein_coding	-0.837	7.76	5.05	0.0297	0.323	1.53
11	73100000	73100000	56900	+	ENSMUSG00000005947	Itgae	protein_coding	-1.04	-2.04	5.04	0.0298	0.324	1.53
6	48800000	48800000	7680	-	ENSMUSG00000029810	Tmem176b	protein_coding	-0.494	5.83	5.04	0.0298	0.324	1.53
17	36000000	36000000	12900	-	ENSMUSG00000038762	Abcf1	protein_coding	0.273	6.38	5.04	0.0298	0.324	1.53
13	64200000	64300000	86000	-	ENSMUSG00000033102	Cdc14b	protein_coding	-0.528	2.19	5.03	0.0299	0.324	1.52
8	84100000	84100000	7700	-	ENSMUSG00000037103	Dcaf15	protein_coding	0.29	5.33	5.03	0.0299	0.324	1.52
7	25300000	25300000	10100	+	ENSMUSG00000043843	Tmem145	protein_coding	0.524	6.59	5.03	0.0299	0.324	1.52
11	64400000	64500000	87500	+	ENSMUSG00000047759	Hs3st3a1	protein_coding	-1.11	-1.87	5.03	0.0299	0.324	1.52
16	37800000	37800000	59600	+	ENSMUSG00000022816	Fstl1	protein_coding	-0.476	7.4	5.03	0.03	0.324	1.52
1	135000000	135000000	4180	-	ENSMUSG00000041889	Shisa4	protein_coding	-0.41	7.54	5.03	0.03	0.324	1.52
9	31400000	31400000	35100	+	ENSMUSG00000042185	Nfrkb	protein_coding	0.26	4.71	5.03	0.03	0.324	1.52
1	60300000	60400000	44700	+	ENSMUSG00000049439	Cyp20a1	protein_coding	-0.328	4.34	5.03	0.03	0.324	1.52
19	8340000	8410000	69700	-	ENSMUSG00000052562	Slc22a30	protein_coding	0.988	-2.04	5.03	0.03	0.324	1.52
11	52300000	52300000	30600	-	ENSMUSG00000000782	Tcf7	protein_coding	-0.69	-0.128	5.02	0.0301	0.324	1.52
11	78500000	78500000	25400	-	ENSMUSG00000050132	Sarm1	protein_coding	0.448	5.64	5.02	0.0301	0.324	1.52
14	32900000	32900000	82700	+	ENSMUSG00000050666	Vstm4	protein_coding	-0.793	1.41	5.02	0.0301	0.324	1.52
10	80900000	80900000	27600	+	ENSMUSG00000059406	Tmprss9	protein_coding	0.605	-0.79	5.02	0.0301	0.324	1.52
5	30400000	30500000	94900	-	ENSMUSG00000062372	Otof	protein_coding	0.735	3.72	5.02	0.0301	0.324	1.52
7	128000000	128000000	3570	-	ENSMUSG00000062944	9130023H24Rik	protein_coding	-0.6	1.17	5.02	0.0301	0.324	1.52
2	181000000	181000000	3550	+	ENSMUSG00000090077	Lime1	protein_coding	0.39	5.02	5.02	0.0301	0.324	1.52
17	6650000	6660000	7000	-	ENSMUSG00000095677	Dynlt1f	protein_coding	-0.329	4.75	5.02	0.0301	0.324	1.52
9	79800000	79800000	4520	-	ENSMUSG00000032330	Cox7a2	protein_coding	-0.32	7.9	5.01	0.0302	0.325	1.52
14	55500000	55500000	11600	+	ENSMUSG00000022210	Dhrs4	protein_coding	-0.657	3.77	5.01	0.0303	0.325	1.52
17	26100000	26100000	3090	+	ENSMUSG00000024181	Mrpl28	protein_coding	-0.289	6.16	5.01	0.0303	0.325	1.52
11	72300000	72300000	12100	+	ENSMUSG00000040483	Xaf1	protein_coding	-0.976	1.21	5.01	0.0303	0.325	1.52
4	121000000	121000000	39000	-	ENSMUSG00000043207	Zmpste24	protein_coding	-0.449	5.01	5.01	0.0303	0.325	1.52
7	137000000	137000000	236000	+	ENSMUSG00000054612	Mgmt	protein_coding	-0.787	3.24	5.01	0.0303	0.325	1.52
1	9560000	9630000	70300	-	ENSMUSG00000079671	2610203C22Rik	processed_transcript	-1.07	-1.04	5.01	0.0303	0.325	1.52
1	193000000	193000000	145000	-	ENSMUSG00000016200	Syt14	protein_coding	0.355	3.46	5	0.0304	0.325	1.52
2	25400000	25400000	5790	-	ENSMUSG00000026956	Uap1l1	protein_coding	-0.642	4.98	5	0.0304	0.325	1.52
2	152000000	152000000	6610	-	ENSMUSG00000032715	Trib3	protein_coding	-1.16	1.37	5	0.0304	0.325	1.52
16	97400000	97400000	82300	+	ENSMUSG00000040605	Bace2	protein_coding	-0.666	3.98	5	0.0304	0.325	1.52
1	120000000	120000000	6700	-	ENSMUSG00000050777	Tmem37	protein_coding	-0.9	0.512	5	0.0304	0.325	1.52
5	140000000	140000000	24400	-	ENSMUSG00000029547	Ints1	protein_coding	0.286	6.67	4.99	0.0305	0.326	1.52
2	119000000	119000000	2070	-	ENSMUSG00000034226	Rhov	protein_coding	0.567	1.68	5	0.0305	0.326	1.52
X	104000000	104000000	124000	-	ENSMUSG00000046449	C77370	protein_coding	0.529	6.08	5	0.0305	0.325	1.52
6	8260000	8260000	3240	-	ENSMUSG00000012483	Rpa3	protein_coding	-0.447	3.26	4.99	0.0306	0.326	1.51
2	155000000	155000000	79200	-	ENSMUSG00000038383	Pigu	protein_coding	0.187	4.57	4.99	0.0306	0.326	1.51
7	43700000	43800000	103000	-	ENSMUSG00000097178	2310002F09Rik	processed_transcript	0.877	-0.124	4.99	0.0306	0.326	1.51
10	81300000	81400000	4430	-	ENSMUSG00000020232	Hmg20b	protein_coding	-0.539	3.75	4.98	0.0307	0.326	1.51
2	156000000	156000000	4360	+	ENSMUSG00000027611	Procr	protein_coding	-1.24	-0.468	4.98	0.0307	0.326	1.51
6	48600000	48600000	6930	+	ENSMUSG00000053297	AI854703	protein_coding	0.447	3.62	4.98	0.0307	0.326	1.51
7	6700000	6730000	26500	-	ENSMUSG00000002265	Peg3	protein_coding	0.425	7.05	4.98	0.0308	0.327	1.51
7	128000000	128000000	6140	+	ENSMUSG00000030802	Bckdk	protein_coding	-0.27	5.13	4.97	0.0308	0.327	1.51
3	96100000	96200000	56600	+	ENSMUSG00000038495	Otud7b	protein_coding	-0.57	3.34	4.98	0.0308	0.327	1.51
19	28300000	28700000	421000	-	ENSMUSG00000052942	Glis3	protein_coding	-0.73	3.51	4.98	0.0308	0.327	1.51
3	106000000	106000000	18900	+	ENSMUSG00000062778	Chia1	protein_coding	-0.7	0.228	4.98	0.0308	0.327	1.51
3	88400000	88500000	25200	-	ENSMUSG00000028064	Sema4a	protein_coding	0.556	4.72	4.97	0.0309	0.327	1.51
9	49300000	49400000	67600	+	ENSMUSG00000032259	Drd2	protein_coding	0.712	2.29	4.97	0.0309	0.327	1.51
17	33900000	33900000	1010	-	ENSMUSG00000101438	Gm19412	antisense_RNA	-0.566	1.94	4.97	0.0309	0.327	1.51
17	71000000	71000000	9220	-	ENSMUSG00000024048	Myl12a	protein_coding	-0.771	5.76	4.97	0.031	0.327	1.51
18	12300000	12600000	249000	+	ENSMUSG00000024421	Lama3	protein_coding	-0.469	1.64	4.96	0.031	0.328	1.51
16	17600000	17700000	4270	+	ENSMUSG00000041617	Ccdc74a	protein_coding	-0.462	4.57	4.96	0.031	0.328	1.51
2	182000000	182000000	10700	-	ENSMUSG00000000823	Zfp512b	protein_coding	0.312	6.56	4.96	0.0311	0.328	1.51
18	62500000	62700000	112000	+	ENSMUSG00000044176	Spink10	protein_coding	1.14	0.29	4.96	0.0311	0.328	1.51
1	133000000	133000000	16800	+	ENSMUSG00000070644	Etnk2	protein_coding	0.629	2.21	4.96	0.0311	0.328	1.51
14	55600000	55600000	12500	-	ENSMUSG00000002319	Ipo4	protein_coding	0.23	6.83	4.95	0.0312	0.329	1.51
4	53000000	53000000	10200	+	ENSMUSG00000015247	Nipsnap3b	protein_coding	0.298	4.95	4.95	0.0312	0.329	1.51
2	102000000	102000000	88800	-	ENSMUSG00000027165	B230118H07Rik	protein_coding	-0.322	4.4	4.95	0.0312	0.329	1.51
17	15800000	15800000	20300	-	ENSMUSG00000048027	Rgmb	protein_coding	0.404	5.04	4.95	0.0312	0.329	1.51
18	37400000	37400000	4420	+	ENSMUSG00000051486	Pcdhb11	protein_coding	0.535	2.96	4.95	0.0312	0.329	1.51
2	174000000	174000000	12700	+	ENSMUSG00000039263	Npepl1	protein_coding	-0.613	4.48	4.95	0.0313	0.329	1.5
16	15900000	16100000	258000	-	ENSMUSG00000041974	Spidr	protein_coding	-0.474	3.92	4.94	0.0313	0.329	1.5
5	124000000	124000000	107000	-	ENSMUSG00000049550	Clip1	protein_coding	0.252	6.07	4.94	0.0313	0.329	1.5
2	174000000	174000000	16400	-	ENSMUSG00000090625	Gm20721	protein_coding	1.03	-1.33	4.95	0.0313	0.329	1.5
7	112000000	112000000	43000	-	ENSMUSG00000030772	Dkk3	protein_coding	-0.431	6.77	4.94	0.0314	0.329	1.5
9	66100000	66100000	12300	+	ENSMUSG00000032381	Fam96a	protein_coding	-0.352	4.8	4.94	0.0314	0.329	1.5
8	126000000	126000000	2920	+	ENSMUSG00000051671	Coa6	protein_coding	-0.501	2.84	4.94	0.0314	0.329	1.5
2	118000000	118000000	86600	+	ENSMUSG00000005102	Eif2ak4	protein_coding	0.288	4.6	4.93	0.0315	0.329	1.5
10	91100000	91100000	19700	+	ENSMUSG00000019975	Ikbip	protein_coding	-0.426	4.22	4.93	0.0315	0.329	1.5
8	25700000	25800000	29300	-	ENSMUSG00000061313	Ddhd2	protein_coding	0.307	5.53	4.93	0.0315	0.329	1.5
9	114000000	114000000	6170	+	ENSMUSG00000079260	Tmppe	protein_coding	0.343	1.34	4.93	0.0315	0.329	1.5
X	142000000	142000000	1540	-	ENSMUSG00000090122	Kcne1l	protein_coding	-0.657	4.86	4.93	0.0315	0.329	1.5
10	18500000	18500000	6580	-	ENSMUSG00000019853	Hebp2	protein_coding	-0.475	2.45	4.92	0.0316	0.329	1.5
13	108000000	108000000	71300	+	ENSMUSG00000021696	Elovl7	protein_coding	-0.486	2.41	4.93	0.0316	0.329	1.5
9	103000000	103000000	41900	-	ENSMUSG00000032534	Cep63	protein_coding	-0.292	3.84	4.93	0.0316	0.329	1.5
X	85600000	85600000	60400	+	ENSMUSG00000035476	Tab3	protein_coding	0.341	3.9	4.93	0.0316	0.329	1.5
10	127000000	127000000	10500	-	ENSMUSG00000080115	Eef1akmt3	protein_coding	0.822	-1.38	4.93	0.0316	0.329	1.5
8	84700000	84800000	100000	-	ENSMUSG00000001911	Nfix	protein_coding	0.422	8.22	4.92	0.0317	0.329	1.5
12	111000000	111000000	1220	-	ENSMUSG00000010529	Gm266	protein_coding	-0.822	-0.705	4.92	0.0317	0.329	1.5
16	21900000	21900000	13200	-	ENSMUSG00000022856	Tmem41a	protein_coding	0.344	1.73	4.92	0.0317	0.329	1.5
9	62900000	62900000	17800	+	ENSMUSG00000032246	Calml4	protein_coding	-0.852	1.06	4.92	0.0317	0.329	1.5
X	153000000	153000000	159000	+	ENSMUSG00000041649	Klf8	protein_coding	1.08	2.97	4.92	0.0317	0.329	1.5
2	26200000	26300000	51100	-	ENSMUSG00000048038	Ccdc187	protein_coding	-0.608	1.95	4.92	0.0317	0.329	1.5
8	61200000	61400000	172000	+	ENSMUSG00000031642	Sh3rf1	protein_coding	0.368	3.89	4.92	0.0318	0.329	1.5
15	78400000	78400000	6300	-	ENSMUSG00000044986	Tst	protein_coding	-0.654	4.47	4.92	0.0318	0.329	1.5
4	134000000	134000000	77800	-	ENSMUSG00000007880	Arid1a	protein_coding	0.285	6.1	4.91	0.0319	0.331	1.5
3	90400000	90400000	42200	-	ENSMUSG00000027933	Ints3	protein_coding	0.234	6.57	4.91	0.0319	0.331	1.5
13	104000000	104000000	102000	-	ENSMUSG00000021709	Erbin	protein_coding	-0.577	5.8	4.9	0.0321	0.332	1.49
X	7820000	7840000	16000	+	ENSMUSG00000009731	Kcnd1	protein_coding	0.385	3.55	4.89	0.0322	0.333	1.49
18	24600000	24600000	34900	+	ENSMUSG00000024271	Elp2	protein_coding	0.185	6.04	4.89	0.0322	0.333	1.49
3	149000000	149000000	175000	-	ENSMUSG00000028184	Adgrl2	protein_coding	0.376	5.82	4.89	0.0322	0.333	1.49
3	100000000	100000000	24200	-	ENSMUSG00000033285	Wdr3	protein_coding	0.468	3.65	4.89	0.0322	0.333	1.49
8	10200000	10600000	481000	+	ENSMUSG00000039057	Myo16	protein_coding	0.495	6.3	4.89	0.0322	0.333	1.49
19	3900000	3910000	11100	-	ENSMUSG00000001750	Tcirg1	protein_coding	-0.738	3.91	4.88	0.0323	0.333	1.49
2	144000000	144000000	20800	-	ENSMUSG00000027423	Snx5	protein_coding	-0.412	6.87	4.88	0.0323	0.333	1.49
6	108000000	108000000	78600	-	ENSMUSG00000030101	Sumf1	protein_coding	-0.462	4.65	4.89	0.0323	0.333	1.49
4	10900000	10900000	24900	+	ENSMUSG00000059482	2610301B20Rik	protein_coding	-0.21	4.81	4.88	0.0323	0.333	1.49
10	86700000	86700000	9280	+	ENSMUSG00000097412	1810014B01Rik	transcribed_unprocessed_pseudogene	-0.539	2.06	4.89	0.0323	0.333	1.49
10	21300000	21400000	72900	+	ENSMUSG00000019977	Hbs1l	protein_coding	0.174	6.59	4.88	0.0324	0.333	1.49
14	55800000	55800000	3860	-	ENSMUSG00000022221	Ripk3	protein_coding	-1.18	-1.5	4.87	0.0325	0.333	1.49
4	105000000	105000000	80000	-	ENSMUSG00000028518	Prkaa2	protein_coding	0.294	4.79	4.87	0.0325	0.333	1.49
6	11900000	11900000	7210	-	ENSMUSG00000029632	Ndufa4	protein_coding	-0.31	8.49	4.87	0.0325	0.333	1.49
15	79700000	79700000	30600	+	ENSMUSG00000042535	Gtpbp1	protein_coding	0.25	5.85	4.87	0.0325	0.333	1.49
2	17300000	17700000	388000	-	ENSMUSG00000053702	Nebl	protein_coding	-0.328	5.5	4.87	0.0325	0.333	1.49
19	8990000	9080000	87600	+	ENSMUSG00000069833	Ahnak	protein_coding	-1.13	4.65	4.88	0.0325	0.333	1.49
X	101000000	101000000	3690	-	ENSMUSG00000015668	Pdzd11	protein_coding	-0.241	5.97	4.87	0.0326	0.333	1.49
14	30000000	30000000	31500	+	ENSMUSG00000015970	Chdh	protein_coding	-1.57	-1.95	4.86	0.0326	0.333	1.49
16	96100000	96200000	12400	+	ENSMUSG00000023147	Wrb	protein_coding	0.225	6.14	4.86	0.0326	0.333	1.49
15	99100000	99100000	3800	+	ENSMUSG00000023484	Prph	protein_coding	0.633	3.18	4.87	0.0326	0.333	1.49
3	67600000	67600000	21500	+	ENSMUSG00000027775	Mfsd1	protein_coding	-0.422	5.46	4.87	0.0326	0.333	1.49
4	139000000	139000000	70500	-	ENSMUSG00000028753	Vwa5b1	protein_coding	-1.23	2.44	4.87	0.0326	0.333	1.49
X	20700000	20700000	16600	+	ENSMUSG00000031066	Usp11	protein_coding	0.37	6.92	4.86	0.0326	0.333	1.49
9	43700000	43800000	63500	+	ENSMUSG00000032012	Nectin1	protein_coding	0.517	5.74	4.87	0.0326	0.333	1.49
7	118000000	118000000	6860	-	ENSMUSG00000095115	Itpripl2	protein_coding	-0.643	2.11	4.87	0.0326	0.333	1.49
19	41900000	41900000	10600	+	ENSMUSG00000025157	Zdhhc16	protein_coding	0.281	5	4.86	0.0327	0.333	1.49
X	73900000	73900000	8730	-	ENSMUSG00000031387	Renbp	protein_coding	-0.864	2.32	4.86	0.0327	0.333	1.49
11	87000000	87100000	40200	-	ENSMUSG00000061666	Gdpd1	protein_coding	0.325	5.97	4.86	0.0327	0.333	1.48
17	34200000	34200000	7160	+	ENSMUSG00000079547	H2-DMb1	protein_coding	-0.927	-0.311	4.86	0.0327	0.333	1.49
8	110000000	110000000	76100	+	ENSMUSG00000031732	Phlpp2	protein_coding	0.272	4.51	4.85	0.0328	0.334	1.48
5	76500000	76600000	41000	+	ENSMUSG00000036435	Exoc1	protein_coding	0.25	5.48	4.86	0.0328	0.334	1.48
1	59900000	60000000	72300	+	ENSMUSG00000041040	Fam117b	protein_coding	0.392	4.78	4.85	0.0328	0.334	1.48
19	4100000	4110000	14000	+	ENSMUSG00000024851	Pitpnm1	protein_coding	0.356	7.6	4.85	0.0329	0.334	1.48
5	8800000	8870000	68200	+	ENSMUSG00000028970	Abcb1b	protein_coding	-0.724	2.84	4.85	0.0329	0.334	1.48
5	123000000	123000000	22200	+	ENSMUSG00000029470	P2rx4	protein_coding	-0.509	3.27	4.85	0.0329	0.334	1.48
5	145000000	145000000	8360	-	ENSMUSG00000038690	Atp5j2	protein_coding	-0.294	7.66	4.85	0.0329	0.334	1.48
5	146000000	146000000	6190	-	ENSMUSG00000106547	B230303O12Rik	lincRNA	-0.621	0.239	4.85	0.0329	0.334	1.48
15	54300000	54300000	27900	-	ENSMUSG00000063727	Tnfrsf11b	protein_coding	-1.54	-2.22	4.84	0.033	0.334	1.48
8	8620000	8660000	43800	-	ENSMUSG00000001300	Efnb2	protein_coding	0.338	5.07	4.84	0.0331	0.335	1.48
1	151000000	151000000	19900	+	ENSMUSG00000023150	Ivns1abp	protein_coding	0.312	7.29	4.83	0.0331	0.335	1.48
17	30600000	30600000	19800	-	ENSMUSG00000024026	Glo1	protein_coding	-0.266	7.15	4.84	0.0331	0.335	1.48
6	83300000	83400000	11000	+	ENSMUSG00000045160	Bola3	protein_coding	-0.541	4.89	4.84	0.0331	0.335	1.48
7	141000000	141000000	1150	-	ENSMUSG00000060591	Ifitm2	protein_coding	-0.854	4.41	4.83	0.0331	0.335	1.48
2	73300000	73300000	25200	+	ENSMUSG00000008226	Scrn3	protein_coding	-0.399	4.4	4.83	0.0332	0.335	1.48
7	109000000	109000000	84100	+	ENSMUSG00000031028	Tub	protein_coding	0.436	8	4.83	0.0332	0.335	1.48
2	118000000	118000000	15300	+	ENSMUSG00000040152	Thbs1	protein_coding	-1.23	3.95	4.83	0.0332	0.335	1.48
4	109000000	109000000	3600	-	ENSMUSG00000091985	Gm17354	lincRNA	0.475	0.286	4.83	0.0332	0.335	1.48
8	23200000	23200000	11000	-	ENSMUSG00000031546	Gins4	protein_coding	-0.382	3.48	4.82	0.0333	0.336	1.48
7	5050000	5050000	2190	+	ENSMUSG00000055633	Zfp580	protein_coding	0.312	4.07	4.83	0.0333	0.335	1.48
18	46300000	46300000	29800	-	ENSMUSG00000071855	Ccdc112	protein_coding	0.333	2.54	4.83	0.0333	0.335	1.48
6	125000000	125000000	18000	-	ENSMUSG00000004266	Ptpn6	protein_coding	-2.23	-0.247	4.82	0.0334	0.336	1.48
15	75900000	75900000	5070	+	ENSMUSG00000022575	Gsdmd	protein_coding	-1.63	-1.7	4.82	0.0334	0.336	1.48
4	119000000	119000000	13200	-	ENSMUSG00000028642	Tmem269	protein_coding	0.485	0.00927	4.82	0.0334	0.336	1.48
8	123000000	124000000	26000	+	ENSMUSG00000031967	Afg3l1	protein_coding	-0.315	6.07	4.82	0.0334	0.336	1.48
8	123000000	123000000	11400	+	ENSMUSG00000110505	Gm45842	antisense_RNA	-0.927	-1.2	4.82	0.0334	0.336	1.48
1	181000000	181000000	32300	+	ENSMUSG00000026496	Parp1	protein_coding	0.245	6.6	4.82	0.0335	0.336	1.48
17	24500000	24500000	20100	+	ENSMUSG00000033597	Caskin1	protein_coding	0.395	7.41	4.81	0.0335	0.336	1.47
11	24100000	24100000	809	+	ENSMUSG00000085167	Gm12063	lincRNA	0.886	-0.066	4.81	0.0335	0.336	1.47
10	127000000	127000000	4420	+	ENSMUSG00000112639	AC134329.1	lincRNA	-0.454	1.53	4.81	0.0335	0.336	1.47
8	70400000	70400000	57200	-	ENSMUSG00000003575	Crtc1	protein_coding	0.415	6.9	4.81	0.0336	0.336	1.47
4	43600000	43700000	19300	+	ENSMUSG00000028469	Npr2	protein_coding	-0.306	5.7	4.81	0.0336	0.336	1.47
14	30000000	30000000	7360	+	ENSMUSG00000042682	Selenok	protein_coding	-0.234	7.12	4.81	0.0336	0.336	1.47
11	53400000	53400000	2910	-	ENSMUSG00000044894	Uqcrq	protein_coding	-0.239	7.84	4.81	0.0336	0.336	1.47
8	33600000	33600000	22400	-	ENSMUSG00000052906	Ubxn8	protein_coding	-0.535	3.43	4.81	0.0336	0.336	1.47
11	3920000	3930000	15000	-	ENSMUSG00000020432	Tcn2	protein_coding	-0.566	4.78	4.81	0.0337	0.336	1.47
5	37200000	37300000	50200	+	ENSMUSG00000029121	Crmp1	protein_coding	0.662	9.6	4.8	0.0337	0.336	1.47
7	27400000	27500000	18200	+	ENSMUSG00000040466	Blvrb	protein_coding	-0.616	4.99	4.8	0.0337	0.336	1.47
X	137000000	137000000	57200	-	ENSMUSG00000044348	Slc25a53	protein_coding	-0.283	4.56	4.8	0.0337	0.336	1.47
2	144000000	144000000	12400	-	ENSMUSG00000086171	Pcsk2os1	antisense_RNA	0.618	0.41	4.8	0.0337	0.336	1.47
12	23000000	23000000	6310	-	ENSMUSG00000113670	AC166341.5	transcribed_unprocessed_pseudogene	0.674	2.69	4.8	0.0337	0.336	1.47
6	30400000	30500000	53300	+	ENSMUSG00000029775	Klhdc10	protein_coding	0.294	7.2	4.8	0.0338	0.336	1.47
7	131000000	131000000	187000	+	ENSMUSG00000030852	Tacc2	protein_coding	0.266	5.86	4.8	0.0338	0.336	1.47
17	24700000	24700000	134	+	ENSMUSG00000077709	Snora64	snoRNA	0.889	-1.95	4.79	0.0338	0.336	1.47
17	46400000	46400000	37200	+	ENSMUSG00000015597	Zfp318	protein_coding	0.27	5.21	4.79	0.0339	0.336	1.47
4	117000000	117000000	4450	-	ENSMUSG00000028684	Urod	protein_coding	-0.575	4.39	4.79	0.0339	0.336	1.47
13	55500000	55500000	14700	-	ENSMUSG00000034675	Dbn1	protein_coding	0.388	8.17	4.79	0.0339	0.336	1.47
11	36000000	37200000	1230000	-	ENSMUSG00000049336	Tenm2	protein_coding	0.655	6.33	4.79	0.0339	0.336	1.47
13	81800000	81800000	4980	-	ENSMUSG00000097793	Gm17259	antisense_RNA	-0.588	-0.332	4.79	0.0339	0.336	1.47
9	109000000	109000000	22600	+	ENSMUSG00000032602	Slc25a20	protein_coding	-0.326	4.95	4.78	0.034	0.337	1.47
2	37800000	37800000	22900	+	ENSMUSG00000035403	Crb2	protein_coding	-1.01	2.94	4.79	0.034	0.336	1.47
7	35200000	35200000	15500	-	ENSMUSG00000001802	Lrp3	protein_coding	0.281	6.09	4.78	0.0341	0.337	1.47
4	25600000	25800000	191000	-	ENSMUSG00000055373	Fut9	protein_coding	0.463	5.18	4.78	0.0341	0.337	1.47
7	113000000	113000000	67500	-	ENSMUSG00000085945	2310014F06Rik	bidirectional_promoter_lncRNA	-1.02	-0.625	4.78	0.0341	0.337	1.47
2	31100000	31200000	5840	-	ENSMUSG00000087269	D330023K18Rik	processed_transcript	-0.444	2.51	4.78	0.0341	0.337	1.47
8	3490000	3500000	4070	+	ENSMUSG00000047264	Zfp358	protein_coding	0.242	4.38	4.77	0.0342	0.338	1.47
6	87700000	87800000	25000	+	ENSMUSG00000068263	Efcc1	protein_coding	0.938	0.919	4.77	0.0342	0.338	1.47
5	19200000	20700000	1480000	+	ENSMUSG00000040003	Magi2	protein_coding	0.398	5.55	4.77	0.0343	0.338	1.46
1	154000000	154000000	64800	-	ENSMUSG00000042641	Rgsl1	protein_coding	0.747	0.444	4.77	0.0343	0.338	1.46
8	129000000	129000000	18100	-	ENSMUSG00000071302	2610044O15Rik8	protein_coding	-0.502	4.11	4.77	0.0343	0.338	1.46
12	76800000	76800000	17600	+	ENSMUSG00000090258	Churc1	protein_coding	-0.34	5.12	4.77	0.0343	0.338	1.47
6	134000000	134000000	825	-	ENSMUSG00000107771	Gm8956	processed_pseudogene	0.642	-0.118	4.77	0.0343	0.338	1.46
8	85800000	86100000	220000	+	ENSMUSG00000036879	Phkb	protein_coding	-0.366	5.34	4.76	0.0344	0.338	1.46
8	27000000	27000000	4440	+	ENSMUSG00000109603	Gm32389	lincRNA	-1.39	-0.698	4.76	0.0344	0.338	1.46
8	123000000	123000000	13500	+	ENSMUSG00000110537	Gm4316	lincRNA	-0.387	5.25	4.77	0.0344	0.338	1.46
8	70300000	70300000	11500	+	ENSMUSG00000003573	Homer3	protein_coding	-0.489	4.73	4.76	0.0345	0.338	1.46
1	134000000	134000000	36100	-	ENSMUSG00000026458	Ppfia4	protein_coding	0.469	6.87	4.76	0.0345	0.338	1.46
X	100000000	100000000	40500	-	ENSMUSG00000031220	Awat2	protein_coding	-0.871	-1.96	4.76	0.0345	0.338	1.46
8	106000000	106000000	17000	+	ENSMUSG00000038604	Ripor1	protein_coding	0.288	6.25	4.76	0.0345	0.338	1.46
13	59800000	59800000	5910	+	ENSMUSG00000089875	Etohd2	antisense_RNA	-0.751	-0.761	4.76	0.0345	0.338	1.46
2	84600000	84700000	76600	-	ENSMUSG00000101645	Gm28635	protein_coding	5.59	-1.28	4.85	0.0345	0.338	1.46
10	29200000	29200000	19200	+	ENSMUSG00000004360	9330159F19Rik	protein_coding	0.307	5.11	4.75	0.0346	0.338	1.46
2	5850000	5870000	26900	+	ENSMUSG00000025817	Nudt5	protein_coding	-0.27	4.38	4.75	0.0346	0.339	1.46
5	30700000	30800000	87800	+	ENSMUSG00000029168	Dpysl5	protein_coding	0.717	9.83	4.75	0.0346	0.339	1.46
17	24600000	24600000	6160	+	ENSMUSG00000041429	Nthl1	protein_coding	-0.444	2.22	4.75	0.0346	0.338	1.46
11	110000000	110000000	70300	-	ENSMUSG00000041828	Abca8a	protein_coding	1.01	3.1	4.75	0.0346	0.338	1.46
9	111000000	111000000	7160	+	ENSMUSG00000046785	Epm2aip1	protein_coding	0.45	6.73	4.74	0.0347	0.339	1.46
10	62300000	62400000	23100	+	ENSMUSG00000085347	Hk1os	antisense_RNA	-0.788	-0.372	4.75	0.0347	0.339	1.46
4	151000000	151000000	10700	-	ENSMUSG00000028955	Vamp3	protein_coding	-0.456	6.54	4.74	0.0348	0.339	1.46
5	115000000	115000000	87700	+	ENSMUSG00000029550	Sppl3	protein_coding	0.35	5.5	4.74	0.0348	0.339	1.46
2	178000000	178000000	8690	+	ENSMUSG00000074521	Gm14327	protein_coding	-1.24	2.55	4.74	0.0348	0.339	1.46
13	4370000	4370000	3740	+	ENSMUSG00000113004	AC117226.1	processed_pseudogene	0.619	-0.723	4.74	0.0348	0.339	1.46
17	35000000	35000000	6580	+	ENSMUSG00000007033	Hspa1l	protein_coding	-0.568	-0.37	4.74	0.0349	0.339	1.46
7	66400000	66400000	36600	-	ENSMUSG00000015134	Aldh1a3	protein_coding	0.724	3.93	4.73	0.0349	0.339	1.46
10	95400000	95400000	31800	-	ENSMUSG00000020027	Socs2	protein_coding	0.434	4.07	4.73	0.0349	0.339	1.46
4	137000000	137000000	27400	-	ENSMUSG00000028661	Epha8	protein_coding	0.604	4.88	4.74	0.0349	0.339	1.46
3	100000000	100000000	37700	-	ENSMUSG00000044468	Fam46c	protein_coding	-1.37	-0.336	4.73	0.0349	0.339	1.46
7	6170000	6190000	21600	+	ENSMUSG00000044876	Zfp444	protein_coding	0.361	4.42	4.73	0.0349	0.339	1.46
12	85300000	85300000	10800	+	ENSMUSG00000045064	Zc2hc1c	protein_coding	-0.665	0.181	4.74	0.0349	0.339	1.46
10	28700000	28900000	215000	+	ENSMUSG00000049109	Themis	protein_coding	0.846	-1.85	4.74	0.0349	0.339	1.46
10	79600000	79600000	19900	-	ENSMUSG00000020312	Shc2	protein_coding	0.347	5.14	4.73	0.0351	0.34	1.46
1	181000000	181000000	57100	-	ENSMUSG00000026516	Nvl	protein_coding	0.253	5.77	4.72	0.0351	0.34	1.45
4	53400000	53600000	182000	+	ENSMUSG00000028412	Slc44a1	protein_coding	-0.443	5.92	4.73	0.0351	0.34	1.45
3	89100000	89200000	14100	-	ENSMUSG00000028051	Hcn3	protein_coding	0.605	6.07	4.72	0.0352	0.34	1.45
4	94600000	94700000	78700	+	ENSMUSG00000028576	Ift74	protein_coding	-0.425	3.89	4.72	0.0352	0.34	1.45
7	48900000	48900000	35100	+	ENSMUSG00000085995	Gm2788	processed_transcript	-1.11	-2.2	4.72	0.0352	0.34	1.45
10	122000000	122000000	4950	+	ENSMUSG00000020123	Avpr1a	protein_coding	0.759	0.327	4.72	0.0353	0.34	1.45
2	104000000	104000000	34700	-	ENSMUSG00000027184	Caprin1	protein_coding	0.258	8.12	4.71	0.0353	0.34	1.45
2	103000000	103000000	93000	+	ENSMUSG00000027188	Pamr1	protein_coding	-0.493	2.77	4.71	0.0353	0.34	1.45
9	111000000	111000000	20700	+	ENSMUSG00000044037	Als2cl	protein_coding	-1.02	3.29	4.72	0.0353	0.34	1.45
5	139000000	139000000	18700	+	ENSMUSG00000044197	Gpr146	protein_coding	-0.657	1.71	4.71	0.0353	0.34	1.45
X	102000000	102000000	306	-	ENSMUSG00000082729	Gm14845	processed_pseudogene	-2.6	-2.31	4.72	0.0353	0.34	1.45
7	128000000	128000000	2430	-	ENSMUSG00000101225	1700008J07Rik	antisense_RNA	-0.494	1.37	4.71	0.0353	0.34	1.45
10	118000000	118000000	2410	-	ENSMUSG00000112135	AC153856.2	processed_pseudogene	-3.37	-3.15	4.72	0.0353	0.34	1.45
15	59300000	59300000	16100	+	ENSMUSG00000022351	Sqle	protein_coding	0.577	6.3	4.71	0.0354	0.341	1.45
8	34800000	35000000	139000	-	ENSMUSG00000031529	Tnks	protein_coding	0.239	7.41	4.71	0.0354	0.34	1.45
10	77900000	77900000	4960	-	ENSMUSG00000051652	Lrrc3	protein_coding	0.533	4.51	4.71	0.0354	0.34	1.45
X	104000000	104000000	62800	-	ENSMUSG00000086370	Ftx	lincRNA	0.546	2.53	4.71	0.0354	0.341	1.45
3	90200000	90200000	6010	-	ENSMUSG00000027938	Creb3l4	protein_coding	-0.775	-1.67	4.7	0.0355	0.341	1.45
8	83600000	83600000	36300	-	ENSMUSG00000031708	Tecr	protein_coding	0.356	8.46	4.7	0.0355	0.341	1.45
3	88500000	88500000	9000	+	ENSMUSG00000074480	Mex3a	protein_coding	0.479	4.98	4.7	0.0355	0.341	1.45
3	90600000	90600000	2280	+	ENSMUSG00000001020	S100a4	protein_coding	-1.24	4.99	4.7	0.0356	0.341	1.45
7	106000000	106000000	7890	-	ENSMUSG00000030879	Mrpl17	protein_coding	-0.458	5.2	4.7	0.0356	0.342	1.45
12	87100000	87200000	17600	+	ENSMUSG00000021033	Gstz1	protein_coding	-0.271	5.4	4.7	0.0357	0.342	1.45
12	70000000	70100000	102000	-	ENSMUSG00000021068	Nin	protein_coding	0.455	4.82	4.69	0.0357	0.342	1.45
5	124000000	124000000	71900	+	ENSMUSG00000029414	Kntc1	protein_coding	-0.578	2.46	4.69	0.0357	0.342	1.45
2	114000000	114000000	12500	-	ENSMUSG00000074934	Grem1	protein_coding	0.814	-0.443	4.69	0.0357	0.342	1.45
16	21900000	21900000	39900	+	ENSMUSG00000033618	Map3k13	protein_coding	0.336	2.84	4.69	0.0358	0.342	1.45
14	119000000	119000000	114000	-	ENSMUSG00000042104	Uggt2	protein_coding	0.262	4.8	4.69	0.0358	0.342	1.45
18	53700000	53700000	62800	-	ENSMUSG00000048799	Cep120	protein_coding	0.211	5.02	4.69	0.0358	0.342	1.45
8	67500000	67500000	7730	+	ENSMUSG00000051147	Nat2	protein_coding	-0.77	-0.858	4.69	0.0358	0.342	1.45
18	67200000	67200000	4350	+	ENSMUSG00000109901	Chmp1b	protein_coding	-0.277	3.32	4.69	0.0358	0.342	1.45
1	182000000	182000000	7670	+	ENSMUSG00000026511	Srp9	protein_coding	-0.288	5.73	4.68	0.0359	0.342	1.44
4	40200000	40200000	36100	-	ENSMUSG00000040296	Ddx58	protein_coding	-0.664	1.85	4.68	0.0359	0.342	1.44
2	69800000	69800000	14700	+	ENSMUSG00000042155	Klhl23	protein_coding	0.367	6.54	4.68	0.0359	0.342	1.44
15	89100000	89100000	24700	-	ENSMUSG00000051786	Tubgcp6	protein_coding	0.346	4.66	4.68	0.0359	0.342	1.44
2	151000000	151000000	50400	-	ENSMUSG00000027452	Acss1	protein_coding	-0.854	5.53	4.67	0.0361	0.343	1.44
10	80900000	80900000	17000	-	ENSMUSG00000062075	Lmnb2	protein_coding	0.25	4.1	4.67	0.0361	0.343	1.44
11	120000000	120000000	9710	-	ENSMUSG00000025384	Faap100	protein_coding	0.532	5.89	4.67	0.0362	0.343	1.44
3	14600000	14700000	21300	+	ENSMUSG00000027555	Car13	protein_coding	-1.26	-1.15	4.67	0.0362	0.343	1.44
9	9660000	10900000	1240000	-	ENSMUSG00000039488	Cntn5	protein_coding	0.606	4.02	4.66	0.0362	0.343	1.44
14	55800000	55800000	2530	+	ENSMUSG00000046908	Ltb4r1	protein_coding	-1.23	-1.44	4.66	0.0362	0.343	1.44
2	69800000	69800000	31500	-	ENSMUSG00000070883	Ccdc173	protein_coding	-0.464	0.623	4.67	0.0362	0.343	1.44
3	109000000	109000000	2360	-	ENSMUSG00000105139	Gm19391	processed_transcript	-0.575	0.925	4.66	0.0362	0.343	1.44
7	66200000	66400000	161000	-	ENSMUSG00000015133	Lrrk1	protein_coding	-1.01	2.77	4.66	0.0363	0.343	1.44
4	131000000	131000000	118000	+	ENSMUSG00000028580	Pum1	protein_coding	0.258	5.5	4.66	0.0363	0.343	1.44
7	102000000	102000000	20800	+	ENSMUSG00000030842	Lamtor1	protein_coding	-0.219	7.02	4.66	0.0363	0.343	1.44
X	164000000	164000000	51200	-	ENSMUSG00000031373	Car5b	protein_coding	-0.463	3.76	4.66	0.0363	0.343	1.44
7	131000000	131000000	21900	-	ENSMUSG00000040167	Ikzf5	protein_coding	-0.31	4.06	4.66	0.0363	0.343	1.44
12	79000000	79000000	45800	-	ENSMUSG00000046157	Tmem229b	protein_coding	0.419	5.78	4.66	0.0363	0.343	1.44
19	22100000	23000000	851000	+	ENSMUSG00000052387	Trpm3	protein_coding	0.535	3.78	4.66	0.0363	0.343	1.44
1	171000000	171000000	23400	-	ENSMUSG00000058076	Sdhc	protein_coding	-0.219	7.05	4.65	0.0364	0.344	1.44
11	75600000	75600000	192	-	ENSMUSG00000081485	Gm12338	processed_pseudogene	-0.338	6.79	4.66	0.0364	0.344	1.44
1	187000000	187000000	171000	-	ENSMUSG00000026611	Spata17	protein_coding	-0.692	-0.182	4.65	0.0365	0.344	1.44
7	4520000	4530000	9520	-	ENSMUSG00000055809	Dnaaf3	protein_coding	-0.656	1.53	4.65	0.0365	0.344	1.44
3	141000000	141000000	7360	-	ENSMUSG00000089737	Gm15688	antisense_RNA	1.04	-1.65	4.65	0.0365	0.344	1.44
11	78500000	78500000	5380	+	ENSMUSG00000001105	Ift20	protein_coding	-0.221	5.61	4.64	0.0366	0.344	1.44
3	108000000	108000000	5480	-	ENSMUSG00000004035	Gstm7	protein_coding	-0.373	4.21	4.65	0.0366	0.344	1.44
12	104000000	104000000	7600	+	ENSMUSG00000021091	Serpina3n	protein_coding	-0.965	7.45	4.65	0.0366	0.344	1.44
14	31400000	31400000	76200	-	ENSMUSG00000021892	Sh3bp5	protein_coding	0.416	5.66	4.64	0.0366	0.344	1.44
15	100000000	100000000	33400	+	ENSMUSG00000023027	Atf1	protein_coding	-0.782	2.44	4.65	0.0366	0.344	1.44
9	15300000	15300000	23100	-	ENSMUSG00000031938	4931406C07Rik	protein_coding	-0.313	5.41	4.65	0.0366	0.344	1.44
13	92400000	92500000	34400	-	ENSMUSG00000034334	Fam151b	protein_coding	-0.358	1.94	4.64	0.0367	0.344	1.44
4	125000000	125000000	9420	-	ENSMUSG00000042677	Zc3h12a	protein_coding	-1.2	-0.114	4.64	0.0367	0.345	1.43
9	116000000	116000000	167000	+	ENSMUSG00000056880	Gadl1	protein_coding	-0.795	-1.41	4.64	0.0367	0.344	1.44
2	75700000	75700000	5260	+	ENSMUSG00000087222	E030042O20Rik	processed_transcript	-0.86	-1.4	4.64	0.0367	0.345	1.44
7	141000000	141000000	4080	+	ENSMUSG00000025510	Cd151	protein_coding	-0.522	7.47	4.64	0.0368	0.345	1.43
3	49700000	49800000	14000	-	ENSMUSG00000037892	Pcdh18	protein_coding	0.553	2.03	4.63	0.0368	0.345	1.43
17	56600000	56600000	2320	-	ENSMUSG00000049760	2410015M20Rik	protein_coding	-0.287	6.41	4.64	0.0368	0.345	1.43
17	34200000	34200000	5780	-	ENSMUSG00000096727	Psmb9	protein_coding	-0.751	1.64	4.63	0.0368	0.345	1.43
4	125000000	126000000	223000	+	ENSMUSG00000001985	Grik3	protein_coding	0.714	6.05	4.63	0.0369	0.345	1.43
15	85800000	85900000	26500	+	ENSMUSG00000035944	Ttc38	protein_coding	-0.658	2.34	4.63	0.0369	0.345	1.43
3	152000000	152000000	29400	-	ENSMUSG00000039103	Nexn	protein_coding	-0.914	1.23	4.63	0.0369	0.345	1.43
16	24400000	24400000	1980	-	ENSMUSG00000097867	Lppos	lincRNA	-0.461	2	4.63	0.0369	0.345	1.43
10	75800000	75800000	7300	-	ENSMUSG00000001665	Gstt3	protein_coding	-0.733	0.797	4.62	0.037	0.345	1.43
2	181000000	181000000	18700	+	ENSMUSG00000027582	Zgpat	protein_coding	0.293	6.05	4.62	0.037	0.345	1.43
10	80500000	80600000	20600	-	ENSMUSG00000047417	Rexo1	protein_coding	0.293	5.58	4.63	0.037	0.345	1.43
11	58700000	58700000	8200	-	ENSMUSG00000060030	Olfr317	protein_coding	-1.29	-2.39	4.62	0.037	0.345	1.43
14	6260000	6290000	27500	-	ENSMUSG00000079396	Gm3411	protein_coding	0.461	2.88	4.62	0.037	0.345	1.43
7	29100000	29100000	9540	+	ENSMUSG00000097079	Gm26604	antisense_RNA	0.507	-0.267	4.63	0.037	0.345	1.43
17	56700000	56700000	3770	-	ENSMUSG00000054723	Vmac	protein_coding	-0.308	3.77	4.62	0.0371	0.345	1.43
11	53800000	53800000	8360	+	ENSMUSG00000018899	Irf1	protein_coding	-0.687	1.87	4.62	0.0372	0.345	1.43
X	85700000	85800000	74900	-	ENSMUSG00000025059	Gk	protein_coding	-0.33	4.44	4.61	0.0372	0.345	1.43
2	64900000	65000000	113000	-	ENSMUSG00000026888	Grb14	protein_coding	0.362	3.31	4.61	0.0372	0.345	1.43
19	10200000	10300000	59600	-	ENSMUSG00000035735	Dagla	protein_coding	0.426	5.2	4.61	0.0372	0.345	1.43
7	144000000	144000000	68200	-	ENSMUSG00000037606	Osbpl5	protein_coding	0.401	4.95	4.61	0.0372	0.345	1.43
9	46000000	46000000	1900	+	ENSMUSG00000111329	AC122273.1	antisense_RNA	-1.01	-1.66	4.61	0.0372	0.345	1.43
6	124000000	124000000	18300	-	ENSMUSG00000005069	Pex5	protein_coding	0.259	6.48	4.61	0.0373	0.345	1.43
11	55400000	55400000	28700	-	ENSMUSG00000018593	Sparc	protein_coding	-0.583	10.1	4.61	0.0373	0.345	1.43
15	39000000	39000000	31900	+	ENSMUSG00000022297	Fzd6	protein_coding	-0.689	1.52	4.61	0.0373	0.345	1.43
8	106000000	106000000	3830	-	ENSMUSG00000035237	Lcat	protein_coding	-0.665	2.13	4.61	0.0373	0.345	1.43
3	105000000	105000000	9970	+	ENSMUSG00000105355	Gm40117	antisense_RNA	-1.36	-2.17	4.61	0.0373	0.345	1.43
8	95100000	95100000	23000	+	ENSMUSG00000031786	Drc7	protein_coding	-0.635	1.9	4.6	0.0374	0.345	1.43
[truncated: 16,493 more rows]

## Sheet: Explanation of table columns
Supplementary Table 8. Differential gene expression analysis of stability experiment
Column name	explanation
seqnames	sequence (chromosome) name
start	start coordinate of the gene
end	end coordinate of the gene
width	gene length
strand	strand on which the gene is located ("+" or "-")
gene_id	Ensembl gene ID
gene_name	gene name
gene_biotype	gene biotype as defined by Ensembl (see https://www.ensembl.org/info/genome/genebuild/biotypes.html)
logFC	log2 fold-change of the gene
logCPM	log-average counts per million (CPM) of the gene in the two groups being compared
F	F value
PValue	p-value of the gene
FDR	false discovery rate of the gene (adjusted with Benjamin-Hochberg)
mlog10PValue	minus log10 of the p-value

## Sheet: FUS deltaNLS vs. WT, 8h
seqnames	start	end	width	strand	gene_id	gene_name	gene_biotype	logFC	logCPM	F	PValue	FDR	mlog10PValue
18	38000000	38000000	12300	-	ENSMUSG00000038524	Fchsd1	protein_coding	0.954	4.76	27.1	4.78e-06	0.026	5.32
2	121000000	121000000	78100	-	ENSMUSG00000043909	Trp53bp1	protein_coding	0.632	6.94	26.8	5.26e-06	0.026	5.28
6	92200000	92200000	2590	-	ENSMUSG00000005892	Trh	protein_coding	-1.34	2.16	26.7	5.39e-06	0.026	5.27
3	95200000	95200000	13600	+	ENSMUSG00000038777	Sema6c	protein_coding	0.951	4.22	25.9	7.14e-06	0.026	5.15
13	60900000	60900000	2470	-	ENSMUSG00000044258	Ctla2a	protein_coding	-5.54	0.295	25.8	7.25e-06	0.026	5.14
7	102000000	102000000	17200	-	ENSMUSG00000032725	Folr2	protein_coding	-5.18	-0.0496	23.7	1.47e-05	0.026	4.83
9	7340000	7370000	25100	+	ENSMUSG00000049723	Mmp12	protein_coding	-5.04	1.06	23.6	1.54e-05	0.026	4.81
9	78100000	78200000	62900	+	ENSMUSG00000009828	Ick	protein_coding	0.505	5.05	23.1	1.8e-05	0.026	4.74
7	45600000	45600000	11600	+	ENSMUSG00000044562	Rasip1	protein_coding	1.36	2.92	23	1.85e-05	0.026	4.73
3	5560000	5580000	16100	-	ENSMUSG00000040374	Pex2	protein_coding	-0.658	4.18	22.8	1.99e-05	0.026	4.7
5	149000000	149000000	23400	+	ENSMUSG00000060063	Alox5ap	protein_coding	-3.77	-0.577	22.6	2.09e-05	0.026	4.68
2	120000000	120000000	54700	+	ENSMUSG00000033902	Mapkbp1	protein_coding	0.607	6.75	21.9	2.75e-05	0.026	4.56
5	90800000	90800000	949	+	ENSMUSG00000029373	Pf4	protein_coding	-5.46	0.255	21.7	2.93e-05	0.026	4.53
13	105000000	105000000	165000	-	ENSMUSG00000021720	Rnf180	protein_coding	-0.657	4.1	21.7	2.95e-05	0.026	4.53
9	83900000	84100000	199000	+	ENSMUSG00000032263	Bckdhb	protein_coding	-0.865	3.23	21.6	3.03e-05	0.026	4.52
1	131000000	131000000	25300	-	ENSMUSG00000042349	Ikbke	protein_coding	-1.53	1.13	21.2	3.48e-05	0.026	4.46
17	48300000	48400000	7750	+	ENSMUSG00000023992	Trem2	protein_coding	-5.38	2.89	21.1	3.57e-05	0.026	4.45
7	46800000	46800000	35600	-	ENSMUSG00000014418	Hps5	protein_coding	-0.7	4.24	21	3.71e-05	0.026	4.43
7	144000000	144000000	25300	+	ENSMUSG00000058454	Dhcr7	protein_coding	1.11	5.92	20.9	3.83e-05	0.026	4.42
7	107000000	108000000	178000	+	ENSMUSG00000062542	Syt9	protein_coding	0.744	3.58	20.9	3.86e-05	0.026	4.41
13	119000000	119000000	122000	+	ENSMUSG00000021732	Fgf10	protein_coding	1.45	0.738	20.7	4.13e-05	0.026	4.38
4	120000000	120000000	20300	-	ENSMUSG00000052135	Foxo6	protein_coding	0.879	3.09	20.7	4.13e-05	0.026	4.38
11	109000000	109000000	26900	+	ENSMUSG00000020610	Amz2	protein_coding	0.687	7.82	20.7	4.2e-05	0.026	4.38
15	58900000	59100000	141000	-	ENSMUSG00000022353	Mtss1	protein_coding	0.697	6.67	20.7	4.21e-05	0.026	4.38
7	92600000	92600000	21100	+	ENSMUSG00000030613	Ccdc90b	protein_coding	-0.838	3.68	20.6	4.31e-05	0.026	4.37
15	79400000	79400000	26100	-	ENSMUSG00000022433	Csnk1e	protein_coding	0.564	6.89	20.5	4.4e-05	0.026	4.36
10	122000000	122000000	266000	-	ENSMUSG00000020121	Srgap1	protein_coding	0.767	5.43	20.4	4.59e-05	0.026	4.34
4	137000000	137000000	2890	-	ENSMUSG00000036887	C1qa	protein_coding	-5.45	4.01	20.4	4.63e-05	0.026	4.33
11	46500000	46500000	26300	+	ENSMUSG00000020399	Havcr2	protein_coding	-4.51	0.271	20.4	4.64e-05	0.026	4.33
4	147000000	147000000	780	+	ENSMUSG00000095054	Gm13146	processed_pseudogene	3.84	-2.14	20.2	4.86e-05	0.026	4.31
14	54500000	54500000	10300	-	ENSMUSG00000023110	Prmt5	protein_coding	0.474	6.7	20.2	4.88e-05	0.026	4.31
5	123000000	123000000	119000	-	ENSMUSG00000029475	Kdm2b	protein_coding	0.754	5.42	20.2	5.03e-05	0.026	4.3
13	37300000	37400000	73800	+	ENSMUSG00000021423	Ly86	protein_coding	-5.08	0.947	20	5.39e-05	0.026	4.27
4	137000000	137000000	3260	-	ENSMUSG00000036896	C1qc	protein_coding	-5.43	3.86	19.9	5.49e-05	0.026	4.26
3	95500000	95600000	29600	+	ENSMUSG00000038642	Ctss	protein_coding	-4.55	2.36	19.9	5.56e-05	0.026	4.25
18	65400000	65500000	47900	+	ENSMUSG00000032688	Malt1	protein_coding	0.922	2.79	19.8	5.66e-05	0.026	4.25
4	137000000	137000000	6060	-	ENSMUSG00000036905	C1qb	protein_coding	-5.26	3.8	19.8	5.73e-05	0.026	4.24
5	104000000	104000000	5930	+	ENSMUSG00000029304	Spp1	protein_coding	-4.22	4.25	19.8	5.79e-05	0.026	4.24
7	97100000	97300000	227000	+	ENSMUSG00000004508	Gab2	protein_coding	0.566	4.72	19.7	5.89e-05	0.026	4.23
19	12500000	12500000	4510	+	ENSMUSG00000046805	Mpeg1	protein_coding	-5.05	4.04	19.7	5.89e-05	0.026	4.23
13	54600000	54600000	6110	+	ENSMUSG00000025870	Arl10	protein_coding	0.635	4.54	19.7	5.92e-05	0.026	4.23
9	53800000	53800000	46600	+	ENSMUSG00000042195	Slc35f2	protein_coding	0.932	3.23	19.7	5.97e-05	0.026	4.22
1	165000000	165000000	31000	+	ENSMUSG00000040836	Gpr161	protein_coding	0.719	4.26	19.6	6.18e-05	0.026	4.21
1	134000000	134000000	35500	+	ENSMUSG00000026455	Klhl12	protein_coding	0.485	4.88	19.4	6.49e-05	0.026	4.19
5	31000000	31000000	12900	-	ENSMUSG00000006641	Slc5a6	protein_coding	0.675	4.51	19.4	6.54e-05	0.026	4.18
1	171000000	171000000	4790	-	ENSMUSG00000058715	Fcer1g	protein_coding	-4.7	1.94	19.4	6.65e-05	0.026	4.18
19	6120000	6130000	8910	-	ENSMUSG00000024787	Snx15	protein_coding	0.584	4.57	19.3	6.83e-05	0.026	4.17
9	47500000	47900000	327000	+	ENSMUSG00000032076	Cadm1	protein_coding	0.743	7.92	19.2	7.09e-05	0.026	4.15
3	81000000	81200000	178000	+	ENSMUSG00000028019	Pdgfc	protein_coding	-0.903	2.11	19.2	7.13e-05	0.026	4.15
2	156000000	156000000	43000	+	ENSMUSG00000027612	Mmp24	protein_coding	1.05	7.82	19	7.54e-05	0.026	4.12
4	43400000	43400000	6130	+	ENSMUSG00000028458	Tesk1	protein_coding	0.501	6.53	19	7.6e-05	0.026	4.12
9	44500000	44500000	29100	+	ENSMUSG00000063382	Bcl9l	protein_coding	0.82	6.11	19	7.71e-05	0.026	4.11
11	115000000	115000000	5160	-	ENSMUSG00000044811	Cd300c2	protein_coding	-5.1	-0.408	18.9	7.79e-05	0.026	4.11
5	111000000	111000000	25600	-	ENSMUSG00000029512	Ulk1	protein_coding	0.537	6.46	18.9	7.83e-05	0.026	4.11
18	67600000	67600000	23900	-	ENSMUSG00000073542	Cep76	protein_coding	-0.726	1.79	18.9	7.86e-05	0.026	4.1
11	79500000	79500000	4050	-	ENSMUSG00000078771	Evi2a	protein_coding	-4.9	-0.197	18.9	7.94e-05	0.026	4.1
7	30400000	30400000	3830	+	ENSMUSG00000030579	Tyrobp	protein_coding	-4.99	2.87	18.8	8.11e-05	0.026	4.09
8	84900000	84900000	25500	-	ENSMUSG00000053693	Mast1	protein_coding	0.768	6.73	18.8	8.15e-05	0.026	4.09
19	5710000	5730000	18900	-	ENSMUSG00000024937	Ehbp1l1	protein_coding	0.756	4.02	18.7	8.5e-05	0.026	4.07
1	172000000	172000000	51000	+	ENSMUSG00000038147	Cd84	protein_coding	-4.89	1.11	18.7	8.64e-05	0.026	4.06
3	107000000	107000000	30200	-	ENSMUSG00000040747	Cd53	protein_coding	-4.31	0.751	18.7	8.66e-05	0.026	4.06
10	117000000	117000000	4990	-	ENSMUSG00000069516	Lyz2	protein_coding	-3.98	4.2	18.6	8.71e-05	0.026	4.06
16	36900000	37000000	28200	+	ENSMUSG00000022831	Hcls1	protein_coding	-4.4	0.445	18.6	8.99e-05	0.0264	4.05
4	40900000	40900000	615	-	ENSMUSG00000081309	Gm12397	processed_pseudogene	0.798	1.77	18.5	9.33e-05	0.0268	4.03
11	108000000	108000000	62200	-	ENSMUSG00000020723	Cacng4	protein_coding	0.735	6.59	18.3	9.79e-05	0.0268	4.01
2	84300000	84400000	94800	-	ENSMUSG00000059588	Calcrl	protein_coding	-1.07	0.663	18.3	9.96e-05	0.0268	4
5	90800000	90800000	2260	+	ENSMUSG00000029371	Cxcl5	protein_coding	-4.95	0.106	18.3	0.0001	0.0268	4
14	31100000	31200000	29600	-	ENSMUSG00000042286	Stab1	protein_coding	-5.16	3.84	18.2	0.000101	0.0268	4
3	69000000	69000000	29900	+	ENSMUSG00000034349	Smc4	protein_coding	-0.992	4.28	18.2	0.000103	0.0268	3.99
15	79100000	79100000	27900	+	ENSMUSG00000033039	Micall1	protein_coding	0.424	6.3	18.1	0.000105	0.0268	3.98
13	55000000	55000000	15400	-	ENSMUSG00000025877	Hk3	protein_coding	-4.97	0.0663	18.1	0.000108	0.0268	3.97
X	9440000	9490000	52500	-	ENSMUSG00000015340	Cybb	protein_coding	-3.99	1.28	18	0.000111	0.0268	3.95
3	135000000	135000000	106000	+	ENSMUSG00000028172	Tacr3	protein_coding	1.23	0.709	17.9	0.000113	0.0268	3.95
17	80200000	80300000	52200	-	ENSMUSG00000035051	Dhx57	protein_coding	0.608	5.77	17.9	0.000113	0.0268	3.95
9	44300000	44300000	15400	-	ENSMUSG00000032131	Abcg4	protein_coding	0.766	5.42	17.9	0.000114	0.0268	3.94
2	180000000	180000000	27700	+	ENSMUSG00000039086	Ss18l1	protein_coding	0.691	5.29	17.9	0.000114	0.0268	3.94
1	91200000	91200000	45400	+	ENSMUSG00000034353	Ramp1	protein_coding	-0.74	5.25	17.9	0.000116	0.0268	3.94
15	79700000	79700000	30600	+	ENSMUSG00000042535	Gtpbp1	protein_coding	0.48	5.85	17.8	0.000119	0.0268	3.93
10	79900000	79900000	14200	-	ENSMUSG00000035835	Plppr3	protein_coding	1.12	7.11	17.8	0.00012	0.0268	3.92
9	120000000	120000000	168000	-	ENSMUSG00000052336	Cx3cr1	protein_coding	-4.92	1.49	17.8	0.000121	0.0268	3.92
3	87300000	87300000	13000	-	ENSMUSG00000015852	Fcrls	protein_coding	-4.91	3.48	17.7	0.000122	0.0268	3.91
6	125000000	125000000	23500	-	ENSMUSG00000023274	Cd4	protein_coding	-2.98	-2.15	17.7	0.000123	0.0268	3.91
2	182000000	182000000	4000	-	ENSMUSG00000038605	Samd10	protein_coding	0.799	4.88	17.7	0.000124	0.0268	3.91
10	112000000	112000000	17200	-	ENSMUSG00000056888	Glipr1	protein_coding	-3.26	0.211	17.6	0.000129	0.0268	3.89
6	83500000	83600000	29500	-	ENSMUSG00000006906	Stambp	protein_coding	0.538	4.69	17.6	0.00013	0.0268	3.88
10	86100000	86500000	444000	-	ENSMUSG00000059602	Syn3	protein_coding	0.976	4.24	17.6	0.00013	0.0268	3.88
10	77500000	77600000	35500	+	ENSMUSG00000000290	Itgb2	protein_coding	-4.7	1.16	17.5	0.000132	0.0268	3.88
5	17800000	17900000	107000	-	ENSMUSG00000002944	Cd36	protein_coding	-2.75	1.59	17.5	0.000132	0.0268	3.88
9	22000000	22000000	20700	-	ENSMUSG00000040146	Rgl3	protein_coding	-1.53	1.4	17.5	0.000132	0.0268	3.88
15	78200000	78200000	15300	-	ENSMUSG00000005716	Pvalb	protein_coding	-1.4	1.24	17.5	0.000133	0.0268	3.87
8	39600000	39600000	61000	-	ENSMUSG00000025044	Msr1	protein_coding	-4.48	0.628	17.5	0.000133	0.0268	3.87
2	104000000	104000000	34700	-	ENSMUSG00000027184	Caprin1	protein_coding	0.498	8.12	17.5	0.000133	0.0268	3.88
6	4080000	4090000	10100	-	ENSMUSG00000032757	Bet1	protein_coding	-0.645	4.54	17.4	0.000136	0.0269	3.87
9	110000000	110000000	50800	-	ENSMUSG00000054792	Klhl18	protein_coding	0.909	4.99	17.4	0.00014	0.0269	3.85
1	88100000	88200000	125000	+	ENSMUSG00000090124	Ugt1a7c	protein_coding	-4.15	-0.242	17.4	0.00014	0.0269	3.85
17	74300000	74400000	52100	+	ENSMUSG00000024068	Spast	protein_coding	0.651	6.41	17.3	0.000144	0.0269	3.84
11	61200000	61200000	23300	-	ENSMUSG00000042506	Usp22	protein_coding	0.933	8.84	17.3	0.000144	0.0269	3.84
7	122000000	122000000	15000	+	ENSMUSG00000030870	Ubfd1	protein_coding	0.532	6.61	17.3	0.000145	0.0269	3.84
2	153000000	153000000	23900	+	ENSMUSG00000042631	Xkr7	protein_coding	0.914	1.16	17.2	0.000147	0.0269	3.83
1	89500000	89900000	443000	+	ENSMUSG00000055013	Agap1	protein_coding	0.821	7.04	17.2	0.000147	0.0269	3.83
5	8050000	8070000	23300	+	ENSMUSG00000003161	Sri	protein_coding	-0.605	5.65	17.2	0.000149	0.0269	3.83
7	45200000	45200000	5480	-	ENSMUSG00000030798	Cd37	protein_coding	-5.29	-0.465	17.2	0.000149	0.0269	3.83
6	30400000	30500000	53300	+	ENSMUSG00000029775	Klhdc10	protein_coding	0.559	7.2	17.2	0.000151	0.0269	3.82
X	144000000	144000000	77500	-	ENSMUSG00000031285	Dcx	protein_coding	0.749	8.4	17.1	0.000154	0.0269	3.81
15	81900000	82000000	14200	+	ENSMUSG00000042109	Csdc2	protein_coding	0.512	8.09	17.1	0.000154	0.0269	3.81
9	22000000	22100000	37000	-	ENSMUSG00000003410	Elavl3	protein_coding	0.784	9.14	17.1	0.000157	0.0269	3.8
6	116000000	116000000	175000	-	ENSMUSG00000030126	Tmcc1	protein_coding	0.4	5.53	17	0.000159	0.0269	3.8
X	21400000	21400000	3760	+	ENSMUSG00000051537	Gm5124	transcribed_processed_pseudogene	0.812	4.2	17	0.00016	0.0269	3.8
7	128000000	128000000	18200	+	ENSMUSG00000030795	Fus	protein_coding	0.633	7.93	17	0.000161	0.0269	3.79
4	43400000	43500000	8170	-	ENSMUSG00000028459	Cd72	protein_coding	-4.01	0.637	17	0.000163	0.0269	3.79
6	124000000	124000000	18300	-	ENSMUSG00000005069	Pex5	protein_coding	0.498	6.48	16.9	0.000164	0.0269	3.78
8	105000000	105000000	9460	-	ENSMUSG00000014837	4931428F04Rik	protein_coding	1.03	7.15	17	0.000164	0.0269	3.78
9	89200000	89200000	8620	+	ENSMUSG00000089929	Bcl2a1b	protein_coding	-5.27	-0.631	16.9	0.000165	0.0269	3.78
19	4610000	4620000	3880	-	ENSMUSG00000045045	Lrfn4	protein_coding	0.637	5.59	16.9	0.000166	0.0269	3.78
9	73000000	73000000	5660	-	ENSMUSG00000086158	Ccpg1os	protein_coding	-0.652	1.94	16.9	0.000167	0.0269	3.78
11	97400000	97400000	36000	+	ENSMUSG00000038485	Socs7	protein_coding	0.63	6.41	16.8	0.000172	0.0275	3.76
4	141000000	141000000	16000	+	ENSMUSG00000006218	Fam131c	protein_coding	0.901	2.76	16.7	0.000178	0.028	3.75
15	83600000	83600000	20000	-	ENSMUSG00000016757	Ttll12	protein_coding	0.386	5.86	16.7	0.00018	0.028	3.75
15	78600000	78600000	13600	-	ENSMUSG00000033220	Rac2	protein_coding	-3.47	1.15	16.7	0.000181	0.028	3.74
11	3200000	3240000	42200	+	ENSMUSG00000020454	Eif4enif1	protein_coding	0.511	4.79	16.7	0.000183	0.028	3.74
2	30400000	30400000	21300	+	ENSMUSG00000026858	Miga2	protein_coding	0.567	5.75	16.6	0.000187	0.028	3.73
10	51500000	51500000	16000	+	ENSMUSG00000062593	Lilrb4a	protein_coding	-7.97	-0.515	16.6	0.000189	0.028	3.72
4	43600000	43600000	11900	-	ENSMUSG00000028467	Gba2	protein_coding	0.535	5.56	16.5	0.000192	0.028	3.72
7	142000000	142000000	11600	-	ENSMUSG00000110040	AC034099.1	protein_coding	-1.72	7.44	16.5	0.000192	0.028	3.72
14	77000000	77100000	75500	+	ENSMUSG00000034795	Ccdc122	protein_coding	-1.14	1.23	16.5	0.000194	0.028	3.71
13	92400000	92500000	34400	-	ENSMUSG00000034334	Fam151b	protein_coding	-0.681	1.94	16.5	0.000195	0.028	3.71
10	19900000	19900000	53800	-	ENSMUSG00000020003	Pex7	protein_coding	-0.532	4.52	16.5	0.000197	0.028	3.71
4	131000000	131000000	23000	+	ENSMUSG00000028581	Laptm5	protein_coding	-4.44	3.75	16.5	0.000197	0.028	3.71
11	72300000	72400000	17700	-	ENSMUSG00000020799	Tekt1	protein_coding	-1.14	0.727	16.4	0.000199	0.028	3.7
1	128000000	128000000	53700	-	ENSMUSG00000026356	Dars	protein_coding	-0.449	7.01	16.4	0.000199	0.028	3.7
2	175000000	175000000	12500	-	ENSMUSG00000090093	Gm14399	protein_coding	-1.05	3.28	16.4	0.000199	0.028	3.7
2	69200000	69200000	12300	-	ENSMUSG00000005233	Spc25	protein_coding	-1.04	2.83	16.4	0.000202	0.028	3.69
8	34800000	35000000	139000	-	ENSMUSG00000031529	Tnks	protein_coding	0.446	7.41	16.4	0.000202	0.028	3.7
7	45700000	45700000	5120	+	ENSMUSG00000059824	Dbp	protein_coding	-0.886	3.96	16.4	0.000204	0.028	3.69
1	75100000	75100000	5140	+	ENSMUSG00000049339	Retreg2	protein_coding	0.557	7.82	16.4	0.000206	0.028	3.69
1	171000000	171000000	10800	+	ENSMUSG00000059089	Fcgr4	protein_coding	-5.26	-1.76	16.4	0.000206	0.028	3.69
2	60300000	60300000	32500	-	ENSMUSG00000060703	Cd302	protein_coding	-0.788	4.21	16.3	0.000213	0.0288	3.67
11	83700000	83700000	2280	+	ENSMUSG00000069792	Wfdc17	protein_coding	-4.07	-0.48	16.2	0.00022	0.0293	3.66
9	122000000	122000000	25400	-	ENSMUSG00000061536	Sec22c	protein_coding	0.516	5.53	16.2	0.000221	0.0293	3.66
4	123000000	123000000	6830	+	ENSMUSG00000028654	Mycl	protein_coding	0.935	3.87	16.2	0.000222	0.0293	3.65
6	123000000	123000000	13200	+	ENSMUSG00000030144	Clec4d	protein_coding	-3.79	-2.41	16.1	0.000229	0.0293	3.64
6	34900000	34900000	11800	+	ENSMUSG00000057137	Tmem140	protein_coding	-4.71	-1.79	16.1	0.000229	0.0293	3.64
7	28500000	28500000	16300	+	ENSMUSG00000030600	Lrfn1	protein_coding	0.884	5.25	16.1	0.00023	0.0293	3.64
17	15800000	15800000	20300	-	ENSMUSG00000048027	Rgmb	protein_coding	0.732	5.04	16.1	0.00023	0.0293	3.64
14	75100000	75200000	99700	+	ENSMUSG00000021998	Lcp1	protein_coding	-2.97	2.23	16.1	0.000231	0.0293	3.64
2	14200000	14300000	103000	+	ENSMUSG00000026712	Mrc1	protein_coding	-4.68	0.44	16	0.000233	0.0293	3.63
4	21900000	22000000	65500	+	ENSMUSG00000028246	Faxc	protein_coding	0.631	5.26	16	0.000233	0.0293	3.63
18	67200000	67200000	4350	+	ENSMUSG00000109901	Chmp1b	protein_coding	-0.519	3.32	16	0.000235	0.0294	3.63
7	29300000	29300000	14300	+	ENSMUSG00000030584	Dpf1	protein_coding	0.797	6.03	15.9	0.000241	0.0296	3.62
9	58200000	58200000	8020	-	ENSMUSG00000051243	Islr2	protein_coding	1.18	7.73	15.9	0.000242	0.0296	3.62
4	134000000	134000000	12600	-	ENSMUSG00000000682	Cd52	protein_coding	-3.96	0.485	15.9	0.000243	0.0296	3.61
19	11300000	11300000	15100	-	ENSMUSG00000024672	Ms4a7	protein_coding	-4.08	0.684	15.9	0.000243	0.0296	3.61
6	100000000	100000000	58900	-	ENSMUSG00000072872	Rybp	protein_coding	0.655	5.77	15.9	0.000245	0.0296	3.61
5	114000000	114000000	14100	-	ENSMUSG00000048163	Selplg	protein_coding	-4.11	-0.946	15.9	0.000248	0.0298	3.61
3	88600000	88600000	16000	+	ENSMUSG00000008604	Ubqln4	protein_coding	0.525	7.29	15.8	0.000252	0.03	3.6
10	59100000	59200000	80200	-	ENSMUSG00000019917	40422	protein_coding	-0.851	2.93	15.8	0.000253	0.03	3.6
7	104000000	104000000	14600	-	ENSMUSG00000057143	Trim12c	protein_coding	-1.33	1.46	15.8	0.000256	0.0301	3.59
2	153000000	153000000	42000	+	ENSMUSG00000027475	Kif3b	protein_coding	0.817	7.24	15.8	0.000259	0.0302	3.59
4	20000000	20100000	24700	+	ENSMUSG00000073987	Ggh	protein_coding	-0.736	4.59	15.8	0.000259	0.0302	3.59
17	56900000	56900000	42800	-	ENSMUSG00000024212	Mllt1	protein_coding	0.515	6.62	15.7	0.000263	0.0304	3.58
12	79000000	79000000	45800	-	ENSMUSG00000046157	Tmem229b	protein_coding	0.774	5.78	15.7	0.000265	0.0304	3.58
8	25700000	25800000	29300	-	ENSMUSG00000061313	Ddhd2	protein_coding	0.548	5.53	15.7	0.000267	0.0304	3.57
1	172000000	172000000	23200	+	ENSMUSG00000015355	Cd48	protein_coding	-4.48	-1.82	15.7	0.000271	0.0304	3.57
10	51500000	51500000	6070	+	ENSMUSG00000112023	Lilr4b	protein_coding	-4.44	1.58	15.6	0.000275	0.0304	3.56
13	30800000	31000000	160000	-	ENSMUSG00000021357	Exoc2	protein_coding	0.373	6	15.6	0.000276	0.0304	3.56
16	38100000	38200000	157000	+	ENSMUSG00000022812	Gsk3b	protein_coding	0.693	7.28	15.6	0.000277	0.0304	3.56
8	111000000	112000000	73300	-	ENSMUSG00000031959	Wdr59	protein_coding	0.37	4.6	15.6	0.000277	0.0304	3.56
16	17100000	17100000	2250	-	ENSMUSG00000022769	Sdf2l1	protein_coding	-1.02	2.17	15.6	0.000278	0.0304	3.56
11	22000000	22300000	336000	-	ENSMUSG00000042302	Ehbp1	protein_coding	0.478	5.4	15.5	0.000283	0.0304	3.55
2	52400000	52400000	9870	+	ENSMUSG00000085315	A430018G15Rik	processed_transcript	-0.901	-0.274	15.5	0.000283	0.0304	3.55
19	6910000	6910000	3410	-	ENSMUSG00000024953	Prdx5	protein_coding	-0.433	7.8	15.5	0.000285	0.0304	3.55
14	18200000	18200000	35100	-	ENSMUSG00000021775	Nr1d2	protein_coding	-0.757	4.35	15.5	0.000286	0.0304	3.54
14	31400000	31400000	76200	-	ENSMUSG00000021892	Sh3bp5	protein_coding	0.764	5.66	15.5	0.000286	0.0304	3.54
17	80600000	80700000	148000	-	ENSMUSG00000024242	Map4k3	protein_coding	0.364	5.2	15.5	0.000286	0.0304	3.54
4	53400000	53600000	182000	+	ENSMUSG00000028412	Slc44a1	protein_coding	-0.805	5.92	15.5	0.00029	0.0307	3.54
5	76700000	76900000	217000	+	ENSMUSG00000036377	C530008M17Rik	protein_coding	0.834	7.21	15.4	0.000295	0.0309	3.53
11	69600000	69600000	6110	-	ENSMUSG00000003934	Efnb3	protein_coding	0.995	8.58	15.4	0.000296	0.0309	3.53
10	88500000	88500000	51300	-	ENSMUSG00000060002	Chpt1	protein_coding	-0.478	5.59	15.4	0.000297	0.0309	3.53
13	114000000	114000000	26400	-	ENSMUSG00000042364	Snx18	protein_coding	-0.534	4.1	15.4	0.000299	0.0309	3.52
3	90200000	90200000	12700	+	ENSMUSG00000027935	Rab13	protein_coding	-0.819	2.78	15.4	0.000302	0.0309	3.52
2	33100000	33400000	238000	-	ENSMUSG00000038831	Ralgps1	protein_coding	0.394	6	15.4	0.000303	0.0309	3.52
11	77500000	77500000	19200	-	ENSMUSG00000037907	Ankrd13b	protein_coding	0.694	7.37	15.4	0.000305	0.0309	3.52
10	128000000	128000000	29800	+	ENSMUSG00000025373	Rnf41	protein_coding	0.459	5.86	15.3	0.000308	0.0309	3.51
17	37000000	37000000	9470	+	ENSMUSG00000036036	Zfp57	protein_coding	0.632	6.58	15.3	0.000308	0.0309	3.51
10	100000000	100000000	84800	+	ENSMUSG00000019966	Kitl	protein_coding	0.883	4.51	15.3	0.000309	0.0309	3.51
7	140000000	140000000	13600	-	ENSMUSG00000025473	Adam8	protein_coding	-2.87	3.06	15.3	0.000313	0.0309	3.51
9	66100000	66100000	6400	+	ENSMUSG00000032383	Ppib	protein_coding	-0.482	8	15.3	0.000313	0.0309	3.5
3	152000000	152000000	26400	+	ENSMUSG00000028034	Fubp1	protein_coding	0.334	7.01	15.3	0.000315	0.0309	3.5
14	51100000	51100000	15100	+	ENSMUSG00000021876	Rnase4	protein_coding	-2.22	2.05	15.3	0.000316	0.0309	3.5
X	136000000	136000000	5700	+	ENSMUSG00000072966	Gprasp2	protein_coding	0.758	6.55	15.2	0.00032	0.0309	3.49
11	102000000	102000000	10700	-	ENSMUSG00000034685	Fam171a2	protein_coding	0.896	6.3	15.2	0.000321	0.0309	3.49
19	11600000	11600000	18200	-	ENSMUSG00000024679	Ms4a6d	protein_coding	-4.1	0.368	15.2	0.000322	0.0309	3.49
2	165000000	165000000	15100	+	ENSMUSG00000017737	Mmp9	protein_coding	1.26	1.86	15.2	0.000324	0.0309	3.49
7	80300000	80300000	15700	-	ENSMUSG00000030533	Unc45a	protein_coding	0.537	5.13	15.2	0.000325	0.0309	3.49
8	125000000	125000000	41600	+	ENSMUSG00000036913	Trim67	protein_coding	1.26	6.74	15.2	0.000326	0.0309	3.49
10	127000000	127000000	5170	-	ENSMUSG00000040502	39873	protein_coding	0.756	5.44	15.2	0.000328	0.0309	3.48
10	122000000	122000000	52300	+	ENSMUSG00000047642	D930020B18Rik	protein_coding	2.07	-1.31	15.1	0.000332	0.031	3.48
1	134000000	134000000	8010	+	ENSMUSG00000064246	Chil1	protein_coding	-1.54	2.04	15.1	0.000342	0.031	3.47
X	86200000	86200000	4180	+	ENSMUSG00000025056	Nr0b1	protein_coding	-3.77	-2.36	19.9	0.000346	0.031	3.46
11	96800000	96800000	10000	-	ENSMUSG00000020876	Snx11	protein_coding	0.363	4.53	15	0.000348	0.031	3.46
7	28300000	28300000	23900	-	ENSMUSG00000003435	Supt5	protein_coding	0.398	7.06	15	0.00035	0.031	3.46
17	57400000	57500000	125000	+	ENSMUSG00000004730	Adgre1	protein_coding	-3.82	2.55	15	0.00035	0.031	3.46
6	114000000	114000000	7680	+	ENSMUSG00000033933	Vhl	protein_coding	-0.665	5.87	15	0.00035	0.031	3.46
11	121000000	121000000	49900	+	ENSMUSG00000039275	Foxk2	protein_coding	0.526	7.02	15	0.000353	0.031	3.45
19	45000000	45100000	8810	+	ENSMUSG00000025212	Sfxn3	protein_coding	0.446	7.56	15	0.000354	0.031	3.45
3	109000000	109000000	11500	+	ENSMUSG00000048100	Taf13	protein_coding	-0.631	5.49	15	0.000354	0.031	3.45
17	35100000	35100000	3700	-	ENSMUSG00000092241	Gm20522	antisense_RNA	-0.929	-0.589	15	0.000354	0.031	3.45
8	117000000	117000000	57900	+	ENSMUSG00000052557	Gan	protein_coding	0.611	4.83	15	0.000355	0.031	3.45
5	148000000	148000000	16400	-	ENSMUSG00000029650	Slc46a3	protein_coding	-1.77	-0.454	15	0.000356	0.031	3.45
4	121000000	121000000	48900	-	ENSMUSG00000032870	Smap2	protein_coding	0.483	6.24	15	0.000356	0.031	3.45
1	131000000	132000000	242000	-	ENSMUSG00000026425	Srgap2	protein_coding	0.511	6.66	14.9	0.000359	0.031	3.44
9	55500000	55500000	57700	-	ENSMUSG00000032314	Etfa	protein_coding	-0.701	5.9	14.9	0.000359	0.031	3.44
6	65100000	65100000	27600	-	ENSMUSG00000029919	Hpgds	protein_coding	-2.81	0.565	14.9	0.000363	0.031	3.44
X	7930000	7950000	17800	-	ENSMUSG00000031161	Hdac6	protein_coding	0.435	6.63	14.9	0.000363	0.031	3.44
X	101000000	101000000	16500	-	ENSMUSG00000031310	Zmym3	protein_coding	0.551	7.23	14.9	0.000363	0.031	3.44
1	169000000	170000000	33500	-	ENSMUSG00000026683	Nuf2	protein_coding	-0.834	2.2	14.9	0.000364	0.031	3.44
10	128000000	128000000	7650	-	ENSMUSG00000025402	Nab2	protein_coding	0.744	3.42	14.9	0.000365	0.031	3.44
19	7420000	7430000	8280	+	ENSMUSG00000053080	2700081O15Rik	protein_coding	0.931	7.07	14.9	0.000365	0.031	3.44
2	178000000	178000000	10800	-	ENSMUSG00000078861	Zfp931	protein_coding	-0.672	4.19	14.8	0.000372	0.0314	3.43
15	73100000	73200000	89000	-	ENSMUSG00000036698	Ago2	protein_coding	0.543	6.86	14.8	0.000378	0.0317	3.42
15	104000000	104000000	2320	-	ENSMUSG00000022491	Glycam1	protein_coding	-3.06	1.64	14.8	0.000379	0.0317	3.42
7	119000000	119000000	43900	-	ENSMUSG00000066197	Gpr139	protein_coding	1.38	0.927	14.8	0.000383	0.0319	3.42
14	31600000	31600000	88400	-	ENSMUSG00000021884	Hacl1	protein_coding	-0.891	3.5	14.7	0.000387	0.0319	3.41
6	8260000	8260000	3240	-	ENSMUSG00000012483	Rpa3	protein_coding	-0.77	3.26	14.7	0.000388	0.0319	3.41
19	11500000	11500000	12800	+	ENSMUSG00000079419	Ms4a6c	protein_coding	-3.75	-0.522	14.7	0.000388	0.0319	3.41
6	85400000	85400000	14400	+	ENSMUSG00000033706	Smyd5	protein_coding	0.509	5.47	14.7	0.000393	0.0321	3.41
6	125000000	125000000	4160	+	ENSMUSG00000023505	Cdca3	protein_coding	-0.81	2.68	14.7	0.000397	0.0321	3.4
7	80200000	80200000	5670	-	ENSMUSG00000030538	Cib1	protein_coding	-0.659	5.27	14.7	0.000397	0.0321	3.4
7	102000000	102000000	20900	-	ENSMUSG00000064307	Lrrc51	protein_coding	-0.615	3.94	14.7	0.000397	0.0321	3.4
10	81500000	81500000	23500	-	ENSMUSG00000034818	Celf5	protein_coding	0.803	8.03	14.7	0.0004	0.0321	3.4
7	29000000	29100000	122000	-	ENSMUSG00000030592	Ryr1	protein_coding	0.914	3.76	14.7	0.000402	0.0321	3.4
16	56000000	56200000	142000	+	ENSMUSG00000052917	Senp7	protein_coding	0.485	4.25	14.6	0.000403	0.0321	3.39
12	72700000	72700000	14600	-	ENSMUSG00000021094	Dhrs7	protein_coding	-0.593	4.09	14.6	0.000407	0.0323	3.39
2	28400000	28500000	8710	+	ENSMUSG00000035829	Ppp1r26	protein_coding	0.49	4.44	14.6	0.000411	0.0323	3.39
3	64000000	64000000	46500	+	ENSMUSG00000027823	Gmps	protein_coding	0.714	6.07	14.6	0.000415	0.0323	3.38
11	97700000	97700000	29500	-	ENSMUSG00000018547	Pip4k2b	protein_coding	0.749	7.86	14.6	0.000416	0.0323	3.38
11	108000000	108000000	13300	-	ENSMUSG00000020722	Cacng1	protein_coding	1.39	-0.948	14.5	0.000419	0.0323	3.38
1	154000000	154000000	47000	-	ENSMUSG00000042684	Npl	protein_coding	-0.998	2.93	14.5	0.000419	0.0323	3.38
15	6300000	6440000	141000	+	ENSMUSG00000022150	Dab2	protein_coding	-2.55	2.1	14.5	0.00042	0.0323	3.38
X	164000000	164000000	29300	+	ENSMUSG00000031380	Vegfd	protein_coding	1.68	4.12	14.5	0.00042	0.0323	3.38
18	43300000	43400000	117000	-	ENSMUSG00000024501	Dpysl3	protein_coding	1.14	10.8	14.5	0.000421	0.0323	3.38
14	119000000	119000000	43800	+	ENSMUSG00000022136	Dnajc3	protein_coding	-0.707	5.45	14.5	0.000427	0.0325	3.37
2	120000000	120000000	65400	-	ENSMUSG00000027293	Ehd4	protein_coding	-2.03	2.02	14.5	0.00043	0.0325	3.37
7	100000000	101000000	8680	+	ENSMUSG00000033685	Ucp2	protein_coding	-2.09	3.38	14.5	0.00043	0.0325	3.37
3	89400000	89400000	6930	+	ENSMUSG00000074466	Gm15417	antisense_RNA	-1.16	2.72	14.5	0.000431	0.0325	3.37
6	49000000	49100000	34400	+	ENSMUSG00000029816	Gpnmb	protein_coding	-3.25	4.73	14.5	0.000435	0.0327	3.36
12	84300000	84300000	30600	+	ENSMUSG00000072946	Ptgr2	protein_coding	-0.558	6.8	14.4	0.000439	0.0329	3.36
X	152000000	152000000	32700	-	ENSMUSG00000087403	Kantr	protein_coding	0.742	4.5	14.4	0.000442	0.033	3.35
17	34900000	34900000	17400	+	ENSMUSG00000049823	Zbtb12	protein_coding	0.893	2.98	14.4	0.000447	0.0332	3.35
15	12800000	12900000	110000	+	ENSMUSG00000022191	Drosha	protein_coding	0.457	7.18	14.4	0.000451	0.0333	3.35
14	21100000	21400000	396000	+	ENSMUSG00000039197	Adk	protein_coding	-0.689	5.22	14.3	0.000454	0.0333	3.34
4	22500000	22500000	5590	-	ENSMUSG00000095139	Pou3f2	protein_coding	-0.588	3.73	14.3	0.000456	0.0333	3.34
7	101000000	101000000	3300	+	ENSMUSG00000044881	Coa4	protein_coding	-1.01	0.425	14.3	0.00046	0.0333	3.34
11	70400000	70400000	17100	-	ENSMUSG00000018921	Pelp1	protein_coding	0.464	4.61	14.3	0.000461	0.0333	3.34
6	54800000	54900000	76600	+	ENSMUSG00000058446	Znrf2	protein_coding	0.856	5.98	14.3	0.000461	0.0333	3.34
7	19900000	19900000	6350	+	ENSMUSG00000092216	Gm19345	protein_coding	0.972	1.53	14.3	0.000462	0.0333	3.34
9	21600000	21700000	88100	+	ENSMUSG00000032187	Smarca4	protein_coding	0.444	7.83	14.3	0.000463	0.0333	3.33
17	10400000	10800000	437000	-	ENSMUSG00000037196	Pacrg	protein_coding	-1.27	3.41	14.2	0.000475	0.034	3.32
11	101000000	101000000	8360	+	ENSMUSG00000017837	Nkiras2	protein_coding	0.323	5.88	14.2	0.000476	0.034	3.32
1	171000000	171000000	27100	+	ENSMUSG00000038235	F11r	protein_coding	-2.73	-0.439	14.2	0.000481	0.034	3.32
9	103000000	103000000	8130	+	ENSMUSG00000035048	Anapc13	protein_coding	-0.567	4.81	14.2	0.000484	0.034	3.31
6	148000000	148000000	943	+	ENSMUSG00000063171	Rps4l	transcribed_processed_pseudogene	0.943	3.76	14.2	0.000484	0.034	3.32
6	123000000	123000000	9020	-	ENSMUSG00000040552	C3ar1	protein_coding	-4.25	1.25	14.2	0.000486	0.034	3.31
13	9090000	9170000	80600	+	ENSMUSG00000033499	Larp4b	protein_coding	0.431	5.94	14.2	0.000487	0.034	3.31
15	9070000	9110000	39200	+	ENSMUSG00000022253	Nadk2	protein_coding	-0.685	5.45	14.1	0.000493	0.034	3.31
17	35900000	35900000	4760	-	ENSMUSG00000050705	2310061I04Rik	protein_coding	0.451	4.78	14.1	0.000493	0.034	3.31
8	120000000	120000000	13200	-	ENSMUSG00000034189	Hsdl1	protein_coding	0.727	5.27	14.1	0.000494	0.034	3.31
2	35600000	35700000	173000	+	ENSMUSG00000026883	Dab2ip	protein_coding	0.474	5.99	14.1	0.000496	0.034	3.3
8	84100000	84100000	15100	-	ENSMUSG00000036686	Cc2d1a	protein_coding	0.843	5.51	14.1	0.000496	0.034	3.3
2	119000000	119000000	43400	+	ENSMUSG00000040084	Bub1b	protein_coding	-1.16	2.39	14.1	0.000501	0.034	3.3
19	25700000	25700000	6590	+	ENSMUSG00000048138	Dmrt2	protein_coding	3.08	-0.442	14.1	0.000502	0.034	3.3
11	98300000	98300000	4230	-	ENSMUSG00000038255	Neurod2	protein_coding	0.93	4.22	14.1	0.000503	0.034	3.3
19	25200000	25400000	198000	+	ENSMUSG00000032702	Kank1	protein_coding	-1.19	3.1	14.1	0.000506	0.034	3.3
9	66100000	66100000	12300	+	ENSMUSG00000032381	Fam96a	protein_coding	-0.596	4.8	14.1	0.000508	0.034	3.29
11	68000000	68200000	241000	+	ENSMUSG00000020903	Stx8	protein_coding	-0.62	3.38	14	0.000513	0.034	3.29
2	170000000	170000000	39500	-	ENSMUSG00000052056	Zfp217	protein_coding	-1.64	1.8	14	0.000516	0.034	3.29
11	6510000	6520000	14400	-	ENSMUSG00000020437	Myo1g	protein_coding	-4.05	-2.09	14	0.000517	0.034	3.29
11	95800000	95800000	8520	+	ENSMUSG00000038811	Gngt2	protein_coding	-3.22	-1.16	14	0.000517	0.034	3.29
19	59000000	59100000	103000	-	ENSMUSG00000041362	Shtn1	protein_coding	0.879	7.22	14	0.000517	0.034	3.29
5	121000000	121000000	31700	-	ENSMUSG00000029603	Dtx1	protein_coding	0.584	5.75	14	0.000518	0.034	3.29
6	123000000	123000000	24700	-	ENSMUSG00000040613	Apobec1	protein_coding	-2.13	1.13	14	0.000521	0.034	3.28
11	101000000	101000000	19600	-	ENSMUSG00000035355	Kcnh4	protein_coding	1.06	2.54	14	0.00053	0.034	3.28
3	123000000	123000000	81000	-	ENSMUSG00000039735	Fnbp1l	protein_coding	0.618	7.91	14	0.00053	0.034	3.28
2	106000000	106000000	36800	-	ENSMUSG00000027166	Dnajc24	protein_coding	-0.722	2.97	14	0.000531	0.034	3.27
13	97200000	97200000	22000	-	ENSMUSG00000021665	Hexb	protein_coding	-2.16	5.49	14	0.000532	0.034	3.27
12	38800000	38900000	91100	+	ENSMUSG00000004151	Etv1	protein_coding	0.489	5.22	13.9	0.000533	0.034	3.27
3	32600000	32600000	36300	-	ENSMUSG00000027669	Gnb4	protein_coding	0.987	5.73	13.9	0.000535	0.034	3.27
12	70000000	70100000	102000	-	ENSMUSG00000021068	Nin	protein_coding	0.79	4.82	13.9	0.000536	0.034	3.27
17	27400000	27500000	91000	-	ENSMUSG00000063239	Grm4	protein_coding	0.668	4.05	13.9	0.000537	0.034	3.27
17	40900000	40900000	12000	-	ENSMUSG00000023919	Cenpq	protein_coding	-0.618	2.55	13.9	0.000539	0.034	3.27
1	138000000	138000000	113000	-	ENSMUSG00000026395	Ptprc	protein_coding	-2.49	0.287	13.9	0.00054	0.034	3.27
1	166000000	166000000	11600	+	ENSMUSG00000040713	Creg1	protein_coding	-0.663	5.73	13.9	0.000541	0.034	3.27
5	136000000	136000000	67900	+	ENSMUSG00000039860	Srrm3	protein_coding	0.706	4.67	13.9	0.000542	0.034	3.27
1	54600000	54900000	281000	-	ENSMUSG00000052331	Ankrd44	protein_coding	0.598	3.86	13.9	0.000544	0.034	3.26
17	25100000	25100000	16400	-	ENSMUSG00000024170	Telo2	protein_coding	0.553	5.13	13.9	0.000548	0.034	3.26
9	65600000	65600000	8810	+	ENSMUSG00000041064	Pif1	protein_coding	-1.25	0.975	13.9	0.000548	0.034	3.26
9	27100000	27200000	58000	-	ENSMUSG00000031990	Jam3	protein_coding	-0.801	4.33	13.9	0.000549	0.034	3.26
1	155000000	155000000	19800	-	ENSMUSG00000096950	Gm9530	lincRNA	-1.96	-1.84	13.9	0.000549	0.034	3.26
1	135000000	135000000	7450	-	ENSMUSG00000026424	Gpr37l1	protein_coding	-1.63	3.06	13.9	0.000551	0.034	3.26
17	8280000	8300000	14800	+	ENSMUSG00000023861	Mpc1	protein_coding	-0.392	7.24	13.9	0.000552	0.034	3.26
5	145000000	145000000	24900	+	ENSMUSG00000029621	Arpc1a	protein_coding	0.386	7.06	13.9	0.000554	0.034	3.26
9	96200000	96300000	127000	+	ENSMUSG00000032411	Tfdp2	protein_coding	-0.82	3.62	13.8	0.000556	0.034	3.26
19	17400000	17800000	405000	-	ENSMUSG00000024713	Pcsk5	protein_coding	1.16	3.5	13.8	0.000558	0.034	3.25
11	3340000	3410000	64900	-	ENSMUSG00000020451	Limk2	protein_coding	0.528	7.44	13.8	0.000559	0.034	3.25
11	6430000	6440000	17200	-	ENSMUSG00000041126	H2afv	protein_coding	-0.746	5.15	13.8	0.000563	0.0341	3.25
10	81400000	81400000	12300	-	ENSMUSG00000020235	Fzr1	protein_coding	0.667	6.01	13.8	0.000564	0.0341	3.25
2	181000000	181000000	20800	-	ENSMUSG00000038932	Tcfl5	protein_coding	0.773	2.49	13.8	0.000566	0.0341	3.25
10	60300000	60400000	25800	+	ENSMUSG00000020101	Vsir	protein_coding	-2.17	1.47	13.8	0.000568	0.0341	3.25
6	89300000	89400000	46300	-	ENSMUSG00000030084	Plxna1	protein_coding	0.682	7.29	13.8	0.000572	0.0342	3.24
5	75600000	75700000	81800	+	ENSMUSG00000005672	Kit	protein_coding	0.55	5.2	13.8	0.000573	0.0342	3.24
6	55000000	55100000	41500	+	ENSMUSG00000029777	Gars	protein_coding	0.482	6.74	13.7	0.000577	0.0343	3.24
15	85100000	85100000	12500	+	ENSMUSG00000022431	Ribc2	protein_coding	-2.17	-1.79	13.7	0.000586	0.0347	3.23
X	136000000	136000000	60700	+	ENSMUSG00000043384	Gprasp1	protein_coding	0.632	8.27	13.7	0.00059	0.0347	3.23
17	24400000	24400000	11200	+	ENSMUSG00000034681	Rnps1	protein_coding	0.4	7.22	13.7	0.000592	0.0347	3.23
4	33200000	33200000	24400	+	ENSMUSG00000054679	Srsf12	protein_coding	0.542	4.61	13.7	0.000599	0.0347	3.22
7	25300000	25300000	26500	+	ENSMUSG00000005442	Cic	protein_coding	0.57	8.53	13.7	0.0006	0.0347	3.22
16	55900000	55900000	35000	-	ENSMUSG00000022604	Cep97	protein_coding	-0.706	3.04	13.7	0.0006	0.0347	3.22
7	101000000	101000000	192000	+	ENSMUSG00000030691	Fchsd2	protein_coding	0.398	6.07	13.7	0.0006	0.0347	3.22
10	78200000	78200000	57900	-	ENSMUSG00000000374	Trappc10	protein_coding	0.398	6.54	13.7	0.000601	0.0347	3.22
2	119000000	119000000	40000	+	ENSMUSG00000027331	Knstrn	protein_coding	-0.741	2.46	13.6	0.000604	0.0347	3.22
6	109000000	109000000	30700	+	ENSMUSG00000030104	Edem1	protein_coding	-1.33	3.87	13.6	0.000606	0.0347	3.22
8	61200000	61400000	172000	+	ENSMUSG00000031642	Sh3rf1	protein_coding	0.624	3.89	13.6	0.00061	0.0347	3.21
4	57400000	57700000	278000	+	ENSMUSG00000090053	Palm2	protein_coding	1.02	3.32	13.6	0.000612	0.0347	3.21
5	69600000	69600000	19200	-	ENSMUSG00000029209	Gnpda2	protein_coding	-0.546	4.35	13.6	0.000613	0.0347	3.21
4	138000000	138000000	2440	-	ENSMUSG00000078235	Fam43b	protein_coding	0.794	2.64	13.6	0.000613	0.0347	3.21
14	102000000	102000000	6920	-	ENSMUSG00000075486	Commd6	protein_coding	-0.569	5.36	13.6	0.000614	0.0347	3.21
17	24200000	24200000	22400	-	ENSMUSG00000107169	Gm43796	protein_coding	0.765	5.14	13.6	0.000614	0.0347	3.21
15	100000000	100000000	9530	+	ENSMUSG00000054619	Mettl7a1	protein_coding	-0.786	2.61	13.6	0.000621	0.0349	3.21
2	164000000	164000000	7210	+	ENSMUSG00000017734	Dbndd2	protein_coding	-0.681	5.16	13.6	0.000624	0.0349	3.2
11	115000000	115000000	30500	+	ENSMUSG00000034706	Dnaic2	protein_coding	-0.943	3.84	13.6	0.000625	0.0349	3.2
16	36500000	36600000	68400	-	ENSMUSG00000051980	Casr	protein_coding	2.75	-1.93	13.6	0.000625	0.0349	3.2
2	176000000	176000000	8240	-	ENSMUSG00000095648	Gm2004	protein_coding	-1.03	1.24	13.5	0.000626	0.0349	3.2
9	40300000	40300000	22400	+	ENSMUSG00000049281	Scn3b	protein_coding	0.801	7.87	13.5	0.000629	0.0349	3.2
8	88200000	88300000	60500	+	ENSMUSG00000036779	Papd5	protein_coding	0.577	4.44	13.5	0.000631	0.0349	3.2
11	107000000	107000000	17600	+	ENSMUSG00000040528	Milr1	protein_coding	-3.19	-1.44	13.5	0.000636	0.035	3.2
13	73800000	73800000	29100	-	ENSMUSG00000021567	Nkd2	protein_coding	0.876	3.18	13.5	0.000639	0.035	3.19
X	17600000	17600000	15800	-	ENSMUSG00000025040	Fundc1	protein_coding	-0.471	5.04	13.5	0.000639	0.035	3.19
19	47700000	47900000	182000	-	ENSMUSG00000044948	Cfap43	protein_coding	-0.607	2.31	13.5	0.000639	0.035	3.19
16	91400000	91400000	19700	+	ENSMUSG00000022969	Il10rb	protein_coding	-2.18	0.563	13.5	0.000641	0.035	3.19
X	73800000	73800000	4520	+	ENSMUSG00000002007	Srpk3	protein_coding	-1.45	0.987	13.5	0.000651	0.0354	3.19
14	19900000	20000000	105000	-	ENSMUSG00000043004	Gng2	protein_coding	0.844	9.55	13.4	0.000653	0.0354	3.19
2	25400000	25400000	10100	+	ENSMUSG00000015094	Npdc1	protein_coding	0.441	8.28	13.4	0.000661	0.0357	3.18
X	135000000	135000000	5080	-	ENSMUSG00000033436	Armcx2	protein_coding	0.451	6.61	13.4	0.000664	0.0358	3.18
2	24600000	24800000	159000	-	ENSMUSG00000004113	Cacna1b	protein_coding	0.808	6.77	13.4	0.000667	0.0358	3.18
19	3940000	3950000	14200	+	ENSMUSG00000036908	Unc93b1	protein_coding	-2.47	1.9	13.4	0.000668	0.0358	3.18
8	26000000	26000000	16900	-	ENSMUSG00000015994	Fnta	protein_coding	-0.572	5.34	13.4	0.000671	0.0358	3.17
7	45800000	45900000	46500	-	ENSMUSG00000002771	Grin2d	protein_coding	0.928	5.23	13.4	0.000674	0.0358	3.17
14	20800000	20800000	6730	+	ENSMUSG00000021822	Plau	protein_coding	-2.59	2.35	13.4	0.000674	0.0358	3.17
18	61800000	61900000	112000	-	ENSMUSG00000032735	Ablim3	protein_coding	0.855	6.66	13.4	0.000678	0.0358	3.17
7	34200000	34300000	76800	-	ENSMUSG00000066571	4931406P16Rik	protein_coding	-0.81	4.69	13.3	0.000682	0.0358	3.17
5	30200000	30300000	39800	+	ENSMUSG00000075703	Selenoi	protein_coding	0.505	5.71	13.3	0.000683	0.0358	3.17
19	6410000	6420000	9210	-	ENSMUSG00000084876	Gm14965	processed_transcript	-1.62	-2.08	13.3	0.000684	0.0358	3.16
7	52000000	52000000	8850	-	ENSMUSG00000074093	Svip	protein_coding	-0.38	5.57	13.3	0.000685	0.0358	3.16
19	7000000	7020000	20500	-	ENSMUSG00000024965	Fermt3	protein_coding	-2.7	0.315	13.3	0.000687	0.0358	3.16
18	68300000	68300000	24500	+	ENSMUSG00000009535	Rnmt	protein_coding	0.503	6.46	13.3	0.000689	0.0358	3.16
2	11300000	11300000	4620	+	ENSMUSG00000086006	Gm13293	lincRNA	-1.62	0.648	13.3	0.000689	0.0358	3.16
9	108000000	108000000	3560	+	ENSMUSG00000070284	Gmppb	protein_coding	-1.76	2.58	13.3	0.000692	0.0358	3.16
13	103000000	103000000	46100	+	ENSMUSG00000021624	Cd180	protein_coding	-4.44	0.6	13.3	0.000697	0.0359	3.16
7	25700000	25700000	18100	+	ENSMUSG00000002603	Tgfb1	protein_coding	-2.59	1.61	13.3	0.000698	0.0359	3.16
5	77300000	77400000	58800	-	ENSMUSG00000036256	Igfbp7	protein_coding	-1.28	2.09	13.3	0.000699	0.0359	3.16
11	23500000	23500000	10100	-	ENSMUSG00000020288	Ahsa2	protein_coding	0.406	5.23	13.3	0.000702	0.0359	3.15
2	157000000	157000000	151000	+	ENSMUSG00000061689	Dlgap4	protein_coding	0.474	7.41	13.3	0.000705	0.036	3.15
11	70500000	70500000	6000	-	ENSMUSG00000018920	Cxcl16	protein_coding	-2.83	0.75	13.2	0.00071	0.0361	3.15
8	47200000	47400000	266000	-	ENSMUSG00000038143	Stox2	protein_coding	0.396	7.16	13.2	0.00071	0.0361	3.15
5	38000000	38100000	99000	+	ENSMUSG00000029125	Stx18	protein_coding	-0.444	3.86	13.2	0.000715	0.0361	3.15
X	142000000	142000000	12900	+	ENSMUSG00000042271	Nxt2	protein_coding	-0.463	5.07	13.2	0.000715	0.0361	3.15
1	33500000	33700000	216000	-	ENSMUSG00000026134	Prim2	protein_coding	-0.553	3.2	13.2	0.000718	0.0362	3.14
16	35900000	36000000	34100	+	ENSMUSG00000022906	Parp9	protein_coding	-1.11	1.74	13.2	0.000721	0.0363	3.14
17	84600000	84700000	29100	+	ENSMUSG00000024253	Dync2li1	protein_coding	-0.52	4.15	13.2	0.000726	0.0364	3.14
1	172000000	172000000	3220	+	ENSMUSG00000026548	Slamf9	protein_coding	-3.28	-1.16	13.2	0.000728	0.0364	3.14
7	5050000	5050000	2190	+	ENSMUSG00000055633	Zfp580	protein_coding	0.517	4.07	13.2	0.000732	0.0364	3.14
1	37900000	37900000	15600	-	ENSMUSG00000026088	Mitd1	protein_coding	-0.821	1.82	13.2	0.000736	0.0364	3.13
7	126000000	126000000	22400	+	ENSMUSG00000042978	Sbk1	protein_coding	0.738	8.3	13.2	0.000737	0.0364	3.13
17	46300000	46300000	5850	+	ENSMUSG00000047428	Dlk2	protein_coding	0.691	4.56	13.1	0.000739	0.0364	3.13
18	84900000	84900000	29100	+	ENSMUSG00000024646	Cyb5a	protein_coding	-0.475	6.18	13.1	0.00074	0.0364	3.13
1	167000000	167000000	25600	+	ENSMUSG00000052428	Tmco1	protein_coding	-0.455	6.15	13.1	0.00074	0.0364	3.13
X	160000000	160000000	351000	+	ENSMUSG00000040990	Sh3kbp1	protein_coding	0.751	5.74	13.1	0.000744	0.0365	3.13
7	126000000	126000000	7390	-	ENSMUSG00000030741	Spns1	protein_coding	0.531	5.9	13.1	0.000747	0.0365	3.13
2	106000000	106000000	645	-	ENSMUSG00000080859	Rpl10-ps1	transcribed_processed_pseudogene	-11.5	2.91	13.7	0.00075	0.0366	3.13
7	31100000	31200000	25800	-	ENSMUSG00000001248	Gramd1a	protein_coding	0.59	7.77	13.1	0.000755	0.0367	3.12
4	115000000	115000000	28000	-	ENSMUSG00000047155	Cyp4x1	protein_coding	0.809	3.81	13.1	0.000756	0.0367	3.12
4	56700000	56800000	52700	-	ENSMUSG00000028431	Ikbkap	protein_coding	0.547	6.28	13.1	0.00076	0.0368	3.12
3	37300000	37300000	4960	-	ENSMUSG00000045031	Cetn4	protein_coding	-0.71	2.56	13.1	0.000767	0.037	3.12
15	33100000	33600000	511000	+	ENSMUSG00000039007	Cpq	protein_coding	-0.875	4.33	13	0.000771	0.0371	3.11
7	19400000	19500000	34000	-	ENSMUSG00000030397	Mark4	protein_coding	0.629	6.76	13	0.000773	0.0371	3.11
15	101000000	101000000	37600	-	ENSMUSG00000037280	Galnt6	protein_coding	-3.1	-0.539	13	0.000774	0.0371	3.11
7	126000000	127000000	11700	-	ENSMUSG00000032637	Atxn2l	protein_coding	0.473	7.39	13	0.000777	0.0371	3.11
18	32400000	32400000	58500	+	ENSMUSG00000024381	Bin1	protein_coding	0.528	7.22	13	0.000787	0.0373	3.1
10	51500000	51500000	5660	+	ENSMUSG00000112148	Lilrb4a	protein_coding	-4.35	1.9	13	0.000788	0.0373	3.1
1	135000000	136000000	173000	-	ENSMUSG00000009418	Nav1	protein_coding	0.676	8.19	13	0.00079	0.0373	3.1
2	73300000	73400000	45100	-	ENSMUSG00000041762	Gpr155	protein_coding	0.649	4.77	13	0.000795	0.0373	3.1
10	62500000	62500000	33600	-	ENSMUSG00000020077	Srgn	protein_coding	-2.5	-0.488	13	0.000797	0.0373	3.1
12	86700000	86700000	26000	-	ENSMUSG00000021257	Angel1	protein_coding	0.659	3.27	13	0.000798	0.0373	3.1
1	185000000	185000000	103000	-	ENSMUSG00000026620	Mark1	protein_coding	0.421	6.11	13	0.000799	0.0373	3.1
18	34900000	34900000	5160	+	ENSMUSG00000038418	Egr1	protein_coding	-2.1	4.9	12.9	0.000801	0.0373	3.1
6	71300000	71300000	13600	+	ENSMUSG00000053012	Krcc1	protein_coding	-0.811	3.65	12.9	0.000803	0.0373	3.1
8	69800000	69800000	13200	+	ENSMUSG00000036246	Gmip	protein_coding	0.859	4.4	12.9	0.000804	0.0373	3.09
3	121000000	121000000	71300	+	ENSMUSG00000039887	Alg14	protein_coding	-0.465	4.3	12.9	0.000806	0.0373	3.09
5	138000000	138000000	11700	-	ENSMUSG00000045348	Nyap1	protein_coding	0.84	6.94	12.9	0.000807	0.0373	3.09
2	176000000	176000000	13500	-	ENSMUSG00000078881	Gm14434	protein_coding	-0.987	4.24	12.9	0.000808	0.0373	3.09
14	69700000	69700000	15500	-	ENSMUSG00000034190	Chmp7	protein_coding	0.433	6.1	12.9	0.000809	0.0373	3.09
7	104000000	104000000	17800	+	ENSMUSG00000056144	Trim34a	protein_coding	-1.44	1.4	12.9	0.000812	0.0373	3.09
1	136000000	136000000	78000	-	ENSMUSG00000041570	Camsap2	protein_coding	0.514	6.54	12.9	0.000813	0.0373	3.09
7	4420000	4450000	20900	-	ENSMUSG00000008435	Rdh13	protein_coding	0.579	4.46	12.9	0.000816	0.0373	3.09
6	91700000	91800000	75000	+	ENSMUSG00000030096	Slc6a6	protein_coding	0.655	6.97	12.9	0.000822	0.0373	3.09
19	41800000	41800000	2610	+	ENSMUSG00000067199	Frat1	protein_coding	0.638	2.05	12.9	0.000825	0.0373	3.08
3	107000000	107000000	5220	+	ENSMUSG00000087260	Lamtor5	protein_coding	-0.437	5.22	12.9	0.000826	0.0373	3.08
13	48300000	48300000	1470	-	ENSMUSG00000097326	A330048O09Rik	lincRNA	-1.27	1.44	12.9	0.000826	0.0373	3.08
19	5730000	5730000	1570	-	ENSMUSG00000024939	Fam89b	protein_coding	0.607	4.88	12.9	0.000827	0.0373	3.08
5	121000000	121000000	11300	-	ENSMUSG00000052776	Oas1a	protein_coding	-3.66	-1.55	13.1	0.000827	0.0373	3.08
9	44300000	44300000	7890	-	ENSMUSG00000032126	Hmbs	protein_coding	-0.548	4.37	12.9	0.000831	0.0374	3.08
4	132000000	132000000	152000	-	ENSMUSG00000028906	Epb41	protein_coding	0.581	4.89	12.8	0.000838	0.0376	3.08
6	38900000	39100000	209000	+	ENSMUSG00000029925	Tbxas1	protein_coding	-3.11	-0.194	12.8	0.000845	0.0377	3.07
4	117000000	117000000	15300	+	ENSMUSG00000028691	Prdx1	protein_coding	-0.734	8.8	12.8	0.000851	0.0377	3.07
11	57800000	57800000	5920	-	ENSMUSG00000087165	2010001A14Rik	processed_transcript	-0.806	2.99	12.8	0.000851	0.0377	3.07
17	25400000	25400000	59500	-	ENSMUSG00000024112	Cacna1h	protein_coding	0.854	6.15	12.8	0.000852	0.0377	3.07
17	48400000	48400000	7250	+	ENSMUSG00000040771	Oard1	protein_coding	-0.556	3.47	12.8	0.000852	0.0377	3.07
19	46400000	46400000	18900	-	ENSMUSG00000025228	Actr1a	protein_coding	0.419	8.17	12.8	0.000854	0.0377	3.07
10	79800000	79800000	27300	+	ENSMUSG00000035863	Palm	protein_coding	0.627	8.32	12.8	0.000855	0.0377	3.07
11	21300000	21400000	50100	-	ENSMUSG00000001891	Ugp2	protein_coding	-0.716	6.97	12.8	0.000856	0.0377	3.07
17	57300000	57300000	48900	+	ENSMUSG00000034116	Vav1	protein_coding	-3.64	-0.217	12.8	0.000859	0.0377	3.07
18	68300000	68300000	40100	-	ENSMUSG00000038121	Fam210a	protein_coding	-0.671	3.71	12.8	0.00086	0.0377	3.07
5	48300000	48400000	86300	+	ENSMUSG00000029089	5730480H06Rik	protein_coding	-0.528	2.44	12.7	0.000872	0.0381	3.06
11	67900000	67900000	67600	-	ENSMUSG00000020905	Usp43	protein_coding	1.18	1.69	12.7	0.000873	0.0381	3.06
12	54700000	54800000	49400	-	ENSMUSG00000005656	Snx6	protein_coding	-0.584	5.56	12.7	0.000876	0.0381	3.06
11	116000000	116000000	5050	-	ENSMUSG00000020743	Mif4gd	protein_coding	-0.732	3.44	12.7	0.000877	0.0381	3.06
17	57000000	57000000	10400	-	ENSMUSG00000007670	Khsrp	protein_coding	0.442	6.2	12.7	0.000889	0.0381	3.05
11	69100000	69100000	23200	+	ENSMUSG00000020892	Aloxe3	protein_coding	1.06	3.41	12.7	0.00089	0.0381	3.05
X	136000000	136000000	1540	-	ENSMUSG00000050071	Bex1	protein_coding	0.583	5.81	12.7	0.000891	0.0381	3.05
17	6980000	7010000	32400	+	ENSMUSG00000094724	Rnaset2b	protein_coding	-0.718	5.89	12.7	0.000891	0.0381	3.05
12	73100000	73300000	150000	+	ENSMUSG00000021103	Mnat1	protein_coding	-0.918	2.39	12.7	0.000892	0.0381	3.05
3	153000000	153000000	165000	-	ENSMUSG00000039037	St6galnac5	protein_coding	0.658	4.99	12.7	0.000893	0.0381	3.05
5	137000000	137000000	13000	+	ENSMUSG00000019054	Fis1	protein_coding	-0.346	7.12	12.7	0.000896	0.0381	3.05
9	98600000	98600000	12900	-	ENSMUSG00000032459	Mrps22	protein_coding	-0.676	3.25	12.7	0.000896	0.0381	3.05
7	128000000	128000000	24900	+	ENSMUSG00000030811	Fbxl19	protein_coding	0.758	7.2	12.7	0.000899	0.0381	3.05
11	62300000	62500000	142000	-	ENSMUSG00000018501	Ncor1	protein_coding	0.416	7.64	12.7	0.000901	0.0381	3.05
1	187000000	187000000	171000	-	ENSMUSG00000026611	Spata17	protein_coding	-1.18	-0.182	12.7	0.000902	0.0381	3.04
4	148000000	148000000	34600	-	ENSMUSG00000029016	Clcn6	protein_coding	0.574	6.81	12.6	0.000907	0.0381	3.04
5	141000000	142000000	974000	+	ENSMUSG00000039683	Sdk1	protein_coding	0.724	4.12	12.6	0.000907	0.0381	3.04
4	121000000	121000000	52500	-	ENSMUSG00000028631	Kcnq4	protein_coding	0.69	3.58	12.6	0.00091	0.0381	3.04
X	48200000	48200000	36900	-	ENSMUSG00000036985	Zdhhc9	protein_coding	0.53	6.3	12.6	0.00091	0.0381	3.04
7	97000000	97100000	113000	+	ENSMUSG00000018995	Nars2	protein_coding	-0.516	3.68	12.6	0.000912	0.0381	3.04
5	134000000	135000000	63100	-	ENSMUSG00000063146	Clip2	protein_coding	0.515	6.6	12.6	0.000914	0.0381	3.04
12	81700000	81800000	60200	-	ENSMUSG00000042724	Map3k9	protein_coding	0.719	5.28	12.6	0.000916	0.0381	3.04
7	27200000	27300000	24900	+	ENSMUSG00000003762	Coq8b	protein_coding	-0.58	5.59	12.6	0.000922	0.0381	3.04
7	30300000	30300000	16600	+	ENSMUSG00000013921	Clip3	protein_coding	0.505	9.21	12.6	0.000925	0.0381	3.03
12	112000000	112000000	5800	+	ENSMUSG00000060950	Trmt61a	protein_coding	0.588	4.25	12.6	0.000926	0.0381	3.03
14	121000000	121000000	5270	+	ENSMUSG00000085133	B930095G15Rik	sense_intronic	0.534	6.13	12.6	0.000928	0.0381	3.03
6	92200000	92200000	14500	-	ENSMUSG00000014551	Mrps25	protein_coding	-0.439	5.15	12.6	0.000932	0.0381	3.03
9	62800000	62800000	20100	-	ENSMUSG00000032244	Fem1b	protein_coding	0.501	6.56	12.6	0.000932	0.0381	3.03
11	77500000	77500000	14200	+	ENSMUSG00000011877	Git1	protein_coding	0.531	8.16	12.6	0.000936	0.0381	3.03
X	29600000	29600000	195	-	ENSMUSG00000086691	Gm15432	processed_pseudogene	-0.767	2.95	12.6	0.000936	0.0381	3.03
14	55500000	55500000	17200	+	ENSMUSG00000022211	Carmil3	protein_coding	0.696	6.95	12.6	0.000937	0.0381	3.03
5	118000000	118000000	33500	+	ENSMUSG00000032898	Fbxo21	protein_coding	0.634	6.47	12.6	0.000938	0.0381	3.03
2	129000000	129000000	12900	+	ENSMUSG00000027397	Slc20a1	protein_coding	0.568	6.43	12.6	0.000939	0.0381	3.03
2	35200000	35200000	20900	-	ENSMUSG00000026878	Rab14	protein_coding	0.321	7.34	12.6	0.00094	0.0381	3.03
2	29700000	29800000	6770	-	ENSMUSG00000079497	Gm13420	protein_coding	1.63	-2.25	12.6	0.000942	0.0381	3.03
5	138000000	138000000	22700	+	ENSMUSG00000029723	Tsc22d4	protein_coding	-0.705	6.65	12.6	0.000944	0.0381	3.02
17	46900000	46900000	1160	+	ENSMUSG00000036430	Tbcc	protein_coding	-0.619	1.95	12.5	0.000948	0.0382	3.02
6	83200000	83200000	34200	+	ENSMUSG00000031865	Dctn1	protein_coding	0.542	8.86	12.5	0.000949	0.0382	3.02
11	94300000	94400000	49700	-	ENSMUSG00000020865	Abcc3	protein_coding	-3.53	0.187	12.5	0.000961	0.0385	3.02
7	19100000	19100000	6550	+	ENSMUSG00000030410	Dmwd	protein_coding	0.375	7.25	12.5	0.000964	0.0385	3.02
19	47000000	47000000	10600	+	ENSMUSG00000034336	Ina	protein_coding	0.941	7.67	12.5	0.000965	0.0385	3.02
8	94500000	94600000	37500	+	ENSMUSG00000034361	Cpne2	protein_coding	0.383	6.55	12.5	0.000965	0.0385	3.02
4	132000000	132000000	3130	+	ENSMUSG00000100813	Gm28874	lincRNA	-1.1	-1.4	12.5	0.000971	0.0386	3.01
17	47400000	47400000	6020	-	ENSMUSG00000023982	Guca1a	protein_coding	-1.69	-1.54	12.5	0.000972	0.0386	3.01
16	77200000	77700000	455000	+	ENSMUSG00000090386	Mir99ahg	processed_transcript	-1.02	1.74	12.5	0.000975	0.0386	3.01
17	29500000	29600000	57100	+	ENSMUSG00000042203	Tbc1d22b	protein_coding	0.552	5.76	12.5	0.000977	0.0386	3.01
6	99700000	99700000	2390	+	ENSMUSG00000072875	Gpr27	protein_coding	0.764	4.87	12.5	0.000982	0.0387	3.01
3	96300000	96300000	11100	-	ENSMUSG00000015947	Fcgr1	protein_coding	-4.07	-0.816	12.5	0.000985	0.0387	3.01
3	146000000	146000000	16100	+	ENSMUSG00000028189	Ctbs	protein_coding	-0.586	3.89	12.4	0.000987	0.0387	3.01
4	103000000	103000000	76500	-	ENSMUSG00000035126	Wdr78	protein_coding	-1.07	2.87	12.4	0.000988	0.0387	3.01
4	14500000	14600000	119000	-	ENSMUSG00000040569	Slc26a7	protein_coding	2.09	0.384	12.4	0.000996	0.0387	3
13	58200000	58200000	39500	-	ENSMUSG00000005312	Ubqln1	protein_coding	0.368	7.56	12.4	0.000997	0.0387	3
19	38100000	38100000	19400	+	ENSMUSG00000024989	Cep55	protein_coding	-0.837	0.656	12.4	0.000998	0.0387	3
16	15900000	16100000	258000	-	ENSMUSG00000041974	Spidr	protein_coding	-0.752	3.92	12.4	0.000999	0.0387	3
5	31000000	31100000	6310	+	ENSMUSG00000013622	Atraid	protein_coding	-0.456	6.44	12.4	0.001	0.0387	3
3	108000000	108000000	19200	-	ENSMUSG00000014601	Strip1	protein_coding	0.612	6.42	12.4	0.001	0.0387	3
2	164000000	164000000	23700	-	ENSMUSG00000017697	Ada	protein_coding	0.741	1.79	12.4	0.001	0.0387	3
10	45900000	45900000	796	+	ENSMUSG00000110841	AC153368.1	transcribed_processed_pseudogene	-1.16	5.78	12.4	0.001	0.0387	3
6	113000000	113000000	8100	+	ENSMUSG00000030271	Ogg1	protein_coding	-0.796	3.19	12.4	0.00101	0.0388	3
2	180000000	180000000	10500	+	ENSMUSG00000039108	Lsm14b	protein_coding	0.552	6.1	12.4	0.00102	0.039	2.99
5	9100000	9160000	60300	+	ENSMUSG00000079659	Tmem243	protein_coding	-0.779	3.26	12.4	0.00102	0.039	2.99
8	105000000	105000000	5160	+	ENSMUSG00000014791	Elmo3	protein_coding	-1.05	0.572	12.3	0.00103	0.039	2.99
1	174000000	174000000	16700	-	ENSMUSG00000026536	Ifi211	protein_coding	-4.13	-1.96	12.4	0.00103	0.039	2.99
15	76600000	76600000	11800	-	ENSMUSG00000034022	Cpsf1	protein_coding	0.317	6.32	12.3	0.00103	0.039	2.99
5	33800000	33900000	77300	+	ENSMUSG00000057406	Nsd2	protein_coding	0.45	7.54	12.3	0.00103	0.039	2.99
1	155000000	155000000	49500	+	ENSMUSG00000026470	Stx6	protein_coding	0.344	5.99	12.3	0.00104	0.039	2.98
9	115000000	115000000	35500	+	ENSMUSG00000032435	Dync1li1	protein_coding	0.597	5.77	12.3	0.00104	0.039	2.98
10	79500000	79600000	15000	-	ENSMUSG00000042570	Mier2	protein_coding	0.463	4.4	12.3	0.00104	0.039	2.98
6	125000000	125000000	14000	-	ENSMUSG00000004263	Atn1	protein_coding	0.773	7.63	12.3	0.00105	0.039	2.98
10	91100000	91100000	19700	+	ENSMUSG00000019975	Ikbip	protein_coding	-0.674	4.22	12.3	0.00105	0.039	2.98
4	136000000	136000000	19600	+	ENSMUSG00000028673	Fuca1	protein_coding	-0.524	6.56	12.3	0.00105	0.039	2.98
9	85300000	85300000	6910	-	ENSMUSG00000032265	Fam46a	protein_coding	-1.13	0.414	12.3	0.00105	0.039	2.98
4	140000000	140000000	220000	-	ENSMUSG00000040972	Igsf21	protein_coding	0.924	5.41	12.3	0.00105	0.039	2.98
17	29800000	30000000	142000	-	ENSMUSG00000043557	Mdga1	protein_coding	0.704	6.06	12.3	0.00105	0.039	2.98
7	90400000	90400000	2090	+	ENSMUSG00000044362	Ccdc89	protein_coding	-1.61	-1.37	12.3	0.00105	0.039	2.98
9	59700000	59700000	38700	+	ENSMUSG00000074259	Gramd2	protein_coding	1.03	3.34	12.3	0.00105	0.039	2.98
6	138000000	138000000	16400	+	ENSMUSG00000008540	Mgst1	protein_coding	-0.924	6.09	12.3	0.00106	0.039	2.98
10	41500000	41500000	15200	+	ENSMUSG00000019826	Zbtb24	protein_coding	-0.589	2.42	12.3	0.00106	0.039	2.98
17	88500000	88600000	58200	+	ENSMUSG00000034709	Ppp1r21	protein_coding	0.418	5.63	12.3	0.00106	0.039	2.97
10	80500000	80600000	20600	-	ENSMUSG00000047417	Rexo1	protein_coding	0.479	5.58	12.3	0.00106	0.039	2.97
3	53000000	53300000	220000	+	ENSMUSG00000048332	Lhfp	protein_coding	-0.786	4.99	12.3	0.00106	0.039	2.97
10	86700000	86700000	9280	+	ENSMUSG00000097412	1810014B01Rik	transcribed_unprocessed_pseudogene	-0.853	2.06	12.3	0.00106	0.039	2.98
11	69200000	69200000	18900	-	ENSMUSG00000020890	Gucy2e	protein_coding	0.971	0.773	12.2	0.00107	0.0391	2.97
7	3710000	3720000	8980	-	ENSMUSG00000058818	Pirb	protein_coding	-2.7	-1.57	12.3	0.00107	0.039	2.97
6	95500000	95700000	246000	-	ENSMUSG00000061838	Suclg2	protein_coding	-0.826	5.83	12.3	0.00107	0.039	2.97
6	52500000	52600000	94200	-	ENSMUSG00000029776	Hibadh	protein_coding	-0.611	6.19	12.2	0.00108	0.0391	2.97
11	58000000	58100000	53000	+	ENSMUSG00000037331	Larp1	protein_coding	0.453	6.26	12.2	0.00108	0.0391	2.97
5	135000000	135000000	15000	-	ENSMUSG00000040751	Lat2	protein_coding	-1.59	0.814	12.2	0.00108	0.0391	2.97
4	62600000	62700000	144000	+	ENSMUSG00000059810	Rgs3	protein_coding	0.497	4.69	12.2	0.00108	0.0391	2.97
Y	90800000	90800000	31700	+	ENSMUSG00000096768	Erdr1	protein_coding	-1.08	4.56	12.2	0.00109	0.0392	2.96
12	24800000	25000000	134000	+	ENSMUSG00000020646	Mboat2	protein_coding	-0.447	5.67	12.2	0.0011	0.0394	2.96
X	101000000	101000000	19300	+	ENSMUSG00000031311	Nono	protein_coding	0.352	7.85	12.2	0.0011	0.0395	2.96
4	44100000	44200000	108000	-	ENSMUSG00000035696	Rnf38	protein_coding	0.34	5.71	12.2	0.0011	0.0394	2.96
5	145000000	145000000	25900	-	ENSMUSG00000043388	Tmem130	protein_coding	0.906	8.24	12.2	0.0011	0.0395	2.96
18	12000000	12100000	157000	-	ENSMUSG00000049411	Tmem241	protein_coding	-0.591	2.38	12.2	0.0011	0.0394	2.96
15	99100000	99100000	3800	+	ENSMUSG00000023484	Prph	protein_coding	0.991	3.18	12.2	0.00111	0.0396	2.95
3	89700000	89800000	38400	+	ENSMUSG00000027951	Adar	protein_coding	0.574	7.05	12.2	0.00111	0.0396	2.96
11	61500000	61500000	5600	-	ENSMUSG00000001034	Mapk7	protein_coding	0.49	5.21	12.1	0.00113	0.04	2.95
11	51800000	51800000	28200	+	ENSMUSG00000020386	Sar1b	protein_coding	-0.421	6.46	12.1	0.00113	0.04	2.95
19	46300000	46300000	15100	-	ENSMUSG00000037126	Psd	protein_coding	0.851	9.54	12.1	0.00113	0.04	2.95
18	4330000	4350000	21700	-	ENSMUSG00000024235	Map3k8	protein_coding	-1.57	-0.7	12.1	0.00114	0.04	2.94
19	41100000	41200000	123000	-	ENSMUSG00000025013	Tll2	protein_coding	1.88	-0.406	12.1	0.00114	0.04	2.94
6	86000000	86100000	95700	+	ENSMUSG00000030000	Add2	protein_coding	0.726	7.27	12.1	0.00114	0.04	2.94
2	104000000	104000000	19600	+	ENSMUSG00000032679	Cd59a	protein_coding	-0.92	1.68	12.1	0.00114	0.04	2.94
11	98800000	98900000	16900	+	ENSMUSG00000038020	Rapgefl1	protein_coding	0.726	5.92	12.1	0.00114	0.04	2.94
1	160000000	160000000	6960	+	ENSMUSG00000058267	Mrps14	protein_coding	-0.438	5.2	12.1	0.00114	0.04	2.94
9	103000000	103000000	26400	-	ENSMUSG00000032554	Trf	protein_coding	-1.63	4	12.1	0.00115	0.04	2.94
15	77100000	77300000	228000	-	ENSMUSG00000033565	Rbfox2	protein_coding	0.727	8.84	12.1	0.00115	0.04	2.94
5	30200000	30200000	29300	+	ENSMUSG00000059447	Hadhb	protein_coding	-0.607	6.23	12.1	0.00115	0.04	2.94
15	90200000	90200000	6240	+	ENSMUSG00000075470	Alg10b	protein_coding	0.444	5.21	12.1	0.00115	0.04	2.94
13	23700000	23700000	8710	+	ENSMUSG00000018102	Hist1h2bc	protein_coding	-1.31	4.32	12.1	0.00116	0.04	2.94
10	119000000	119000000	40800	-	ENSMUSG00000020114	Cand1	protein_coding	0.458	6.3	12.1	0.00116	0.0401	2.93
19	10500000	10500000	24700	-	ENSMUSG00000024668	Sdhaf2	protein_coding	-0.378	5.05	12.1	0.00116	0.04	2.94
4	33000000	33100000	20900	+	ENSMUSG00000028277	Ube2j1	protein_coding	0.401	6.16	12.1	0.00116	0.04	2.94
X	106000000	106000000	17300	+	ENSMUSG00000033777	Tlr13	protein_coding	-4.14	-0.581	12.1	0.00116	0.04	2.94
13	97900000	98200000	307000	-	ENSMUSG00000021662	Arhgef28	protein_coding	0.974	4.48	12	0.00117	0.0402	2.93
16	22800000	22800000	6210	-	ENSMUSG00000033501	Crygs	protein_coding	-2.49	-2.03	12.1	0.00117	0.0401	2.93
9	123000000	123000000	30800	+	ENSMUSG00000046603	Tcaim	protein_coding	-0.554	3.75	12	0.00117	0.0402	2.93
12	113000000	113000000	59900	+	ENSMUSG00000021143	Pacs2	protein_coding	0.396	8.06	12	0.00118	0.0402	2.93
15	11800000	11900000	65800	-	ENSMUSG00000022206	Npr3	protein_coding	1.32	3.56	12	0.00118	0.0402	2.93
9	51300000	51300000	8310	-	ENSMUSG00000079559	Colca2	protein_coding	-0.807	1.52	12	0.00119	0.0404	2.93
12	28700000	28700000	6940	+	ENSMUSG00000020629	Adi1	protein_coding	-0.641	4.95	12	0.0012	0.0404	2.92
11	70800000	70900000	98300	+	ENSMUSG00000020817	Rabep1	protein_coding	0.373	6.3	12	0.0012	0.0405	2.92
18	77000000	77000000	70200	-	ENSMUSG00000025420	Katnal2	protein_coding	-0.784	2.11	12	0.0012	0.0404	2.92
11	120000000	120000000	297000	+	ENSMUSG00000025583	Rptor	protein_coding	0.614	5.94	12	0.0012	0.0404	2.92
8	112000000	112000000	89900	+	ENSMUSG00000033545	Znrf1	protein_coding	0.529	7.35	12	0.0012	0.0404	2.92
8	95800000	95900000	17600	-	ENSMUSG00000036534	Slc38a7	protein_coding	0.605	4.77	12	0.0012	0.0404	2.92
3	101000000	101000000	86000	+	ENSMUSG00000042035	Igsf3	protein_coding	0.486	5.66	12	0.00121	0.0407	2.92
16	20700000	20700000	24600	+	ENSMUSG00000045983	Eif4g1	protein_coding	0.354	9.01	12	0.00121	0.0406	2.92
15	58100000	58200000	17200	+	ENSMUSG00000022359	Wdyhv1	protein_coding	-0.617	3.01	11.9	0.00122	0.0409	2.91
5	65400000	65400000	22700	-	ENSMUSG00000029201	Ugdh	protein_coding	-0.643	5.26	11.9	0.00122	0.0409	2.91
4	34400000	34400000	381	+	ENSMUSG00000062554	Gm12751	processed_pseudogene	-1.01	3.75	11.9	0.00123	0.0411	2.91
19	10500000	10600000	22400	-	ENSMUSG00000024667	Tmem216	protein_coding	-0.776	2.48	11.9	0.00124	0.0411	2.91
1	134000000	134000000	36100	-	ENSMUSG00000026458	Ppfia4	protein_coding	0.744	6.87	11.9	0.00124	0.0411	2.91
10	29100000	29200000	55800	+	ENSMUSG00000038916	Soga3	protein_coding	0.51	4.91	11.9	0.00124	0.0411	2.91
5	144000000	144000000	52700	+	ENSMUSG00000075569	Rsph10b	protein_coding	-0.605	2.74	11.9	0.00124	0.0411	2.91
11	69900000	69900000	5810	+	ENSMUSG00000018554	Ybx2	protein_coding	0.766	4.01	11.9	0.00125	0.0413	2.9
5	117000000	117000000	155000	+	ENSMUSG00000061288	Taok3	protein_coding	0.582	5.17	11.9	0.00125	0.0413	2.9
7	24600000	24600000	3800	-	ENSMUSG00000066721	Zfp575	protein_coding	0.664	2.63	11.9	0.00125	0.0413	2.9
6	88800000	88900000	32500	-	ENSMUSG00000033152	Podxl2	protein_coding	0.654	8.29	11.9	0.00126	0.0414	2.9
8	54500000	54500000	9570	-	ENSMUSG00000054408	Spcs3	protein_coding	-0.419	5.74	11.9	0.00126	0.0414	2.9
11	70200000	70200000	1720	-	ENSMUSG00000093989	Rnasek	protein_coding	0.325	6.91	11.9	0.00126	0.0414	2.9
8	4170000	4210000	44700	+	ENSMUSG00000011832	Evi5l	protein_coding	0.589	7.33	11.8	0.00127	0.0415	2.9
6	15700000	15800000	81500	+	ENSMUSG00000041390	Mdfic	protein_coding	-1.05	2.42	11.9	0.00127	0.0414	2.9
11	69800000	69800000	14700	-	ENSMUSG00000051790	Nlgn2	protein_coding	0.577	8.18	11.9	0.00127	0.0414	2.9
1	86300000	86300000	4470	+	ENSMUSG00000079445	B3gnt7	protein_coding	1.02	1.22	11.8	0.00127	0.0415	2.89
1	13600000	13700000	37200	-	ENSMUSG00000025937	Lactb2	protein_coding	-0.683	4.13	11.8	0.00128	0.0417	2.89
11	73200000	73200000	25100	+	ENSMUSG00000005951	Shpk	protein_coding	-0.633	1.65	11.8	0.00129	0.0418	2.89
8	106000000	106000000	44800	-	ENSMUSG00000013150	Gfod2	protein_coding	0.69	4.52	11.8	0.0013	0.0418	2.89
1	23800000	23800000	87400	+	ENSMUSG00000026156	B3gat2	protein_coding	0.42	5.19	11.8	0.0013	0.0418	2.89
2	102000000	102000000	108000	-	ENSMUSG00000027189	Trim44	protein_coding	0.534	7.92	11.8	0.0013	0.0418	2.89
8	71500000	71500000	9940	-	ENSMUSG00000034863	Ano8	protein_coding	0.459	5.33	11.8	0.0013	0.0418	2.89
6	48600000	48600000	15900	+	ENSMUSG00000073096	Lrrc61	protein_coding	0.576	3.39	11.8	0.0013	0.0418	2.88
1	120000000	120000000	7800	-	ENSMUSG00000026385	Dbi	protein_coding	-0.803	9.74	11.8	0.00131	0.0418	2.88
9	107000000	107000000	6760	+	ENSMUSG00000032578	Cish	protein_coding	1.15	2.85	11.8	0.00131	0.0418	2.88
3	145000000	145000000	27400	+	ENSMUSG00000037072	Selenof	protein_coding	-0.473	8.42	11.8	0.00131	0.0418	2.88
7	81500000	81500000	33500	-	ENSMUSG00000062444	Ap3b2	protein_coding	0.516	7.2	11.8	0.00131	0.0418	2.88
18	31400000	31400000	9610	-	ENSMUSG00000024261	Syt4	protein_coding	0.681	7.09	11.8	0.00132	0.0418	2.88
4	145000000	145000000	33400	-	ENSMUSG00000028599	Tnfrsf1b	protein_coding	-2.8	0.808	11.7	0.00132	0.0419	2.88
4	148000000	149000000	109000	+	ENSMUSG00000028991	Mtor	protein_coding	0.465	6.39	11.8	0.00132	0.0418	2.88
15	76700000	76700000	23300	+	ENSMUSG00000033819	Ppp1r16a	protein_coding	0.377	5.95	11.8	0.00132	0.0418	2.88
6	57700000	57800000	97400	-	ENSMUSG00000037788	Vopp1	protein_coding	0.503	7.67	11.8	0.00132	0.0418	2.88
4	94900000	94900000	483	+	ENSMUSG00000083179	Gm12693	processed_pseudogene	-3.49	0.965	11.8	0.00132	0.0418	2.88
6	40500000	40500000	13300	+	ENSMUSG00000029911	Ssbp1	protein_coding	-0.543	4.26	11.7	0.00133	0.042	2.88
1	161000000	161000000	16000	+	ENSMUSG00000026708	Cenpl	protein_coding	-0.766	0.891	11.7	0.00134	0.0423	2.87
1	170000000	170000000	6010	+	ENSMUSG00000070532	Ccdc190	protein_coding	-1.13	2.71	11.7	0.00136	0.0427	2.87
4	123000000	123000000	12800	-	ENSMUSG00000028651	Ppie	protein_coding	-0.517	4.21	11.6	0.00138	0.0434	2.86
5	110000000	110000000	10800	-	ENSMUSG00000029500	Pgam5	protein_coding	0.398	6.27	11.6	0.00139	0.0435	2.86
1	171000000	171000000	6570	+	ENSMUSG00000052423	B4galt3	protein_coding	0.501	5.15	11.6	0.00139	0.0435	2.86
10	81100000	81100000	14600	-	ENSMUSG00000035041	Creb3l3	protein_coding	1.63	-0.893	11.6	0.0014	0.0437	2.85
19	5130000	5270000	139000	-	ENSMUSG00000024855	Pacs1	protein_coding	0.602	7	11.6	0.00141	0.0437	2.85
1	134000000	135000000	14100	+	ENSMUSG00000042229	Rabif	protein_coding	0.408	4.36	11.6	0.00141	0.0437	2.85
16	48200000	48200000	600	+	ENSMUSG00000048164	Gm7204	processed_pseudogene	-1.26	-0.943	11.6	0.00141	0.0437	2.85
2	116000000	116000000	18700	+	ENSMUSG00000086308	G630016G05Rik	lincRNA	-0.849	1.32	11.6	0.00141	0.0437	2.85
13	41600000	41600000	35400	+	ENSMUSG00000087370	Tmem170b	protein_coding	0.52	5.63	11.6	0.00141	0.0437	2.85
10	26700000	26700000	47300	+	ENSMUSG00000111950	AC101677.2	lincRNA	1.1	-1.16	11.6	0.00141	0.0437	2.85
3	106000000	106000000	17700	-	ENSMUSG00000010136	Pifo	protein_coding	-1.45	1.18	11.6	0.00142	0.0439	2.85
17	35900000	35900000	12500	-	ENSMUSG00000024426	Atat1	protein_coding	0.662	7.49	11.6	0.00143	0.0439	2.85
5	130000000	130000000	14000	-	ENSMUSG00000025534	Gusb	protein_coding	-1.15	4.54	11.6	0.00143	0.0439	2.84
7	127000000	127000000	16800	+	ENSMUSG00000030685	Kctd13	protein_coding	0.612	7.69	11.6	0.00143	0.0439	2.84
6	42700000	42700000	42100	-	ENSMUSG00000036667	Tcaf1	protein_coding	0.549	8.06	11.6	0.00143	0.0439	2.84
2	75900000	75900000	2740	-	ENSMUSG00000075273	Ttc30b	protein_coding	-0.737	2.73	11.6	0.00143	0.0439	2.84
7	109000000	109000000	84100	+	ENSMUSG00000031028	Tub	protein_coding	0.676	8	11.5	0.00144	0.0441	2.84
8	56300000	56300000	26500	+	ENSMUSG00000031613	Hpgd	protein_coding	-1.26	0.185	11.5	0.00145	0.0441	2.84
7	4830000	4840000	19100	-	ENSMUSG00000053550	Shisa7	protein_coding	0.725	6.67	11.5	0.00145	0.0442	2.84
7	66100000	66100000	9760	+	ENSMUSG00000075701	Selenos	protein_coding	-0.619	4.82	11.5	0.00145	0.0441	2.84
15	83100000	83100000	9370	-	ENSMUSG00000018040	Rrp7a	protein_coding	0.352	5.69	11.5	0.00146	0.0442	2.84
17	33600000	33600000	52000	+	ENSMUSG00000024300	Myo1f	protein_coding	-3.75	0.517	11.5	0.00146	0.0442	2.84
6	29200000	29200000	10400	-	ENSMUSG00000079654	Prrt4	protein_coding	0.843	3.07	11.5	0.00146	0.0442	2.84
8	111000000	111000000	102000	+	ENSMUSG00000010936	Vac14	protein_coding	0.472	5.21	11.5	0.00147	0.0445	2.83
6	39900000	40300000	382000	+	ENSMUSG00000057716	Tmem178b	protein_coding	0.74	7.2	11.5	0.00147	0.0443	2.83
4	134000000	134000000	1380	-	ENSMUSG00000028843	Sh3bgrl3	protein_coding	0.358	7.19	11.5	0.00148	0.0446	2.83
11	50200000	50200000	24200	+	ENSMUSG00000036620	Mgat4b	protein_coding	0.571	7.75	11.5	0.00148	0.0446	2.83
6	145000000	145000000	5810	+	ENSMUSG00000040370	Etfrf1	protein_coding	-0.522	5.2	11.5	0.00148	0.0446	2.83
2	91200000	91200000	18800	-	ENSMUSG00000002108	Nr1h3	protein_coding	-1.62	0.829	11.5	0.00149	0.0447	2.83
11	98000000	98000000	21500	-	ENSMUSG00000020882	Cacnb1	protein_coding	0.601	6.18	11.5	0.00149	0.0447	2.83
12	86700000	86700000	13400	+	ENSMUSG00000021256	Vash1	protein_coding	0.604	5.33	11.4	0.0015	0.0447	2.82
19	10800000	10900000	19600	+	ENSMUSG00000024737	Slc15a3	protein_coding	-3.87	1.32	11.5	0.0015	0.0447	2.82
X	106000000	106000000	132000	-	ENSMUSG00000031229	Atrx	protein_coding	0.564	7.24	11.5	0.0015	0.0447	2.82
8	3470000	3490000	16300	+	ENSMUSG00000040340	Tex45	protein_coding	1.51	-2.07	11.4	0.0015	0.0447	2.82
16	20500000	20500000	15500	+	ENSMUSG00000003233	Dvl3	protein_coding	0.371	6.5	11.4	0.00151	0.0447	2.82
12	31500000	31500000	14800	-	ENSMUSG00000020659	Cbll1	protein_coding	0.524	3.8	11.4	0.00151	0.0447	2.82
1	43700000	43700000	12000	+	ENSMUSG00000026051	1500015O10Rik	protein_coding	-1.85	4.32	11.4	0.00151	0.0447	2.82
14	55100000	55100000	10100	-	ENSMUSG00000022208	Jph4	protein_coding	0.803	8.54	11.4	0.00152	0.0447	2.82
15	103000000	103000000	45000	+	ENSMUSG00000022488	Nckap1l	protein_coding	-2.37	2.76	11.4	0.00152	0.0447	2.82
19	46200000	46300000	134000	+	ENSMUSG00000025224	Gbf1	protein_coding	0.564	6.33	11.4	0.00152	0.0447	2.82
11	60000000	60000000	75900	-	ENSMUSG00000000301	Pemt	protein_coding	-0.678	1.84	11.4	0.00153	0.0447	2.82
10	80300000	80300000	22300	+	ENSMUSG00000020135	Apc2	protein_coding	0.777	7.47	11.4	0.00153	0.0447	2.82
12	3810000	3910000	108000	+	ENSMUSG00000020661	Dnmt3a	protein_coding	0.657	7.71	11.4	0.00153	0.0447	2.82
9	108000000	108000000	29000	-	ENSMUSG00000034684	Sema3f	protein_coding	0.841	3.99	11.4	0.00153	0.0447	2.82
9	56400000	56500000	78300	+	ENSMUSG00000032329	Hmg20a	protein_coding	0.543	5.64	11.4	0.00154	0.0447	2.81
2	73300000	73300000	29600	-	ENSMUSG00000041777	Cir1	protein_coding	0.489	3.51	11.4	0.00154	0.0447	2.81
15	55500000	55600000	23700	-	ENSMUSG00000022370	Mrpl13	protein_coding	-0.474	5.36	11.4	0.00155	0.0447	2.81
2	28500000	28600000	40000	+	ENSMUSG00000026821	Ralgds	protein_coding	0.55	5.49	11.4	0.00155	0.0447	2.81
1	90200000	90200000	12800	+	ENSMUSG00000044337	Ackr3	protein_coding	-0.98	0.743	11.4	0.00155	0.0447	2.81
6	113000000	114000000	8290	-	ENSMUSG00000045009	Prrt3	protein_coding	0.677	3.74	11.4	0.00155	0.0447	2.81
14	55700000	55700000	6670	-	ENSMUSG00000002332	Dhrs1	protein_coding	-0.77	8.53	11.4	0.00156	0.0447	2.81
3	95300000	95300000	28400	-	ENSMUSG00000015711	Prune1	protein_coding	0.638	4.99	11.4	0.00156	0.0447	2.81
12	36100000	36200000	66200	-	ENSMUSG00000020547	Bzw2	protein_coding	0.58	6.32	11.4	0.00156	0.0447	2.81
17	45600000	45600000	5500	-	ENSMUSG00000023944	Hsp90ab1	protein_coding	0.399	10.9	11.4	0.00156	0.0447	2.81
18	23800000	23900000	142000	+	ENSMUSG00000024277	Mapre2	protein_coding	0.703	8.38	11.4	0.00156	0.0447	2.81
2	128000000	128000000	1100	-	ENSMUSG00000051319	1500011K16Rik	protein_coding	-0.453	4.85	11.4	0.00156	0.0447	2.81
14	50900000	50900000	1870	-	ENSMUSG00000090799	Klhl33	protein_coding	1.29	-1.09	11.4	0.00156	0.0447	2.81
14	65800000	65800000	12000	+	ENSMUSG00000022033	Pbk	protein_coding	-0.794	2.32	11.3	0.00157	0.0449	2.8
10	127000000	127000000	7110	+	ENSMUSG00000006731	B4galnt1	protein_coding	0.743	6.25	11.3	0.00158	0.0453	2.8
7	121000000	121000000	10500	-	ENSMUSG00000035004	Igsf6	protein_coding	-2.84	-1.6	11.3	0.00159	0.0453	2.8
8	106000000	106000000	5240	-	ENSMUSG00000038000	Acd	protein_coding	0.328	4.84	11.3	0.00159	0.0453	2.8
2	177000000	177000000	11200	-	ENSMUSG00000078867	Gm14418	protein_coding	-0.659	3.15	11.3	0.00159	0.0453	2.8
2	156000000	156000000	83400	-	ENSMUSG00000005882	Uqcc1	protein_coding	-0.555	5.73	11.3	0.0016	0.0454	2.8
1	136000000	136000000	46600	+	ENSMUSG00000041642	Kif21b	protein_coding	0.843	8.92	11.3	0.0016	0.0454	2.79
17	36000000	36000000	5620	-	ENSMUSG00000056116	H2-T22	protein_coding	-0.656	4.25	11.3	0.0016	0.0454	2.79
11	34200000	34800000	557000	-	ENSMUSG00000020143	Dock2	protein_coding	-3.51	0.00754	11.3	0.00162	0.0458	2.79
1	120000000	120000000	56600	+	ENSMUSG00000026387	Sctr	protein_coding	-1.97	-0.597	11.3	0.00162	0.0457	2.79
4	15900000	15900000	28300	-	ENSMUSG00000028223	Decr1	protein_coding	-0.831	5.06	11.3	0.00162	0.0457	2.79
12	3960000	4040000	76400	-	ENSMUSG00000020658	Efr3b	protein_coding	0.516	6.54	11.3	0.00163	0.0458	2.79
5	35800000	35900000	127000	+	ENSMUSG00000029095	Ablim2	protein_coding	0.782	4.56	11.3	0.00163	0.0458	2.79
8	94200000	94200000	1540	+	ENSMUSG00000031760	Mt3	protein_coding	-0.753	8.73	11.3	0.00163	0.0458	2.79
4	8690000	8870000	177000	+	ENSMUSG00000041235	Chd7	protein_coding	-1.21	3.64	11.3	0.00163	0.0458	2.79
10	29200000	29200000	19200	+	ENSMUSG00000004360	9330159F19Rik	protein_coding	0.475	5.11	11.2	0.00164	0.0458	2.79
17	31300000	31300000	22300	-	ENSMUSG00000024033	Rsph1	protein_coding	-1.08	2.35	11.2	0.00164	0.0459	2.78
10	128000000	128000000	18000	+	ENSMUSG00000002147	Stat6	protein_coding	-1.61	1.19	11.2	0.00165	0.046	2.78
2	152000000	152000000	4450	-	ENSMUSG00000051817	Sox12	protein_coding	0.613	5.35	11.2	0.00165	0.0459	2.78
2	147000000	147000000	114000	+	ENSMUSG00000074749	Kiz	protein_coding	-0.493	2.9	11.2	0.00165	0.046	2.78
18	49800000	50000000	133000	+	ENSMUSG00000037416	Dmxl1	protein_coding	1.81	5.51	11.2	0.00166	0.0461	2.78
6	125000000	125000000	11000	+	ENSMUSG00000055172	C1ra	protein_coding	-1.36	1.28	11.2	0.00166	0.046	2.78
5	30700000	30700000	8050	+	ENSMUSG00000029177	Cenpa	protein_coding	-0.696	2.76	11.2	0.00167	0.0461	2.78
8	85000000	85100000	20700	+	ENSMUSG00000031691	Tnpo2	protein_coding	0.682	8.37	11.2	0.00167	0.0461	2.78
4	135000000	135000000	26500	-	ENSMUSG00000037295	Ldlrap1	protein_coding	-2.25	0.194	11.2	0.00167	0.0461	2.78
16	84800000	84800000	51800	+	ENSMUSG00000053062	Jam2	protein_coding	-0.662	6.77	11.2	0.00167	0.0461	2.78
7	127000000	127000000	36700	-	ENSMUSG00000060538	Tmem219	protein_coding	-0.57	4.28	11.2	0.00167	0.0461	2.78
13	14200000	14500000	297000	-	ENSMUSG00000021301	Hecw1	protein_coding	0.681	5.42	11.2	0.00168	0.0462	2.77
14	34400000	34400000	3550	-	ENSMUSG00000043681	Fam25c	protein_coding	-1.92	-1.79	11.2	0.00168	0.0462	2.77
11	69000000	69000000	20600	+	ENSMUSG00000020898	Ctc1	protein_coding	0.444	5.76	11.2	0.00169	0.0462	2.77
3	90500000	90500000	3360	-	ENSMUSG00000044080	S100a1	protein_coding	-1.03	6.58	11.2	0.00169	0.0462	2.77
18	70500000	70500000	20300	-	ENSMUSG00000044906	4930503L19Rik	protein_coding	-0.687	3.46	11.2	0.00169	0.0462	2.77
11	95500000	95500000	4730	-	ENSMUSG00000046719	Nxph3	protein_coding	1.83	3.6	11.2	0.00169	0.0462	2.77
12	40200000	40200000	46900	-	ENSMUSG00000001627	Ifrd1	protein_coding	-1.09	4.22	11.2	0.0017	0.0462	2.77
1	134000000	134000000	40300	+	ENSMUSG00000026450	Chit1	protein_coding	1.71	-1.74	11.2	0.0017	0.0462	2.77
12	84800000	84900000	93300	-	ENSMUSG00000002020	Ltbp2	protein_coding	-2.23	1.42	11.1	0.00171	0.0463	2.77
7	19500000	19500000	7750	+	ENSMUSG00000002043	Trappc6a	protein_coding	-0.442	4.77	11.1	0.00171	0.0463	2.77
14	26200000	26200000	3670	-	ENSMUSG00000021867	Tmem254b	protein_coding	0.614	5.6	11.2	0.00171	0.0463	2.77
2	133000000	133000000	11800	-	ENSMUSG00000037376	Trmt6	protein_coding	-0.499	4.2	11.2	0.00171	0.0463	2.77
3	36000000	36000000	41400	-	ENSMUSG00000027709	Mccc1	protein_coding	-0.562	4.86	11.1	0.00173	0.0465	2.76
8	85000000	85000000	4240	-	ENSMUSG00000052837	Junb	protein_coding	-1.28	3.79	11.1	0.00173	0.0465	2.76
14	118000000	118000000	3800	-	ENSMUSG00000061517	Sox21	protein_coding	-1.2	2.75	11.1	0.00173	0.0465	2.76
X	170000000	170000000	9620	+	ENSMUSG00000095562	Gm21887	protein_coding	-1.43	1.84	11.1	0.00173	0.0465	2.76
1	66200000	66400000	267000	+	ENSMUSG00000015222	Map2	protein_coding	0.603	9.85	11.1	0.00174	0.0466	2.76
X	36200000	36200000	3260	+	ENSMUSG00000036699	Zcchc12	protein_coding	0.601	7.51	11.1	0.00174	0.0466	2.76
12	105000000	105000000	79900	-	ENSMUSG00000054150	Syne3	protein_coding	-1.62	-1.09	11.1	0.00174	0.0466	2.76
11	9050000	9070000	20800	+	ENSMUSG00000040978	Gm11992	protein_coding	-0.854	1.33	11.1	0.00175	0.0467	2.76
9	26700000	26800000	29400	+	ENSMUSG00000045994	B3gat1	protein_coding	0.884	8.11	11.1	0.00175	0.0466	2.76
17	46300000	46300000	3150	+	ENSMUSG00000071073	Lrrc73	protein_coding	0.706	5	11.1	0.00175	0.0466	2.76
5	8970000	9000000	31300	-	ENSMUSG00000003623	Crot	protein_coding	-0.598	6.53	11.1	0.00176	0.0467	2.75
3	86200000	86800000	558000	+	ENSMUSG00000028080	Lrba	protein_coding	-0.623	4.33	11.1	0.00176	0.0467	2.75
5	110000000	110000000	3400	-	ENSMUSG00000029503	P2rx2	protein_coding	1.43	1.41	11.1	0.00176	0.0467	2.75
10	57800000	57800000	17500	+	ENSMUSG00000019872	Smpdl3a	protein_coding	-0.797	5.93	11.1	0.00177	0.0467	2.75
3	109000000	109000000	43700	-	ENSMUSG00000027883	Gpsm2	protein_coding	-1.69	2.62	11.1	0.00177	0.0467	2.75
4	121000000	121000000	41800	+	ENSMUSG00000032890	Rims3	protein_coding	0.636	6.32	11.1	0.00177	0.0467	2.75
16	32200000	32200000	17000	-	ENSMUSG00000035764	Fbxo45	protein_coding	0.553	5.13	11.1	0.00177	0.0467	2.75
6	129000000	129000000	22600	+	ENSMUSG00000053063	Clec12a	protein_coding	-3.28	-0.326	11.1	0.00177	0.0467	2.75
8	71500000	71500000	6900	+	ENSMUSG00000074247	Dda1	protein_coding	0.427	7.07	11.1	0.00177	0.0467	2.75
3	90500000	90500000	3010	-	ENSMUSG00000001018	Snapin	protein_coding	-0.333	6.07	11.1	0.00178	0.0467	2.75
11	120000000	120000000	9710	-	ENSMUSG00000025384	Faap100	protein_coding	0.823	5.89	11	0.00178	0.0467	2.75
2	32200000	32200000	83500	+	ENSMUSG00000039262	Prrc2b	protein_coding	0.572	9.46	11.1	0.00178	0.0467	2.75
7	6670000	6700000	25200	-	ENSMUSG00000002266	Zim1	protein_coding	1.01	3.88	11	0.00179	0.0467	2.75
11	53900000	53900000	27100	-	ENSMUSG00000018900	Slc22a5	protein_coding	-0.47	4.2	11	0.00179	0.0467	2.75
6	5220000	5260000	35400	-	ENSMUSG00000029759	Pon3	protein_coding	-2.09	1.15	11	0.00179	0.0467	2.75
1	24600000	24600000	492	-	ENSMUSG00000101249	Gm29216	unprocessed_pseudogene	-0.351	12.5	11	0.00179	0.0467	2.75
17	35100000	35100000	12100	+	ENSMUSG00000024392	Bag6	protein_coding	0.339	8.16	11	0.0018	0.0467	2.74
18	43200000	43300000	110000	+	ENSMUSG00000039954	Stk32a	protein_coding	-0.739	1.39	11	0.0018	0.0467	2.75
11	68800000	68900000	50400	-	ENSMUSG00000018736	Ndel1	protein_coding	0.416	5.97	11	0.00181	0.0467	2.74
16	92600000	92800000	225000	-	ENSMUSG00000022952	Runx1	protein_coding	-3.35	-1.24	11	0.00181	0.0467	2.74
16	38500000	38600000	25100	-	ENSMUSG00000034064	Poglut1	protein_coding	-0.47	5.47	11	0.00181	0.0467	2.74
16	35000000	35100000	86800	+	ENSMUSG00000035376	Hacd2	protein_coding	-0.621	5.33	11	0.00181	0.0467	2.74
15	83600000	83600000	10600	+	ENSMUSG00000041736	Tspo	protein_coding	-1.51	3.89	11	0.00181	0.0467	2.74
2	178000000	178000000	21300	-	ENSMUSG00000078862	Gm14326	protein_coding	-0.685	4.31	11	0.00181	0.0467	2.74
7	108000000	108000000	23600	+	ENSMUSG00000051041	Olfml1	protein_coding	-0.977	3.04	11	0.00182	0.0468	2.74
14	50900000	50900000	4790	-	ENSMUSG00000035953	Tmem55b	protein_coding	0.411	4.89	11	0.00183	0.047	2.74
16	36000000	36000000	16500	-	ENSMUSG00000086324	Gm15564	antisense_RNA	-1.1	1.3	11	0.00183	0.0469	2.74
7	120000000	120000000	18500	-	ENSMUSG00000030911	Zp2	protein_coding	1.62	-1.71	11	0.00184	0.047	2.74
19	6840000	6860000	13600	-	ENSMUSG00000047810	Ccdc88b	protein_coding	-1.5	-1.33	11	0.00184	0.0471	2.74
5	134000000	134000000	9570	-	ENSMUSG00000015950	Ncf1	protein_coding	-2.57	-0.112	11	0.00185	0.0471	2.73
4	47500000	47500000	9270	-	ENSMUSG00000039740	Alg2	protein_coding	0.597	7.57	11	0.00185	0.0471	2.73
11	94300000	94300000	13800	+	ENSMUSG00000020864	Ankrd40	protein_coding	-0.422	6.69	10.9	0.00186	0.0472	2.73
13	4590000	4610000	18400	-	ENSMUSG00000045410	Akr1e1	protein_coding	-0.453	4.72	11	0.00186	0.0472	2.73
1	99800000	100000000	713000	+	ENSMUSG00000067028	Cntnap5b	protein_coding	1.13	2.3	11	0.00186	0.0472	2.73
7	140000000	140000000	82900	-	ENSMUSG00000049571	Cfap46	protein_coding	-0.843	2.12	10.9	0.00187	0.0472	2.73
4	150000000	150000000	376	+	ENSMUSG00000083811	Gm13071	processed_pseudogene	0.77	0.0787	10.9	0.00187	0.0472	2.73
4	13700000	13900000	150000	+	ENSMUSG00000006586	Runx1t1	protein_coding	0.805	4.29	10.9	0.00188	0.0472	2.73
19	56800000	56900000	43800	+	ENSMUSG00000025081	Tdrd1	protein_coding	0.939	0.98	10.9	0.00188	0.0472	2.73
9	114000000	114000000	178000	+	ENSMUSG00000033392	Clasp2	protein_coding	0.552	8.19	10.9	0.00188	0.0472	2.73
9	96500000	96500000	7740	-	ENSMUSG00000051234	Rnf7	protein_coding	-0.564	5.96	10.9	0.00188	0.0472	2.73
4	95000000	95100000	3190	-	ENSMUSG00000052684	Jun	protein_coding	-0.56	4.55	10.9	0.00188	0.0472	2.73
2	177000000	177000000	13500	+	ENSMUSG00000078878	Gm14305	protein_coding	-0.457	5.92	10.9	0.00188	0.0472	2.73
10	34000000	34000000	7840	-	ENSMUSG00000112280	AC153962.3	processed_transcript	0.7	4.96	10.9	0.00188	0.0472	2.73
X	151000000	151000000	34200	-	ENSMUSG00000025266	Gnl3l	protein_coding	0.466	7.66	10.9	0.00189	0.0473	2.72
1	167000000	167000000	89900	+	ENSMUSG00000060568	Fam78b	protein_coding	0.669	4.68	10.9	0.00189	0.0473	2.72
7	36700000	36800000	75400	+	ENSMUSG00000021217	Tshz3	protein_coding	0.599	3.33	10.9	0.0019	0.0473	2.72
7	127000000	127000000	11400	-	ENSMUSG00000030689	Ino80e	protein_coding	0.367	5.01	10.9	0.0019	0.0473	2.72
9	48500000	48500000	12100	-	ENSMUSG00000032026	Rexo2	protein_coding	-0.41	6.07	10.9	0.0019	0.0473	2.72
8	106000000	106000000	17000	+	ENSMUSG00000038604	Ripor1	protein_coding	0.438	6.25	10.9	0.0019	0.0473	2.72
8	47700000	47700000	8380	-	ENSMUSG00000063049	Ing2	protein_coding	-0.57	2.58	10.9	0.0019	0.0473	2.72
7	141000000	141000000	4090	-	ENSMUSG00000025500	Lmntd2	protein_coding	-1.55	-1.69	10.9	0.00191	0.0473	2.72
8	110000000	110000000	19400	+	ENSMUSG00000031728	Zfp821	protein_coding	0.576	4.72	10.9	0.00191	0.0473	2.72
2	31200000	31300000	50200	+	ENSMUSG00000062661	Ncs1	protein_coding	0.577	7.74	10.9	0.00191	0.0473	2.72
2	153000000	153000000	39200	+	ENSMUSG00000019188	H13	protein_coding	0.43	6.83	10.9	0.00193	0.0476	2.71
13	55100000	55100000	29500	+	ENSMUSG00000021481	Zfp346	protein_coding	0.325	4.85	10.9	0.00193	0.0476	2.71
19	11500000	11500000	14700	+	ENSMUSG00000024677	Ms4a6b	protein_coding	-3.11	-0.945	10.9	0.00193	0.0476	2.71
17	24400000	24400000	12600	+	ENSMUSG00000024132	Eci1	protein_coding	-0.651	4.15	10.9	0.00194	0.0478	2.71
7	136000000	136000000	26600	-	ENSMUSG00000031004	Mki67	protein_coding	-0.744	4.33	10.9	0.00194	0.0478	2.71
8	70800000	70800000	1010	+	ENSMUSG00000100691	2010320M18Rik	lincRNA	-0.402	2.63	10.9	0.00194	0.0478	2.71
16	50200000	50400000	241000	-	ENSMUSG00000022641	Bbx	protein_coding	-0.598	3.96	10.8	0.00196	0.048	2.71
17	35200000	35200000	5080	-	ENSMUSG00000024397	Aif1	protein_coding	-2.18	0.6	10.8	0.00196	0.048	2.71
16	44000000	44100000	83000	-	ENSMUSG00000036292	Gramd1c	protein_coding	-1.1	0.878	10.8	0.00196	0.048	2.71
16	10800000	10800000	348	+	ENSMUSG00000071671	Gm10343	processed_pseudogene	1.44	-1.25	10.8	0.00197	0.0481	2.71
11	77800000	77900000	103000	+	ENSMUSG00000000631	Myo18a	protein_coding	0.439	6.93	10.8	0.00198	0.0481	2.7
17	26500000	26500000	2930	-	ENSMUSG00000024190	Dusp1	protein_coding	-1.65	2	10.8	0.00198	0.0481	2.7
11	87000000	87100000	40200	-	ENSMUSG00000061666	Gdpd1	protein_coding	0.485	5.97	10.8	0.00198	0.0481	2.7
11	75800000	75800000	27100	-	ENSMUSG00000020848	Doc2b	protein_coding	1.11	5.19	10.8	0.00199	0.0482	2.7
4	41100000	41100000	10000	-	ENSMUSG00000028430	Nol6	protein_coding	0.563	7.26	10.8	0.00199	0.0481	2.7
1	88700000	88700000	29100	-	ENSMUSG00000049866	Arl4c	protein_coding	0.68	6.35	10.8	0.00199	0.0481	2.7
2	57200000	57200000	2280	-	ENSMUSG00000054181	A930012O16Rik	processed_transcript	-0.974	-0.339	10.8	0.00199	0.0481	2.7
14	50900000	51000000	20900	+	ENSMUSG00000021871	Pnp	protein_coding	-1.78	2.29	10.8	0.00201	0.0484	2.7
5	138000000	138000000	13700	+	ENSMUSG00000029720	Gm20605	protein_coding	-0.798	3.38	10.8	0.00201	0.0484	2.7
15	3320000	3580000	266000	-	ENSMUSG00000055737	Ghr	protein_coding	-0.587	2.98	10.8	0.00201	0.0484	2.7
2	163000000	163000000	28800	+	ENSMUSG00000017858	Ift52	protein_coding	-0.467	4.43	10.8	0.00202	0.0487	2.69
10	18500000	18500000	6580	-	ENSMUSG00000019853	Hebp2	protein_coding	-0.701	2.45	10.7	0.00203	0.0487	2.69
2	153000000	153000000	47400	+	ENSMUSG00000027469	Tpx2	protein_coding	-1.06	3.48	10.7	0.00203	0.0487	2.69
14	54900000	54900000	2790	+	ENSMUSG00000040759	Cmtm5	protein_coding	-0.862	4.53	10.8	0.00203	0.0487	2.69
7	127000000	127000000	32600	+	ENSMUSG00000058966	Fam57b	protein_coding	0.636	7.21	10.8	0.00203	0.0487	2.69
4	136000000	136000000	4400	-	ENSMUSG00000028670	Lypla2	protein_coding	0.429	6.53	10.7	0.00204	0.0487	2.69
X	74300000	74300000	15600	+	ENSMUSG00000031398	Plxna3	protein_coding	0.604	6.73	10.7	0.00205	0.0487	2.69
9	116000000	116000000	91100	-	ENSMUSG00000032440	Tgfbr2	protein_coding	-1.98	1.8	10.7	0.00205	0.0487	2.69
14	34000000	34000000	11700	-	ENSMUSG00000044519	Zfp488	protein_coding	-0.863	2.21	10.7	0.00205	0.0487	2.69
12	21100000	21300000	158000	+	ENSMUSG00000052632	Asap2	protein_coding	0.446	5.07	10.7	0.00205	0.0487	2.69
10	76800000	77000000	200000	-	ENSMUSG00000001120	Pcbp3	protein_coding	0.341	6.1	10.7	0.00206	0.0487	2.69
11	121000000	121000000	27200	-	ENSMUSG00000025173	Wdr45b	protein_coding	-0.412	6.36	10.7	0.00206	0.0487	2.69
9	90100000	90100000	21900	+	ENSMUSG00000032359	Ctsh	protein_coding	-1.86	2.48	10.7	0.00206	0.0487	2.69
10	7770000	7790000	24900	-	ENSMUSG00000040006	Ginm1	protein_coding	-0.723	4.26	10.7	0.00206	0.0487	2.69
17	34700000	34700000	15500	-	ENSMUSG00000073418	C4b	protein_coding	-1.49	6.63	10.7	0.00206	0.0487	2.69
9	13200000	13200000	3220	-	ENSMUSG00000079083	Jrkl	protein_coding	-0.562	2.66	10.7	0.00206	0.0487	2.69
11	65000000	65000000	23000	+	ENSMUSG00000020549	Elac2	protein_coding	0.354	4.72	10.7	0.00207	0.0488	2.68
11	83600000	83600000	5720	-	ENSMUSG00000019122	Ccl9	protein_coding	-3.8	-0.759	10.7	0.00208	0.0488	2.68
7	98100000	98200000	56700	-	ENSMUSG00000035547	Capn5	protein_coding	0.767	7.08	10.7	0.00208	0.0488	2.68
2	181000000	181000000	71700	-	ENSMUSG00000027583	Zbtb46	protein_coding	0.574	3.59	10.7	0.00209	0.0492	2.68
5	30700000	30800000	87800	+	ENSMUSG00000029168	Dpysl5	protein_coding	1.08	9.83	10.7	0.00209	0.0492	2.68
5	30400000	30500000	94900	-	ENSMUSG00000062372	Otof	protein_coding	1.08	3.72	10.7	0.0021	0.0492	2.68
2	90900000	90900000	9540	-	ENSMUSG00000063235	Ptpmt1	processed_transcript	-0.471	5.51	10.7	0.0021	0.0492	2.68
3	84500000	84600000	86500	-	ENSMUSG00000074513	Arfip1	protein_coding	-0.786	4.22	10.7	0.0021	0.0492	2.68
1	87900000	87900000	91900	+	ENSMUSG00000070738	Dgkd	protein_coding	0.475	7.21	10.7	0.00211	0.0492	2.68
13	104000000	104000000	102000	-	ENSMUSG00000021709	Erbin	protein_coding	-0.857	5.8	10.7	0.00212	0.0492	2.67
1	105000000	105000000	79800	-	ENSMUSG00000047496	Rnf152	protein_coding	1.02	3.09	10.7	0.00212	0.0492	2.67
12	16800000	16800000	28800	+	ENSMUSG00000057469	E2f6	protein_coding	-0.485	4.44	10.7	0.00212	0.0492	2.67
9	44200000	44200000	6630	+	ENSMUSG00000070306	Ccdc153	protein_coding	-1.18	0.677	10.7	0.00212	0.0492	2.67
13	93800000	93800000	1240	-	ENSMUSG00000113647	AC131739.1	bidirectional_promoter_lncRNA	-1.21	-1.97	10.6	0.00212	0.0492	2.67
15	98600000	98600000	12300	+	ENSMUSG00000003352	Cacnb3	protein_coding	0.612	7.57	10.6	0.00213	0.0494	2.67
4	156000000	156000000	15400	+	ENSMUSG00000029033	Acap3	protein_coding	0.533	7.71	10.6	0.00213	0.0494	2.67
8	117000000	117000000	19800	+	ENSMUSG00000031756	Cenpn	protein_coding	-0.56	1.18	10.6	0.00214	0.0494	2.67
3	87400000	87400000	13200	+	ENSMUSG00000015854	Cd5l	protein_coding	-3.9	1.41	10.6	0.00215	0.0495	2.67
3	138000000	138000000	50500	-	ENSMUSG00000028159	Dapp1	protein_coding	-1.12	2.42	10.6	0.00215	0.0495	2.67
9	43300000	43300000	25300	+	ENSMUSG00000032013	Trim29	protein_coding	-1.76	-1.42	10.6	0.00215	0.0495	2.67
7	19700000	19700000	3180	-	ENSMUSG00000040564	Apoc1	protein_coding	-1.66	0.18	10.6	0.00215	0.0495	2.67
3	109000000	109000000	54400	+	ENSMUSG00000040389	Wdr47	protein_coding	0.648	6.39	10.6	0.00217	0.0498	2.66
7	27200000	27200000	1420	-	ENSMUSG00000089661	Mia	protein_coding	-1.16	1.15	10.6	0.00217	0.0498	2.66
12	84800000	84800000	1840	+	ENSMUSG00000021241	Isca2	protein_coding	-0.368	5.28	10.6	0.00218	0.0498	2.66
11	6390000	6410000	17100	+	ENSMUSG00000041164	Zmiz2	protein_coding	0.599	8.5	10.6	0.00218	0.0498	2.66
9	54400000	54500000	136000	-	ENSMUSG00000041268	Dmxl2	protein_coding	0.581	7.16	10.6	0.00218	0.0498	2.66
2	127000000	127000000	2220	+	ENSMUSG00000027368	Dusp2	protein_coding	1.17	0.00968	10.6	0.00219	0.0499	2.66
10	78800000	78800000	34300	+	ENSMUSG00000005357	Slc1a6	protein_coding	0.81	3.48	10.6	0.0022	0.0501	2.66
19	41300000	41400000	111000	-	ENSMUSG00000025017	Pik3ap1	protein_coding	-2.86	-0.401	10.6	0.0022	0.0501	2.66
4	151000000	151000000	41000	-	ENSMUSG00000028957	Per3	protein_coding	-0.767	3.49	10.6	0.0022	0.0501	2.66
7	30500000	30500000	12800	-	ENSMUSG00000036882	Arhgap33	protein_coding	0.791	8.69	10.6	0.0022	0.0501	2.66
X	104000000	104000000	124000	-	ENSMUSG00000046449	C77370	protein_coding	0.773	6.08	10.6	0.00221	0.0501	2.66
1	63300000	63300000	41300	+	ENSMUSG00000027520	Zdbf2	protein_coding	0.68	4.67	10.5	0.00222	0.0502	2.65
7	101000000	101000000	62600	-	ENSMUSG00000030706	Mrpl48	protein_coding	-0.402	5.8	10.5	0.00222	0.0503	2.65
5	120000000	120000000	14600	-	ENSMUSG00000029596	Sdsl	protein_coding	-1.06	1.77	10.5	0.00223	0.0504	2.65
10	81600000	81600000	16300	+	ENSMUSG00000034771	Tle2	protein_coding	0.651	4.83	10.5	0.00223	0.0504	2.65
17	36000000	36000000	12900	-	ENSMUSG00000038762	Abcf1	protein_coding	0.396	6.38	10.5	0.00224	0.0505	2.65
10	127000000	127000000	4420	+	ENSMUSG00000112639	AC134329.1	lincRNA	-0.665	1.53	10.5	0.00224	0.0505	2.65
3	41000000	41000000	89900	+	ENSMUSG00000025762	Larp1b	protein_coding	1.19	2.84	10.5	0.00225	0.0506	2.65
2	75700000	75700000	5260	+	ENSMUSG00000087222	E030042O20Rik	processed_transcript	-1.33	-1.4	10.5	0.00226	0.0507	2.65
2	181000000	182000000	20800	+	ENSMUSG00000000827	Tpd52l2	protein_coding	-0.467	5.94	10.5	0.00228	0.051	2.64
11	106000000	106000000	22000	+	ENSMUSG00000020681	Ace	protein_coding	0.842	5.17	10.5	0.00228	0.051	2.64
7	25300000	25300000	10100	+	ENSMUSG00000043843	Tmem145	protein_coding	0.757	6.59	10.5	0.00228	0.051	2.64
11	61500000	61500000	7790	+	ENSMUSG00000001039	B9d1	protein_coding	-0.702	3.76	10.5	0.00229	0.051	2.64
1	132000000	132000000	5660	+	ENSMUSG00000026433	Rab29	protein_coding	-0.845	2.25	10.5	0.00229	0.051	2.64
5	24700000	24700000	24800	+	ENSMUSG00000028954	Nub1	protein_coding	0.449	5.89	10.5	0.00229	0.051	2.64
15	85800000	85800000	4730	-	ENSMUSG00000064284	Cdpf1	protein_coding	-0.545	3.31	10.5	0.00229	0.051	2.64
19	10000000	10100000	18100	+	ENSMUSG00000024664	Fads3	protein_coding	0.549	5.6	10.5	0.0023	0.051	2.64
19	18600000	18600000	52500	-	ENSMUSG00000024725	Ostf1	protein_coding	-0.802	3.68	10.5	0.0023	0.051	2.64
19	45800000	45800000	33300	-	ENSMUSG00000025220	Mgea5	protein_coding	0.383	7.93	10.5	0.0023	0.051	2.64
1	97700000	97800000	64400	-	ENSMUSG00000040648	Ppip5k2	protein_coding	0.414	4.75	10.5	0.0023	0.051	2.64
14	119000000	120000000	731000	+	ENSMUSG00000053465	Hs6st3	protein_coding	0.811	1.43	10.5	0.0023	0.051	2.64
8	84700000	84700000	1520	-	ENSMUSG00000053560	Ier2	protein_coding	-1.13	1.88	10.5	0.0023	0.051	2.64
14	25500000	25700000	208000	+	ENSMUSG00000007817	Zmiz1	protein_coding	0.696	6.79	10.5	0.00231	0.051	2.64
3	121000000	121000000	31700	+	ENSMUSG00000053931	Cnn3	protein_coding	-0.828	9.02	10.5	0.00231	0.051	2.64
11	104000000	104000000	101000	+	ENSMUSG00000018411	Mapt	protein_coding	0.982	10.5	10.4	0.00232	0.051	2.63
14	96100000	96500000	414000	-	ENSMUSG00000022076	Klhl1	protein_coding	1.02	0.396	10.4	0.00232	0.051	2.63
17	24500000	24500000	20100	+	ENSMUSG00000033597	Caskin1	protein_coding	0.583	7.41	10.4	0.00232	0.051	2.64
7	73400000	73400000	44400	+	ENSMUSG00000070509	Rgma	protein_coding	0.719	5.85	10.4	0.00234	0.0514	2.63
3	108000000	108000000	7360	-	ENSMUSG00000086968	4933431E20Rik	antisense_RNA	0.407	6.28	10.4	0.00234	0.0514	2.63
14	61300000	61400000	28700	-	ENSMUSG00000021928	Ebpl	protein_coding	-0.436	3.23	10.4	0.00235	0.0515	2.63
X	153000000	153000000	32000	+	ENSMUSG00000041658	Rragb	protein_coding	0.414	5.9	10.4	0.00235	0.0515	2.63
3	54700000	54800000	15800	+	ENSMUSG00000036632	Alg5	protein_coding	-0.439	4.24	10.4	0.00236	0.0515	2.63
10	88200000	88200000	45100	+	ENSMUSG00000020056	Washc3	protein_coding	-0.58	3.7	10.4	0.00237	0.0517	2.62
4	130000000	130000000	2400	+	ENSMUSG00000047945	Marcksl1	protein_coding	0.67	9.67	10.4	0.00237	0.0517	2.62
12	17000000	17000000	8410	-	ENSMUSG00000071398	2410004P03Rik	protein_coding	-1.26	3.05	10.4	0.00237	0.0517	2.63
9	45300000	45300000	15300	-	ENSMUSG00000032089	Il10ra	protein_coding	-3.31	-1.41	10.4	0.00238	0.0517	2.62
14	51100000	51100000	1770	-	ENSMUSG00000035896	Rnase1	protein_coding	-2.61	-1.83	10.4	0.00238	0.0517	2.62
15	99700000	99800000	38000	-	ENSMUSG00000023021	Cers5	protein_coding	0.267	5.94	10.4	0.00239	0.0517	2.62
8	83700000	83700000	6080	+	ENSMUSG00000019464	Ptger1	protein_coding	-1.32	0.619	10.4	0.0024	0.0517	2.62
15	83500000	83500000	27100	-	ENSMUSG00000022442	Ttll1	protein_coding	0.44	5.26	10.4	0.0024	0.0517	2.62
3	158000000	158000000	30800	-	ENSMUSG00000028179	Cth	protein_coding	-0.861	1.74	10.4	0.0024	0.0517	2.62
6	120000000	120000000	277000	-	ENSMUSG00000030172	Erc1	protein_coding	0.713	6.56	10.4	0.0024	0.0517	2.62
7	35600000	35600000	6590	-	ENSMUSG00000056043	Rgs9bp	protein_coding	1.17	0.422	10.4	0.0024	0.0517	2.62
3	146000000	147000000	5770	+	ENSMUSG00000068523	Gng5	protein_coding	-0.665	6.46	10.4	0.0024	0.0517	2.62
5	143000000	143000000	4240	-	ENSMUSG00000074817	Papolb	protein_coding	1.03	-1.5	10.4	0.0024	0.0517	2.62
X	60900000	60900000	4420	+	ENSMUSG00000087565	Gm14662	antisense_RNA	-1.01	-1.09	10.4	0.00241	0.0518	2.62
19	46100000	46100000	9670	+	ENSMUSG00000015176	Nolc1	protein_coding	0.447	5.02	10.3	0.00242	0.0519	2.62
X	38400000	38500000	55100	-	ENSMUSG00000016534	Lamp2	protein_coding	-0.606	7.69	10.3	0.00242	0.0519	2.62
15	78900000	78900000	17400	+	ENSMUSG00000033128	Gga1	protein_coding	0.302	6.04	10.3	0.00242	0.0519	2.62
18	84100000	84100000	9360	+	ENSMUSG00000049090	Zadh2	protein_coding	-0.413	4.2	10.3	0.00242	0.0519	2.62
13	64400000	64400000	11600	-	ENSMUSG00000021477	Ctsl	protein_coding	-0.639	8.13	10.3	0.00244	0.0519	2.61
13	99900000	100000000	67100	-	ENSMUSG00000021646	Mccc2	protein_coding	-0.532	4.43	10.3	0.00244	0.0519	2.61
3	109000000	109000000	47400	-	ENSMUSG00000027882	Stxbp3	protein_coding	-0.922	2.73	10.3	0.00244	0.0519	2.61
16	15900000	15900000	3750	+	ENSMUSG00000071637	Cebpd	protein_coding	-1.71	1.34	10.3	0.00244	0.0519	2.61
12	113000000	113000000	21300	+	ENSMUSG00000011148	Adssl1	protein_coding	-1.2	1.57	10.3	0.00245	0.0519	2.61
11	28900000	28900000	73500	+	ENSMUSG00000020467	Efemp1	protein_coding	-1.37	4.58	10.3	0.00245	0.0519	2.61
17	26100000	26100000	3090	+	ENSMUSG00000024181	Mrpl28	protein_coding	-0.415	6.16	10.3	0.00245	0.0519	2.61
5	48000000	48300000	325000	+	ENSMUSG00000031558	Slit2	protein_coding	0.754	4.67	10.3	0.00245	0.0519	2.61
8	93800000	94000000	159000	+	ENSMUSG00000031748	Gnao1	protein_coding	0.699	9.94	10.3	0.00245	0.0519	2.61
16	91200000	91200000	3130	+	ENSMUSG00000039830	Olig2	protein_coding	-0.855	4.21	10.3	0.00245	0.0519	2.61
10	80200000	80200000	10500	+	ENSMUSG00000003070	Efna2	protein_coding	0.714	2.81	10.3	0.00246	0.0519	2.61
1	36300000	36400000	33500	-	ENSMUSG00000010453	Kansl3	protein_coding	0.435	6.33	10.3	0.00246	0.0519	2.61
12	105000000	105000000	39200	+	ENSMUSG00000094910	D430019H16Rik	protein_coding	0.779	7.38	10.3	0.00246	0.0519	2.61
17	12400000	12500000	87700	-	ENSMUSG00000023828	Slc22a3	protein_coding	1.21	0.649	10.3	0.00247	0.052	2.61
15	84600000	84600000	4430	-	ENSMUSG00000055745	Ldoc1l	protein_coding	0.484	5.14	10.3	0.00247	0.052	2.61
12	103000000	103000000	1510	-	ENSMUSG00000079017	Ifi27l2a	protein_coding	-1.1	0.166	10.3	0.00247	0.052	2.61
4	116000000	116000000	157000	-	ENSMUSG00000003810	Mast2	protein_coding	0.373	7.11	10.3	0.0025	0.0523	2.6
12	87100000	87100000	5010	-	ENSMUSG00000021032	Ngb	protein_coding	0.694	1.82	10.3	0.0025	0.0523	2.6
14	57800000	57900000	57600	-	ENSMUSG00000021969	Zdhhc20	protein_coding	-0.614	5.26	10.3	0.0025	0.0523	2.6
6	84600000	84600000	22500	-	ENSMUSG00000063415	Cyp26b1	protein_coding	1.55	1.17	10.3	0.0025	0.0523	2.6
6	56700000	56800000	47000	+	ENSMUSG00000029787	Avl9	protein_coding	0.333	5.36	10.3	0.00251	0.0524	2.6
8	107000000	107000000	9740	-	ENSMUSG00000046691	Chtf8	protein_coding	0.298	5.97	10.3	0.00251	0.0523	2.6
10	81000000	81100000	16100	-	ENSMUSG00000004937	Sgta	protein_coding	0.377	7.59	10.3	0.00252	0.0524	2.6
18	76900000	77000000	42800	+	ENSMUSG00000025421	Hdhd2	protein_coding	-0.395	6.6	10.3	0.00252	0.0524	2.6
6	128000000	128000000	76500	-	ENSMUSG00000030353	Tead4	protein_coding	-2.69	-1.65	10.3	0.00252	0.0524	2.6
9	95600000	95600000	8370	+	ENSMUSG00000064225	Paqr9	protein_coding	0.813	5.34	10.3	0.00252	0.0524	2.6
5	148000000	148000000	164000	-	ENSMUSG00000029648	Flt1	protein_coding	-2.03	0.411	10.2	0.00253	0.0524	2.6
4	22400000	22400000	76500	+	ENSMUSG00000040410	Fbxl4	protein_coding	-0.427	3.14	10.2	0.00253	0.0524	2.6
4	129000000	129000000	18900	+	ENSMUSG00000057572	Zbtb8os	protein_coding	-0.552	3.58	10.3	0.00253	0.0524	2.6
7	27200000	27200000	9270	-	ENSMUSG00000061479	Snrpa	protein_coding	0.319	6.07	10.2	0.00254	0.0525	2.6
11	100000000	101000000	51600	-	ENSMUSG00000020917	Acly	protein_coding	0.708	8.51	10.2	0.00255	0.0527	2.59
7	97500000	97500000	8240	+	ENSMUSG00000051727	Kctd14	protein_coding	-1.3	-0.548	10.2	0.00256	0.0528	2.59
X	61100000	61200000	59600	+	ENSMUSG00000071753	C230004F18Rik	processed_transcript	0.656	2.23	10.2	0.00256	0.0528	2.59
17	24500000	24500000	5530	-	ENSMUSG00000024142	Mlst8	protein_coding	0.383	5.19	10.2	0.00257	0.053	2.59
X	107000000	107000000	3560	-	ENSMUSG00000047686	Zcchc5	protein_coding	2.56	-1.49	10.2	0.00257	0.0528	2.59
5	77000000	77000000	25300	+	ENSMUSG00000036323	Srp72	protein_coding	0.286	6.78	10.2	0.00258	0.053	2.59
15	83600000	83700000	122000	-	ENSMUSG00000016763	Scube1	protein_coding	1.14	4.99	10.2	0.00259	0.053	2.59
7	81900000	81900000	53200	-	ENSMUSG00000025104	Hdgfl3	protein_coding	0.491	6.88	10.2	0.00259	0.0531	2.59
15	89300000	89300000	27100	-	ENSMUSG00000036529	Sbf1	protein_coding	0.356	7.83	10.2	0.00259	0.053	2.59
11	118000000	118000000	109000	+	ENSMUSG00000025571	Tnrc6c	protein_coding	0.484	5.56	10.2	0.0026	0.0531	2.59
19	16100000	16400000	255000	+	ENSMUSG00000024639	Gnaq	protein_coding	0.584	7.57	10.2	0.00261	0.0532	2.58
3	131000000	131000000	38700	-	ENSMUSG00000027984	Hadh	protein_coding	-0.561	6.3	10.2	0.00261	0.0532	2.58
7	105000000	105000000	2220	-	ENSMUSG00000037060	Cavin3	protein_coding	-0.716	4.31	10.2	0.00261	0.0532	2.58
18	53700000	53700000	62800	-	ENSMUSG00000048799	Cep120	protein_coding	0.312	5.02	10.2	0.00262	0.0532	2.58
18	37000000	37200000	168000	+	ENSMUSG00000103310	Pcdha12	protein_coding	1.05	4.02	10.2	0.00262	0.0532	2.58
12	86100000	86200000	79900	+	ENSMUSG00000007867	Ift43	protein_coding	-0.704	3.31	10.2	0.00263	0.0532	2.58
1	60400000	60500000	71500	+	ENSMUSG00000026782	Abi2	protein_coding	0.567	7.25	10.2	0.00263	0.0532	2.58
3	32700000	32700000	12200	-	ENSMUSG00000037531	Mrpl47	protein_coding	-0.478	3.09	10.2	0.00263	0.0532	2.58
3	123000000	123000000	1980	+	ENSMUSG00000054091	1810037I17Rik	protein_coding	-0.584	6.83	10.2	0.00263	0.0532	2.58
14	121000000	121000000	93000	-	ENSMUSG00000063410	Stk24	protein_coding	0.41	3.98	10.2	0.00263	0.0532	2.58
6	83300000	83400000	11000	+	ENSMUSG00000045160	Bola3	protein_coding	-0.783	4.89	10.2	0.00264	0.0533	2.58
11	51600000	51700000	7780	-	ENSMUSG00000001053	N4bp3	protein_coding	0.93	2.04	10.1	0.00265	0.0534	2.58
3	123000000	123000000	17800	-	ENSMUSG00000028114	Mettl14	protein_coding	-0.5	3.32	10.1	0.00265	0.0534	2.58
19	12500000	12500000	35700	-	ENSMUSG00000039982	Dtx4	protein_coding	0.517	5.93	10.1	0.00265	0.0534	2.58
4	140000000	140000000	7810	-	ENSMUSG00000078234	Klhdc7a	protein_coding	-1.49	2.17	10.1	0.00265	0.0534	2.58
8	46600000	46600000	22400	+	ENSMUSG00000031628	Casp3	protein_coding	0.641	6.39	10.1	0.00267	0.0537	2.57
1	139000000	139000000	23400	-	ENSMUSG00000019230	Lhx9	protein_coding	1.09	-0.346	10.1	0.00268	0.0538	2.57
3	94800000	94800000	26400	-	ENSMUSG00000068876	Cgn	protein_coding	0.779	3.14	10.1	0.00269	0.054	2.57
15	101000000	101000000	13500	-	ENSMUSG00000023031	Cela1	protein_coding	-0.804	1.8	10.1	0.0027	0.054	2.57
1	133000000	133000000	63000	+	ENSMUSG00000026447	Pik3c2b	protein_coding	0.494	4.27	10.1	0.0027	0.054	2.57
17	27000000	27000000	9200	-	ENSMUSG00000057789	Bak1	protein_coding	0.372	5.4	10.1	0.0027	0.054	2.57
X	151000000	151000000	12300	-	ENSMUSG00000025272	Tro	protein_coding	0.565	7.65	10.1	0.00271	0.0541	2.57
19	29500000	29600000	84500	+	ENSMUSG00000038658	Ric1	protein_coding	0.311	5.54	10.1	0.00271	0.0541	2.57
10	76300000	76300000	7310	+	ENSMUSG00000033208	S100b	protein_coding	-1.01	4.02	10.1	0.00272	0.0541	2.56
17	46700000	46700000	6380	-	ENSMUSG00000063576	Klhdc3	protein_coding	0.505	7.33	10.1	0.00272	0.0541	2.57
4	47000000	47100000	41600	-	ENSMUSG00000066191	Anks6	protein_coding	0.512	2.84	10.1	0.00272	0.0541	2.57
16	44400000	44500000	87600	+	ENSMUSG00000071550	Cfap44	protein_coding	-1.15	2.26	10.1	0.00272	0.0541	2.57
X	20400000	20400000	41200	+	ENSMUSG00000060090	Rp2	protein_coding	-0.543	3.78	10.1	0.00274	0.0544	2.56
15	101000000	101000000	49200	-	ENSMUSG00000009733	Tfcp2	protein_coding	0.376	4.03	10.1	0.00275	0.0544	2.56
6	147000000	147000000	22000	+	ENSMUSG00000040242	Fgfr1op2	protein_coding	-0.427	4.58	10.1	0.00275	0.0544	2.56
2	85200000	85200000	34400	-	ENSMUSG00000075224	Lrrc55	protein_coding	0.657	2.62	10.1	0.00275	0.0544	2.56
11	84100000	84400000	272000	+	ENSMUSG00000020532	Acaca	protein_coding	0.607	6.62	10.1	0.00276	0.0544	2.56
3	36600000	36600000	7290	-	ENSMUSG00000027715	Ccna2	protein_coding	-0.778	3.07	10	0.00276	0.0544	2.56
13	55300000	55300000	2200	-	ENSMUSG00000034789	Rab24	protein_coding	-0.352	4.93	10.1	0.00276	0.0544	2.56
2	70700000	70700000	51100	+	ENSMUSG00000014959	Gorasp2	protein_coding	0.273	6.62	10	0.00277	0.0546	2.56
11	77000000	77000000	33700	+	ENSMUSG00000020838	Slc6a4	protein_coding	1.71	-1.28	10	0.00278	0.0546	2.56
9	15000000	15000000	43400	-	ENSMUSG00000031934	Panx1	protein_coding	0.522	5.93	10	0.00278	0.0546	2.56
11	29700000	30000000	283000	-	ENSMUSG00000044072	Eml6	protein_coding	0.649	5.46	10	0.00278	0.0546	2.56
16	5240000	5260000	11800	-	ENSMUSG00000022544	Eef2kmt	protein_coding	-0.887	3.43	10	0.00279	0.0547	2.55
4	156000000	156000000	11900	+	ENSMUSG00000029071	Dvl1	protein_coding	0.317	7.13	10	0.00279	0.0547	2.55
15	42400000	42700000	252000	-	ENSMUSG00000022309	Angpt1	protein_coding	-0.677	4.25	10	0.0028	0.0548	2.55
4	17900000	18100000	266000	+	ENSMUSG00000028226	Mmp16	protein_coding	0.499	4.73	10	0.0028	0.0548	2.55
5	33700000	33700000	20900	+	ENSMUSG00000037313	Tacc3	protein_coding	-0.483	3.72	10	0.0028	0.0547	2.55
8	23200000	23200000	11000	-	ENSMUSG00000031546	Gins4	protein_coding	-0.554	3.48	10	0.00281	0.0548	2.55
10	75900000	75900000	4620	+	ENSMUSG00000049422	Chchd10	protein_coding	-0.575	6.41	10	0.00281	0.0548	2.55
2	180000000	180000000	15000	-	ENSMUSG00000038990	Cables2	protein_coding	0.742	5.2	10	0.00282	0.0548	2.55
15	79700000	79700000	18500	-	ENSMUSG00000042524	Sun2	protein_coding	-0.963	5.43	10	0.00282	0.0548	2.55
11	69900000	69900000	12700	+	ENSMUSG00000047284	Neurl4	protein_coding	0.444	7.02	10	0.00282	0.0548	2.55
9	21500000	21500000	19200	+	ENSMUSG00000057191	AB124611	protein_coding	-2.23	-2.28	10	0.00282	0.0548	2.55
11	106000000	106000000	22500	+	ENSMUSG00000049354	Dcaf7	protein_coding	0.467	8.43	9.99	0.00283	0.0548	2.55
14	20400000	20400000	4330	-	ENSMUSG00000049960	Mrps16	protein_coding	-0.549	4.05	9.99	0.00283	0.0548	2.55
4	53600000	53700000	75500	+	ENSMUSG00000054752	Fsd1l	protein_coding	0.416	5.07	9.99	0.00283	0.0548	2.55
9	50800000	50800000	1280	-	ENSMUSG00000038086	Hspb2	protein_coding	-1.51	-1.53	9.98	0.00285	0.055	2.54
5	113000000	113000000	105000	-	ENSMUSG00000042249	Grk3	protein_coding	0.427	6.53	9.97	0.00285	0.055	2.54
11	115000000	115000000	18100	-	ENSMUSG00000020734	Grin2c	protein_coding	-0.868	2.12	9.97	0.00286	0.055	2.54
5	37400000	37700000	270000	-	ENSMUSG00000029123	Stk32b	protein_coding	0.762	4.18	9.97	0.00286	0.055	2.54
7	90100000	90200000	83300	+	ENSMUSG00000039361	Picalm	protein_coding	0.372	6.99	9.97	0.00286	0.055	2.54
6	90500000	90500000	12700	+	ENSMUSG00000030087	Klf15	protein_coding	-0.846	2.71	9.96	0.00287	0.055	2.54
7	110000000	110000000	61800	+	ENSMUSG00000031015	Swap70	protein_coding	-0.662	2.75	9.96	0.00287	0.055	2.54
X	101000000	101000000	3880	-	ENSMUSG00000031304	Il2rg	protein_coding	-3.17	-1.75	9.96	0.00287	0.055	2.54
5	143000000	143000000	3460	+	ENSMUSG00000089889	0610040B10Rik	antisense_RNA	-0.907	0.885	9.96	0.00287	0.055	2.54
1	74500000	74500000	24800	+	ENSMUSG00000026174	Cnot9	protein_coding	0.383	4.62	9.95	0.00288	0.055	2.54
7	142000000	142000000	16400	-	ENSMUSG00000037887	Dusp8	protein_coding	0.532	6.31	9.95	0.00288	0.055	2.54
7	24100000	24100000	25800	+	ENSMUSG00000057101	Zfp180	protein_coding	0.515	5.75	9.95	0.00288	0.055	2.54
11	53600000	53600000	34600	+	ENSMUSG00000018395	Kif3a	protein_coding	0.529	7.23	9.95	0.00289	0.055	2.54
2	31000000	31000000	41300	+	ENSMUSG00000026854	Usp20	protein_coding	0.746	6.62	9.95	0.00289	0.055	2.54
8	94400000	94500000	92900	+	ENSMUSG00000074151	Nlrc5	protein_coding	-1.57	1.36	9.95	0.00289	0.055	2.54
2	52400000	52400000	23200	+	ENSMUSG00000086447	Gm13522	antisense_RNA	-2.19	-0.821	9.94	0.00289	0.055	2.54
19	24700000	24900000	179000	-	ENSMUSG00000041731	Pgm5	protein_coding	-1.89	1.23	9.94	0.0029	0.0551	2.54
11	103000000	103000000	47700	-	ENSMUSG00000020941	Map3k14	protein_coding	-0.958	1.24	9.93	0.00291	0.0552	2.54
6	7840000	7880000	30800	+	ENSMUSG00000042460	C1galt1	protein_coding	-0.438	3.79	9.93	0.00291	0.0552	2.54
1	58000000	58100000	76500	+	ENSMUSG00000063558	Aox1	protein_coding	-1.01	3.31	9.93	0.00291	0.0552	2.54
7	25200000	25200000	9590	-	ENSMUSG00000057177	Gsk3a	protein_coding	0.563	7.92	9.92	0.00292	0.0553	2.53
18	61100000	61100000	26600	+	ENSMUSG00000024621	Csf1r	protein_coding	-2.28	2.54	9.91	0.00293	0.0554	2.53
4	151000000	151000000	10700	-	ENSMUSG00000028955	Vamp3	protein_coding	-0.66	6.54	9.92	0.00293	0.0553	2.53
6	138000000	139000000	219000	-	ENSMUSG00000030226	Lmo3	protein_coding	1.13	5.42	9.91	0.00293	0.0554	2.53
19	7280000	7340000	66500	-	ENSMUSG00000024969	Mark2	protein_coding	0.347	5.66	9.91	0.00294	0.0554	2.53
8	121000000	121000000	5990	+	ENSMUSG00000031818	Cox4i1	protein_coding	-0.38	9.09	9.9	0.00294	0.0554	2.53
X	37900000	37900000	4170	-	ENSMUSG00000064137	Rhox8	protein_coding	-1.5	-0.97	9.9	0.00294	0.0554	2.53
2	126000000	126000000	125000	+	ENSMUSG00000027207	Galk2	protein_coding	-0.38	4.13	9.9	0.00295	0.0555	2.53
10	61700000	61800000	45500	-	ENSMUSG00000020086	H2afy2	protein_coding	0.522	5.24	9.89	0.00296	0.0555	2.53
2	22800000	22900000	102000	+	ENSMUSG00000026786	Apbb1ip	protein_coding	-2.06	0.0411	9.89	0.00296	0.0555	2.53
3	154000000	154000000	298000	+	ENSMUSG00000028360	Slc44a5	protein_coding	0.716	4.68	9.89	0.00297	0.0555	2.53
8	23200000	23200000	37100	-	ENSMUSG00000031545	Gpat4	protein_coding	0.257	6.4	9.89	0.00297	0.0555	2.53
17	45700000	45700000	26700	-	ENSMUSG00000036026	Tmem63b	protein_coding	0.513	7.88	9.88	0.00297	0.0555	2.53
2	122000000	122000000	5400	+	ENSMUSG00000060802	B2m	protein_coding	-0.82	6.66	9.87	0.00298	0.0556	2.53
7	131000000	131000000	187000	+	ENSMUSG00000030852	Tacc2	protein_coding	0.384	5.86	9.87	0.00299	0.0556	2.52
6	5260000	5300000	34300	-	ENSMUSG00000032667	Pon2	protein_coding	-0.741	6.44	9.87	0.00299	0.0556	2.52
13	34200000	34300000	166000	-	ENSMUSG00000038267	Slc22a23	protein_coding	0.537	5.8	9.87	0.00299	0.0556	2.52
12	65100000	65200000	39900	-	ENSMUSG00000047534	Mis18bp1	protein_coding	-0.792	1.54	9.87	0.00299	0.0556	2.52
7	92700000	92700000	7300	-	ENSMUSG00000074024	4632427E13Rik	bidirectional_promoter_lncRNA	-0.901	1.19	9.87	0.00299	0.0556	2.52
10	88400000	88400000	68200	+	ENSMUSG00000035311	Gnptab	protein_coding	0.477	6.4	9.86	0.003	0.0557	2.52
7	104000000	104000000	15600	-	ENSMUSG00000066258	Trim12a	protein_coding	-1.37	0.525	9.86	0.003	0.0557	2.52
8	14900000	15000000	89400	+	ENSMUSG00000071176	Arhgef10	protein_coding	-0.56	5.05	9.86	0.003	0.0557	2.52
X	73900000	73900000	42300	-	ENSMUSG00000031391	L1cam	protein_coding	1.04	8.72	9.85	0.00301	0.0558	2.52
5	89700000	89900000	206000	-	ENSMUSG00000043635	Adamts3	protein_coding	0.573	3.9	9.84	0.00303	0.056	2.52
11	52300000	52300000	30600	-	ENSMUSG00000000782	Tcf7	protein_coding	-1.02	-0.128	9.83	0.00304	0.0562	2.52
8	11500000	11500000	17500	+	ENSMUSG00000031505	Naxd	protein_coding	-0.346	5.95	9.83	0.00304	0.0562	2.52
9	44400000	44400000	3900	-	ENSMUSG00000032112	Trappc4	protein_coding	0.395	5.97	9.83	0.00305	0.0562	2.52
9	121000000	121000000	177000	+	ENSMUSG00000032536	Trak1	protein_coding	0.339	7.03	9.82	0.00305	0.0562	2.52
16	91400000	91400000	27700	+	ENSMUSG00000093701	Gm21970	protein_coding	-3.56	-1.5	9.82	0.00305	0.0562	2.52
19	10600000	10600000	6880	-	ENSMUSG00000024666	Tmem138	protein_coding	-0.419	2.94	9.82	0.00306	0.0562	2.51
2	121000000	121000000	12200	+	ENSMUSG00000027285	Haus2	protein_coding	-0.514	5.08	9.82	0.00306	0.0562	2.51
11	70700000	70700000	11800	-	ENSMUSG00000057054	Inca1	protein_coding	-0.626	1.5	9.82	0.00306	0.0562	2.51
15	68900000	69100000	165000	+	ENSMUSG00000022332	Khdrbs3	protein_coding	0.479	6.52	9.81	0.00307	0.0562	2.51
13	23700000	23700000	8820	-	ENSMUSG00000006611	Hfe	protein_coding	-1.17	2.64	9.8	0.00308	0.0562	2.51
1	161000000	161000000	11100	-	ENSMUSG00000026701	Prdx6	protein_coding	-1.04	9.02	9.8	0.00308	0.0562	2.51
8	89000000	89000000	16900	-	ENSMUSG00000031665	Sall1	protein_coding	-0.757	3.58	9.8	0.00308	0.0562	2.51
14	70100000	70200000	15600	-	ENSMUSG00000033712	Ccar2	protein_coding	0.283	6.35	9.8	0.00308	0.0562	2.51
19	8820000	8830000	14700	+	ENSMUSG00000071659	Hnrnpul2	protein_coding	0.41	7.43	9.81	0.00308	0.0562	2.51
7	128000000	128000000	55900	+	ENSMUSG00000030786	Itgam	protein_coding	-2.74	0.187	9.79	0.00309	0.0563	2.51
2	91900000	92000000	43000	-	ENSMUSG00000040479	Dgkz	protein_coding	0.346	7.85	9.8	0.00309	0.0562	2.51
2	176000000	176000000	12000	+	ENSMUSG00000078887	Gm6710	protein_coding	-0.493	4.9	9.8	0.00309	0.0562	2.51
10	77300000	77300000	1450	-	ENSMUSG00000078444	Gm10941	bidirectional_promoter_lncRNA	-0.678	1.02	9.79	0.0031	0.0564	2.51
15	80200000	80200000	41800	+	ENSMUSG00000042428	Mgat3	protein_coding	0.666	6.65	9.78	0.00311	0.0564	2.51
17	34600000	34600000	3590	+	ENSMUSG00000015476	Prrt1	protein_coding	0.781	5.89	9.77	0.00312	0.0565	2.51
7	101000000	101000000	19500	-	ENSMUSG00000030701	Plekhb1	protein_coding	-0.868	5.1	9.77	0.00312	0.0565	2.51
2	151000000	151000000	22600	+	ENSMUSG00000033068	Entpd6	protein_coding	0.576	6.48	9.78	0.00312	0.0564	2.51
18	10000000	10000000	49700	-	ENSMUSG00000047879	Usp14	protein_coding	0.402	6.66	9.78	0.00312	0.0564	2.51
17	8990000	9010000	20000	+	ENSMUSG00000023873	1700010I14Rik	protein_coding	-0.928	-0.752	9.77	0.00313	0.0565	2.5
4	9270000	9450000	182000	+	ENSMUSG00000041216	Clvs1	protein_coding	0.498	4.45	9.75	0.00315	0.0567	2.5
4	33900000	33900000	24200	+	ENSMUSG00000044288	Cnr1	protein_coding	0.711	6.95	9.75	0.00315	0.0567	2.5
16	17600000	17600000	15900	+	ENSMUSG00000022758	P2rx6	protein_coding	-1.21	2.24	9.75	0.00316	0.0567	2.5
16	78300000	78400000	58300	+	ENSMUSG00000022865	Cxadr	protein_coding	0.764	7.75	9.74	0.00316	0.0567	2.5
3	67500000	67500000	5930	-	ENSMUSG00000047557	Lxn	protein_coding	-0.626	6.41	9.75	0.00316	0.0567	2.5
7	6730000	6970000	237000	+	ENSMUSG00000051527	Usp29	protein_coding	0.571	5.5	9.74	0.00316	0.0567	2.5
17	8130000	8150000	19500	-	ENSMUSG00000095687	Rnaset2a	protein_coding	-0.771	2.67	9.75	0.00316	0.0567	2.5
15	84900000	85000000	44600	-	ENSMUSG00000036046	5031439G07Rik	protein_coding	0.463	7.08	9.74	0.00317	0.0567	2.5
10	128000000	128000000	5100	+	ENSMUSG00000025381	Cnpy2	protein_coding	-0.618	5.66	9.73	0.00318	0.0567	2.5
8	37000000	37000000	1930	+	ENSMUSG00000074384	AI429214	protein_coding	-0.761	0.865	9.73	0.00318	0.0567	2.5
14	50800000	50900000	46500	-	ENSMUSG00000006281	Tep1	protein_coding	-1.17	2.58	9.73	0.00319	0.0567	2.5
9	99500000	99600000	90500	-	ENSMUSG00000032468	Armc8	protein_coding	0.345	6.1	9.72	0.00319	0.0567	2.5
6	72100000	72200000	57000	+	ENSMUSG00000056091	St3gal5	protein_coding	0.539	4.83	9.72	0.00319	0.0567	2.5
9	50700000	50700000	76800	-	ENSMUSG00000032064	Dixdc1	protein_coding	0.5	4.87	9.72	0.0032	0.0567	2.49
15	78400000	78400000	6300	-	ENSMUSG00000044986	Tst	protein_coding	-0.922	4.47	9.72	0.0032	0.0567	2.49
16	48900000	49000000	69900	-	ENSMUSG00000064061	Dzip3	protein_coding	0.34	6.67	9.72	0.0032	0.0567	2.5
4	137000000	137000000	27400	-	ENSMUSG00000028661	Epha8	protein_coding	0.87	4.88	9.71	0.00321	0.0567	2.49
11	29500000	29500000	3280	-	ENSMUSG00000032673	Prorsd1	protein_coding	-0.956	1.73	9.71	0.00321	0.0567	2.49
14	69200000	69300000	43300	-	ENSMUSG00000034248	Slc25a37	protein_coding	-0.371	4.21	9.71	0.00321	0.0567	2.49
X	44400000	44400000	2880	-	ENSMUSG00000050926	Dcaf12l2	protein_coding	0.896	-0.664	9.71	0.00321	0.0567	2.49
11	102000000	102000000	15200	-	ENSMUSG00000020923	Ubtf	protein_coding	0.337	6.39	9.7	0.00322	0.0567	2.49
1	52100000	52200000	42400	+	ENSMUSG00000026104	Stat1	protein_coding	-0.598	4.29	9.7	0.00322	0.0567	2.49
2	144000000	144000000	20800	-	ENSMUSG00000027423	Snx5	protein_coding	-0.582	6.87	9.7	0.00322	0.0567	2.49
8	111000000	111000000	36500	-	ENSMUSG00000033732	Sf3b3	protein_coding	0.389	6.58	9.7	0.00322	0.0567	2.49
16	33000000	33100000	40800	-	ENSMUSG00000035578	Iqcg	protein_coding	-0.944	3.07	9.7	0.00322	0.0567	2.49
12	109000000	109000000	36000	-	ENSMUSG00000040867	Begain	protein_coding	0.643	6.64	9.7	0.00322	0.0567	2.49
X	7820000	7840000	16000	+	ENSMUSG00000009731	Kcnd1	protein_coding	0.546	3.55	9.7	0.00323	0.0567	2.49
10	97600000	97600000	6810	+	ENSMUSG00000019932	Kera	protein_coding	2.22	-1.18	9.7	0.00323	0.0567	2.49
7	79800000	79800000	1550	-	ENSMUSG00000030544	Mesp1	protein_coding	1.49	-1.29	9.7	0.00323	0.0567	2.49
4	125000000	125000000	9420	-	ENSMUSG00000042677	Zc3h12a	protein_coding	-1.86	-0.114	9.69	0.00323	0.0567	2.49
15	82300000	82300000	19500	+	ENSMUSG00000022456	37865	protein_coding	0.575	9.8	9.69	0.00324	0.0568	2.49
16	90900000	91000000	75200	-	ENSMUSG00000022973	Synj1	protein_coding	0.647	7.38	9.69	0.00324	0.0568	2.49
3	9430000	9610000	183000	-	ENSMUSG00000040209	Zfp704	protein_coding	0.445	6.9	9.68	0.00325	0.0568	2.49
1	133000000	133000000	139000	+	ENSMUSG00000041757	Plekha6	protein_coding	0.637	5.41	9.68	0.00325	0.0568	2.49
11	87100000	87100000	19600	-	ENSMUSG00000020493	Prr11	protein_coding	-0.697	1.39	9.67	0.00327	0.057	2.49
X	151000000	151000000	43400	+	ENSMUSG00000025265	Fgd1	protein_coding	0.383	4.96	9.67	0.00327	0.057	2.48
3	133000000	133000000	158000	+	ENSMUSG00000028030	Tbck	protein_coding	0.412	4.38	9.67	0.00327	0.057	2.49
4	94600000	94700000	78700	+	ENSMUSG00000028576	Ift74	protein_coding	-0.612	3.89	9.67	0.00327	0.057	2.49
17	46700000	46700000	22000	-	ENSMUSG00000059409	Ppp2r5d	protein_coding	0.322	6.88	9.65	0.00329	0.0572	2.48
8	4490000	4530000	38700	+	ENSMUSG00000008206	Cers4	protein_coding	0.374	5.79	9.65	0.0033	0.0573	2.48
10	13500000	13500000	19500	+	ENSMUSG00000019810	Fuca2	protein_coding	-0.347	6.02	9.65	0.0033	0.0573	2.48
4	108000000	108000000	101000	-	ENSMUSG00000028603	Scp2	protein_coding	-0.496	7.31	9.62	0.00333	0.0577	2.48
14	86700000	87100000	486000	-	ENSMUSG00000022021	Diaph3	protein_coding	-0.72	1.59	9.62	0.00334	0.0577	2.48
15	81900000	81900000	11200	-	ENSMUSG00000022476	Polr3h	protein_coding	-0.353	5.78	9.62	0.00334	0.0577	2.48
X	105000000	105000000	3550	+	ENSMUSG00000031227	Magee1	protein_coding	0.617	5.96	9.62	0.00334	0.0577	2.48
11	69300000	69300000	2180	+	ENSMUSG00000043419	Chd3os	protein_coding	0.567	6.23	9.62	0.00334	0.0577	2.48
7	45800000	45800000	20400	+	ENSMUSG00000062044	Lmtk3	protein_coding	0.688	7.56	9.62	0.00335	0.0577	2.48
19	6360000	6360000	8240	-	ENSMUSG00000079467	Gm14966	antisense_RNA	-1.04	-0.782	9.61	0.00335	0.0577	2.47
7	99500000	99600000	71300	+	ENSMUSG00000018909	Arrb1	protein_coding	0.584	8.2	9.61	0.00336	0.0577	2.47
1	172000000	172000000	39800	+	ENSMUSG00000026553	Copa	protein_coding	0.304	8.7	9.61	0.00336	0.0577	2.47
2	35300000	35300000	51500	+	ENSMUSG00000026879	Gsn	protein_coding	-1.01	5.71	9.61	0.00336	0.0577	2.47
3	130000000	130000000	106000	+	ENSMUSG00000041220	Elovl6	protein_coding	0.486	6.14	9.61	0.00336	0.0577	2.47
MT	3910	4950	1040	+	ENSMUSG00000064345	mt-Nd2	protein_coding	-0.53	9.69	9.61	0.00336	0.0577	2.47
13	92600000	92700000	101000	+	ENSMUSG00000021703	Serinc5	protein_coding	-0.365	5.98	9.6	0.00337	0.0577	2.47
1	71700000	71700000	10000	+	ENSMUSG00000073652	Apol7d	antisense_RNA	-1.14	-1.19	9.6	0.00337	0.0577	2.47
5	105000000	105000000	23000	-	ENSMUSG00000104713	Gbp6	protein_coding	-1.42	2.91	9.6	0.00337	0.0577	2.47
11	17000000	17100000	81200	-	ENSMUSG00000020120	Plek	protein_coding	-1.67	2.88	9.59	0.00338	0.0578	2.47
6	54700000	54700000	22200	+	ENSMUSG00000038065	Mturn	protein_coding	0.974	8.3	9.59	0.00338	0.0578	2.47
7	25000000	25100000	62500	-	ENSMUSG00000003378	Grik5	protein_coding	0.409	8.13	9.58	0.00339	0.0578	2.47
16	35200000	35300000	151000	+	ENSMUSG00000022840	Adcy5	protein_coding	0.863	7.07	9.59	0.00339	0.0578	2.47
18	57900000	57900000	68100	+	ENSMUSG00000024597	Slc12a2	protein_coding	-0.521	4.45	9.59	0.00339	0.0578	2.47
10	83600000	83600000	48700	-	ENSMUSG00000020263	Appl2	protein_coding	-0.573	6.84	9.58	0.0034	0.0579	2.47
19	8840000	8840000	2320	-	ENSMUSG00000071658	Gng3	protein_coding	0.564	7.97	9.58	0.0034	0.0578	2.47
2	30700000	30700000	6910	-	ENSMUSG00000075416	Gm14488	processed_transcript	-2.07	-1.8	9.58	0.0034	0.0579	2.47
2	122000000	122000000	20300	-	ENSMUSG00000033256	Shf	protein_coding	0.634	4.08	9.57	0.00341	0.0579	2.47
19	41800000	41800000	35500	-	ENSMUSG00000025154	Arhgap19	protein_coding	-0.659	2.67	9.57	0.00342	0.058	2.47
7	99300000	99300000	69700	+	ENSMUSG00000055407	Map6	protein_coding	0.762	7.15	9.56	0.00342	0.058	2.47
11	90000000	90000000	20200	-	ENSMUSG00000020553	Pctp	protein_coding	-1.14	0.496	9.56	0.00343	0.058	2.47
14	66800000	66900000	65800	-	ENSMUSG00000022048	Dpysl2	protein_coding	0.658	7.65	9.55	0.00344	0.0582	2.46
19	5300000	5310000	10400	+	ENSMUSG00000047658	Gal3st3	protein_coding	0.706	4.85	9.55	0.00345	0.0582	2.46
7	28800000	28800000	7030	+	ENSMUSG00000053898	Ech1	protein_coding	-0.465	5.57	9.55	0.00345	0.0582	2.46
2	131000000	131000000	10700	-	ENSMUSG00000068290	Ddrgk1	protein_coding	-0.377	5.75	9.55	0.00345	0.0582	2.46
17	22800000	22900000	20400	-	ENSMUSG00000059142	Zfp945	protein_coding	-0.518	3.08	9.54	0.00346	0.0583	2.46
11	79000000	79000000	22000	-	ENSMUSG00000001123	Lgals9	protein_coding	-2.06	0.629	9.54	0.00347	0.0584	2.46
11	119000000	119000000	85500	-	ENSMUSG00000039976	Tbc1d16	protein_coding	0.829	8.34	9.53	0.00348	0.0585	2.46
11	78000000	78100000	22500	+	ENSMUSG00000061981	Flot2	protein_coding	0.39	7.53	9.53	0.00348	0.0585	2.46
5	37200000	37300000	50200	+	ENSMUSG00000029121	Crmp1	protein_coding	0.936	9.6	9.52	0.00349	0.0585	2.46
18	36900000	37200000	248000	+	ENSMUSG00000104148	Pcdha2	protein_coding	0.934	4.06	9.52	0.00349	0.0585	2.46
11	97400000	97500000	86900	+	ENSMUSG00000049807	Arhgap23	protein_coding	0.799	6.39	9.52	0.0035	0.0586	2.46
3	106000000	106000000	74100	-	ENSMUSG00000068798	Rap1a	protein_coding	-0.38	5.36	9.52	0.0035	0.0586	2.46
11	61400000	61500000	5690	-	ENSMUSG00000010086	Rnf112	protein_coding	0.788	6.1	9.51	0.00351	0.0586	2.46
1	40700000	40800000	88700	+	ENSMUSG00000026062	Slc9a2	protein_coding	1.05	-0.0854	9.51	0.00351	0.0586	2.46
13	115000000	115000000	14000	+	ENSMUSG00000015536	Mocs2	protein_coding	-0.373	6.34	9.5	0.00353	0.0588	2.45
18	39400000	39500000	80800	-	ENSMUSG00000024431	Nr3c1	protein_coding	-0.599	4.03	9.49	0.00353	0.0588	2.45
X	152000000	152000000	2600	+	ENSMUSG00000025260	Hsd17b10	protein_coding	-0.469	5.96	9.5	0.00353	0.0588	2.45
4	152000000	152000000	48400	+	ENSMUSG00000039768	Dnajc11	protein_coding	0.31	5.65	9.5	0.00353	0.0588	2.45
18	47000000	47100000	129000	+	ENSMUSG00000042705	Commd10	protein_coding	-0.278	4.6	9.5	0.00353	0.0588	2.45
1	171000000	171000000	17900	-	ENSMUSG00000026656	Fcgr2b	protein_coding	-1.19	2.44	9.48	0.00355	0.0589	2.45
19	15900000	15900000	42700	-	ENSMUSG00000024640	Psat1	protein_coding	-0.561	8.34	9.48	0.00356	0.0589	2.45
4	107000000	107000000	22600	+	ENSMUSG00000028618	Tmem59	protein_coding	-0.298	7.99	9.48	0.00356	0.0589	2.45
3	123000000	123000000	53000	-	ENSMUSG00000039701	Usp53	protein_coding	-1.32	3	9.47	0.00356	0.0589	2.45
2	176000000	176000000	9880	+	ENSMUSG00000094475	Gm11007	protein_coding	-0.473	4.45	9.48	0.00356	0.0589	2.45
3	109000000	109000000	56600	-	ENSMUSG00000040339	Fam102b	protein_coding	0.408	6.28	9.47	0.00357	0.0589	2.45
6	135000000	135000000	60500	-	ENSMUSG00000042770	Hebp1	protein_coding	-0.619	4.84	9.47	0.00357	0.0589	2.45
18	81000000	81000000	20200	-	ENSMUSG00000024565	Sall3	protein_coding	-0.633	3.37	9.47	0.00358	0.0589	2.45
2	145000000	145000000	8600	-	ENSMUSG00000027428	Rbbp9	protein_coding	-0.403	5.28	9.47	0.00358	0.0589	2.45
5	23800000	23800000	5220	-	ENSMUSG00000028998	Tomm7	protein_coding	-0.456	6.38	9.46	0.00358	0.0589	2.45
2	182000000	182000000	34600	+	ENSMUSG00000000826	Dnajc5	protein_coding	0.651	8.61	9.46	0.00359	0.0589	2.44
2	106000000	106000000	134000	-	ENSMUSG00000086029	Pax6os1	antisense_RNA	-1.56	-2.27	9.46	0.00359	0.0589	2.44
15	13000000	13200000	139000	-	ENSMUSG00000039385	Cdh6	protein_coding	0.428	2.81	9.45	0.0036	0.0589	2.44
1	93200000	93300000	65200	+	ENSMUSG00000047793	Sned1	protein_coding	-1.58	3.52	9.45	0.0036	0.0589	2.44
1	54500000	54600000	84700	-	ENSMUSG00000073678	Pgap1	protein_coding	0.555	5.86	9.45	0.0036	0.0589	2.44
4	43700000	43700000	23700	+	ENSMUSG00000078716	Tmem8b	protein_coding	0.503	6.72	9.45	0.0036	0.0589	2.44
14	50800000	50800000	319	-	ENSMUSG00000092837	Rpph1	ribozyme	-1.13	1.88	9.45	0.0036	0.0589	2.44
11	102000000	102000000	9550	+	ENSMUSG00000034947	Tmem106a	protein_coding	-1.92	1.14	9.45	0.00361	0.0589	2.44
5	138000000	138000000	4380	-	ENSMUSG00000036948	BC037034	protein_coding	0.619	6.34	9.45	0.00361	0.0589	2.44
16	42200000	42300000	92200	-	ENSMUSG00000047261	Gap43	protein_coding	0.747	9.69	9.44	0.00361	0.0589	2.44
5	138000000	138000000	9640	-	ENSMUSG00000056966	Gjc3	protein_coding	-1.36	0.242	9.45	0.00361	0.0589	2.44
5	31500000	31500000	29300	+	ENSMUSG00000062761	Zfp512	protein_coding	0.404	5.7	9.45	0.00361	0.0589	2.44
9	53400000	53400000	32100	+	ENSMUSG00000005131	4930550C14Rik	protein_coding	-0.915	-0.689	9.44	0.00362	0.0589	2.44
17	56000000	56000000	10400	+	ENSMUSG00000011589	Fsd1	protein_coding	0.547	6.01	9.44	0.00362	0.0589	2.44
19	14400000	14600000	150000	-	ENSMUSG00000024642	Tle4	protein_coding	0.947	4.06	9.44	0.00362	0.0589	2.44
10	129000000	129000000	6150	-	ENSMUSG00000090247	Bloc1s1	protein_coding	-0.536	6.08	9.44	0.00362	0.0589	2.44
12	55100000	55200000	8900	-	ENSMUSG00000112022	AC157515.1	unprocessed_pseudogene	-5.37	0.13	9.44	0.00362	0.0589	2.44
10	87900000	87900000	78800	+	ENSMUSG00000020053	Igf1	protein_coding	-1.59	4.96	9.43	0.00364	0.059	2.44
2	174000000	174000000	12700	+	ENSMUSG00000039263	Npepl1	protein_coding	-0.847	4.48	9.43	0.00364	0.0591	2.44
10	129000000	129000000	19100	-	ENSMUSG00000000711	Rab5b	protein_coding	0.327	7.95	9.42	0.00365	0.0591	2.44
1	93500000	93500000	30700	+	ENSMUSG00000112508	37500	protein_coding	-0.616	7.69	9.42	0.00365	0.0591	2.44
4	120000000	121000000	125000	+	ENSMUSG00000000085	Scmh1	protein_coding	0.464	5.83	9.41	0.00366	0.0592	2.44
19	47600000	47700000	45800	-	ENSMUSG00000025064	Col17a1	protein_coding	1.65	-1.34	9.42	0.00366	0.0591	2.44
4	149000000	149000000	98300	-	ENSMUSG00000028960	Ube4b	protein_coding	0.523	6.27	9.42	0.00366	0.0591	2.44
5	143000000	143000000	12800	-	ENSMUSG00000001844	Zdhhc4	protein_coding	-0.394	5.03	9.41	0.00367	0.0592	2.44
X	99000000	99100000	71500	+	ENSMUSG00000031216	Stard8	protein_coding	-1.73	1.97	9.41	0.00367	0.0592	2.44
7	79900000	79900000	10000	-	ENSMUSG00000039043	Arpin	protein_coding	-0.481	4.57	9.41	0.00367	0.0592	2.44
9	109000000	109000000	26600	+	ENSMUSG00000023473	Celsr3	protein_coding	0.585	6.63	9.4	0.00368	0.0593	2.43
19	34600000	34600000	5200	+	ENSMUSG00000074896	Ifit3	protein_coding	-1.33	1.32	9.4	0.00369	0.0593	2.43
17	24900000	24900000	44800	-	ENSMUSG00000024163	Mapk8ip3	protein_coding	0.467	9.09	9.39	0.0037	0.0594	2.43
2	73800000	73900000	76100	-	ENSMUSG00000027104	Atf2	protein_coding	0.433	6.31	9.39	0.0037	0.0594	2.43
18	46700000	46700000	15100	-	ENSMUSG00000033022	Cdo1	protein_coding	0.497	4.74	9.38	0.00371	0.0595	2.43
13	33000000	33000000	13900	+	ENSMUSG00000042842	Serpinb6b	protein_coding	-3.63	-1.48	9.38	0.00371	0.0595	2.43
18	14800000	14900000	117000	+	ENSMUSG00000054321	Taf4b	protein_coding	-0.725	0.661	9.38	0.00372	0.0596	2.43
16	56000000	56000000	22500	-	ENSMUSG00000071533	Pcnp	protein_coding	-0.249	7.51	9.37	0.00374	0.0598	2.43
15	101000000	101000000	5100	+	ENSMUSG00000000346	Dazap2	protein_coding	-0.442	7.82	9.36	0.00375	0.06	2.43
19	42100000	42100000	11400	-	ENSMUSG00000049670	Morn4	protein_coding	0.496	7.27	9.35	0.00376	0.06	2.42
7	54400000	54400000	321	-	ENSMUSG00000099647	Gm5776	processed_pseudogene	-0.412	3.71	9.36	0.00376	0.06	2.42
2	129000000	129000000	104000	+	ENSMUSG00000014361	Mertk	protein_coding	-0.959	2.39	9.35	0.00377	0.0601	2.42
12	111000000	111000000	84700	-	ENSMUSG00000021279	Cdc42bpb	protein_coding	0.436	7.48	9.35	0.00377	0.0601	2.42
1	181000000	181000000	32300	+	ENSMUSG00000026496	Parp1	protein_coding	0.342	6.6	9.34	0.00378	0.0602	2.42
7	30200000	30200000	1940	+	ENSMUSG00000074218	Cox7a1	protein_coding	-0.732	0.503	9.35	0.00378	0.0601	2.42
16	17800000	17900000	54700	-	ENSMUSG00000003166	Dgcr2	protein_coding	0.442	7.16	9.32	0.00382	0.0606	2.42
5	41600000	41700000	83200	-	ENSMUSG00000029128	Rab28	protein_coding	-0.363	5.09	9.32	0.00382	0.0606	2.42
15	4990000	5060000	75000	-	ENSMUSG00000079105	C7	protein_coding	1.29	-1.16	9.32	0.00382	0.0606	2.42
9	108000000	108000000	14000	+	ENSMUSG00000032936	Camkv	protein_coding	1.06	8.92	9.31	0.00383	0.0607	2.42
X	94500000	94500000	6670	-	ENSMUSG00000025151	Maged1	protein_coding	0.34	9.74	9.31	0.00384	0.0607	2.42
14	121000000	121000000	249000	+	ENSMUSG00000025555	Farp1	protein_coding	0.392	6.97	9.31	0.00384	0.0607	2.42
4	88400000	88400000	42800	-	ENSMUSG00000028497	Hacd4	protein_coding	-1.1	3.76	9.31	0.00384	0.0607	2.42
1	52800000	52900000	76100	+	ENSMUSG00000041426	Hibch	protein_coding	-0.517	4.18	9.31	0.00384	0.0607	2.42
X	105000000	105000000	2320	-	ENSMUSG00000031224	Magee2	protein_coding	0.838	2.57	9.3	0.00385	0.0607	2.41
9	49400000	49500000	49300	-	ENSMUSG00000040219	Ttc12	protein_coding	-0.931	2.82	9.29	0.00387	0.0609	2.41
2	178000000	178000000	8550	-	ENSMUSG00000095362	Gm14325	protein_coding	-0.511	5.12	9.29	0.00387	0.0609	2.41
10	128000000	128000000	32900	+	ENSMUSG00000099009	Rdh16f1	protein_coding	-6.02	-2.87	9.42	0.00387	0.0609	2.41
3	90200000	90300000	5440	+	ENSMUSG00000052310	Slc39a1	protein_coding	-0.553	7.19	9.28	0.00388	0.0609	2.41
13	113000000	113000000	3630	-	ENSMUSG00000021760	Gpx8	protein_coding	-0.827	5.19	9.28	0.00389	0.0609	2.41
2	18200000	18400000	197000	-	ENSMUSG00000026740	Dnajc1	protein_coding	-0.516	4.01	9.28	0.00389	0.0609	2.41
8	70800000	70800000	26900	-	ENSMUSG00000031833	Mast3	protein_coding	0.596	5.92	9.28	0.00389	0.0609	2.41
9	58500000	58600000	31100	-	ENSMUSG00000035914	Cd276	protein_coding	0.49	4.96	9.28	0.00389	0.0609	2.41
19	58900000	59000000	28000	+	ENSMUSG00000048029	Eno4	protein_coding	-0.972	1	9.28	0.00389	0.0609	2.41
4	41700000	41800000	69500	+	ENSMUSG00000073889	Il11ra1	protein_coding	-0.807	4.62	9.27	0.0039	0.0609	2.41
7	19100000	19100000	19300	-	ENSMUSG00000085601	Gm4969	protein_coding	0.878	2.27	9.27	0.0039	0.0609	2.41
3	82500000	82500000	9700	-	ENSMUSG00000028004	Npy2r	protein_coding	1.17	0.92	9.27	0.00391	0.0609	2.41
7	64300000	64300000	53200	+	ENSMUSG00000030522	Mtmr10	protein_coding	-0.607	3.77	9.27	0.00391	0.0609	2.41
10	79800000	79800000	8440	-	ENSMUSG00000035890	Rnf126	protein_coding	0.366	5.41	9.27	0.00391	0.0609	2.41
9	31300000	31400000	101000	+	ENSMUSG00000042496	Prdm10	protein_coding	0.389	3.84	9.27	0.00391	0.0609	2.41
5	31200000	31200000	18000	-	ENSMUSG00000029147	Ppm1g	protein_coding	0.452	6.01	9.26	0.00392	0.0609	2.41
5	138000000	138000000	16100	+	ENSMUSG00000029712	Actl6b	protein_coding	0.714	6.93	9.26	0.00392	0.0609	2.41
7	17000000	17000000	4930	+	ENSMUSG00000041141	Pnmal1	protein_coding	0.659	5.96	9.26	0.00392	0.0609	2.41
Y	870000	873000	3600	-	ENSMUSG00000101107	Gm28587	lincRNA	1.78	-2.59	9.26	0.00392	0.0609	2.41
14	122000000	122000000	221000	+	ENSMUSG00000025545	Clybl	protein_coding	-0.556	5	9.26	0.00393	0.0609	2.41
13	114000000	114000000	363000	+	ENSMUSG00000042348	Arl15	protein_coding	0.614	5.02	9.25	0.00394	0.0611	2.4
5	8890000	8960000	65500	+	ENSMUSG00000042476	Abcb4	protein_coding	-0.611	1.86	9.25	0.00394	0.0611	2.4
1	13100000	13400000	235000	-	ENSMUSG00000005886	Ncoa2	protein_coding	0.457	5.64	9.25	0.00395	0.0611	2.4
1	172000000	172000000	50600	+	ENSMUSG00000004709	Cd244	protein_coding	-2.22	-1.98	9.24	0.00396	0.0612	2.4
2	30100000	30200000	18300	+	ENSMUSG00000039678	Tbc1d13	protein_coding	0.389	5.93	9.24	0.00397	0.0612	2.4
5	122000000	122000000	5650	+	ENSMUSG00000044134	Fam109a	protein_coding	0.579	4.79	9.24	0.00397	0.0612	2.4
14	77800000	77900000	48700	-	ENSMUSG00000022013	Dnajc15	protein_coding	-0.588	3.86	9.23	0.00398	0.0612	2.4
4	45400000	45400000	12800	-	ENSMUSG00000045973	Slc25a51	protein_coding	0.341	6.01	9.23	0.00398	0.0612	2.4
9	57900000	57900000	19000	+	ENSMUSG00000055720	Ubl7	protein_coding	0.244	5.41	9.23	0.00398	0.0612	2.4
13	67400000	67400000	11900	-	ENSMUSG00000078994	Zfp429	protein_coding	-1.34	-0.381	9.23	0.00398	0.0612	2.4
18	58200000	58200000	11600	+	ENSMUSG00000097618	Gm26507	lincRNA	0.921	-0.319	9.23	0.00398	0.0612	2.4
13	101000000	101000000	7920	-	ENSMUSG00000041431	Ccnb1	protein_coding	-0.762	2.75	9.22	0.00399	0.0612	2.4
5	66000000	66200000	157000	-	ENSMUSG00000070780	Rbm47	protein_coding	-3.02	-1.91	9.22	0.00399	0.0612	2.4
8	126000000	126000000	3540	+	ENSMUSG00000050930	Map10	protein_coding	-0.509	1.48	9.22	0.004	0.0613	2.4
7	124000000	124000000	416000	+	ENSMUSG00000078591	Hs3st4	protein_coding	1.47	4.39	9.22	0.004	0.0613	2.4
1	121000000	121000000	91000	+	ENSMUSG00000097881	Celrr	lincRNA	-0.858	1.18	9.22	0.004	0.0613	2.4
6	17100000	17200000	107000	-	ENSMUSG00000054556	Gm4876	antisense_RNA	-0.767	2.27	9.21	0.00401	0.0613	2.4
6	131000000	131000000	54500	-	ENSMUSG00000032899	Styk1	protein_coding	0.759	1.11	9.21	0.00402	0.0613	2.4
15	79800000	79800000	44600	-	ENSMUSG00000089837	Npcd	protein_coding	1.19	2.86	9.21	0.00402	0.0613	2.4
12	102000000	102000000	8980	-	ENSMUSG00000113902	AC121965.1	bidirectional_promoter_lncRNA	-0.532	5.74	9.21	0.00402	0.0613	2.4
6	24400000	24500000	70200	-	ENSMUSG00000046192	Iqub	protein_coding	-0.997	0.795	9.2	0.00403	0.0614	2.39
11	26500000	26600000	123000	-	ENSMUSG00000064090	Vrk2	protein_coding	-1.29	-0.115	9.2	0.00403	0.0614	2.39
8	111000000	111000000	24500	+	ENSMUSG00000031960	Aars	protein_coding	0.515	7.85	9.2	0.00404	0.0614	2.39
1	156000000	156000000	133000	+	ENSMUSG00000033701	Acbd6	protein_coding	0.345	4.78	9.18	0.00406	0.0618	2.39
1	192000000	192000000	39500	-	ENSMUSG00000037395	Rcor3	protein_coding	0.416	3.68	9.18	0.00407	0.0618	2.39
1	5590000	5610000	17700	+	ENSMUSG00000025905	Oprk1	protein_coding	2.02	-0.985	9.18	0.00408	0.0619	2.39
6	86700000	86800000	56700	-	ENSMUSG00000029994	Anxa4	protein_coding	-1.27	3.69	9.17	0.00408	0.0619	2.39
11	95000000	95000000	16200	+	ENSMUSG00000047181	Samd14	protein_coding	0.596	8.21	9.17	0.00408	0.0619	2.39
3	136000000	136000000	63300	+	ENSMUSG00000053897	Slc39a8	protein_coding	-1.1	-0.163	9.17	0.00409	0.0619	2.39
2	158000000	158000000	14900	-	ENSMUSG00000067787	Blcap	protein_coding	0.487	7.02	9.17	0.00409	0.0619	2.39
13	35000000	35000000	49300	-	ENSMUSG00000021417	Eci2	protein_coding	-0.588	6.26	9.16	0.0041	0.0619	2.39
11	121000000	121000000	3460	-	ENSMUSG00000025158	Rfng	protein_coding	0.484	6.75	9.16	0.0041	0.0619	2.39
6	52800000	53100000	300000	-	ENSMUSG00000063568	Jazf1	protein_coding	0.635	5.69	9.16	0.0041	0.0619	2.39
9	27000000	27000000	22300	-	ENSMUSG00000031988	Vps26b	protein_coding	0.504	6.89	9.16	0.00411	0.0619	2.39
9	112000000	112000000	129000	-	ENSMUSG00000032502	Stac	protein_coding	0.668	2	9.16	0.00411	0.0619	2.39
10	75600000	75800000	118000	-	ENSMUSG00000020196	Cabin1	protein_coding	0.384	6.41	9.15	0.00412	0.0619	2.39
3	30600000	30600000	23600	-	ENSMUSG00000027702	Lrrc34	protein_coding	-2.13	-2.08	9.15	0.00412	0.0619	2.39
4	154000000	154000000	5760	-	ENSMUSG00000078350	Smim1	protein_coding	-0.96	3.94	9.15	0.00412	0.0619	2.39
10	25400000	25500000	164000	+	ENSMUSG00000019978	Epb41l2	protein_coding	-0.582	7.3	9.15	0.00413	0.0619	2.38
15	44700000	44800000	116000	-	ENSMUSG00000022340	Sybu	protein_coding	0.444	6.04	9.15	0.00413	0.0619	2.38
2	91300000	91300000	8730	+	ENSMUSG00000027257	Pacsin3	protein_coding	-0.454	4.29	9.15	0.00413	0.0619	2.38
2	52700000	52700000	50600	-	ENSMUSG00000055371	Stam2	protein_coding	0.271	5.32	9.15	0.00413	0.0619	2.38
9	83100000	83100000	36700	-	ENSMUSG00000066456	Hmgn3	protein_coding	-0.384	6.28	9.15	0.00413	0.0619	2.38
10	128000000	128000000	31600	+	ENSMUSG00000014498	Ankrd52	protein_coding	0.348	6.64	9.14	0.00414	0.0619	2.38
8	84100000	84100000	7700	-	ENSMUSG00000037103	Dcaf15	protein_coding	0.392	5.33	9.14	0.00415	0.0619	2.38
15	50700000	50900000	236000	-	ENSMUSG00000038679	Trps1	protein_coding	-0.783	3.5	9.14	0.00415	0.0619	2.38
6	32800000	33100000	269000	-	ENSMUSG00000053768	Chchd3	protein_coding	-0.388	5.81	9.13	0.00415	0.062	2.38
17	78900000	78900000	3810	+	ENSMUSG00000062691	Cebpzos	protein_coding	-0.443	5.12	9.14	0.00415	0.0619	2.38
9	106000000	106000000	10700	+	ENSMUSG00000023495	Pcbp4	protein_coding	0.424	7.49	9.13	0.00416	0.062	2.38
8	31200000	31300000	74400	+	ENSMUSG00000046152	Fut10	protein_coding	-0.551	2.93	9.13	0.00416	0.062	2.38
4	109000000	109000000	27500	+	ENSMUSG00000028567	Txndc12	protein_coding	-0.416	5.57	9.12	0.00418	0.0622	2.38
2	153000000	154000000	123000	-	ENSMUSG00000061411	Nol4l	protein_coding	0.409	5.65	9.11	0.00419	0.0623	2.38
1	173000000	173000000	7780	+	ENSMUSG00000049598	Vsig8	protein_coding	1.02	-1.49	9.11	0.0042	0.0623	2.38
3	88200000	88200000	23100	+	ENSMUSG00000097156	Gm3764	lincRNA	-0.497	5.89	9.11	0.0042	0.0623	2.38
7	145000000	145000000	5150	-	ENSMUSG00000031077	Fadd	protein_coding	-0.803	0.878	9.11	0.00421	0.0623	2.38
16	23500000	23600000	93900	+	ENSMUSG00000033355	Rtp4	protein_coding	-1.59	-1.04	9.11	0.00421	0.0623	2.38
3	146000000	146000000	3010	-	ENSMUSG00000028195	Cyr61	protein_coding	-1.87	2.79	9.1	0.00423	0.0626	2.37
7	97600000	97600000	29200	-	ENSMUSG00000035642	Aamdc	protein_coding	-0.389	4.79	9.09	0.00423	0.0626	2.37
9	65900000	65900000	13000	+	ENSMUSG00000040204	Pclaf	protein_coding	-0.755	3.59	9.09	0.00424	0.0626	2.37
2	177000000	177000000	11800	+	ENSMUSG00000078875	Gm14419	protein_coding	-0.799	3.23	9.09	0.00424	0.0626	2.37
14	50900000	50900000	18400	-	ENSMUSG00000006289	Osgep	protein_coding	-0.439	4.46	9.08	0.00425	0.0626	2.37
5	24500000	24500000	49900	+	ENSMUSG00000023353	Agap3	protein_coding	0.697	8.41	9.08	0.00425	0.0626	2.37
4	124000000	124000000	5340	+	ENSMUSG00000087307	Gm12925	antisense_RNA	-1.53	-0.929	9.08	0.00425	0.0626	2.37
2	26400000	26400000	6520	-	ENSMUSG00000026927	Sdccag3	protein_coding	0.275	6.46	9.08	0.00426	0.0627	2.37
3	89700000	89800000	18400	-	ENSMUSG00000027950	Chrnb2	protein_coding	0.704	5.89	9.07	0.00428	0.0629	2.37
3	89100000	89200000	14100	-	ENSMUSG00000028051	Hcn3	protein_coding	0.841	6.07	9.07	0.00428	0.0629	2.37
9	88800000	88900000	18600	-	ENSMUSG00000097177	9330159M07Rik	processed_transcript	-0.539	2.31	9.07	0.00428	0.0629	2.37
4	151000000	151000000	23600	-	ENSMUSG00000039838	Slc45a1	protein_coding	0.58	4.37	9.06	0.00429	0.063	2.37
1	155000000	155000000	142000	-	ENSMUSG00000026469	Xpr1	protein_coding	0.431	7.85	9.06	0.0043	0.0631	2.37
17	40900000	41000000	27300	+	ENSMUSG00000023921	Mut	protein_coding	-0.492	4.92	9.05	0.00432	0.0632	2.36
17	75400000	75500000	93100	+	ENSMUSG00000071042	Rasgrp3	protein_coding	-2.33	-0.911	9.05	0.00432	0.0632	2.36
19	6080000	6080000	4180	-	ENSMUSG00000024792	Zfpl1	protein_coding	0.483	4.22	9.04	0.00433	0.0633	2.36
9	72400000	72500000	24000	+	ENSMUSG00000032221	Mns1	protein_coding	-1.01	2.45	9.04	0.00433	0.0633	2.36
2	6190000	6210000	24600	-	ENSMUSG00000039063	Echdc3	protein_coding	-1.33	0.138	9.04	0.00433	0.0633	2.36
10	81200000	81200000	26300	-	ENSMUSG00000034958	Atcay	protein_coding	0.562	8.09	9.04	0.00434	0.0633	2.36
7	140000000	140000000	28600	+	ENSMUSG00000086742	Gm16201	processed_transcript	-1.52	-1.78	9.04	0.00434	0.0633	2.36
10	4480000	4560000	79700	+	ENSMUSG00000019767	Ccdc170	protein_coding	-1.48	-0.248	9.03	0.00435	0.0634	2.36
12	111000000	111000000	14700	+	ENSMUSG00000021280	Exoc3l4	protein_coding	-1.21	0.107	9.03	0.00435	0.0633	2.36
4	42800000	42900000	5820	-	ENSMUSG00000078721	Fam205a1	protein_coding	-2.97	-2.35	9.03	0.00435	0.0634	2.36
6	38100000	38300000	131000	-	ENSMUSG00000063455	D630045J12Rik	protein_coding	0.478	5.33	9.02	0.00437	0.0635	2.36
7	99300000	99300000	1260	+	ENSMUSG00000109460	Gm45591	sense_intronic	0.904	0.949	9.02	0.00437	0.0635	2.36
7	142000000	142000000	12100	-	ENSMUSG00000007891	Ctsd	protein_coding	-1.05	9.97	9.02	0.00438	0.0636	2.36
7	30000000	30000000	44300	+	ENSMUSG00000074221	Zfp568	protein_coding	-1.06	1.09	9.01	0.00439	0.0637	2.36
7	66400000	66400000	36600	-	ENSMUSG00000015134	Aldh1a3	protein_coding	1.01	3.93	9	0.00442	0.064	2.35
4	155000000	155000000	73700	-	ENSMUSG00000029055	Plch2	protein_coding	0.92	5.16	9	0.00442	0.064	2.35
3	126000000	126000000	73300	-	ENSMUSG00000032854	Ugt8a	protein_coding	-1.05	2.09	9	0.00442	0.064	2.36
9	64300000	64300000	23800	+	ENSMUSG00000032397	Tipin	protein_coding	-0.545	3.73	8.99	0.00443	0.064	2.35
17	83700000	83800000	115000	+	ENSMUSG00000055817	Mta3	protein_coding	0.505	5.73	8.99	0.00443	0.064	2.35
10	78400000	78500000	28200	-	ENSMUSG00000032788	Pdxk	protein_coding	0.345	6.74	8.99	0.00444	0.0641	2.35
5	123000000	123000000	22200	+	ENSMUSG00000029470	P2rx4	protein_coding	-0.693	3.27	8.98	0.00445	0.0641	2.35
7	123000000	123000000	36900	+	ENSMUSG00000030779	Rbbp6	protein_coding	0.345	5.31	8.98	0.00445	0.0642	2.35
19	6230000	6240000	8110	-	ENSMUSG00000024777	Ppp2r5b	protein_coding	0.583	8.3	8.98	0.00446	0.0642	2.35
10	94800000	94900000	154000	-	ENSMUSG00000074785	Plxnc1	protein_coding	0.884	6.77	8.98	0.00446	0.0642	2.35
11	69100000	69100000	2490	+	ENSMUSG00000020895	Tmem107	protein_coding	-0.541	3.06	8.97	0.00447	0.0642	2.35
7	97400000	97400000	4790	-	ENSMUSG00000035686	Thrsp	protein_coding	-0.839	3.5	8.97	0.00447	0.0642	2.35
10	80000000	80100000	9270	+	ENSMUSG00000075706	Gpx4	protein_coding	-0.406	8.67	8.97	0.00447	0.0642	2.35
2	68900000	69100000	253000	+	ENSMUSG00000027035	Cers6	protein_coding	0.346	5.86	8.97	0.00448	0.0642	2.35
1	181000000	181000000	24300	+	ENSMUSG00000062169	Cnih4	protein_coding	-0.785	5.99	8.97	0.00448	0.0642	2.35
14	77000000	77000000	12700	-	ENSMUSG00000044350	Lacc1	protein_coding	-0.765	2.3	8.96	0.00449	0.0642	2.35
5	5490000	5510000	25400	-	ENSMUSG00000046798	Cldn12	protein_coding	-0.541	4.38	8.96	0.00449	0.0642	2.35
10	41500000	41700000	178000	-	ENSMUSG00000075225	Ccdc162	protein_coding	-0.807	1.44	8.96	0.00449	0.0642	2.35
15	6810000	6870000	61400	-	ENSMUSG00000022146	Osmr	protein_coding	-0.908	4.73	8.96	0.0045	0.0643	2.35
8	4740000	4780000	43600	-	ENSMUSG00000022322	Shcbp1	protein_coding	-0.846	1.24	8.95	0.00451	0.0644	2.35
14	65500000	65600000	62600	-	ENSMUSG00000022031	Elp3	protein_coding	0.547	6.82	8.95	0.00452	0.0645	2.35
7	101000000	101000000	13200	-	ENSMUSG00000030708	Dnajb13	protein_coding	-1.32	1.24	8.95	0.00452	0.0645	2.34
11	98700000	98800000	28400	+	ENSMUSG00000058756	Thra	protein_coding	0.607	10.9	8.94	0.00454	0.0647	2.34
7	43800000	43800000	6250	+	ENSMUSG00000064023	Klk8	protein_coding	1.13	0.323	8.93	0.00455	0.0648	2.34
11	83600000	83600000	1510	-	ENSMUSG00000000982	Ccl3	protein_coding	-3.03	-0.716	8.92	0.00457	0.0648	2.34
11	69700000	69700000	1940	-	ENSMUSG00000018774	Cd68	protein_coding	-1.53	4.98	8.92	0.00457	0.0648	2.34
18	24600000	24600000	23900	-	ENSMUSG00000024270	Slc39a6	protein_coding	0.318	6.31	8.92	0.00457	0.0648	2.34
3	135000000	135000000	23200	+	ENSMUSG00000028167	Bdh2	protein_coding	-1.15	2.52	8.92	0.00457	0.0648	2.34
10	78400000	78400000	1950	+	ENSMUSG00000005054	Cstb	protein_coding	-1.05	5.19	8.92	0.00458	0.0648	2.34
10	129000000	129000000	3740	-	ENSMUSG00000025353	Ormdl2	protein_coding	-0.706	2.62	8.92	0.00458	0.0648	2.34
12	106000000	106000000	18200	+	ENSMUSG00000044715	Gskip	protein_coding	-0.455	3	8.92	0.00458	0.0648	2.34
13	108000000	108000000	4730	+	ENSMUSG00000071180	Smim15	protein_coding	-0.413	5.6	8.92	0.00458	0.0648	2.34
1	87600000	87700000	100000	+	ENSMUSG00000026288	Inpp5d	protein_coding	-2.61	0.513	8.91	0.00459	0.0649	2.34
11	83300000	83400000	106000	+	ENSMUSG00000035152	Ap2b1	protein_coding	0.606	9.48	8.91	0.0046	0.0649	2.34
15	75900000	75900000	3520	-	ENSMUSG00000022574	Naprt	protein_coding	-0.73	2.86	8.9	0.00461	0.0649	2.34
19	45400000	45500000	166000	+	ENSMUSG00000025217	Btrc	protein_coding	0.434	5.12	8.91	0.00461	0.0649	2.34
11	94100000	94200000	22300	+	ENSMUSG00000086003	B230206L02Rik	processed_transcript	-0.561	2.48	8.91	0.00461	0.0649	2.34
1	64700000	64700000	10800	-	ENSMUSG00000087213	2810408I11Rik	processed_transcript	-1.3	-1.52	8.9	0.00461	0.0649	2.34
10	25600000	25600000	5930	-	ENSMUSG00000112630	AC153547.1	lincRNA	-1.45	0.0704	8.9	0.00461	0.0649	2.34
2	36000000	36100000	30300	+	ENSMUSG00000026894	Morn5	protein_coding	-0.811	0.255	8.9	0.00463	0.0651	2.33
17	34600000	34700000	7930	+	ENSMUSG00000015461	Atf6b	protein_coding	0.438	7.22	8.89	0.00464	0.0652	2.33
7	6700000	6730000	26500	-	ENSMUSG00000002265	Peg3	protein_coding	0.569	7.05	8.89	0.00465	0.0652	2.33
17	8340000	8340000	3710	+	ENSMUSG00000055945	Prr18	protein_coding	0.538	2.3	8.89	0.00465	0.0652	2.33
7	128000000	128000000	3570	-	ENSMUSG00000062944	9130023H24Rik	protein_coding	-0.833	1.17	8.89	0.00465	0.0652	2.33
7	19700000	19700000	3080	-	ENSMUSG00000002985	Apoe	protein_coding	-0.791	12	8.88	0.00467	0.0653	2.33
3	95900000	95900000	8050	-	ENSMUSG00000038543	BC028528	protein_coding	-1.41	-1.24	8.88	0.00467	0.0653	2.33
11	63900000	63900000	36500	-	ENSMUSG00000070407	Hs3st3b1	protein_coding	-1.3	-0.379	8.87	0.00467	0.0653	2.33
12	69200000	69200000	300	+	ENSMUSG00000099021	Rn7s1	misc_RNA	-0.861	4.27	8.88	0.00467	0.0653	2.33
X	100000000	100000000	40500	-	ENSMUSG00000031220	Awat2	protein_coding	-1.19	-1.96	8.87	0.00468	0.0653	2.33
2	66100000	66100000	42200	-	ENSMUSG00000026994	Galnt3	protein_coding	1.06	-0.304	8.86	0.0047	0.0655	2.33
8	70400000	70400000	57200	-	ENSMUSG00000003575	Crtc1	protein_coding	0.564	6.9	8.85	0.00472	0.0657	2.33
11	59500000	59500000	8520	+	ENSMUSG00000036819	Jmjd4	protein_coding	0.418	3.98	8.85	0.00472	0.0657	2.33
7	101000000	101000000	39200	-	ENSMUSG00000047767	Atg16l2	protein_coding	0.449	4.47	8.85	0.00472	0.0657	2.33
13	17900000	17900000	63700	-	ENSMUSG00000008859	Rala	protein_coding	0.374	6.59	8.85	0.00473	0.0657	2.33
4	6370000	6410000	42800	+	ENSMUSG00000028249	Sdcbp	protein_coding	-0.388	7.63	8.85	0.00473	0.0657	2.33
9	37400000	37400000	17600	-	ENSMUSG00000032128	Robo3	protein_coding	0.98	1.06	8.85	0.00474	0.0658	2.32
3	89100000	89100000	9330	-	ENSMUSG00000041263	Rusc1	protein_coding	0.658	6.9	8.84	0.00474	0.0658	2.32
7	28800000	28800000	10000	+	ENSMUSG00000051735	Rinl	protein_coding	-1.64	-0.494	8.84	0.00474	0.0658	2.32
15	83000000	83000000	35600	-	ENSMUSG00000058099	Nfam1	protein_coding	-2.4	-1.46	8.84	0.00475	0.0658	2.32
9	115000000	115000000	25000	-	ENSMUSG00000032436	Cmtm7	protein_coding	-2.35	-1.54	8.83	0.00476	0.0659	2.32
6	113000000	113000000	229000	-	ENSMUSG00000030257	Srgap3	protein_coding	0.648	8.67	8.83	0.00477	0.0659	2.32
13	25100000	25200000	155000	+	ENSMUSG00000035910	Dcdc2a	protein_coding	-0.974	1.56	8.83	0.00477	0.0659	2.32
7	12800000	12800000	35500	-	ENSMUSG00000070822	Zscan18	protein_coding	0.476	4.32	8.83	0.00477	0.0659	2.32
11	69300000	69400000	26100	-	ENSMUSG00000018474	Chd3	protein_coding	0.711	9.52	8.83	0.00478	0.066	2.32
12	54600000	54700000	11200	-	ENSMUSG00000044408	Sptssa	protein_coding	-0.414	5.91	8.82	0.00478	0.066	2.32
15	101000000	101000000	16800	+	ENSMUSG00000000530	Acvrl1	protein_coding	-3.04	-1.77	8.82	0.00479	0.066	2.32
7	98200000	98300000	115000	-	ENSMUSG00000030760	Acer3	protein_coding	-0.503	3.78	8.82	0.00479	0.066	2.32
13	47000000	47100000	41800	+	ENSMUSG00000038080	Kdm1b	protein_coding	0.512	4.53	8.82	0.00479	0.066	2.32
12	26400000	26500000	13700	-	ENSMUSG00000020641	Rsad2	protein_coding	-1.96	-0.734	8.81	0.00481	0.0661	2.32
7	102000000	102000000	16900	-	ENSMUSG00000073982	Rhog	protein_coding	-1.01	2.34	8.81	0.00481	0.0661	2.32
4	148000000	148000000	5800	+	ENSMUSG00000041556	Fbxo2	protein_coding	-0.908	6.88	8.81	0.00482	0.0662	2.32
5	45700000	45700000	30600	+	ENSMUSG00000015880	Ncapg	protein_coding	-0.667	1.61	8.8	0.00484	0.0664	2.31
13	34000000	34000000	23800	+	ENSMUSG00000046949	Nqo2	protein_coding	-0.57	4.4	8.8	0.00484	0.0664	2.32
2	61800000	61800000	11200	+	ENSMUSG00000035033	Tbr1	protein_coding	0.759	4.29	8.79	0.00485	0.0665	2.31
9	53700000	53700000	14000	+	ENSMUSG00000086914	Gm16124	antisense_RNA	-1.18	-1.42	8.79	0.00485	0.0665	2.31
6	134000000	134000000	234000	+	ENSMUSG00000030199	Etv6	protein_coding	0.589	4.18	8.79	0.00486	0.0666	2.31
16	14200000	14200000	29700	+	ENSMUSG00000022678	Nde1	protein_coding	-0.811	4.63	8.79	0.00487	0.0666	2.31
9	121000000	121000000	28500	+	ENSMUSG00000041608	Entpd3	protein_coding	0.777	1.98	8.78	0.00487	0.0666	2.31
17	49500000	49600000	108000	-	ENSMUSG00000040260	Daam2	protein_coding	-0.877	5.89	8.78	0.00489	0.0668	2.31
4	129000000	129000000	27600	+	ENSMUSG00000028793	Rnf19b	protein_coding	0.564	4.64	8.77	0.0049	0.0668	2.31
1	74100000	74100000	22700	+	ENSMUSG00000061815	Rufy4	protein_coding	-0.884	-0.459	8.77	0.0049	0.0668	2.31
2	151000000	151000000	50400	-	ENSMUSG00000027452	Acss1	protein_coding	-1.18	5.53	8.76	0.00491	0.067	2.31
1	163000000	163000000	68600	-	ENSMUSG00000026586	Prrx1	protein_coding	-1.01	2.44	8.76	0.00492	0.067	2.31
1	185000000	185000000	33400	-	ENSMUSG00000073481	37316	protein_coding	-0.524	5.43	8.76	0.00492	0.067	2.31
10	62600000	62700000	35300	-	ENSMUSG00000020076	Ddx50	protein_coding	-0.394	5.38	8.75	0.00494	0.0671	2.31
17	78900000	78900000	30000	-	ENSMUSG00000024079	Eif2ak2	protein_coding	-0.769	3.98	8.75	0.00494	0.0671	2.31
13	36900000	37100000	183000	-	ENSMUSG00000039109	F13a1	protein_coding	-1.42	-2.1	8.75	0.00494	0.0671	2.31
5	24400000	24400000	7960	-	ENSMUSG00000038295	Atg9b	protein_coding	0.75	2.57	8.75	0.00495	0.0671	2.31
3	90600000	90600000	11300	+	ENSMUSG00000001025	S100a6	protein_coding	-1.37	5.99	8.74	0.00496	0.0672	2.3
4	134000000	134000000	31900	-	ENSMUSG00000012117	Dhdds	protein_coding	0.265	5.48	8.74	0.00496	0.0672	2.3
18	84900000	85000000	4230	-	ENSMUSG00000024645	Timm21	protein_coding	-0.573	3.2	8.74	0.00497	0.0672	2.3
10	128000000	128000000	4530	-	ENSMUSG00000039824	Myl6b	protein_coding	0.39	5.23	8.74	0.00497	0.0672	2.3
11	101000000	101000000	6520	-	ENSMUSG00000097487	Ptges3l	protein_coding	-0.808	0.747	8.74	0.00497	0.0672	2.3
16	91500000	91600000	18100	+	ENSMUSG00000022965	Ifngr2	protein_coding	0.422	6.55	8.73	0.00498	0.0672	2.3
3	58500000	58500000	6080	-	ENSMUSG00000027808	Serp1	protein_coding	-0.502	5.83	8.73	0.00498	0.0672	2.3
18	77800000	77800000	10200	-	ENSMUSG00000041840	Haus1	protein_coding	-0.476	3.43	8.73	0.00498	0.0672	2.3
11	30900000	31100000	217000	+	ENSMUSG00000020305	Asb3	protein_coding	0.336	2.97	8.73	0.00499	0.0673	2.3
10	121000000	121000000	118000	-	ENSMUSG00000051236	Msrb3	protein_coding	-1.18	1.85	8.72	0.005	0.0673	2.3
19	8930000	8940000	12000	+	ENSMUSG00000071647	Eml3	protein_coding	-0.795	3.7	8.73	0.005	0.0673	2.3
6	29000000	29000000	47300	+	ENSMUSG00000092090	Gm3294	lincRNA	-0.841	0.368	8.73	0.005	0.0673	2.3
15	32900000	33000000	114000	+	ENSMUSG00000022261	Sdc2	protein_coding	-0.523	5.99	8.72	0.00501	0.0673	2.3
6	127000000	127000000	63000	+	ENSMUSG00000097166	9330179D12Rik	antisense_RNA	-0.808	0.278	8.72	0.00502	0.0674	2.3
6	104000000	104000000	240000	+	ENSMUSG00000030077	Chl1	protein_coding	0.967	8.84	8.72	0.00503	0.0674	2.3
9	21500000	21600000	45700	+	ENSMUSG00000032185	Carm1	protein_coding	0.327	5.94	8.71	0.00503	0.0674	2.3
7	121000000	121000000	64600	+	ENSMUSG00000035064	Eef2k	protein_coding	0.402	5.47	8.72	0.00503	0.0674	2.3
12	84100000	84100000	2360	-	ENSMUSG00000054383	Pnma1	protein_coding	0.649	0.572	8.72	0.00503	0.0674	2.3
5	140000000	140000000	24400	-	ENSMUSG00000029547	Ints1	protein_coding	0.377	6.67	8.71	0.00504	0.0674	2.3
6	57700000	57700000	217	-	ENSMUSG00000097656	Gm26712	transcribed_unprocessed_pseudogene	-0.543	2.16	8.71	0.00504	0.0674	2.3
2	118000000	118000000	96300	-	ENSMUSG00000040133	Gpr176	protein_coding	0.782	3.24	8.71	0.00505	0.0674	2.3
1	193000000	193000000	1320	+	ENSMUSG00000089812	Gm15867	antisense_RNA	-1.12	-2.21	8.7	0.00505	0.0675	2.3
7	65300000	65500000	232000	-	ENSMUSG00000030516	Tjp1	protein_coding	-0.473	5.19	8.7	0.00507	0.0676	2.29
16	31000000	31100000	126000	-	ENSMUSG00000047434	Xxylt1	protein_coding	0.444	4.78	8.69	0.00507	0.0677	2.29
12	113000000	113000000	26100	+	ENSMUSG00000072825	Cep170b	protein_coding	0.52	7.92	8.69	0.00508	0.0677	2.29
17	5840000	5930000	89700	+	ENSMUSG00000002365	Snx9	protein_coding	-0.592	2.86	8.68	0.0051	0.0679	2.29
15	75900000	75900000	4630	-	ENSMUSG00000098678	Mroh6	protein_coding	-1.14	-1.72	8.67	0.00512	0.0681	2.29
8	117000000	117000000	202000	+	ENSMUSG00000034390	Cmip	protein_coding	0.712	7.72	8.67	0.00513	0.0681	2.29
13	55500000	55500000	14700	-	ENSMUSG00000034675	Dbn1	protein_coding	0.523	8.17	8.67	0.00513	0.0681	2.29
4	34600000	34600000	44100	-	ENSMUSG00000040044	Orc3	protein_coding	-0.321	4.74	8.67	0.00513	0.0681	2.29
7	45900000	45900000	24900	+	ENSMUSG00000040189	Ccdc114	protein_coding	-1.15	2.16	8.67	0.00514	0.0682	2.29
2	122000000	122000000	32300	+	ENSMUSG00000033268	Duox1	protein_coding	1.01	-0.229	8.66	0.00515	0.0682	2.29
12	85300000	85300000	39800	-	ENSMUSG00000034290	Nek9	protein_coding	-0.554	6.58	8.66	0.00516	0.0684	2.29
3	88400000	88400000	3960	+	ENSMUSG00000041423	Paqr6	protein_coding	-1.39	2.83	8.66	0.00516	0.0684	2.29
11	110000000	110000000	70300	-	ENSMUSG00000041828	Abca8a	protein_coding	1.37	3.1	8.65	0.00517	0.0684	2.29
10	77900000	77900000	4960	-	ENSMUSG00000051652	Lrrc3	protein_coding	0.727	4.51	8.65	0.00517	0.0684	2.29
6	122000000	122000000	51500	-	ENSMUSG00000040649	Rimklb	protein_coding	0.367	7.54	8.65	0.00518	0.0684	2.29
7	82300000	82600000	279000	+	ENSMUSG00000070469	Adamtsl3	protein_coding	-1.77	2.43	8.65	0.00518	0.0684	2.29
6	72500000	72600000	18600	+	ENSMUSG00000056737	Capg	protein_coding	-1.72	2.91	8.65	0.00519	0.0685	2.28
14	8230000	8260000	33800	-	ENSMUSG00000021751	Acox2	protein_coding	-1.47	-1.12	8.64	0.0052	0.0685	2.28
11	98800000	98800000	12300	+	ENSMUSG00000052915	Msl1	protein_coding	0.423	7.04	8.64	0.0052	0.0685	2.28
2	30300000	30300000	15900	+	ENSMUSG00000079484	Phyhd1	protein_coding	-0.937	3.76	8.64	0.0052	0.0685	2.28
6	47800000	47800000	11600	-	ENSMUSG00000051499	Zfp786	protein_coding	0.817	1.44	8.64	0.00521	0.0685	2.28
13	43500000	43600000	21800	-	ENSMUSG00000021371	Mcur1	protein_coding	-0.659	3.67	8.63	0.00522	0.0686	2.28
5	138000000	138000000	2620	+	ENSMUSG00000085227	6330418K02Rik	antisense_RNA	-0.565	2.18	8.63	0.00522	0.0686	2.28
7	24500000	24500000	13500	+	ENSMUSG00000046223	Plaur	protein_coding	-2.42	-0.524	8.63	0.00523	0.0687	2.28
9	37600000	37600000	10400	-	ENSMUSG00000001948	Spa17	protein_coding	-0.697	1.99	8.63	0.00524	0.0687	2.28
16	90900000	90900000	9120	-	ENSMUSG00000022972	1110004E09Rik	protein_coding	-0.643	3.92	8.62	0.00524	0.0687	2.28
13	9680000	9770000	80500	-	ENSMUSG00000021156	Zmynd11	protein_coding	0.336	7.81	8.62	0.00526	0.0687	2.28
15	34500000	34500000	11200	-	ENSMUSG00000022323	Rida	protein_coding	-0.866	6.14	8.62	0.00526	0.0687	2.28
12	85300000	85300000	10800	+	ENSMUSG00000045064	Zc2hc1c	protein_coding	-0.98	0.181	8.62	0.00526	0.0687	2.28
15	72800000	72800000	4720	-	ENSMUSG00000106847	Peg13	sense_intronic	0.516	7.14	8.62	0.00526	0.0687	2.28
1	191000000	191000000	11100	+	ENSMUSG00000026630	Batf3	protein_coding	-1.45	-1.51	8.61	0.00527	0.0687	2.28
8	113000000	113000000	313000	+	ENSMUSG00000031772	Cntnap4	protein_coding	0.94	5.18	8.61	0.00527	0.0687	2.28
18	15000000	15200000	183000	-	ENSMUSG00000036225	Kctd1	protein_coding	-0.624	3.75	8.61	0.00527	0.0687	2.28
11	119000000	119000000	94300	+	ENSMUSG00000070327	Rnf213	protein_coding	-0.945	4.13	8.61	0.00527	0.0687	2.28
2	71300000	71400000	96700	-	ENSMUSG00000027010	Slc25a12	protein_coding	0.6	6.61	8.61	0.00528	0.0687	2.28
6	37300000	37400000	115000	-	ENSMUSG00000038648	Creb3l2	protein_coding	-0.946	2.69	8.61	0.00528	0.0687	2.28
4	49100000	49300000	281000	+	ENSMUSG00000063446	Plppr1	protein_coding	0.71	5.06	8.61	0.00528	0.0687	2.28
3	54500000	54500000	1490	+	ENSMUSG00000069014	Gm5641	transcribed_processed_pseudogene	-0.855	6.72	8.6	0.00529	0.0687	2.28
12	98900000	99000000	62700	+	ENSMUSG00000021013	Ttc8	protein_coding	-0.521	3.78	8.59	0.00531	0.069	2.27
6	29500000	29600000	69100	-	ENSMUSG00000012535	Tnpo3	protein_coding	0.257	6.44	8.59	0.00532	0.069	2.27
18	78100000	78100000	42000	-	ENSMUSG00000059336	Slc14a1	protein_coding	-1.09	1.94	8.59	0.00533	0.0692	2.27
3	109000000	109000000	24900	+	ENSMUSG00000027884	Clcc1	protein_coding	-0.455	4.83	8.58	0.00534	0.0692	2.27
X	144000000	144000000	279000	+	ENSMUSG00000031284	Pak3	protein_coding	0.617	7.26	8.58	0.00534	0.0692	2.27
10	80400000	80400000	3830	-	ENSMUSG00000020163	Uqcr11	protein_coding	-0.333	7.89	8.58	0.00535	0.0692	2.27
2	16400000	16800000	400000	+	ENSMUSG00000026748	Plxdc2	protein_coding	-0.604	5.18	8.58	0.00535	0.0692	2.27
3	51400000	51400000	319	-	ENSMUSG00000104241	Gm9442	processed_pseudogene	-1.21	-1.93	8.58	0.00535	0.0692	2.27
8	123000000	123000000	74000	-	ENSMUSG00000006362	Cbfa2t3	protein_coding	0.898	3	8.57	0.00536	0.0693	2.27
2	77200000	77300000	100000	-	ENSMUSG00000042272	Sestd1	protein_coding	0.338	5.89	8.57	0.00538	0.0694	2.27
8	61500000	61900000	391000	-	ENSMUSG00000058056	Palld	protein_coding	-0.827	3.51	8.57	0.00538	0.0694	2.27
15	89200000	89200000	14300	-	ENSMUSG00000015377	Dennd6b	protein_coding	0.384	6.45	8.56	0.00539	0.0694	2.27
7	140000000	140000000	10800	-	ENSMUSG00000025465	Echs1	protein_coding	-0.421	6.74	8.56	0.00539	0.0694	2.27
6	145000000	145000000	36200	-	ENSMUSG00000043541	Casc1	protein_coding	-0.86	0.464	8.55	0.00541	0.0696	2.27
10	12400000	12900000	487000	-	ENSMUSG00000019820	Utrn	protein_coding	-0.677	4.61	8.55	0.00542	0.0697	2.27
2	91100000	91200000	46500	-	ENSMUSG00000040687	Madd	protein_coding	0.485	6.7	8.55	0.00543	0.0697	2.27
8	34100000	34100000	736	-	ENSMUSG00000063412	Gm10131	protein_coding	-0.4	6.37	8.55	0.00543	0.0697	2.27
11	46100000	46100000	91400	+	ENSMUSG00000011256	Adam19	protein_coding	0.702	5.05	8.54	0.00544	0.0697	2.26
14	8100000	8170000	66900	+	ENSMUSG00000033885	Pxk	protein_coding	0.283	4.8	8.54	0.00544	0.0697	2.26
11	96900000	97000000	48800	+	ENSMUSG00000078700	D030028A08Rik	processed_transcript	0.511	3.79	8.54	0.00544	0.0697	2.26
17	56300000	56300000	20200	+	ENSMUSG00000001228	Uhrf1	protein_coding	-0.849	3.42	8.53	0.00546	0.0697	2.26
X	20700000	20700000	24900	+	ENSMUSG00000001924	Uba1	protein_coding	0.342	9.38	8.54	0.00546	0.0697	2.26
1	171000000	171000000	13000	+	ENSMUSG00000026649	Cfap126	protein_coding	-0.923	1.93	8.54	0.00546	0.0697	2.26
14	123000000	123000000	357000	+	ENSMUSG00000041650	Pcca	protein_coding	-0.536	5.2	8.54	0.00546	0.0697	2.26
8	61500000	61500000	19000	+	ENSMUSG00000031641	Cbr4	protein_coding	-0.351	3.18	8.53	0.00547	0.0697	2.26
2	69800000	69800000	14700	+	ENSMUSG00000042155	Klhl23	protein_coding	0.496	6.54	8.53	0.00547	0.0697	2.26
11	117000000	117000000	68100	+	ENSMUSG00000043857	Mgat5b	protein_coding	0.668	7.05	8.53	0.00547	0.0697	2.26
X	61700000	61700000	1460	+	ENSMUSG00000057615	Ldoc1	protein_coding	1.14	-1.02	8.53	0.00547	0.0697	2.26
1	40600000	40600000	50600	+	ENSMUSG00000026065	Slc9a4	protein_coding	2.17	-1.82	8.52	0.00549	0.0698	2.26
1	34500000	34500000	16000	+	ENSMUSG00000026126	Ptpn18	protein_coding	-1.82	-0.627	8.52	0.00549	0.0698	2.26
2	65800000	66000000	186000	+	ENSMUSG00000044647	Csrnp3	protein_coding	0.479	5.36	8.52	0.00549	0.0698	2.26
X	135000000	135000000	37600	-	ENSMUSG00000089759	3632454L22Rik	processed_transcript	0.738	1.67	8.52	0.00549	0.0698	2.26
14	63100000	63100000	23500	+	ENSMUSG00000021939	Ctsb	protein_coding	-0.701	10.4	8.51	0.00551	0.0698	2.26
19	41600000	41700000	143000	-	ENSMUSG00000025020	Slit1	protein_coding	0.728	6.78	8.51	0.00552	0.0698	2.26
2	169000000	169000000	108000	-	ENSMUSG00000027546	Atp9a	protein_coding	0.685	9.17	8.51	0.00552	0.0698	2.26
6	87700000	87800000	25000	+	ENSMUSG00000068263	Efcc1	protein_coding	1.28	0.919	8.51	0.00552	0.0698	2.26
19	9980000	9990000	2390	+	ENSMUSG00000024661	Fth1	protein_coding	-0.532	11.3	8.51	0.00553	0.0698	2.26
1	17100000	17200000	18900	+	ENSMUSG00000025777	Gdap1	protein_coding	0.535	7.31	8.51	0.00553	0.0698	2.26
12	36200000	36200000	40200	+	ENSMUSG00000036188	Ankmy2	protein_coding	0.323	4.83	8.51	0.00553	0.0698	2.26
5	130000000	130000000	9800	-	ENSMUSG00000025337	Sbds	protein_coding	-0.486	5.87	8.5	0.00554	0.0698	2.26
11	4990000	5040000	56000	+	ENSMUSG00000009090	Ap1b1	protein_coding	0.477	7.36	8.5	0.00555	0.0698	2.26
19	10900000	10900000	12100	-	ENSMUSG00000024736	Tmem132a	protein_coding	0.686	8.77	8.5	0.00555	0.0698	2.26
5	139000000	139000000	18700	+	ENSMUSG00000044197	Gpr146	protein_coding	-0.932	1.71	8.5	0.00555	0.0698	2.26
5	139000000	139000000	101000	-	ENSMUSG00000053553	3110082I17Rik	protein_coding	-0.598	2.48	8.5	0.00555	0.0698	2.26
1	171000000	171000000	13800	-	ENSMUSG00000059498	Fcgr3	protein_coding	-1.55	1.77	8.5	0.00555	0.0698	2.26
16	70300000	70600000	256000	+	ENSMUSG00000022707	Gbe1	protein_coding	-0.633	4.96	8.5	0.00556	0.0698	2.26
5	75200000	75200000	45900	+	ENSMUSG00000029231	Pdgfra	protein_coding	-0.605	5.33	8.49	0.00556	0.0698	2.25
12	113000000	113000000	8340	+	ENSMUSG00000052160	Pld4	protein_coding	-2.82	-0.452	8.49	0.00556	0.0698	2.25
9	8020000	8040000	21200	-	ENSMUSG00000053070	9230110C19Rik	protein_coding	-0.348	3.42	8.49	0.00556	0.0698	2.25
4	131000000	131000000	42600	-	ENSMUSG00000078532	Nkain1	protein_coding	0.43	5.79	8.5	0.00556	0.0698	2.25
9	59500000	59600000	25600	+	ENSMUSG00000025232	Hexa	protein_coding	-0.55	7.02	8.49	0.00557	0.0698	2.25
1	119000000	119000000	57200	+	ENSMUSG00000026380	Tfcp2l1	protein_coding	-1.26	3.27	8.49	0.00557	0.0698	2.25
3	8510000	8560000	52200	+	ENSMUSG00000027500	Stmn2	protein_coding	0.909	10.4	8.49	0.00558	0.0699	2.25
14	74800000	74900000	193000	-	ENSMUSG00000068015	Lrch1	protein_coding	0.348	3.32	8.48	0.00559	0.07	2.25
4	43300000	43400000	107000	+	ENSMUSG00000028457	Atp8b5	protein_coding	-1	-0.29	8.48	0.0056	0.07	2.25
19	29300000	29400000	18800	-	ENSMUSG00000016495	Plgrkt	protein_coding	-0.537	3.64	8.47	0.00561	0.0701	2.25
16	49900000	49900000	59400	+	ENSMUSG00000055447	Cd47	protein_coding	0.339	7.06	8.47	0.00561	0.0701	2.25
5	121000000	121000000	11500	+	ENSMUSG00000029605	Oas1b	polymorphic_pseudogene	-1.34	-0.546	8.47	0.00563	0.0701	2.25
X	47800000	47900000	83600	-	ENSMUSG00000031099	Smarca1	protein_coding	0.453	5.14	8.47	0.00563	0.0701	2.25
2	155000000	155000000	79200	-	ENSMUSG00000038383	Pigu	protein_coding	0.244	4.57	8.47	0.00563	0.0701	2.25
4	130000000	130000000	51400	+	ENSMUSG00000040690	Col16a1	protein_coding	-0.56	5.81	8.47	0.00563	0.0701	2.25
X	74400000	74400000	2340	-	ENSMUSG00000015289	Lage3	protein_coding	-0.644	5.33	8.46	0.00564	0.0701	2.25
2	164000000	164000000	19600	-	ENSMUSG00000017009	Sdc4	protein_coding	-0.912	6.97	8.46	0.00564	0.0701	2.25
3	32700000	32700000	20700	+	ENSMUSG00000027671	Actl6a	protein_coding	-0.742	3.59	8.47	0.00564	0.0701	2.25
4	43000000	43000000	4020	-	ENSMUSG00000028455	Stoml2	protein_coding	-0.398	5.73	8.46	0.00565	0.0701	2.25
1	192000000	192000000	10900	+	ENSMUSG00000049353	Rd3	protein_coding	-1.56	-0.328	8.46	0.00565	0.0701	2.25
10	49100000	49800000	694000	-	ENSMUSG00000056073	Grik2	protein_coding	0.494	5.43	8.46	0.00565	0.0701	2.25
13	64300000	64300000	37400	-	ENSMUSG00000021482	Aaed1	protein_coding	-0.691	2.42	8.46	0.00566	0.0701	2.25
18	57000000	57000000	19500	-	ENSMUSG00000024592	C330018D20Rik	protein_coding	-0.484	3.49	8.46	0.00566	0.0701	2.25
13	23400000	23400000	3050	-	ENSMUSG00000085024	C230035I16Rik	lincRNA	-0.922	0.499	8.46	0.00566	0.0701	2.25
17	27700000	27700000	14600	-	ENSMUSG00000024215	Spdef	protein_coding	1.14	-0.216	8.45	0.00567	0.0701	2.25
5	121000000	121000000	30800	+	ENSMUSG00000029602	Rasal1	protein_coding	1.09	5.21	8.45	0.00567	0.0701	2.25
16	92300000	92300000	11800	+	ENSMUSG00000051989	Smim11	protein_coding	-0.936	2.94	8.45	0.00567	0.0701	2.25
14	103000000	103000000	233000	-	ENSMUSG00000033004	Mycbp2	protein_coding	0.492	7.63	8.45	0.00568	0.0701	2.25
5	138000000	138000000	1570	+	ENSMUSG00000079165	Sap25	protein_coding	-0.764	1.72	8.44	0.00569	0.0702	2.24
15	62000000	62000000	4980	+	ENSMUSG00000022346	Myc	protein_coding	-0.497	2.7	8.44	0.0057	0.0702	2.24
1	60000000	60000000	60700	-	ENSMUSG00000026018	Ica1l	protein_coding	0.612	4.89	8.44	0.00571	0.0702	2.24
6	51400000	51500000	26100	+	ENSMUSG00000029832	Nfe2l3	protein_coding	0.967	1.19	8.44	0.00571	0.0702	2.24
14	55700000	55700000	13500	-	ENSMUSG00000022218	Tgm1	protein_coding	-1.59	-0.681	8.43	0.00572	0.0702	2.24
1	156000000	156000000	49800	-	ENSMUSG00000026600	Soat1	protein_coding	-0.759	5.86	8.43	0.00572	0.0702	2.24
2	106000000	106000000	28500	+	ENSMUSG00000027168	Pax6	protein_coding	-0.778	3.36	8.43	0.00572	0.0702	2.24
5	130000000	130000000	21900	-	ENSMUSG00000029446	Psph	protein_coding	-0.623	5.62	8.43	0.00573	0.0702	2.24
5	111000000	111000000	77000	+	ENSMUSG00000033316	Galnt9	protein_coding	0.969	4.85	8.43	0.00573	0.0702	2.24
2	128000000	128000000	48200	-	ENSMUSG00000027378	Nphp1	protein_coding	-0.553	3.56	8.43	0.00574	0.0702	2.24
X	9200000	9270000	68200	+	ENSMUSG00000047344	Lancl3	protein_coding	0.687	2.6	8.43	0.00574	0.0702	2.24
9	46000000	46000000	49800	-	ENSMUSG00000003131	Pafah1b2	protein_coding	0.396	7.17	8.42	0.00575	0.0702	2.24
18	53400000	53400000	11700	-	ENSMUSG00000024538	Ppic	protein_coding	-0.686	5.26	8.42	0.00575	0.0702	2.24
2	121000000	121000000	33600	+	ENSMUSG00000027287	Snap23	protein_coding	-0.576	3.97	8.42	0.00575	0.0702	2.24
3	96200000	96200000	9720	+	ENSMUSG00000045934	Mtmr11	protein_coding	-0.638	4.48	8.42	0.00575	0.0702	2.24
8	94700000	94700000	21400	-	ENSMUSG00000031775	Pllp	protein_coding	-0.872	3.54	8.42	0.00576	0.0702	2.24
5	112000000	112000000	16200	-	ENSMUSG00000097767	Miat	lincRNA	0.766	8.5	8.42	0.00576	0.0702	2.24
19	26600000	26800000	173000	+	ENSMUSG00000024921	Smarca2	protein_coding	0.391	7.41	8.41	0.00577	0.0702	2.24
11	97800000	97800000	39800	+	ENSMUSG00000038366	Lasp1	protein_coding	0.292	7.14	8.42	0.00577	0.0702	2.24
17	24700000	24700000	3810	+	ENSMUSG00000044533	Rps2	protein_coding	-0.371	10.5	8.41	0.00577	0.0702	2.24
13	73900000	74000000	23100	+	ENSMUSG00000057649	Brd9	protein_coding	0.344	6.36	8.41	0.00577	0.0702	2.24
17	43600000	43600000	44100	+	ENSMUSG00000023913	Pla2g7	protein_coding	-0.905	8.37	8.41	0.00578	0.0702	2.24
17	46200000	46200000	8340	+	ENSMUSG00000023952	Gtpbp2	protein_coding	0.3	6.2	8.41	0.00578	0.0702	2.24
19	10400000	10500000	64100	+	ENSMUSG00000024743	Syt7	protein_coding	0.709	7.35	8.41	0.00578	0.0702	2.24
13	74200000	74200000	39200	-	ENSMUSG00000034152	Exoc3	protein_coding	0.266	6.25	8.41	0.00578	0.0702	2.24
3	34700000	34700000	2060	+	ENSMUSG00000074637	Sox2	protein_coding	-0.628	4.31	8.41	0.00578	0.0702	2.24
15	25600000	25800000	191000	+	ENSMUSG00000022272	Myo10	protein_coding	-0.858	5.25	8.41	0.00579	0.0702	2.24
16	93700000	93800000	98700	+	ENSMUSG00000022946	Dopey2	protein_coding	0.437	5.8	8.41	0.00579	0.0702	2.24
4	125000000	125000000	36900	+	ENSMUSG00000028876	Epha10	protein_coding	0.85	5.21	8.4	0.0058	0.0702	2.24
7	110000000	110000000	8500	+	ENSMUSG00000031023	Akip1	protein_coding	-0.814	2.59	8.4	0.0058	0.0702	2.24
7	16500000	16600000	121000	-	ENSMUSG00000058230	Arhgap35	protein_coding	0.504	7.47	8.4	0.0058	0.0702	2.24
2	156000000	156000000	23100	+	ENSMUSG00000074652	Myh7b	protein_coding	0.982	0.713	8.4	0.0058	0.0702	2.24
19	4130000	4130000	6370	+	ENSMUSG00000024845	Tmem134	processed_transcript	-0.464	5.21	8.4	0.00581	0.0702	2.24
10	120000000	120000000	23300	+	ENSMUSG00000020225	Tmbim4	protein_coding	-0.46	4.4	8.4	0.00582	0.0703	2.23
11	107000000	107000000	263000	-	ENSMUSG00000040430	Pitpnc1	protein_coding	0.656	5.69	8.4	0.00582	0.0703	2.23
13	91800000	91800000	11200	-	ENSMUSG00000021621	Zcchc9	protein_coding	-0.555	2.97	8.39	0.00583	0.0703	2.23
5	77100000	77100000	28100	-	ENSMUSG00000059325	Hopx	protein_coding	-0.72	5.65	8.39	0.00583	0.0703	2.23
8	121000000	121000000	10700	-	ENSMUSG00000031821	Gins2	protein_coding	-0.715	2.76	8.39	0.00584	0.0703	2.23
4	106000000	106000000	22000	-	ENSMUSG00000044254	Pcsk9	protein_coding	0.925	-0.269	8.39	0.00584	0.0703	2.23
1	34600000	34600000	11300	+	ENSMUSG00000045174	Amer3	protein_coding	0.424	3.89	8.39	0.00584	0.0703	2.23
19	45800000	45800000	24200	-	ENSMUSG00000025221	Kcnip2	protein_coding	0.614	5.3	8.38	0.00585	0.0704	2.23
3	82400000	82400000	37200	+	ENSMUSG00000033900	Map9	protein_coding	0.803	7.05	8.38	0.00586	0.0704	2.23
15	9440000	9470000	30000	+	ENSMUSG00000039676	Capsl	protein_coding	-0.762	1.59	8.38	0.00586	0.0704	2.23
7	27700000	27700000	18200	-	ENSMUSG00000040390	Map3k10	protein_coding	0.553	7.43	8.37	0.00588	0.0706	2.23
6	115000000	115000000	10300	-	ENSMUSG00000030317	Timp4	protein_coding	-0.779	4.24	8.37	0.00589	0.0706	2.23
9	83800000	83900000	37700	+	ENSMUSG00000038379	Ttk	protein_coding	-0.568	1.19	8.37	0.0059	0.0707	2.23
1	162000000	162000000	496000	-	ENSMUSG00000040265	Dnm3	protein_coding	0.661	7.12	8.37	0.0059	0.0707	2.23
7	67200000	67400000	142000	-	ENSMUSG00000030557	Mef2a	protein_coding	0.581	7.12	8.36	0.00592	0.0708	2.23
10	129000000	129000000	11800	+	ENSMUSG00000025351	Cd63	protein_coding	-1.01	7.89	8.35	0.00594	0.071	2.23
16	38600000	38700000	115000	-	ENSMUSG00000022799	Arhgap31	protein_coding	-0.724	3.11	8.35	0.00595	0.071	2.23
14	25900000	25900000	4370	-	ENSMUSG00000072676	Tmem254a	protein_coding	0.528	3.57	8.35	0.00595	0.071	2.23
2	87500000	87500000	253	+	ENSMUSG00000082908	Gm13736	processed_pseudogene	-0.469	3.45	8.35	0.00595	0.071	2.23
11	77900000	77900000	13500	-	ENSMUSG00000017453	Pipox	protein_coding	-1.04	2.83	8.35	0.00596	0.071	2.22
14	48100000	48300000	140000	+	ENSMUSG00000021846	Peli2	protein_coding	-0.66	4.64	8.35	0.00596	0.071	2.22
2	84800000	84800000	10100	-	ENSMUSG00000023224	Serping1	protein_coding	-1.46	2.26	8.34	0.00597	0.0711	2.22
2	110000000	110000000	10200	+	ENSMUSG00000027162	Lin7c	protein_coding	0.427	7.2	8.34	0.00597	0.0711	2.22
12	76400000	76400000	22000	+	ENSMUSG00000052221	Ppp1r36	protein_coding	-1.03	-0.334	8.34	0.00598	0.0712	2.22
2	163000000	163000000	16800	+	ENSMUSG00000017943	Gdap1l1	protein_coding	0.513	6.53	8.33	0.00599	0.0712	2.22
2	132000000	132000000	4150	-	ENSMUSG00000027342	Pcna	protein_coding	-0.468	6.2	8.33	0.006	0.0712	2.22
4	41600000	41600000	68400	+	ENSMUSG00000061322	Dnaic1	protein_coding	-0.718	2.06	8.33	0.006	0.0713	2.22
18	75400000	75700000	266000	-	ENSMUSG00000052928	Ctif	protein_coding	0.474	5.82	8.33	0.00601	0.0713	2.22
17	30200000	30600000	361000	-	ENSMUSG00000062202	Btbd9	protein_coding	0.557	5.51	8.32	0.00602	0.0714	2.22
11	96000000	96100000	18000	-	ENSMUSG00000014349	Ube2z	protein_coding	0.409	6.55	8.32	0.00603	0.0714	2.22
18	63000000	63000000	21600	+	ENSMUSG00000024581	Napg	protein_coding	0.559	7.17	8.32	0.00603	0.0714	2.22
9	45400000	45400000	26000	+	ENSMUSG00000066705	Fxyd6	protein_coding	0.642	8.8	8.32	0.00603	0.0714	2.22
13	51100000	51200000	51700	+	ENSMUSG00000021395	Spin1	protein_coding	0.497	7.64	8.32	0.00604	0.0715	2.22
9	21900000	21900000	11900	+	ENSMUSG00000040563	Plppr2	protein_coding	0.647	8.02	8.31	0.00604	0.0715	2.22
4	126000000	126000000	24200	-	ENSMUSG00000028849	Map7d1	protein_coding	0.396	6.86	8.31	0.00606	0.0716	2.22
8	117000000	117000000	11700	-	ENSMUSG00000034424	Gcsh	protein_coding	-0.467	6.35	8.31	0.00607	0.0716	2.22
9	49500000	49800000	297000	-	ENSMUSG00000039542	Ncam1	protein_coding	0.6	9.21	8.3	0.00607	0.0717	2.22
1	190000000	190000000	47500	-	ENSMUSG00000026605	Cenpf	protein_coding	-0.837	2.89	8.3	0.00608	0.0717	2.22
X	98600000	98900000	337000	-	ENSMUSG00000031214	Ophn1	protein_coding	0.521	5.47	8.3	0.00608	0.0717	2.22
1	135000000	135000000	9450	+	ENSMUSG00000026426	Arl8a	protein_coding	0.289	7.98	8.3	0.00609	0.0717	2.22
2	152000000	152000000	14300	+	ENSMUSG00000060257	Scrt2	protein_coding	0.503	3.01	8.3	0.00609	0.0717	2.22
4	137000000	137000000	682	-	ENSMUSG00000082149	Gm13002	processed_pseudogene	0.663	3.1	8.3	0.00609	0.0717	2.22
14	12400000	12400000	10100	+	ENSMUSG00000114230	AC156025.1	antisense_RNA	1.72	-1.88	8.3	0.0061	0.0717	2.21
17	43600000	43700000	25100	-	ENSMUSG00000023912	Slc25a27	protein_coding	0.321	5.23	8.29	0.00611	0.0717	2.21
6	123000000	123000000	23400	+	ENSMUSG00000030116	Mfap5	protein_coding	-1.28	-0.524	8.29	0.00611	0.0718	2.21
X	82900000	85200000	2260000	+	ENSMUSG00000045103	Dmd	protein_coding	-0.463	5.22	8.28	0.00613	0.0719	2.21
11	103000000	103000000	7420	-	ENSMUSG00000045532	C1ql1	protein_coding	-1.18	3.09	8.28	0.00613	0.0719	2.21
19	5090000	5100000	5550	-	ENSMUSG00000024873	Cnih2	protein_coding	0.66	8.28	8.28	0.00614	0.0719	2.21
19	4290000	4310000	20200	-	ENSMUSG00000024858	Grk2	protein_coding	0.507	7.77	8.28	0.00615	0.072	2.21
2	163000000	163000000	31100	+	ENSMUSG00000035576	L3mbtl1	protein_coding	0.868	4.27	8.28	0.00615	0.072	2.21
6	113000000	113000000	27300	-	ENSMUSG00000042873	Lhfpl4	protein_coding	0.482	6.62	8.28	0.00615	0.072	2.21
6	11900000	12100000	173000	+	ENSMUSG00000029629	Phf14	protein_coding	0.363	6.22	8.27	0.00616	0.072	2.21
X	101000000	101000000	6810	-	ENSMUSG00000031297	Slc7a3	protein_coding	0.769	5.8	8.27	0.00616	0.072	2.21
7	114000000	114000000	71000	-	ENSMUSG00000055723	Rras2	protein_coding	0.409	4.14	8.27	0.00616	0.072	2.21
15	99700000	99700000	30400	+	ENSMUSG00000023017	Asic1	protein_coding	0.611	6.32	8.27	0.00618	0.072	2.21
11	115000000	115000000	4270	-	ENSMUSG00000034566	Atp5h	protein_coding	-0.385	7.91	8.26	0.00618	0.072	2.21
9	105000000	105000000	233000	-	ENSMUSG00000035032	Nek11	protein_coding	-0.796	0.924	8.26	0.00618	0.072	2.21
13	74700000	74800000	116000	-	ENSMUSG00000021585	Cast	protein_coding	-1.08	3.08	8.26	0.00619	0.072	2.21
17	32400000	32400000	35300	-	ENSMUSG00000024050	Wiz	protein_coding	0.551	6.66	8.26	0.00619	0.072	2.21
4	107000000	107000000	139000	+	ENSMUSG00000061887	Ssbp3	protein_coding	0.455	6.53	8.26	0.00619	0.072	2.21
4	78700000	78700000	1730	-	ENSMUSG00000085840	Gm11261	lincRNA	-1.28	-1.77	8.26	0.00619	0.072	2.21
6	47900000	47900000	31300	+	ENSMUSG00000025821	Zfp282	protein_coding	0.402	4.09	8.26	0.0062	0.072	2.21
18	35700000	35700000	5500	-	ENSMUSG00000024352	Spata24	protein_coding	-0.557	2.24	8.25	0.00621	0.0721	2.21
4	125000000	125000000	28100	+	ENSMUSG00000028863	Meaf6	protein_coding	0.363	6.42	8.25	0.00621	0.0721	2.21
19	6420000	6540000	125000	+	ENSMUSG00000033768	Nrxn2	protein_coding	0.804	9.19	8.25	0.00622	0.0721	2.21
6	48600000	48600000	6930	+	ENSMUSG00000053297	AI854703	protein_coding	0.579	3.62	8.25	0.00622	0.0721	2.21
10	34300000	34400000	130000	-	ENSMUSG00000039480	Nt5dc1	protein_coding	-0.821	0.649	8.25	0.00623	0.0722	2.21
12	21200000	21300000	45400	-	ENSMUSG00000062352	Itgb1bp1	protein_coding	-0.518	4.23	8.24	0.00624	0.0722	2.2
11	116000000	116000000	64600	-	ENSMUSG00000059923	Grb2	protein_coding	0.431	7.2	8.24	0.00625	0.0723	2.2
X	74300000	74300000	6860	+	ENSMUSG00000015291	Gdi1	protein_coding	0.418	9.88	8.24	0.00627	0.0725	2.2
19	42200000	42200000	30600	+	ENSMUSG00000018820	Zfyve27	protein_coding	0.394	6.89	8.23	0.00628	0.0725	2.2
10	79600000	79600000	19900	-	ENSMUSG00000020312	Shc2	protein_coding	0.459	5.14	8.23	0.00629	0.0726	2.2
2	12900000	13000000	79400	+	ENSMUSG00000026730	Pter	protein_coding	-0.869	2.25	8.23	0.0063	0.0726	2.2
16	35900000	35900000	12600	-	ENSMUSG00000049502	Dtx3l	protein_coding	-0.669	1.18	8.23	0.0063	0.0726	2.2
2	77000000	77200000	161000	-	ENSMUSG00000044033	Ccdc141	protein_coding	-0.88	3.14	8.22	0.00631	0.0727	2.2
16	38700000	38800000	26800	+	ENSMUSG00000022793	B4galt4	protein_coding	-0.428	4.42	8.21	0.00633	0.0729	2.2
15	84200000	84200000	21700	+	ENSMUSG00000041653	Pnpla3	protein_coding	0.749	3.77	8.22	0.00633	0.0729	2.2
2	179000000	180000000	457000	+	ENSMUSG00000000305	Cdh4	protein_coding	0.686	6.69	8.21	0.00634	0.0729	2.2
8	91300000	91700000	355000	+	ENSMUSG00000055932	Fto	protein_coding	0.371	7.21	8.21	0.00634	0.0729	2.2
5	123000000	123000000	31200	+	ENSMUSG00000029438	Bcl7a	protein_coding	0.565	6.03	8.21	0.00635	0.0729	2.2
3	116000000	116000000	151000	-	ENSMUSG00000033502	Cdc14a	protein_coding	-0.993	0.829	8.21	0.00635	0.0729	2.2
19	32800000	32800000	68700	+	ENSMUSG00000013663	Pten	protein_coding	0.402	7.2	8.21	0.00636	0.0729	2.2
1	178000000	178000000	33600	-	ENSMUSG00000015961	Adss	protein_coding	0.492	5.97	8.2	0.00636	0.0729	2.2
10	103000000	103000000	51600	+	ENSMUSG00000019894	Slc6a15	protein_coding	0.628	6.48	8.2	0.00637	0.0729	2.2
8	47500000	47500000	43400	-	ENSMUSG00000038102	Trappc11	protein_coding	0.376	5.52	8.2	0.00637	0.0729	2.2
4	97600000	97800000	210000	-	ENSMUSG00000048747	E130114P18Rik	protein_coding	-0.795	2.93	8.2	0.00638	0.073	2.19
2	45100000	45100000	2950	+	ENSMUSG00000052248	Zeb2os	antisense_RNA	-0.95	1.38	8.2	0.00639	0.073	2.19
11	115000000	115000000	14600	+	ENSMUSG00000034652	Cd300a	protein_coding	-1.66	-0.5	8.19	0.00641	0.0733	2.19
7	25600000	25700000	29000	-	ENSMUSG00000060376	Bckdha	protein_coding	-0.628	6.01	8.19	0.00641	0.0732	2.19
15	43500000	43500000	50500	+	ENSMUSG00000022337	Emc2	protein_coding	-0.24	6.01	8.18	0.00643	0.0734	2.19
4	41500000	41600000	51800	-	ENSMUSG00000028439	Fam219a	protein_coding	0.369	7.54	8.18	0.00643	0.0734	2.19
16	57400000	57600000	220000	+	ENSMUSG00000043336	Filip1l	protein_coding	-0.936	-0.264	8.18	0.00644	0.0734	2.19
6	135000000	135000000	3150	+	ENSMUSG00000100876	2810454H06Rik	antisense_RNA	-0.995	-0.689	8.18	0.00644	0.0734	2.19
14	31200000	31200000	46000	-	ENSMUSG00000021910	Nisch	protein_coding	0.294	9.18	8.17	0.00645	0.0734	2.19
19	46500000	46500000	14800	+	ENSMUSG00000025034	Trim8	protein_coding	0.665	5.93	8.17	0.00645	0.0734	2.19
14	65800000	65800000	15000	-	ENSMUSG00000022034	Esco2	protein_coding	-1.16	0.517	8.17	0.00646	0.0735	2.19
9	66100000	66100000	38500	-	ENSMUSG00000032382	Snx1	protein_coding	-0.724	5.17	8.16	0.00648	0.0736	2.19
8	71500000	71500000	3200	-	ENSMUSG00000046718	Bst2	protein_coding	-1.51	2.69	8.16	0.00649	0.0736	2.19
9	43000000	43100000	143000	-	ENSMUSG00000059495	Arhgef12	protein_coding	0.379	8	8.16	0.00649	0.0736	2.19
17	78900000	78900000	1160	-	ENSMUSG00000091549	Gm6548	processed_pseudogene	-0.718	2.54	8.16	0.00649	0.0736	2.19
3	7370000	7450000	78700	+	ENSMUSG00000027499	Pkia	protein_coding	0.516	9.08	8.16	0.0065	0.0736	2.19
12	3950000	3960000	5690	+	ENSMUSG00000020660	Pomc	protein_coding	-1.17	0.759	8.15	0.00651	0.0736	2.19
14	79500000	79500000	21300	-	ENSMUSG00000022023	Wbp4	protein_coding	0.274	5.29	8.15	0.00651	0.0736	2.19
6	47800000	47800000	17300	-	ENSMUSG00000025823	Pdia4	protein_coding	-0.594	6.08	8.15	0.00651	0.0736	2.19
4	150000000	150000000	22700	-	ENSMUSG00000044700	Tmem201	protein_coding	0.323	6.19	8.15	0.00651	0.0736	2.19
13	55400000	55500000	15900	+	ENSMUSG00000074886	Grk6	protein_coding	0.395	6.64	8.16	0.00651	0.0736	2.19
12	12300000	12400000	119000	+	ENSMUSG00000020589	Fam49a	protein_coding	0.643	7.74	8.15	0.00652	0.0736	2.19
15	102000000	102000000	19700	-	ENSMUSG00000036966	Spryd3	protein_coding	0.695	7.9	8.15	0.00652	0.0736	2.19
2	3280000	3330000	44700	+	ENSMUSG00000026643	Nmt2	protein_coding	0.279	6.55	8.15	0.00653	0.0736	2.19
8	3680000	3680000	4960	+	ENSMUSG00000040236	Trappc5	protein_coding	0.384	4.99	8.15	0.00653	0.0736	2.18
4	136000000	136000000	48500	+	ENSMUSG00000066037	Hnrnpr	protein_coding	0.36	6.54	8.15	0.00653	0.0736	2.18
15	78300000	78300000	23100	-	ENSMUSG00000071714	Csf2rb2	protein_coding	-2.3	-0.452	8.15	0.00653	0.0736	2.18
X	69400000	69900000	508000	+	ENSMUSG00000031189	Aff2	protein_coding	0.64	3.48	8.14	0.00654	0.0736	2.18
4	156000000	156000000	4280	-	ENSMUSG00000073680	Tmem88b	protein_coding	-0.932	1.37	8.14	0.00654	0.0736	2.18
14	73200000	73200000	5400	+	ENSMUSG00000033446	Lpar6	protein_coding	-0.989	1.55	8.14	0.00655	0.0736	2.18
2	30100000	30100000	27300	-	ENSMUSG00000039686	Zer1	protein_coding	0.308	6.64	8.14	0.00655	0.0736	2.18
2	153000000	153000000	51100	-	ENSMUSG00000007659	Bcl2l1	protein_coding	0.374	5.68	8.14	0.00656	0.0736	2.18
14	103000000	103000000	7360	+	ENSMUSG00000022125	Cln5	protein_coding	-0.639	3.35	8.14	0.00656	0.0736	2.18
3	94500000	94500000	13900	+	ENSMUSG00000028137	Celf3	protein_coding	0.529	7.62	8.14	0.00656	0.0736	2.18
3	90000000	90100000	52500	-	ENSMUSG00000042520	Ubap2l	protein_coding	0.414	6.77	8.13	0.00657	0.0736	2.18
1	71000000	71100000	75600	-	ENSMUSG00000026196	Bard1	protein_coding	-0.614	0.66	8.13	0.00658	0.0737	2.18
7	49800000	49800000	14900	+	ENSMUSG00000039745	Htatip2	protein_coding	-0.633	2.63	8.13	0.00658	0.0737	2.18
5	21300000	21400000	132000	-	ENSMUSG00000064280	Ccdc146	protein_coding	-1.66	-1.29	8.13	0.00659	0.0737	2.18
19	4780000	4790000	9610	-	ENSMUSG00000094936	Rbm4	protein_coding	0.356	3.98	8.12	0.0066	0.0738	2.18
16	25100000	25100000	9420	+	ENSMUSG00000096960	A230028O05Rik	lincRNA	-1.4	-0.883	8.13	0.0066	0.0737	2.18
2	30000000	30000000	65900	+	ENSMUSG00000057738	Sptan1	protein_coding	0.592	10	8.12	0.00662	0.074	2.18
9	20600000	20600000	24100	+	ENSMUSG00000058192	Zfp846	protein_coding	0.324	4.53	8.11	0.00663	0.074	2.18
X	53600000	53600000	401	+	ENSMUSG00000051851	Cxx1c	protein_coding	0.56	5.29	8.11	0.00664	0.074	2.18
X	56600000	56700000	54500	+	ENSMUSG00000060681	Slc9a6	protein_coding	0.543	7.33	8.11	0.00664	0.074	2.18
2	27400000	27500000	62100	-	ENSMUSG00000026918	Brd3	protein_coding	0.51	6.08	8.11	0.00665	0.074	2.18
3	79600000	79700000	96300	-	ENSMUSG00000034009	Rxfp1	protein_coding	1.01	2.42	8.11	0.00665	0.074	2.18
6	54900000	55000000	48700	-	ENSMUSG00000038058	Nod1	protein_coding	-1.12	0.691	8.11	0.00665	0.074	2.18
19	5910000	5910000	2000	+	ENSMUSG00000110156	Gm42067	antisense_RNA	-0.796	1.36	8.1	0.00667	0.0742	2.18
9	62900000	62900000	17800	+	ENSMUSG00000032246	Calml4	protein_coding	-1.09	1.06	8.1	0.00668	0.0742	2.18
11	102000000	102000000	4310	+	ENSMUSG00000034757	Tmub2	protein_coding	0.356	6.19	8.1	0.00668	0.0742	2.18
1	37300000	37400000	111000	+	ENSMUSG00000026113	Inpp4a	protein_coding	0.631	6.43	8.09	0.00669	0.0743	2.17
12	55600000	55800000	218000	-	ENSMUSG00000021027	Ralgapa1	protein_coding	0.416	6.65	8.09	0.0067	0.0743	2.17
6	85900000	85900000	5530	-	ENSMUSG00000057103	Nat8f1	protein_coding	-0.806	2.3	8.09	0.0067	0.0743	2.17
4	119000000	119000000	44600	+	ENSMUSG00000070806	Zmynd12	protein_coding	-1.06	-0.94	8.09	0.0067	0.0743	2.17
X	13500000	13900000	334000	-	ENSMUSG00000031012	Cask	protein_coding	0.298	7.03	8.09	0.00671	0.0743	2.17
17	31600000	31600000	24600	-	ENSMUSG00000024039	Cbs	protein_coding	-0.626	4.89	8.09	0.00672	0.0743	2.17
11	105000000	105000000	432000	+	ENSMUSG00000040838	Gm11639	protein_coding	1.78	-0.942	8.09	0.00672	0.0743	2.17
7	16200000	16200000	11400	+	ENSMUSG00000041420	Meis3	protein_coding	0.335	5.4	8.08	0.00672	0.0743	2.17
6	71100000	71100000	16300	-	ENSMUSG00000054474	Thnsl2	protein_coding	-0.746	2.57	8.08	0.00673	0.0744	2.17
15	31400000	31500000	12500	-	ENSMUSG00000022236	Ropn1l	protein_coding	-0.679	0.376	8.08	0.00675	0.0744	2.17
X	112000000	112000000	127000	-	ENSMUSG00000034551	Hdx	protein_coding	0.483	2.9	8.08	0.00675	0.0744	2.17
18	70500000	70500000	28600	+	ENSMUSG00000079608	Stard6	protein_coding	-0.758	1.95	8.08	0.00675	0.0744	2.17
2	137000000	137000000	181000	+	ENSMUSG00000027281	Slx4ip	protein_coding	0.454	3.19	8.07	0.00676	0.0744	2.17
10	39700000	39900000	143000	+	ENSMUSG00000019841	Rev3l	protein_coding	0.446	6.6	8.07	0.00677	0.0745	2.17
19	7360000	7380000	26600	-	ENSMUSG00000024970	AI846148	protein_coding	0.328	4.39	8.07	0.00677	0.0745	2.17
1	21000000	21000000	39200	+	ENSMUSG00000041809	Efhc1	protein_coding	-0.757	0.712	8.07	0.00677	0.0745	2.17
2	178000000	178000000	3270	-	ENSMUSG00000049999	Ppp1r3d	protein_coding	0.523	2.51	8.06	0.00681	0.0747	2.17
18	24000000	24000000	11100	-	ENSMUSG00000051469	Zfp24	protein_coding	-0.513	4.18	8.06	0.00681	0.0747	2.17
2	175000000	175000000	11700	+	ENSMUSG00000078901	Gm14440	protein_coding	-0.989	2.92	8.06	0.00681	0.0747	2.17
3	138000000	138000000	12400	+	ENSMUSG00000028138	Adh5	protein_coding	-0.364	6.63	8.05	0.00682	0.0747	2.17
13	54700000	54700000	13200	-	ENSMUSG00000069227	Gprin1	protein_coding	0.772	7.63	8.05	0.00682	0.0747	2.17
16	62900000	62900000	75000	+	ENSMUSG00000022912	Pros1	protein_coding	-0.707	4.57	8.05	0.00683	0.0747	2.17
19	9110000	9140000	25800	-	ENSMUSG00000024654	Asrgl1	protein_coding	-0.571	7.77	8.05	0.00683	0.0747	2.17
17	46500000	46500000	2830	+	ENSMUSG00000040658	Dnph1	protein_coding	-0.63	2.54	8.05	0.00683	0.0747	2.17
11	118000000	118000000	6490	+	ENSMUSG00000017716	Birc5	protein_coding	-0.493	2.38	8.05	0.00684	0.0747	2.17
X	165000000	165000000	198000	-	ENSMUSG00000018589	Glra2	protein_coding	0.825	5.63	8.05	0.00684	0.0747	2.16
3	160000000	160000000	99000	+	ENSMUSG00000028173	Wls	protein_coding	-0.546	6.23	8.04	0.00685	0.0747	2.16
4	42900000	43000000	9610	+	ENSMUSG00000036052	Dnajb5	protein_coding	0.414	5.78	8.04	0.00685	0.0747	2.16
1	36100000	36100000	38000	+	ENSMUSG00000045216	Hs6st1	protein_coding	0.363	5.25	8.05	0.00685	0.0747	2.16
17	36100000	36100000	4170	-	ENSMUSG00000073403	Gm10499	transcribed_unprocessed_pseudogene	-0.972	-1.26	8.04	0.00685	0.0747	2.16
5	100000000	100000000	28800	+	ENSMUSG00000029326	Enoph1	protein_coding	0.327	5.43	8.04	0.00686	0.0748	2.16
10	80700000	80700000	16700	-	ENSMUSG00000003348	Mob3a	protein_coding	0.525	3.6	8.03	0.00689	0.0751	2.16
19	4100000	4110000	14000	+	ENSMUSG00000024851	Pitpnm1	protein_coding	0.459	7.6	8.03	0.00691	0.0752	2.16
1	128000000	128000000	39800	-	ENSMUSG00000051590	Map3k19	protein_coding	-1.14	0.717	8.02	0.00691	0.0752	2.16
5	134000000	134000000	44600	+	ENSMUSG00000015944	Gatsl2	protein_coding	0.64	6.81	8.02	0.00692	0.0752	2.16
11	55200000	55200000	32000	+	ENSMUSG00000020261	Slc36a1	protein_coding	0.534	5.11	8.02	0.00692	0.0752	2.16
17	6110000	6250000	145000	+	ENSMUSG00000034377	Tulp4	protein_coding	0.304	7.59	8.02	0.00692	0.0752	2.16
7	78800000	78800000	9870	+	ENSMUSG00000030611	Mrps11	protein_coding	-0.323	4.29	8.02	0.00693	0.0753	2.16
18	86700000	86700000	7170	+	ENSMUSG00000024647	Cbln2	protein_coding	0.942	3.06	8.01	0.00695	0.0754	2.16
4	109000000	109000000	3600	-	ENSMUSG00000091985	Gm17354	lincRNA	0.623	0.286	8.01	0.00695	0.0754	2.16
8	3620000	3630000	4300	+	ENSMUSG00000087687	Pet100	protein_coding	-0.365	4.68	8.01	0.00696	0.0755	2.16
5	9260000	9260000	454	-	ENSMUSG00000080875	Gm7332	processed_pseudogene	7.34	-1.73	8.11	0.00697	0.0755	2.16
8	123000000	123000000	12000	-	ENSMUSG00000001062	Vps9d1	protein_coding	0.503	5.59	8	0.00701	0.0758	2.15
6	122000000	122000000	8960	+	ENSMUSG00000007458	M6pr	protein_coding	-0.559	6.08	8	0.00701	0.0758	2.15
5	135000000	135000000	13600	+	ENSMUSG00000029681	Bcl7b	protein_coding	-0.667	3.15	7.99	0.00702	0.0759	2.15
X	104000000	104000000	125000	-	ENSMUSG00000033965	Slc16a2	protein_coding	0.745	7.34	7.99	0.00702	0.0759	2.15
16	36000000	36100000	27700	-	ENSMUSG00000003955	Fam162a	protein_coding	-0.947	6.76	7.99	0.00704	0.076	2.15
14	79300000	79300000	12900	-	ENSMUSG00000022018	Rgcc	protein_coding	-0.796	2.66	7.98	0.00705	0.076	2.15
4	117000000	117000000	226000	-	ENSMUSG00000028677	Rnf220	protein_coding	0.481	6.41	7.98	0.00705	0.076	2.15
13	92400000	92400000	34300	+	ENSMUSG00000021707	Dhfr	protein_coding	-0.455	3.37	7.98	0.00706	0.076	2.15
7	133000000	133000000	25200	-	ENSMUSG00000030960	Eef1akmt2	protein_coding	-0.348	4.24	7.98	0.00706	0.076	2.15
18	14600000	14700000	58700	-	ENSMUSG00000037013	Ss18	protein_coding	-0.543	4.57	7.98	0.00706	0.076	2.15
16	36100000	36100000	20500	+	ENSMUSG00000075229	Ccdc58	protein_coding	-0.611	3.24	7.98	0.00706	0.076	2.15
7	140000000	140000000	5670	-	ENSMUSG00000025466	Fuom	protein_coding	-0.439	3.78	7.98	0.00707	0.076	2.15
17	78800000	78800000	82500	-	ENSMUSG00000039414	Heatr5b	protein_coding	0.469	5.3	7.98	0.00707	0.076	2.15
3	67500000	67500000	36600	-	ENSMUSG00000049404	Rarres1	protein_coding	-0.827	0.437	7.98	0.00707	0.076	2.15
17	26700000	26700000	23200	+	ENSMUSG00000015575	Atp6v0e	protein_coding	-0.755	5.23	7.97	0.00708	0.076	2.15
6	124000000	125000000	17500	+	ENSMUSG00000038527	C1rl	protein_coding	-1.09	-0.996	7.97	0.00708	0.076	2.15
X	151000000	151000000	122000	+	ENSMUSG00000041245	Wnk3	protein_coding	0.443	4.89	7.97	0.00708	0.076	2.15
1	136000000	136000000	31600	+	ENSMUSG00000026418	Tnni1	protein_coding	-1.14	-0.767	7.97	0.0071	0.076	2.15
9	72900000	73000000	26500	+	ENSMUSG00000034910	Pygo1	protein_coding	0.397	5.39	7.97	0.0071	0.076	2.15
7	44900000	44900000	29100	-	ENSMUSG00000060279	Ap2a1	protein_coding	0.601	8.52	7.97	0.0071	0.0761	2.15
6	113000000	113000000	9860	-	ENSMUSG00000030272	Camk1	protein_coding	-0.391	5.9	7.96	0.00711	0.0761	2.15
8	46500000	46500000	65000	+	ENSMUSG00000018796	Acsl1	protein_coding	0.67	4.68	7.96	0.00712	0.0761	2.15
4	129000000	129000000	29800	+	ENSMUSG00000028811	Yars	protein_coding	0.433	7.34	7.96	0.00712	0.0761	2.15
19	53700000	53900000	190000	+	ENSMUSG00000043639	Rbm20	protein_coding	-0.676	1.33	7.96	0.00712	0.0761	2.15
11	96800000	96900000	11300	+	ENSMUSG00000018672	Copz2	protein_coding	-0.825	3.43	7.96	0.00713	0.0761	2.15
11	110000000	110000000	68300	-	ENSMUSG00000018800	Abca5	protein_coding	0.406	5.15	7.96	0.00714	0.0762	2.15
11	102000000	102000000	7330	-	ENSMUSG00000059995	Atxn7l3	protein_coding	0.607	8.07	7.95	0.00714	0.0762	2.15
2	54100000	54100000	1460	-	ENSMUSG00000075334	Rprm	protein_coding	0.794	5.72	7.95	0.00717	0.0764	2.14
16	38900000	39000000	134000	+	ENSMUSG00000022790	Igsf11	protein_coding	-0.786	4.21	7.94	0.00719	0.0765	2.14
7	121000000	121000000	43900	+	ENSMUSG00000030876	Mettl9	protein_coding	-0.346	6.43	7.94	0.00719	0.0765	2.14
16	84800000	84800000	7760	-	ENSMUSG00000022890	Atp5j	protein_coding	-0.36	7.14	7.94	0.0072	0.0766	2.14
9	109000000	109000000	22600	+	ENSMUSG00000032602	Slc25a20	protein_coding	-0.42	4.95	7.94	0.0072	0.0766	2.14
6	83300000	83300000	17800	+	ENSMUSG00000043131	Mob1a	protein_coding	-0.721	5.21	7.94	0.0072	0.0766	2.14
11	75600000	75600000	192	-	ENSMUSG00000081485	Gm12338	processed_pseudogene	-0.442	6.79	7.93	0.00721	0.0766	2.14
5	24400000	24400000	582	+	ENSMUSG00000105858	2310074N15Rik	lincRNA	-1.13	-1.91	7.94	0.00721	0.0766	2.14
1	180000000	180000000	94300	+	ENSMUSG00000038855	Itpkb	protein_coding	-0.873	4.59	7.93	0.00723	0.0767	2.14
3	99700000	99700000	108	-	ENSMUSG00000064890	Gm22505	snRNA	2.58	-2.62	7.93	0.00723	0.0767	2.14
16	17500000	17500000	17600	+	ENSMUSG00000022761	Lztr1	protein_coding	0.372	7.58	7.93	0.00724	0.0767	2.14
8	71700000	71700000	17300	-	ENSMUSG00000070000	Fcho1	protein_coding	0.499	6.3	7.92	0.00727	0.077	2.14
5	115000000	115000000	31500	+	ENSMUSG00000041870	Ankrd13a	protein_coding	-0.607	5.19	7.91	0.00729	0.0772	2.14
11	104000000	104000000	145	-	ENSMUSG00000106014	AL593843.1	miRNA	1.23	-1.62	7.91	0.0073	0.0772	2.14
14	45400000	45400000	12500	-	ENSMUSG00000037722	Gnpnat1	protein_coding	-0.409	2.7	7.9	0.00733	0.0774	2.14
18	70600000	70600000	57900	+	ENSMUSG00000024513	Mbd2	protein_coding	-0.578	4.36	7.9	0.00734	0.0775	2.13
10	127000000	127000000	21300	+	ENSMUSG00000078429	Ctdsp2	protein_coding	-0.649	5.97	7.9	0.00734	0.0775	2.13
3	89200000	89200000	5290	+	ENSMUSG00000028049	Scamp3	protein_coding	0.267	5.58	7.9	0.00735	0.0775	2.13
16	24400000	24400000	1980	-	ENSMUSG00000097867	Lppos	lincRNA	-0.601	2	7.89	0.00735	0.0775	2.13
5	101000000	101000000	40200	-	ENSMUSG00000035273	Hpse	protein_coding	-1.09	0.607	7.89	0.00736	0.0775	2.13
17	36000000	36000000	3080	-	ENSMUSG00000067212	H2-T23	protein_coding	-0.818	3.51	7.89	0.00736	0.0775	2.13
11	46200000	46300000	119000	-	ENSMUSG00000020340	Cyfip2	protein_coding	0.608	8.53	7.88	0.00738	0.0777	2.13
19	45000000	45000000	14300	+	ENSMUSG00000025207	Sema4g	protein_coding	0.564	7.22	7.88	0.00738	0.0777	2.13
3	157000000	157000000	755000	+	ENSMUSG00000040037	Negr1	protein_coding	0.891	7.68	7.88	0.00739	0.0777	2.13
7	135000000	135000000	56500	-	ENSMUSG00000073805	Fam196a	protein_coding	0.407	2.59	7.88	0.00739	0.0777	2.13
7	98700000	98700000	15000	+	ENSMUSG00000030753	Thap12	protein_coding	-0.288	7.05	7.88	0.0074	0.0777	2.13
11	3900000	3900000	6060	+	ENSMUSG00000047205	Dusp18	protein_coding	0.341	4.84	7.88	0.0074	0.0777	2.13
1	165000000	165000000	20100	-	ENSMUSG00000040848	Sft2d2	protein_coding	-0.641	5.59	7.88	0.00741	0.0777	2.13
2	123000000	123000000	11000	+	ENSMUSG00000005804	Bloc1s6	protein_coding	0.423	5.71	7.87	0.00742	0.0778	2.13
11	73300000	73300000	24600	-	ENSMUSG00000020774	Aspa	protein_coding	-1.63	-1.56	7.87	0.00742	0.0778	2.13
5	115000000	115000000	14600	+	ENSMUSG00000002486	Tchp	protein_coding	-0.694	3.06	7.87	0.00743	0.0778	2.13
1	92800000	92900000	29100	+	ENSMUSG00000034220	Gpc1	protein_coding	0.376	6.86	7.87	0.00743	0.0778	2.13
2	26300000	26300000	32700	+	ENSMUSG00000026930	Gpsm1	protein_coding	0.439	7.14	7.87	0.00744	0.0778	2.13
[truncated: 16,725 more rows]

## Sheet: FUS deltaNLS vs. WT, 12h
seqnames	start	end	width	strand	gene_id	gene_name	gene_biotype	logFC	logCPM	F	PValue	FDR	mlog10PValue
[truncated: 18,492 more rows]

[truncated: 1 more sheets: FUS deltaNLS vs. WT, 24h]
