# Supplementary material for: Synaptic FUS accumulation triggers early misregulation of synaptic RNAs in a mouse model of ALS
Source: Nat Commun. 2021 May 21;12:3027. doi: 10.1038/s41467-021-23188-8 (PMC8140117; doi:10.1038/s41467-021-23188-8)
Supplement: Supplementary file 12 — Supplementary Data 9 [file 41467_2021_23188_MOESM12_ESM.xlsx]

## Sheet: Sheet1
Supplementary data 9. List of antibodies
Antibody	Species, Source, Catalogue.no	STORM dilution	Confocal dilution	Western blot dilution
FUS	Rb, Bethyl, A300-293A	1:500	1:500	1:1000
		1:100	1:100	1:100
		1:100	1:100	1:100
FUS	Rb, Bethyl, A300-294A			1:1000
		1:100		1:100
		1:100		1:100
FUS	Ms, 4H11, Santa CruZ, sc-47711	1:200
		1:100
		1:100
PSD-95	Ms, Invitrogen, MA1-045	1:200	1:1000	1:1000
		1:100	1:100	1:100
		1:100	1:100	1:100
P-CaMKIIa	Ms, Cell signaling, 12716	1:500	1:500	1:1000
		1:100	1:100	1:100
		1:100	1:100	1:100
PNF	Ms, Covance, SMI 31P		1:1000
			1:100
			1:100
Spinophilin	Rb, Synaptic Systems, 399 003	1:500
		1:100
		1:100
Synapsin 1	Ms, Synaptic Systems, 106011 BT	1:200	1:500
		1:100	1:100
		1:100	1:100
GluA1	Rb, Sigma Aldrich, 04-855	1:200	1:200	1:1000
		1:100	1:100	1:100
		1:100	1:100	1:100
GluN1	Ms, Covance, MMS-5145		1:500
		1:100	1:100	1:100
		1:100	1:100	1:100
GluN2B	Rb, Sigma Aldrich, 71-8600	1:500		1:2000
		1:100	1:100	1:100
		1:100	1:100	1:100
Bassoon	Gp, Synaptic Systems, 141 004	1:500	1:500
		1:100	1:100
		1:100	1:100
GRP78 BiP	Rb, Abcam, ab21685	1:200
		1:100
		1:100
MAP2	Ms, Sigma Aldrich, M1406		1:1000
			1:100
			1:100
SYP	Ms, Santa cruz, sc-17750			1:200
				1:100
				1:100
GABAAa1	Gp, Synaptic Systems, 224 204		1:500
			1:100
			1:100
GABAAa3	Rb, Synaptic Systems, 224 303		1:500
			1:100
			1:100
Gephyrin	Ms, Synaptic Systems, 147 111BT		1:500
			1:100
			1:100
VGAT	Gp, Synaptic Systems, 131 005		1:500
			1:100
			1:100
β-Actin	Ms, Sigma, A5441			1:5000
				1:100
				1:100
SNAP25	Gp, Synaptic Systems, 111 004		1:500	1:1000
			1:100	1:100
			1:100	1:100
Neurexin 1	Rb, Synaptic Systems, 175 103			1:1000
				1:100
				1:100
Histone H3	Rb, Abcam, ab1791			1:5000
				1:100
				1:100
