# Supplementary material for: Synaptic FUS accumulation triggers early misregulation of synaptic RNAs in a mouse model of ALS
Source: Nat Commun. 2021 May 21;12:3027. doi: 10.1038/s41467-021-23188-8 (PMC8140117; doi:10.1038/s41467-021-23188-8)
Supplement: Supplementary file 13 — Supplementary Data 10 [file 41467_2021_23188_MOESM13_ESM.xlsx]

## Sheet: Primer list
Supplementary Table 10. List of primers used for qRT-PCR
Gene	Forward primer sequence	Reverse primer sequence
Actin B	GGTGGGTATGGGTCAGAAGGAC	GGCTGGGGTGTTGAAGGTCTC
CamkIIa	AATGGCAGATCGTCCACTTC	ATGAGAGGTGCCCTCAACAC
Psd-95	GTGGGCGGCGAGGATGGTGAA	CCGCCGTTTGCTGGGAATGAA
