# Supplementary material for: Synaptic FUS accumulation triggers early misregulation of synaptic RNAs in a mouse model of ALS
Source: Nat Commun. 2021 May 21;12:3027. doi: 10.1038/s41467-021-23188-8 (PMC8140117; doi:10.1038/s41467-021-23188-8)
Supplement: Supplementary file 15 — Source data [file 41467_2021_23188_MOESM15_ESM.xlsx]

## Sheet: Figure 2b
Biological replicates = 6

## Sheet: Suppl. Figure 2a
Biological replicates = 6

## Sheet: Figure 3b
Densitometry of western blot (6 months): total FUS and full length FUS level densitometry normalized to Actin control
Biological replicates = 6
Total FUS (FUS 293)	Area	RawIntDen	Intensity values - blank		β-actin	Area	RawIntDen	Intensity values - blank		FUS293/β-actin	Average value_FUS+/+	Values normalized to Average value	Average
FUS+/+	0.266	166831	115651		FUS+/+	0.19	161006	146486		0.789502		1.06945
FUS+/+	0.266	127995	76815		FUS+/+	0.19	169755	155235		0.49483		0.670292
FUS+/+	0.266	147608	96428		FUS+/+	0.19	175473	160953		0.599107		0.811543
FUS+/+	0.266	135695	84515		FUS+/+	0.19	102904	88384		0.956225		1.29529
FUS+/+	0.266	127056	75876		FUS+/+	0.19	95114	80594		0.94146		1.27529
FUS+/+	0.266	138877	87697		FUS+/+	0.19	149800	135280		0.648263	0.738231	0.87813	1
FUSdNLS	0.266	421740	370560		FUSdNLS	0.19	163518	148998		2.48701		3.36888
FUSdNLS	0.266	388279	337099		FUSdNLS	0.19	208474	193954		1.73804		2.35432
FUSdNLS	0.266	394543	343363		FUSdNLS	0.19	243229	228709		1.50131		2.03366
FUSdNLS	0.266	549381	498201		FUSdNLS	0.19	208479	193959		2.56859		3.47938
FUSdNLS	0.266	615848	564668		FUSdNLS	0.19	105425	90905		6.21163		8.4142
FUSdNLS	0.266	580043	528863		FUSdNLS	0.19	155174	140654		3.76003		5.09329	4.12396
Blank	0.266	51180	0		Blank	0.19	14520	0
FUll length FUS (FUS 294)	Area	RawIntDen	Intensity values - blank		β-actin	Area	RawIntDen	Intensity values - blank		FUS294/β-actin	Average value_FUS+/+	Values normalized to Average value	Average
FUS+/+	0.22	358337	304577		FUS+/+	0.19	161006	146486		2.07922		0.934771
FUS+/+	0.22	286011	232251		FUS+/+	0.19	169755	155235		1.49613		0.672624
FUS+/+	0.22	380369	326609		FUS+/+	0.19	175473	160953		2.02922		0.912291
FUS+/+	0.22	312704	258944		FUS+/+	0.19	102904	88384		2.92976		1.31715
FUS+/+	0.22	296609	242849		FUS+/+	0.19	95114	80594		3.01324		1.35468
FUS+/+	0.22	297034	243274		FUS+/+	0.19	149800	135280		1.7983	2.22431	0.808475	1
FUSdNLS	0.22	137515	83755		FUSdNLS	0.19	163518	148998		0.562122		0.252717
FUSdNLS	0.22	100401	46641		FUSdNLS	0.19	208474	193954		0.240475		0.108112
FUSdNLS	0.22	91149	37389		FUSdNLS	0.19	243229	228709		0.163478		0.0734962
FUSdNLS	0.22	131000	77240		FUSdNLS	0.19	208479	193959		0.398228		0.179035
FUSdNLS	0.22	141350	87590		FUSdNLS	0.19	105425	90905		0.963533		0.433183
FUSdNLS	0.22	174655	120895		FUSdNLS	0.19	155174	140654		0.859521		0.386421	0.238827
Blank	0.22	53760	0		Blank	0.19	14520	0
		'Values normalized to Average value' are used to plot the graphs and statistical calculations in Prism 9 version 9.0.2

## Sheet: Suppl. figure 4a
Densitometry of western blot (1 month): total FUS and full length FUS level densitometry normalized to Actin control
Biological replicates = 5
Total FUS (FUS 293)	Area	RawIntDen	Intensity values - blank		β-actin	Area	RawIntDen	Intensity values - blank		FUS293/β-actin	Average value_FUS+/+	Values normalized to Average value	Average
FUS+/+	0.262	26891	21847		FUS+/+	0.257	93119	85259		0.256243		0.97708
FUS+/+	0.262	43877	38833		FUS+/+	0.257	107491	99631		0.389768		1.48623
FUS+/+	0.262	31611	26567		FUS+/+	0.257	120914	113054		0.234994		0.896056
FUS+/+	0.262	39596	34552		FUS+/+	0.257	149293	141433		0.244299		0.931539
FUS+/+	0.262	30024	24980		FUS+/+	0.257	142187	134327		0.185964	0.262254	0.7091	1
FUSdNLS	0.262	223144	218100		FUSdNLS	0.257	234591	226731		0.961933		3.66795
FUSdNLS	0.262	204666	199622		FUSdNLS	0.257	218622	210762		0.947144		3.61156
FUSdNLS	0.262	146035	140991		FUSdNLS	0.257	195788	187928		0.750239		2.86074
FUSdNLS	0.262	135279	130235		FUSdNLS	0.257	146582	138722		0.93882		3.57982
FUSdNLS	0.262	61715	56671		FUSdNLS	0.257	175116	167256		0.338828		1.29199	3.00241
blank	0.262	5044	0		blank	0.257	7860	0
FUll length FUS (FUS 294)	Area	RawIntDen	Intensity values - blank		β-actin	Area	RawIntDen	Intensity values - blank		FUS294/β-actin	Average value_FUS+/+	Values normalized to Average value	Average
FUS+/+	0.235	28185	24597		FUS+/+	0.257	93119	85259		0.288497		1.23123
FUS+/+	0.235	31531	27943		FUS+/+	0.257	107491	99631		0.280465		1.19695
FUS+/+	0.235	25149	21561		FUS+/+	0.257	120914	113054		0.190714		0.813916
FUS+/+	0.235	36203	32615		FUS+/+	0.257	149293	141433		0.230604		0.984154
FUS+/+	0.235	27942	24354		FUS+/+	0.257	142187	134327		0.181304	0.234317	0.773755	1
FUSdNLS	0.235	25404	21816		FUSdNLS	0.257	234591	226731		0.0962197		0.410639
FUSdNLS	0.235	23177	19589		FUSdNLS	0.257	218622	210762		0.0929437		0.396658
FUSdNLS	0.235	19235	15647		FUSdNLS	0.257	195788	187928		0.0832606		0.355333
FUSdNLS	0.235	21214	17626		FUSdNLS	0.257	146582	138722		0.12706		0.542257
FUSdNLS	0.235	16403	12815		FUSdNLS	0.257	175116	167256		0.0766191		0.326989	0.406375
blank	0.235	3588	0		blank	0.257	7860	0
		Values normalized to Average value' are used to plot the graphs and statistical calculations in Prism 9 version 9.0.2
